# Supplementary material for: Synthesis, structure and π-expansion of tris(4,5-dehydro-2,3:6,7-dibenzotropone)
Source: Beilstein J Org Chem. 2025 Jan 2;21:1–7. doi: 10.3762/bjoc.21.1 (PMC11702293; doi:10.3762/bjoc.21.1)
Supplement: File 2 — CIF-files of compounds 1 and 3. [file Beilstein_J_Org_Chem-21-01-s002.zip]

Archive with 3 entries (3 files):
- nanographene-3.cif
- Tris(4,5-dehydro-dibenzotropone)-colorless.cif
- Tris(4,5-dehydro-dibenzotropone)-yellow.cif
