# Supplementary material for: Synthesis, structure and π-expansion of tris(4,5-dehydro-2,3:6,7-dibenzotropone)
Source: Beilstein J Org Chem. 2025 Jan 2;21:1–7. doi: 10.3762/bjoc.21.1 (PMC11702293; doi:10.3762/bjoc.21.1)
Supplement: File 2 — CIF-files of compounds 1 and 3. [file Beilstein_J_Org_Chem-21-01-s002.zip › nanographene-3.cif]

 
data_C6SCHOLL12h(LOW)
 
_audit_creation_method            'SHELXL-2018/3'
_shelx_SHELXL_version_number      '2018/3'
_chemical_name_systematic         ?
_chemical_name_common             ?
_chemical_melting_point           ?
_chemical_formula_moiety          ?
_chemical_formula_sum
 'C120 H124 Cl2 O9' 
_chemical_formula_weight          1781.08

loop_
 _atom_type_symbol
 _atom_type_description
 _atom_type_scat_dispersion_real
 _atom_type_scat_dispersion_imag
 _atom_type_scat_source
 'C'  'C'   0.0033   0.0016
 'International Tables Vol C Tables 4.2.6.8 and 6.1.1.4'
 'H'  'H'   0.0000   0.0000
 'International Tables Vol C Tables 4.2.6.8 and 6.1.1.4'
 'O'  'O'   0.0106   0.0060
 'International Tables Vol C Tables 4.2.6.8 and 6.1.1.4'
 'Cl'  'Cl'   0.1484   0.1585
 'International Tables Vol C Tables 4.2.6.8 and 6.1.1.4'
 
_space_group_crystal_system       triclinic
_space_group_IT_number            2
_space_group_name_H-M_alt         'P -1'
_space_group_name_Hall            '-P 1'
 
_shelx_space_group_comment
;
The symmetry employed for this shelxl refinement is uniquely defined
by the following loop, which should always be used as a source of
symmetry information in preference to the above space-group names.
They are only intended as comments.
;
 
loop_
 _space_group_symop_operation_xyz
 'x, y, z'
 '-x, -y, -z'
 
_cell_length_a                    8.6131(18)
_cell_length_b                    17.552(4)
_cell_length_c                    33.100(7)
_cell_angle_alpha                 81.365(5)
_cell_angle_beta                  85.205(5)
_cell_angle_gamma                 88.771(5)
_cell_volume                      4929.7(18)
_cell_formula_units_Z             2
_cell_measurement_temperature     173(2)
_cell_measurement_reflns_used     1084
_cell_measurement_theta_min       15
_cell_measurement_theta_max       15
 
_exptl_crystal_description        block
_exptl_crystal_colour             red
_exptl_crystal_density_meas       ?
_exptl_crystal_density_method     ?
_exptl_crystal_density_diffrn     1.200          
_exptl_crystal_F_000              1900
_exptl_transmission_factor_min    ?
_exptl_transmission_factor_max    ?
_exptl_crystal_size_max           0.500
_exptl_crystal_size_mid           0.300
_exptl_crystal_size_min           0.200
_exptl_absorpt_coefficient_mu     0.126
_shelx_estimated_absorpt_T_min    0.940
_shelx_estimated_absorpt_T_max    0.975
_exptl_absorpt_correction_type    multi-scan
_exptl_absorpt_correction_T_min   0.6160  
_exptl_absorpt_correction_T_max   0.7456
_exptl_absorpt_process_details    ?
_exptl_absorpt_special_details    ?
_diffrn_ambient_temperature       173(2)
_diffrn_radiation_wavelength      0.71073
_diffrn_radiation_type            MoK\a
_diffrn_source                    ?
_diffrn_measurement_device_type   'BRUKER D8VENTURE DIFFRACTOMETER'
_diffrn_measurement_method        'PHI & OMEGA SCAN'
_diffrn_detector_area_resol_mean  ?
_diffrn_reflns_number             121437
_diffrn_reflns_av_unetI/netI      0.1234
_diffrn_reflns_av_R_equivalents   0.1667
_diffrn_reflns_limit_h_min        -10
_diffrn_reflns_limit_h_max        10
_diffrn_reflns_limit_k_min        -21
_diffrn_reflns_limit_k_max        21
_diffrn_reflns_limit_l_min        -39
_diffrn_reflns_limit_l_max        39
_diffrn_reflns_theta_min          2.057
_diffrn_reflns_theta_max          25.250
_diffrn_reflns_theta_full         25.242
_diffrn_measured_fraction_theta_max   0.999
_diffrn_measured_fraction_theta_full  0.999
_diffrn_reflns_Laue_measured_fraction_max    0.999
_diffrn_reflns_Laue_measured_fraction_full   0.999
_diffrn_reflns_point_group_measured_fraction_max   0.999
_diffrn_reflns_point_group_measured_fraction_full  0.999
_reflns_number_total              17834
_reflns_number_gt                 10409
_reflns_threshold_expression      'I > 2\s(I)'
_reflns_Friedel_coverage          0.000
_reflns_Friedel_fraction_max      .
_reflns_Friedel_fraction_full     .
 
_reflns_special_details
;
 Reflections were merged by SHELXL according to the crystal
 class for the calculation of statistics and refinement.
 
 Structure factors included contributions from the .fab file.
 
 _reflns_Friedel_fraction is defined as the number of unique
 Friedel pairs measured divided by the number that would be
 possible theoretically, ignoring centric projections and
 systematic absences.
;
 
_computing_data_collection        'BRUKER D8VENTURE DIFFRACTOMETER'
_computing_cell_refinement        'BRUKER D8VENTURE DIFFRACTOMETER'
_computing_data_reduction         'BRUKER D8VENTURE DIFFRACTOMETER'
_computing_structure_solution     'SHELXT 2014/5 (Sheldrick, 2014)'
_computing_structure_refinement 'SHELXL-2018/3 (Sheldrick, 2018)'
_computing_molecular_graphics     'BRUKER SHELXTL'
_computing_publication_material   'BRUKER SHELXTL'
_refine_special_details           ?
_refine_ls_structure_factor_coef  Fsqd
_refine_ls_matrix_type            full
_refine_ls_weighting_scheme       calc
_refine_ls_weighting_details
'w=1/[\s^2^(Fo^2^)+(0.1519P)^2^+30.8621P] where P=(Fo^2^+2Fc^2^)/3'
_atom_sites_solution_primary      ?
_atom_sites_solution_secondary    ?
_atom_sites_solution_hydrogens    geom
_refine_ls_hydrogen_treatment     constr
_refine_ls_extinction_method      none
_refine_ls_extinction_coef        .
_refine_ls_number_reflns          17834
_refine_ls_number_parameters      1180
_refine_ls_number_restraints      112
_refine_ls_R_factor_all           0.2170
_refine_ls_R_factor_gt            0.1487
_refine_ls_wR_factor_ref          0.3943
_refine_ls_wR_factor_gt           0.3561
_refine_ls_goodness_of_fit_ref    1.073
_refine_ls_restrained_S_all       1.079
_refine_ls_shift/su_max           0.044
_refine_ls_shift/su_mean          0.001
 
loop_
 _atom_site_label
 _atom_site_type_symbol
 _atom_site_fract_x
 _atom_site_fract_y
 _atom_site_fract_z
 _atom_site_U_iso_or_equiv
 _atom_site_adp_type
 _atom_site_occupancy
 _atom_site_site_symmetry_order  
 _atom_site_calc_flag
 _atom_site_refinement_flags_posn
 _atom_site_refinement_flags_adp
 _atom_site_refinement_flags_occupancy
 _atom_site_disorder_assembly
 _atom_site_disorder_group
Cl1 Cl 0.4853(7) 0.8061(2) 0.84192(16) 0.155(2) Uani 1 1 d . . . . .
Cl2 Cl 0.6662(4) 0.6735(2) 0.87486(10) 0.0908(10) Uani 1 1 d . . . . .
O1 O 1.9408(10) 0.9385(4) 1.18509(19) 0.086(3) Uani 1 1 d . . . . .
O3 O 1.1566(6) 0.4422(3) 1.51176(13) 0.0312(12) Uani 1 1 d D . . . .
C7 C 1.1048(8) 0.4568(4) 1.55256(19) 0.0304(16) Uani 1 1 d D . . . .
H7A H 1.040858 0.504519 1.551126 0.036 Uiso 1 1 calc R U . . .
H7B H 1.195653 0.463287 1.568141 0.036 Uiso 1 1 calc R U . . .
C8 C 1.0104(8) 0.3895(4) 1.57329(19) 0.0310(17) Uani 1 1 d D . . . .
H8A H 1.073274 0.341657 1.572959 0.037 Uiso 1 1 calc R U . . .
H8B H 0.917652 0.384817 1.558103 0.037 Uiso 1 1 calc R U . . .
C9 C 0.9586(8) 0.3987(4) 1.6174(2) 0.0321(17) Uani 1 1 d D . . . .
H9A H 0.893703 0.445949 1.617291 0.038 Uiso 1 1 calc R U . . .
H9B H 1.051979 0.405874 1.631880 0.038 Uiso 1 1 calc R U . . .
C10 C 0.8664(9) 0.3309(5) 1.6412(2) 0.0401(19) Uani 1 1 d D . . . .
H10A H 0.913732 0.282201 1.634164 0.048 Uiso 1 1 calc R U . . .
H10B H 0.758290 0.333886 1.632941 0.048 Uiso 1 1 calc R U . . .
C11 C 0.8630(11) 0.3300(5) 1.6880(2) 0.059(3) Uani 1 1 d D . . . .
H11A H 0.969508 0.320562 1.696876 0.071 Uiso 1 1 calc R U . . .
H11B H 0.826993 0.380855 1.694796 0.071 Uiso 1 1 calc R U . . .
C12 C 0.7551(12) 0.2678(6) 1.7107(3) 0.071(3) Uani 1 1 d D . . . .
H12A H 0.754669 0.268247 1.740276 0.106 Uiso 1 1 calc R U . . .
H12B H 0.649329 0.277619 1.702202 0.106 Uiso 1 1 calc R U . . .
H12C H 0.791654 0.217406 1.704279 0.106 Uiso 1 1 calc R U . . .
O2 O 1.4341(6) 0.6813(3) 1.49404(14) 0.0370(13) Uani 1 1 d . . . . .
C1 C 1.3701(10) 0.6946(4) 1.5335(2) 0.040(2) Uani 1 1 d D . . . .
H1A H 1.402894 0.653259 1.554951 0.048 Uiso 1 1 calc R U . . .
H1B H 1.254885 0.695917 1.534668 0.048 Uiso 1 1 calc R U . . .
C2 C 1.4325(11) 0.7722(4) 1.5398(2) 0.050(2) Uani 1 1 d D . . . .
H2A H 1.411317 0.811608 1.516169 0.060 Uiso 1 1 calc R U . . .
H2B H 1.546715 0.768441 1.541448 0.060 Uiso 1 1 calc R U . . .
C3 C 1.3557(12) 0.7968(5) 1.5792(2) 0.059(3) Uani 1 1 d D . . . .
H3A H 1.375623 0.756859 1.602707 0.070 Uiso 1 1 calc R U . . .
H3B H 1.241577 0.800930 1.577350 0.070 Uiso 1 1 calc R U . . .
C4 C 1.418(2) 0.8740(6) 1.5865(4) 0.125(6) Uani 1 1 d D . . . .
H4A H 1.532588 0.870890 1.586074 0.150 Uiso 1 1 calc R U . . .
H4B H 1.376721 0.884122 1.614102 0.150 Uiso 1 1 calc R U . . .
C5 C 1.371(2) 0.9419(9) 1.5541(5) 0.134(6) Uani 1 1 d D U . . .
H5A H 1.320552 0.936586 1.530259 0.161 Uiso 1 1 calc R U . . .
C6 C 1.418(3) 1.0188(11) 1.5658(7) 0.218(11) Uani 1 1 d D U . . .
H6A H 1.387684 1.061068 1.544984 0.326 Uiso 1 1 calc R U . . .
H6B H 1.365054 1.025280 1.592475 0.326 Uiso 1 1 calc R U . . .
H6C H 1.530944 1.019378 1.567427 0.326 Uiso 1 1 calc R U . . .
O4 O 1.0878(9) 0.3413(4) 1.4542(2) 0.078(2) Uani 1 1 d . . . . .
C13 C 1.1105(19) 0.2923(7) 1.4860(4) 0.106(5) Uani 1 1 d D . . . .
H13A H 1.135620 0.304703 1.511653 0.127 Uiso 1 1 calc R U . . .
C14 C 1.0913(17) 0.2121(7) 1.4764(4) 0.108(5) Uani 1 1 d D . . . .
H14A H 1.170836 0.203100 1.454252 0.129 Uiso 1 1 calc R U . . .
H14B H 0.987655 0.208576 1.466011 0.129 Uiso 1 1 calc R U . . .
C15 C 1.106(3) 0.1478(11) 1.5130(5) 0.168(8) Uani 1 1 d D U . . .
H15A H 1.174664 0.105429 1.510720 0.202 Uiso 1 1 calc R U . . .
C16 C 1.008(3) 0.1533(18) 1.5532(8) 0.263(14) Uani 1 1 d D U . . .
H16A H 1.057366 0.121578 1.575909 0.316 Uiso 1 1 calc R U . . .
H16B H 1.006395 0.207483 1.558319 0.316 Uiso 1 1 calc R U . . .
C17 C 0.841(3) 0.1271(15) 1.5533(8) 0.212(11) Uani 1 1 d D U . . .
H17A H 0.804560 0.105399 1.531353 0.254 Uiso 1 1 calc R U . . .
C18 C 0.737(3) 0.1386(14) 1.5921(7) 0.194(9) Uani 1 1 d D U . . .
H18A H 0.631682 0.120353 1.589942 0.291 Uiso 1 1 calc R U . . .
H18B H 0.780252 0.109368 1.616295 0.291 Uiso 1 1 calc R U . . .
H18C H 0.732393 0.193488 1.594870 0.291 Uiso 1 1 calc R U . . .
O5 O 1.3498(6) 0.2776(3) 1.33261(16) 0.0424(14) Uani 1 1 d . . . . .
C19 C 1.4856(9) 0.2834(4) 1.3042(2) 0.0372(18) Uani 1 1 d D . . . .
H19A H 1.580759 0.273637 1.319111 0.045 Uiso 1 1 calc R U . . .
H19B H 1.492100 0.335657 1.288059 0.045 Uiso 1 1 calc R U . . .
C20 C 1.4705(10) 0.2234(4) 1.2762(2) 0.051(2) Uani 1 1 d D . . . .
H20A H 1.557544 0.229194 1.254514 0.061 Uiso 1 1 calc R U . . .
H20B H 1.371919 0.232358 1.262799 0.061 Uiso 1 1 calc R U . . .
C21 C 1.4723(12) 0.1415(4) 1.2994(3) 0.067(3) Uani 1 1 d D . . . .
H21A H 1.386714 0.135630 1.321492 0.081 Uiso 1 1 calc R U . . .
H21B H 1.572066 0.131664 1.312195 0.081 Uiso 1 1 calc R U . . .
C22 C 1.4531(14) 0.0828(6) 1.2706(4) 0.097(5) Uani 1 1 d D . . . .
H22A H 1.365216 0.099619 1.253784 0.117 Uiso 1 1 calc R U . . .
H22B H 1.548454 0.082984 1.251664 0.117 Uiso 1 1 calc R U . . .
C23 C 1.424(2) 0.0010(7) 1.2913(5) 0.133(7) Uani 1 1 d D . . . .
H23A H 1.326109 -0.001301 1.309521 0.160 Uiso 1 1 calc R U . . .
H23B H 1.413099 -0.033268 1.270508 0.160 Uiso 1 1 calc R U . . .
C24 C 1.559(2) -0.0241(9) 1.3157(6) 0.164(8) Uani 1 1 d D . . . .
H24A H 1.543420 -0.077062 1.329531 0.245 Uiso 1 1 calc R U . . .
H24B H 1.655045 -0.021706 1.297351 0.245 Uiso 1 1 calc R U . . .
H24C H 1.568399 0.010134 1.336209 0.245 Uiso 1 1 calc R U . . .
O6 O 1.8974(9) 0.3045(4) 1.19949(18) 0.078(2) Uani 1 1 d . . . . .
C25 C 1.9749(16) 0.2352(7) 1.1960(3) 0.091(4) Uani 1 1 d D . . . .
H25A H 2.081206 0.246511 1.182983 0.110 Uiso 1 1 calc R U . . .
H25B H 1.919752 0.207501 1.177603 0.110 Uiso 1 1 calc R U . . .
C26 C 1.987(4) 0.1829(13) 1.2363(4) 0.29(2) Uani 1 1 d D . . . .
H26A H 2.031558 0.132925 1.235948 0.349 Uiso 1 1 calc R U . . .
C27 C 1.932(2) 0.2068(8) 1.2765(4) 0.143(7) Uani 1 1 d D . . . .
H27A H 1.819169 0.217875 1.278571 0.172 Uiso 1 1 calc R U . . .
H27B H 1.990106 0.251826 1.282012 0.172 Uiso 1 1 calc R U . . .
C28 C 1.974(2) 0.1323(8) 1.3046(5) 0.229(15) Uani 1 1 d D . . . .
H28A H 1.886614 0.095678 1.309543 0.274 Uiso 1 1 calc R U . . .
H28B H 2.067924 0.106748 1.293141 0.274 Uiso 1 1 calc R U . . .
C29 C 2.005(2) 0.1640(9) 1.3432(5) 0.178(10) Uani 1 1 d D . . . .
H29A H 1.911771 0.191933 1.352834 0.213 Uiso 1 1 calc R U . . .
H29B H 2.092285 0.201135 1.337031 0.213 Uiso 1 1 calc R U . . .
C30 C 2.0482(16) 0.0981(7) 1.3777(4) 0.088(4) Uani 1 1 d D . . . .
H30A H 2.067723 0.120103 1.402336 0.132 Uiso 1 1 calc R U . . .
H30B H 1.961601 0.061766 1.384192 0.132 Uiso 1 1 calc R U . . .
H30C H 2.141923 0.070958 1.368405 0.132 Uiso 1 1 calc R U . . .
O7 O 1.9152(5) 0.3686(3) 1.05127(14) 0.0326(12) Uani 1 1 d . . . . .
C31 C 2.0074(8) 0.3009(5) 1.0476(2) 0.0364(18) Uani 1 1 d D . . . .
H31A H 1.951837 0.254637 1.062138 0.044 Uiso 1 1 calc R U . . .
H31B H 2.107850 0.304330 1.059694 0.044 Uiso 1 1 calc R U . . .
C32 C 2.0350(8) 0.2958(4) 1.0022(2) 0.0389(19) Uani 1 1 d D . . . .
H32A H 2.093058 0.341629 0.988114 0.047 Uiso 1 1 calc R U . . .
H32B H 1.933837 0.294977 0.990163 0.047 Uiso 1 1 calc R U . . .
C33 C 2.1278(10) 0.2230(5) 0.9961(2) 0.057(3) Uani 1 1 d D . . . .
H33A H 2.226050 0.223519 1.009611 0.068 Uiso 1 1 calc R U . . .
H33B H 2.067396 0.177806 1.010037 0.068 Uiso 1 1 calc R U . . .
C34 C 2.1672(17) 0.2130(7) 0.9518(3) 0.108(5) Uani 1 1 d D . . . .
H34A H 2.270588 0.220404 0.939536 0.129 Uiso 1 1 calc R U . . .
C35 C 2.0395(18) 0.1913(11) 0.9274(5) 0.146(6) Uani 1 1 d D U . . .
H35A H 1.969603 0.235640 0.919689 0.175 Uiso 1 1 calc R U . . .
H35B H 1.977095 0.148105 0.942883 0.175 Uiso 1 1 calc R U . . .
C36 C 2.133(2) 0.1664(12) 0.8886(5) 0.177(8) Uani 1 1 d D U . . .
H36A H 2.059811 0.150784 0.870292 0.265 Uiso 1 1 calc R U . . .
H36B H 2.194798 0.209876 0.874189 0.265 Uiso 1 1 calc R U . . .
H36C H 2.202228 0.123064 0.897191 0.265 Uiso 1 1 calc R U . . .
O8 O 1.7627(6) 0.4778(3) 0.99809(13) 0.0331(12) Uani 1 1 d . . . . .
C37 C 1.7606(8) 0.5001(4) 0.9548(2) 0.0317(17) Uani 1 1 d D . . . .
H37A H 1.809714 0.551090 0.946314 0.038 Uiso 1 1 calc R U . . .
H37B H 1.652058 0.503403 0.946947 0.038 Uiso 1 1 calc R U . . .
C38 C 1.8517(8) 0.4387(4) 0.93435(17) 0.0320(17) Uani 1 1 d D . . . .
H38A H 1.805472 0.387597 0.944591 0.038 Uiso 1 1 calc R U . . .
H38B H 1.960785 0.437340 0.941768 0.038 Uiso 1 1 calc R U . . .
C39 C 1.8498(8) 0.4550(4) 0.88769(17) 0.0322(17) Uani 1 1 d D . . . .
H39A H 1.900954 0.504807 0.877177 0.039 Uiso 1 1 calc R U . . .
H39B H 1.740668 0.458756 0.880189 0.039 Uiso 1 1 calc R U . . .
C40 C 1.9352(8) 0.3904(4) 0.86801(19) 0.0362(18) Uani 1 1 d D . . . .
H40A H 2.046110 0.389617 0.873837 0.043 Uiso 1 1 calc R U . . .
H40B H 1.889614 0.340193 0.880563 0.043 Uiso 1 1 calc R U . . .
C41 C 1.9248(9) 0.4004(4) 0.82152(19) 0.043(2) Uani 1 1 d D . . . .
H41A H 1.813992 0.403869 0.815533 0.051 Uiso 1 1 calc R U . . .
H41B H 1.975857 0.449059 0.808696 0.051 Uiso 1 1 calc R U . . .
C42 C 2.0026(11) 0.3334(5) 0.8030(3) 0.058(3) Uani 1 1 d D . . . .
H42A H 1.994002 0.341545 0.773323 0.088 Uiso 1 1 calc R U . . .
H42B H 2.112853 0.330381 0.808462 0.088 Uiso 1 1 calc R U . . .
H42C H 1.951105 0.285224 0.815293 0.088 Uiso 1 1 calc R U . . .
O9 O 1.4596(6) 0.7043(3) 1.01630(14) 0.0369(12) Uani 1 1 d D . . . .
C43 C 1.4429(10) 0.7184(4) 0.9736(2) 0.045(2) Uani 1 1 d D . . . .
H43A H 1.383070 0.676353 0.965534 0.054 Uiso 1 1 calc R U . . .
H43B H 1.546691 0.720511 0.958197 0.054 Uiso 1 1 calc R U . . .
C44 C 1.3577(10) 0.7946(4) 0.9640(3) 0.056(2) Uani 1 1 d D . . . .
H44A H 1.261593 0.794592 0.982633 0.067 Uiso 1 1 calc R U . . .
H44B H 1.327045 0.800601 0.935546 0.067 Uiso 1 1 calc R U . . .
C45 C 1.4589(15) 0.8625(6) 0.9689(5) 0.104(5) Uani 1 1 d D . . . .
H45A H 1.564172 0.855615 0.955398 0.125 Uiso 1 1 calc R U . . .
H45B H 1.469809 0.862624 0.998416 0.125 Uiso 1 1 calc R U . . .
C46 C 1.392(3) 0.9406(10) 0.9506(9) 0.273(13) Uani 1 1 d D U . . .
H46A H 1.406358 0.944912 0.920320 0.328 Uiso 1 1 calc R U . . .
H46B H 1.454892 0.981678 0.958631 0.328 Uiso 1 1 calc R U . . .
C47 C 1.220(3) 0.956(3) 0.9629(14) 0.53(2) Uani 1 1 d D U . . .
H47A H 1.154943 0.910384 0.962207 0.630 Uiso 1 1 calc R U . . .
H47B H 1.178466 1.000957 0.945129 0.630 Uiso 1 1 calc R U . . .
C48 C 1.230(6) 0.972(3) 1.0070(14) 0.50(3) Uani 1 1 d D U . . .
H48A H 1.125640 0.983477 1.018991 0.744 Uiso 1 1 calc R U . . .
H48B H 1.273947 0.927267 1.023520 0.744 Uiso 1 1 calc R U . . .
H48C H 1.297237 1.016942 1.006612 0.744 Uiso 1 1 calc R U . . .
C49 C 0.4972(14) 0.7093(6) 0.8542(4) 0.079(3) Uani 1 1 d . . . . .
H49A H 0.485831 0.686106 0.829128 0.095 Uiso 1 1 calc R U . . .
H49B H 0.407921 0.692039 0.874020 0.095 Uiso 1 1 calc R U . . .
C51 C 1.8415(12) 0.9077(4) 1.2102(2) 0.050(2) Uani 1 1 d . . . . .
C52 C 1.8755(9) 0.8794(4) 1.2528(2) 0.0350(18) Uani 1 1 d . . . . .
C53 C 1.9841(9) 0.9249(5) 1.2677(3) 0.046(2) Uani 1 1 d . . . . .
H53A H 2.041791 0.962514 1.249164 0.055 Uiso 1 1 calc R U . . .
C54 C 2.0076(10) 0.9158(5) 1.3082(3) 0.046(2) Uani 1 1 d . . . . .
H54A H 2.083161 0.945861 1.317827 0.055 Uiso 1 1 calc R U . . .
C55 C 1.9233(9) 0.8644(4) 1.3344(2) 0.0393(19) Uani 1 1 d . . . . .
H55A H 1.936345 0.860299 1.362847 0.047 Uiso 1 1 calc R U . . .
C56 C 1.8158(8) 0.8158(4) 1.3212(2) 0.0300(16) Uani 1 1 d . . . . .
C57 C 1.7902(8) 0.8217(4) 1.2795(2) 0.0281(16) Uani 1 1 d . . . . .
C58 C 1.7340(7) 0.7599(4) 1.3511(2) 0.0247(15) Uani 1 1 d . . . . .
C59 C 1.6943(9) 0.7755(4) 1.3913(2) 0.0324(17) Uani 1 1 d . . . . .
H59A H 1.732266 0.821287 1.398986 0.039 Uiso 1 1 calc R U . . .
C60 C 1.6054(9) 0.7285(4) 1.4191(2) 0.0312(17) Uani 1 1 d . . . . .
H60A H 1.573013 0.743859 1.444823 0.037 Uiso 1 1 calc R U . . .
C61 C 1.5593(7) 0.6565(4) 1.41040(19) 0.0223(14) Uani 1 1 d . . . . .
C62 C 1.6116(7) 0.6346(4) 1.37083(19) 0.0211(14) Uani 1 1 d . . . . .
C63 C 1.6868(7) 0.6917(4) 1.3394(2) 0.0233(15) Uani 1 1 d . . . . .
C64 C 1.4596(8) 0.6054(4) 1.4397(2) 0.0251(15) Uani 1 1 d . . . . .
C65 C 1.3951(8) 0.6153(4) 1.47948(19) 0.0256(15) Uani 1 1 d . . . . .
C66 C 1.2964(8) 0.5626(4) 1.5022(2) 0.0269(16) Uani 1 1 d . . . . .
H66A H 1.254682 0.572023 1.528475 0.032 Uiso 1 1 calc R U . . .
C67 C 1.2541(8) 0.4947(4) 1.4880(2) 0.0280(16) Uani 1 1 d . . . . .
C68 C 1.3127(7) 0.4814(4) 1.44951(19) 0.0240(15) Uani 1 1 d . . . . .
C69 C 1.4147(8) 0.5365(4) 1.42760(19) 0.0235(15) Uani 1 1 d . . . . .
C70 C 1.3047(8) 0.4187(4) 1.42410(19) 0.0268(16) Uani 1 1 d . . . . .
C71 C 1.2089(10) 0.3559(4) 1.4249(2) 0.041(2) Uani 1 1 d . . . . .
C72 C 1.2287(10) 0.3099(5) 1.3943(2) 0.048(2) Uani 1 1 d . . . . .
H72A H 1.164635 0.266110 1.395638 0.057 Uiso 1 1 calc R U . . .
C73 C 1.3412(9) 0.3270(4) 1.3615(2) 0.0348(18) Uani 1 1 d . . . . .
C74 C 1.4332(8) 0.3902(4) 1.35868(19) 0.0268(16) Uani 1 1 d . . . . .
H74A H 1.508066 0.402705 1.336015 0.032 Uiso 1 1 calc R U . . .
C75 C 1.4150(8) 0.4362(4) 1.38983(19) 0.0238(15) Uani 1 1 d . . . . .
C76 C 1.4823(8) 0.5121(4) 1.39137(19) 0.0249(15) Uani 1 1 d . . . . .
C77 C 1.5902(7) 0.5560(4) 1.36580(18) 0.0220(14) Uani 1 1 d . . . . .
C78 C 1.6957(7) 0.5193(3) 1.3369(2) 0.0206(14) Uani 1 1 d . . . . .
C79 C 1.7764(8) 0.4522(4) 1.3515(2) 0.0252(15) Uani 1 1 d . . . . .
H79A H 1.765866 0.432457 1.379907 0.030 Uiso 1 1 calc R U . . .
C80 C 1.8718(8) 0.4138(4) 1.3250(2) 0.0277(16) Uani 1 1 d . . . . .
H80A H 1.928612 0.369166 1.335395 0.033 Uiso 1 1 calc R U . . .
C81 C 1.8836(8) 0.4408(4) 1.2838(2) 0.0275(16) Uani 1 1 d . . . . .
H81A H 1.944448 0.413303 1.265383 0.033 Uiso 1 1 calc R U . . .
C82 C 1.8076(7) 0.5076(4) 1.2690(2) 0.0248(15) Uani 1 1 d . . . . .
H82A H 1.818353 0.526398 1.240424 0.030 Uiso 1 1 calc R U . . .
C83 C 1.7140(7) 0.5485(4) 1.29551(18) 0.0175(13) Uani 1 1 d . . . . .
C84 C 1.6505(7) 0.6234(3) 1.27822(18) 0.0174(13) Uani 1 1 d . . . . .
C85 C 1.6840(7) 0.6915(4) 1.2943(2) 0.0238(15) Uani 1 1 d . . . . .
C86 C 1.6972(8) 0.7603(4) 1.26677(19) 0.0264(16) Uani 1 1 d . . . . .
C87 C 1.6299(8) 0.7659(4) 1.2280(2) 0.0240(15) Uani 1 1 d . . . . .
C88 C 1.5936(9) 0.8403(4) 1.2040(2) 0.0342(18) Uani 1 1 d . . . . .
C89 C 1.6783(12) 0.9091(4) 1.2011(2) 0.050(2) Uani 1 1 d . . . . .
C90 C 1.6182(16) 0.9788(5) 1.1859(3) 0.074(3) Uani 1 1 d . . . . .
H90A H 1.678934 1.023932 1.183709 0.089 Uiso 1 1 calc R U . . .
C91 C 1.4699(17) 0.9837(5) 1.1736(4) 0.087(4) Uani 1 1 d . . . . .
H91A H 1.420678 1.032540 1.167611 0.104 Uiso 1 1 calc R U . . .
C92 C 1.3910(13) 0.9163(5) 1.1701(3) 0.062(3) Uani 1 1 d . . . . .
H92A H 1.290793 0.919206 1.159886 0.075 Uiso 1 1 calc R U . . .
C93 C 1.4609(10) 0.8451(4) 1.1817(2) 0.0394(19) Uani 1 1 d . . . . .
C94 C 1.4278(8) 0.7772(4) 1.1630(2) 0.0293(16) Uani 1 1 d . . . . .
C95 C 1.3674(9) 0.7907(4) 1.1239(2) 0.0385(19) Uani 1 1 d . . . . .
H95A H 1.303797 0.834837 1.117000 0.046 Uiso 1 1 calc R U . . .
C96 C 1.3986(8) 0.7420(4) 1.0965(2) 0.0302(16) Uani 1 1 d . . . . .
H96A H 1.359501 0.753259 1.070207 0.036 Uiso 1 1 calc R U . . .
C97 C 1.4889(8) 0.6742(4) 1.10603(19) 0.0256(15) Uani 1 1 d . . . . .
C98 C 1.5497(7) 0.6275(4) 1.07540(19) 0.0231(15) Uani 1 1 d . . . . .
C99 C 1.5395(8) 0.6405(4) 1.0322(2) 0.0284(16) Uani 1 1 d . . . . .
C100 C 1.6096(8) 0.5913(4) 1.0072(2) 0.0299(16) Uani 1 1 d . . . . .
H10C H 1.599053 0.601344 0.978535 0.036 Uiso 1 1 calc R U . . .
C101 C 1.6964(7) 0.5266(4) 1.0232(2) 0.0265(16) Uani 1 1 d . . . . .
C102 C 1.7098(7) 0.5100(4) 1.0653(2) 0.0242(15) Uani 1 1 d . . . . .
C103 C 1.7728(7) 0.4472(4) 1.09411(19) 0.0234(15) Uani 1 1 d . . . . .
C104 C 1.8659(8) 0.3823(4) 1.0900(2) 0.0290(16) Uani 1 1 d . . . . .
C105 C 1.9078(9) 0.3343(4) 1.1247(2) 0.0374(18) Uani 1 1 d . . . . .
H10D H 1.969723 0.289811 1.121660 0.045 Uiso 1 1 calc R U . . .
C106 C 1.8610(9) 0.3500(5) 1.1641(2) 0.0390(19) Uani 1 1 d . . . . .
C107 C 1.7703(8) 0.4136(4) 1.1691(2) 0.0300(17) Uani 1 1 d . . . . .
H10E H 1.737462 0.425173 1.195636 0.036 Uiso 1 1 calc R U . . .
C108 C 1.7281(7) 0.4604(4) 1.13416(19) 0.0224(15) Uani 1 1 d . . . . .
C109 C 1.6408(7) 0.5341(4) 1.13143(19) 0.0208(14) Uani 1 1 d . . . . .
C110 C 1.6359(7) 0.5619(4) 1.08975(19) 0.0225(15) Uani 1 1 d . . . . .
C111 C 1.4934(8) 0.7065(4) 1.1763(2) 0.0262(15) Uani 1 1 d . . . . .
C112 C 1.5142(7) 0.6507(4) 1.14836(19) 0.0216(14) Uani 1 1 d . . . . .
C113 C 1.5643(7) 0.5727(4) 1.16062(19) 0.0234(15) Uani 1 1 d . . . . .
C114 C 1.4924(7) 0.5313(4) 1.19941(19) 0.0220(14) Uani 1 1 d . . . . .
C115 C 1.4065(8) 0.4658(4) 1.1967(2) 0.0290(16) Uani 1 1 d . . . . .
H11C H 1.413132 0.444975 1.171763 0.035 Uiso 1 1 calc R U . . .
C116 C 1.3126(8) 0.4310(4) 1.2297(2) 0.0313(17) Uani 1 1 d . . . . .
H11D H 1.253164 0.387193 1.227321 0.038 Uiso 1 1 calc R U . . .
C117 C 1.3050(8) 0.4600(4) 1.2663(2) 0.0304(16) Uani 1 1 d . . . . .
H11E H 1.239688 0.436495 1.289143 0.036 Uiso 1 1 calc R U . . .
C118 C 1.3927(8) 0.5234(4) 1.2698(2) 0.0265(15) Uani 1 1 d . . . . .
H11F H 1.387959 0.542525 1.295195 0.032 Uiso 1 1 calc R U . . .
C119 C 1.4887(7) 0.5600(4) 1.23646(19) 0.0197(14) Uani 1 1 d . . . . .
C120 C 1.5765(7) 0.6281(3) 1.24193(18) 0.0167(13) Uani 1 1 d . . . . .
C121 C 1.5652(8) 0.6992(4) 1.21620(19) 0.0240(15) Uani 1 1 d . . . . .
 
loop_
 _atom_site_aniso_label
 _atom_site_aniso_U_11
 _atom_site_aniso_U_22
 _atom_site_aniso_U_33
 _atom_site_aniso_U_23
 _atom_site_aniso_U_13
 _atom_site_aniso_U_12
Cl1 0.249(6) 0.050(2) 0.167(4) 0.000(2) -0.051(4) -0.005(3)
Cl2 0.082(2) 0.115(3) 0.089(2) -0.0470(19) -0.0347(17) 0.0121(18)
O1 0.127(7) 0.081(5) 0.044(4) -0.001(4) 0.024(4) -0.071(5)
O3 0.043(3) 0.033(3) 0.018(2) -0.010(2) 0.010(2) -0.007(2)
C7 0.036(4) 0.034(4) 0.019(4) -0.003(3) 0.009(3) -0.004(3)
C8 0.031(4) 0.037(4) 0.025(4) -0.008(3) 0.004(3) -0.001(3)
C9 0.032(4) 0.036(4) 0.026(4) -0.004(3) 0.009(3) 0.005(3)
C10 0.033(4) 0.049(5) 0.034(4) -0.001(4) 0.015(3) 0.002(4)
C11 0.068(6) 0.058(6) 0.040(5) 0.003(4) 0.035(5) 0.017(5)
C12 0.063(6) 0.081(7) 0.059(6) 0.004(5) 0.024(5) 0.007(6)
O2 0.056(3) 0.038(3) 0.018(2) -0.019(2) 0.011(2) -0.006(3)
C1 0.051(5) 0.049(5) 0.020(4) -0.016(3) 0.013(3) 0.004(4)
C2 0.071(6) 0.045(5) 0.037(5) -0.024(4) 0.008(4) -0.010(4)
C3 0.084(7) 0.064(6) 0.033(5) -0.030(4) 0.003(5) 0.000(5)
C4 0.196(17) 0.101(10) 0.088(10) -0.072(9) 0.036(10) -0.038(11)
C5 0.165(10) 0.130(9) 0.115(9) -0.040(8) -0.007(8) -0.025(8)
C6 0.270(19) 0.172(16) 0.215(17) -0.054(14) 0.006(15) -0.014(15)
O4 0.121(6) 0.057(4) 0.049(4) -0.021(3) 0.062(4) -0.048(4)
C13 0.160(14) 0.078(9) 0.078(9) -0.027(8) 0.028(9) 0.006(9)
C14 0.102(10) 0.153(14) 0.070(8) -0.035(9) 0.014(7) -0.022(10)
C15 0.189(11) 0.165(11) 0.146(10) -0.019(8) 0.004(9) -0.001(9)
C16 0.265(17) 0.260(16) 0.263(17) -0.042(10) -0.008(10) -0.002(10)
C17 0.207(13) 0.218(13) 0.217(13) -0.049(9) -0.029(9) -0.004(9)
C18 0.167(15) 0.217(17) 0.214(17) -0.071(14) -0.042(14) 0.001(13)
O5 0.049(3) 0.039(3) 0.044(3) -0.029(3) 0.020(3) -0.017(3)
C19 0.042(4) 0.033(4) 0.038(4) -0.016(3) 0.012(4) -0.005(3)
C20 0.052(5) 0.059(6) 0.049(5) -0.037(5) 0.006(4) -0.014(4)
C21 0.071(7) 0.055(6) 0.079(7) -0.041(5) 0.036(5) -0.020(5)
C22 0.081(8) 0.068(8) 0.159(12) -0.083(8) 0.027(8) -0.030(6)
C23 0.130(14) 0.105(13) 0.163(17) -0.054(11) 0.060(13) -0.009(11)
C24 0.20(2) 0.058(9) 0.23(2) -0.025(11) -0.036(18) 0.002(12)
O6 0.113(6) 0.084(5) 0.033(3) -0.005(3) -0.001(4) 0.068(5)
C25 0.131(11) 0.095(9) 0.041(6) -0.002(6) 0.007(6) 0.070(8)
C26 0.43(4) 0.32(3) 0.066(11) 0.074(14) 0.052(17) 0.31(3)
C27 0.21(2) 0.080(10) 0.140(15) 0.033(10) -0.064(14) -0.039(12)
C28 0.161(18) 0.143(17) 0.40(4) -0.19(2) 0.17(2) -0.049(14)
C29 0.150(17) 0.118(15) 0.25(3) -0.049(17) 0.095(17) -0.034(13)
C30 0.122(11) 0.070(8) 0.074(8) -0.006(6) -0.023(7) 0.001(7)
O7 0.028(3) 0.045(3) 0.026(3) -0.014(2) 0.002(2) 0.009(2)
C31 0.025(4) 0.048(5) 0.038(4) -0.014(4) 0.000(3) 0.001(3)
C32 0.029(4) 0.049(5) 0.041(5) -0.023(4) 0.011(3) -0.006(4)
C33 0.048(5) 0.069(6) 0.059(6) -0.038(5) 0.015(4) -0.010(5)
C34 0.151(13) 0.110(10) 0.064(7) -0.054(7) 0.076(8) -0.052(9)
C35 0.146(10) 0.151(10) 0.139(10) -0.029(8) 0.007(8) -0.010(8)
C36 0.243(17) 0.193(15) 0.109(11) -0.080(11) 0.030(11) -0.087(13)
O8 0.039(3) 0.047(3) 0.016(2) -0.014(2) 0.002(2) -0.001(2)
C37 0.034(4) 0.043(4) 0.020(4) -0.011(3) 0.006(3) -0.010(3)
C38 0.034(4) 0.044(4) 0.017(3) -0.007(3) 0.006(3) -0.007(3)
C39 0.029(4) 0.050(5) 0.017(4) -0.009(3) 0.009(3) -0.007(3)
C40 0.029(4) 0.050(5) 0.029(4) -0.010(4) 0.010(3) -0.004(4)
C41 0.046(5) 0.058(5) 0.022(4) -0.009(4) 0.021(3) -0.010(4)
C42 0.056(6) 0.072(6) 0.049(5) -0.032(5) 0.030(4) -0.011(5)
O9 0.038(3) 0.053(3) 0.019(3) 0.000(2) -0.004(2) -0.001(3)
C43 0.046(5) 0.061(6) 0.025(4) 0.001(4) -0.001(4) -0.003(4)
C44 0.056(6) 0.056(6) 0.051(6) 0.010(5) -0.008(5) -0.001(5)
C45 0.097(10) 0.080(9) 0.132(12) 0.010(8) -0.040(9) -0.010(8)
C46 0.273(13) 0.273(13) 0.273(13) -0.041(2) -0.0222(15) -0.0025(10)
C47 0.53(2) 0.53(2) 0.53(2) -0.078(4) -0.043(2) -0.0047(11)
C48 0.50(3) 0.50(3) 0.50(3) -0.074(5) -0.040(3) -0.005(2)
C49 0.078(8) 0.063(7) 0.101(9) -0.023(6) -0.008(7) -0.002(6)
C51 0.090(7) 0.024(4) 0.037(5) -0.010(4) 0.015(5) -0.033(5)
C52 0.047(5) 0.028(4) 0.029(4) -0.006(3) 0.013(3) -0.007(3)
C53 0.041(5) 0.036(5) 0.058(6) -0.002(4) 0.010(4) -0.020(4)
C54 0.050(5) 0.035(5) 0.052(6) -0.005(4) -0.002(4) -0.018(4)
C55 0.051(5) 0.027(4) 0.040(5) -0.005(3) 0.000(4) -0.006(4)
C56 0.036(4) 0.021(4) 0.032(4) -0.008(3) 0.005(3) -0.006(3)
C57 0.031(4) 0.020(4) 0.034(4) -0.011(3) 0.008(3) -0.004(3)
C58 0.023(3) 0.031(4) 0.022(4) -0.008(3) -0.002(3) 0.002(3)
C59 0.044(4) 0.028(4) 0.027(4) -0.008(3) -0.004(3) -0.012(3)
C60 0.047(4) 0.021(4) 0.028(4) -0.012(3) 0.001(3) 0.000(3)
C61 0.019(3) 0.029(4) 0.020(3) -0.008(3) 0.000(3) -0.002(3)
C62 0.022(3) 0.024(3) 0.018(3) -0.006(3) 0.002(3) 0.000(3)
C63 0.024(3) 0.023(4) 0.024(4) -0.008(3) 0.002(3) 0.001(3)
C64 0.026(4) 0.027(4) 0.022(4) -0.007(3) 0.003(3) 0.002(3)
C65 0.034(4) 0.025(4) 0.019(3) -0.008(3) -0.004(3) 0.001(3)
C66 0.032(4) 0.029(4) 0.018(3) -0.007(3) 0.004(3) 0.008(3)
C67 0.031(4) 0.030(4) 0.022(4) -0.006(3) 0.005(3) -0.002(3)
C68 0.023(3) 0.030(4) 0.020(3) -0.005(3) -0.002(3) -0.002(3)
C69 0.026(4) 0.032(4) 0.014(3) -0.009(3) 0.001(3) 0.003(3)
C70 0.037(4) 0.028(4) 0.015(3) -0.006(3) 0.008(3) -0.006(3)
C71 0.055(5) 0.034(4) 0.032(4) -0.010(3) 0.024(4) -0.017(4)
C72 0.057(5) 0.042(5) 0.045(5) -0.020(4) 0.019(4) -0.028(4)
C73 0.041(4) 0.029(4) 0.037(4) -0.017(3) 0.009(3) -0.012(3)
C74 0.036(4) 0.027(4) 0.017(3) -0.008(3) 0.011(3) -0.002(3)
C75 0.031(4) 0.021(3) 0.019(3) -0.003(3) 0.001(3) -0.003(3)
C76 0.034(4) 0.025(4) 0.017(3) -0.007(3) 0.005(3) -0.002(3)
C77 0.026(3) 0.030(4) 0.011(3) -0.009(3) 0.003(3) -0.002(3)
C78 0.021(3) 0.012(3) 0.029(4) -0.006(3) 0.002(3) -0.008(3)
C79 0.028(4) 0.027(4) 0.021(3) -0.003(3) -0.002(3) -0.007(3)
C80 0.025(4) 0.026(4) 0.033(4) -0.008(3) -0.004(3) 0.004(3)
C81 0.020(3) 0.027(4) 0.036(4) -0.013(3) 0.008(3) -0.003(3)
C82 0.023(3) 0.026(4) 0.026(4) -0.012(3) 0.010(3) -0.009(3)
C83 0.011(3) 0.023(3) 0.020(3) -0.007(3) 0.003(2) -0.008(3)
C84 0.016(3) 0.021(3) 0.014(3) -0.003(3) 0.012(2) -0.001(3)
C85 0.018(3) 0.024(4) 0.027(4) -0.005(3) 0.010(3) -0.003(3)
C86 0.031(4) 0.029(4) 0.018(3) -0.008(3) 0.014(3) -0.003(3)
C87 0.025(3) 0.022(4) 0.025(4) -0.007(3) 0.010(3) -0.006(3)
C88 0.051(5) 0.028(4) 0.025(4) -0.010(3) 0.002(3) 0.000(4)
C89 0.094(8) 0.019(4) 0.037(5) -0.008(3) -0.002(5) -0.011(4)
C90 0.133(11) 0.028(5) 0.064(7) -0.001(5) -0.032(7) 0.002(6)
C91 0.158(13) 0.025(5) 0.089(8) -0.017(5) -0.064(9) 0.024(6)
C92 0.102(8) 0.030(5) 0.058(6) -0.011(4) -0.024(6) 0.023(5)
C93 0.058(5) 0.028(4) 0.032(4) -0.005(3) -0.001(4) 0.002(4)
C94 0.036(4) 0.027(4) 0.024(4) -0.002(3) 0.003(3) 0.000(3)
C95 0.037(4) 0.037(4) 0.042(5) -0.010(4) 0.000(4) 0.005(4)
C96 0.029(4) 0.035(4) 0.024(4) 0.001(3) 0.001(3) -0.001(3)
C97 0.024(3) 0.035(4) 0.019(3) -0.009(3) 0.005(3) -0.008(3)
C98 0.024(3) 0.029(4) 0.016(3) -0.006(3) 0.004(3) -0.009(3)
C99 0.029(4) 0.032(4) 0.023(4) -0.001(3) 0.003(3) -0.002(3)
C100 0.033(4) 0.042(4) 0.015(3) -0.003(3) -0.002(3) -0.009(3)
C101 0.020(3) 0.036(4) 0.025(4) -0.012(3) 0.006(3) -0.009(3)
C102 0.015(3) 0.034(4) 0.025(4) -0.014(3) 0.005(3) -0.007(3)
C103 0.019(3) 0.031(4) 0.021(3) -0.005(3) -0.002(3) -0.007(3)
C104 0.024(4) 0.042(4) 0.022(4) -0.008(3) 0.003(3) -0.004(3)
C105 0.035(4) 0.037(4) 0.041(5) -0.008(4) -0.002(4) 0.009(3)
C106 0.045(5) 0.051(5) 0.022(4) -0.006(4) -0.007(3) 0.010(4)
C107 0.036(4) 0.041(4) 0.015(3) -0.012(3) -0.004(3) 0.010(3)
C108 0.015(3) 0.034(4) 0.020(3) -0.009(3) 0.001(3) -0.003(3)
C109 0.016(3) 0.026(4) 0.021(3) -0.005(3) 0.001(3) -0.012(3)
C110 0.018(3) 0.030(4) 0.021(3) -0.009(3) 0.000(3) -0.013(3)
C111 0.026(4) 0.028(4) 0.021(4) 0.000(3) 0.010(3) -0.005(3)
C112 0.017(3) 0.027(4) 0.022(3) -0.008(3) 0.003(3) -0.009(3)
C113 0.024(3) 0.026(4) 0.021(3) -0.006(3) 0.000(3) -0.007(3)
C114 0.023(3) 0.025(4) 0.018(3) -0.006(3) 0.004(3) 0.001(3)
C115 0.034(4) 0.028(4) 0.027(4) -0.011(3) -0.003(3) -0.006(3)
C116 0.021(4) 0.033(4) 0.039(4) -0.001(3) -0.001(3) -0.010(3)
C117 0.028(4) 0.034(4) 0.026(4) 0.007(3) 0.002(3) -0.013(3)
C118 0.024(4) 0.030(4) 0.026(4) -0.005(3) 0.003(3) -0.001(3)
C119 0.017(3) 0.020(3) 0.020(3) -0.003(3) 0.003(3) 0.002(3)
C120 0.012(3) 0.023(3) 0.015(3) -0.008(3) 0.009(2) -0.001(3)
C121 0.027(4) 0.025(4) 0.019(3) -0.005(3) 0.009(3) 0.002(3)
 
_geom_special_details
;
 All esds (except the esd in the dihedral angle between two l.s. planes)
 are estimated using the full covariance matrix.  The cell esds are taken
 into account individually in the estimation of esds in distances, angles
 and torsion angles; correlations between esds in cell parameters are only
 used when they are defined by crystal symmetry.  An approximate (isotropic)
 treatment of cell esds is used for estimating esds involving l.s. planes.
;
 
loop_
 _geom_bond_atom_site_label_1
 _geom_bond_atom_site_label_2
 _geom_bond_distance
 _geom_bond_site_symmetry_2
 _geom_bond_publ_flag
Cl1 C49 1.689(11) . ?
Cl2 C49 1.726(12) . ?
O1 C51 1.216(10) . ?
O3 C67 1.370(8) . ?
O3 C7 1.444(7) . ?
C7 C8 1.494(9) . ?
C7 H7A 0.9900 . ?
C7 H7B 0.9900 . ?
C8 C9 1.521(8) . ?
C8 H8A 0.9900 . ?
C8 H8B 0.9900 . ?
C9 C10 1.524(9) . ?
C9 H9A 0.9900 . ?
C9 H9B 0.9900 . ?
C10 C11 1.545(10) . ?
C10 H10A 0.9900 . ?
C10 H10B 0.9900 . ?
C11 C12 1.516(11) . ?
C11 H11A 0.9900 . ?
C11 H11B 0.9900 . ?
C12 H12A 0.9800 . ?
C12 H12B 0.9800 . ?
C12 H12C 0.9800 . ?
O2 C65 1.377(8) . ?
O2 C1 1.424(8) . ?
C1 C2 1.526(8) . ?
C1 H1A 0.9900 . ?
C1 H1B 0.9900 . ?
C2 C3 1.527(7) . ?
C2 H2A 0.9900 . ?
C2 H2B 0.9900 . ?
C3 C4 1.527(9) . ?
C3 H3A 0.9900 . ?
C3 H3B 0.9900 . ?
C4 C5 1.550(9) . ?
C4 H4A 0.9900 . ?
C4 H4B 0.9900 . ?
C5 C6 1.530(10) . ?
C5 H5A 0.9500 . ?
C6 H6A 0.9800 . ?
C6 H6B 0.9800 . ?
C6 H6C 0.9800 . ?
O4 C13 1.282(15) . ?
O4 C71 1.364(9) . ?
C13 C14 1.504(9) . ?
C13 H13A 0.9500 . ?
C14 C15 1.536(9) . ?
C14 H14A 0.9900 . ?
C14 H14B 0.9900 . ?
C15 C16 1.529(10) . ?
C15 H15A 0.9500 . ?
C16 C17 1.511(10) . ?
C16 H16A 0.9900 . ?
C16 H16B 0.9900 . ?
C17 C18 1.543(10) . ?
C17 H17A 0.9500 . ?
C18 H18A 0.9800 . ?
C18 H18B 0.9800 . ?
C18 H18C 0.9800 . ?
O5 C73 1.381(8) . ?
O5 C19 1.433(8) . ?
C19 C20 1.519(7) . ?
C19 H19A 0.9900 . ?
C19 H19B 0.9900 . ?
C20 C21 1.525(8) . ?
C20 H20A 0.9900 . ?
C20 H20B 0.9900 . ?
C21 C22 1.526(8) . ?
C21 H21A 0.9900 . ?
C21 H21B 0.9900 . ?
C22 C23 1.511(9) . ?
C22 H22A 0.9900 . ?
C22 H22B 0.9900 . ?
C23 C24 1.498(10) . ?
C23 H23A 0.9900 . ?
C23 H23B 0.9900 . ?
C24 H24A 0.9800 . ?
C24 H24B 0.9800 . ?
C24 H24C 0.9800 . ?
O6 C106 1.369(9) . ?
O6 C25 1.391(11) . ?
C25 C26 1.511(9) . ?
C25 H25A 0.9900 . ?
C25 H25B 0.9900 . ?
C26 C27 1.492(10) . ?
C26 H26A 0.9500 . ?
C27 C28 1.541(10) . ?
C27 H27A 0.9900 . ?
C27 H27B 0.9900 . ?
C28 C29 1.514(10) . ?
C28 H28A 0.9900 . ?
C28 H28B 0.9900 . ?
C29 C30 1.561(9) . ?
C29 H29A 0.9900 . ?
C29 H29B 0.9900 . ?
C30 H30A 0.9800 . ?
C30 H30B 0.9800 . ?
C30 H30C 0.9800 . ?
O7 C104 1.372(8) . ?
O7 C31 1.430(9) . ?
C31 C32 1.516(7) . ?
C31 H31A 0.9900 . ?
C31 H31B 0.9900 . ?
C32 C33 1.523(8) . ?
C32 H32A 0.9900 . ?
C32 H32B 0.9900 . ?
C33 C34 1.514(8) . ?
C33 H33A 0.9900 . ?
C33 H33B 0.9900 . ?
C34 C35 1.505(9) . ?
C34 H34A 0.9500 . ?
C35 C36 1.570(9) . ?
C35 H35A 0.9900 . ?
C35 H35B 0.9900 . ?
C36 H36A 0.9800 . ?
C36 H36B 0.9800 . ?
C36 H36C 0.9800 . ?
O8 C101 1.365(8) . ?
O8 C37 1.428(8) . ?
C37 C38 1.526(7) . ?
C37 H37A 0.9900 . ?
C37 H37B 0.9900 . ?
C38 C39 1.529(7) . ?
C38 H38A 0.9900 . ?
C38 H38B 0.9900 . ?
C39 C40 1.535(7) . ?
C39 H39A 0.9900 . ?
C39 H39B 0.9900 . ?
C40 C41 1.532(7) . ?
C40 H40A 0.9900 . ?
C40 H40B 0.9900 . ?
C41 C42 1.523(8) . ?
C41 H41A 0.9900 . ?
C41 H41B 0.9900 . ?
C42 H42A 0.9800 . ?
C42 H42B 0.9800 . ?
C42 H42C 0.9800 . ?
O9 C99 1.361(8) . ?
O9 C43 1.416(8) . ?
C43 C44 1.516(7) . ?
C43 H43A 0.9900 . ?
C43 H43B 0.9900 . ?
C44 C45 1.527(8) . ?
C44 H44A 0.9900 . ?
C44 H44B 0.9900 . ?
C45 C46 1.532(9) . ?
C45 H45A 0.9900 . ?
C45 H45B 0.9900 . ?
C46 C47 1.537(9) . ?
C46 H46A 0.9900 . ?
C46 H46B 0.9900 . ?
C47 C48 1.541(9) . ?
C47 H47A 0.9900 . ?
C47 H47B 0.9900 . ?
C48 H48A 0.9800 . ?
C48 H48B 0.9800 . ?
C48 H48C 0.9800 . ?
C49 H49A 0.9900 . ?
C49 H49B 0.9900 . ?
C51 C89 1.460(14) . ?
C51 C52 1.475(11) . ?
C52 C53 1.409(11) . ?
C52 C57 1.415(10) . ?
C53 C54 1.357(12) . ?
C53 H53A 0.9500 . ?
C54 C55 1.334(11) . ?
C54 H54A 0.9500 . ?
C55 C56 1.409(10) . ?
C55 H55A 0.9500 . ?
C56 C57 1.405(10) . ?
C56 C58 1.435(10) . ?
C57 C86 1.487(9) . ?
C58 C63 1.392(9) . ?
C58 C59 1.410(9) . ?
C59 C60 1.340(10) . ?
C59 H59A 0.9500 . ?
C60 C61 1.410(9) . ?
C60 H60A 0.9500 . ?
C61 C62 1.453(8) . ?
C61 C64 1.455(9) . ?
C62 C77 1.432(9) . ?
C62 C63 1.452(9) . ?
C63 C85 1.496(9) . ?
C64 C69 1.401(9) . ?
C64 C65 1.420(9) . ?
C65 C66 1.364(10) . ?
C66 C67 1.410(10) . ?
C66 H66A 0.9500 . ?
C67 C68 1.383(9) . ?
C68 C69 1.397(9) . ?
C68 C70 1.488(9) . ?
C69 C76 1.410(8) . ?
C70 C71 1.387(10) . ?
C70 C75 1.418(9) . ?
C71 C72 1.384(10) . ?
C72 C73 1.395(10) . ?
C72 H72A 0.9500 . ?
C73 C74 1.364(10) . ?
C74 C75 1.399(9) . ?
C74 H74A 0.9500 . ?
C75 C76 1.473(9) . ?
C76 C77 1.370(9) . ?
C77 C78 1.473(8) . ?
C78 C83 1.387(9) . ?
C78 C79 1.398(9) . ?
C79 C80 1.389(9) . ?
C79 H79A 0.9500 . ?
C80 C81 1.372(10) . ?
C80 H80A 0.9500 . ?
C81 C82 1.375(10) . ?
C81 H81A 0.9500 . ?
C82 C83 1.409(8) . ?
C82 H82A 0.9500 . ?
C83 C84 1.467(9) . ?
C84 C120 1.397(9) . ?
C84 C85 1.422(9) . ?
C85 C86 1.400(9) . ?
C86 C87 1.440(10) . ?
C87 C121 1.428(9) . ?
C87 C88 1.465(10) . ?
C88 C93 1.407(11) . ?
C88 C89 1.411(11) . ?
C89 C90 1.360(13) . ?
C90 C91 1.368(17) . ?
C90 H90A 0.9500 . ?
C91 C92 1.402(14) . ?
C91 H91A 0.9500 . ?
C92 C93 1.390(11) . ?
C92 H92A 0.9500 . ?
C93 C94 1.464(10) . ?
C94 C111 1.377(10) . ?
C94 C95 1.422(10) . ?
C95 C96 1.345(10) . ?
C95 H95A 0.9500 . ?
C96 C97 1.418(10) . ?
C96 H96A 0.9500 . ?
C97 C112 1.433(9) . ?
C97 C98 1.455(9) . ?
C98 C110 1.400(10) . ?
C98 C99 1.424(9) . ?
C99 C100 1.380(10) . ?
C100 C101 1.407(10) . ?
C100 H10C 0.9500 . ?
C101 C102 1.394(9) . ?
C102 C110 1.413(9) . ?
C102 C103 1.471(10) . ?
C103 C104 1.394(10) . ?
C103 C108 1.401(9) . ?
C104 C105 1.388(10) . ?
C105 C106 1.398(10) . ?
C105 H10D 0.9500 . ?
C106 C107 1.371(10) . ?
C107 C108 1.384(9) . ?
C107 H10E 0.9500 . ?
C108 C109 1.476(9) . ?
C109 C113 1.378(9) . ?
C109 C110 1.396(9) . ?
C111 C112 1.444(9) . ?
C111 C121 1.492(10) . ?
C112 C113 1.435(9) . ?
C113 C114 1.472(9) . ?
C114 C119 1.392(9) . ?
C114 C115 1.398(9) . ?
C115 C116 1.376(10) . ?
C115 H11C 0.9500 . ?
C116 C117 1.379(10) . ?
C116 H11D 0.9500 . ?
C117 C118 1.381(10) . ?
C117 H11E 0.9500 . ?
C118 C119 1.403(9) . ?
C118 H11F 0.9500 . ?
C119 C120 1.469(9) . ?
C120 C121 1.408(9) . ?
 
loop_
 _geom_angle_atom_site_label_1
 _geom_angle_atom_site_label_2
 _geom_angle_atom_site_label_3
 _geom_angle
 _geom_angle_site_symmetry_1
 _geom_angle_site_symmetry_3
 _geom_angle_publ_flag
C67 O3 C7 117.8(5) . . ?
O3 C7 C8 107.9(5) . . ?
O3 C7 H7A 110.1 . . ?
C8 C7 H7A 110.1 . . ?
O3 C7 H7B 110.1 . . ?
C8 C7 H7B 110.1 . . ?
H7A C7 H7B 108.4 . . ?
C7 C8 C9 111.0(6) . . ?
C7 C8 H8A 109.4 . . ?
C9 C8 H8A 109.4 . . ?
C7 C8 H8B 109.4 . . ?
C9 C8 H8B 109.4 . . ?
H8A C8 H8B 108.0 . . ?
C8 C9 C10 114.3(6) . . ?
C8 C9 H9A 108.7 . . ?
C10 C9 H9A 108.7 . . ?
C8 C9 H9B 108.7 . . ?
C10 C9 H9B 108.7 . . ?
H9A C9 H9B 107.6 . . ?
C9 C10 C11 112.0(7) . . ?
C9 C10 H10A 109.2 . . ?
C11 C10 H10A 109.2 . . ?
C9 C10 H10B 109.2 . . ?
C11 C10 H10B 109.2 . . ?
H10A C10 H10B 107.9 . . ?
C12 C11 C10 110.8(8) . . ?
C12 C11 H11A 109.5 . . ?
C10 C11 H11A 109.5 . . ?
C12 C11 H11B 109.5 . . ?
C10 C11 H11B 109.5 . . ?
H11A C11 H11B 108.1 . . ?
C11 C12 H12A 109.5 . . ?
C11 C12 H12B 109.5 . . ?
H12A C12 H12B 109.5 . . ?
C11 C12 H12C 109.5 . . ?
H12A C12 H12C 109.5 . . ?
H12B C12 H12C 109.5 . . ?
C65 O2 C1 119.3(5) . . ?
O2 C1 C2 106.2(5) . . ?
O2 C1 H1A 110.5 . . ?
C2 C1 H1A 110.5 . . ?
O2 C1 H1B 110.5 . . ?
C2 C1 H1B 110.5 . . ?
H1A C1 H1B 108.7 . . ?
C1 C2 C3 110.5(6) . . ?
C1 C2 H2A 109.5 . . ?
C3 C2 H2A 109.5 . . ?
C1 C2 H2B 109.5 . . ?
C3 C2 H2B 109.5 . . ?
H2A C2 H2B 108.1 . . ?
C2 C3 C4 111.6(8) . . ?
C2 C3 H3A 109.3 . . ?
C4 C3 H3A 109.3 . . ?
C2 C3 H3B 109.3 . . ?
C4 C3 H3B 109.3 . . ?
H3A C3 H3B 108.0 . . ?
C3 C4 C5 112.7(11) . . ?
C3 C4 H4A 109.1 . . ?
C5 C4 H4A 109.1 . . ?
C3 C4 H4B 109.1 . . ?
C5 C4 H4B 109.1 . . ?
H4A C4 H4B 107.8 . . ?
C6 C5 C4 110.6(14) . . ?
C6 C5 H5A 124.7 . . ?
C4 C5 H5A 124.7 . . ?
C5 C6 H6A 109.5 . . ?
C5 C6 H6B 109.5 . . ?
H6A C6 H6B 109.5 . . ?
C5 C6 H6C 109.5 . . ?
H6A C6 H6C 109.5 . . ?
H6B C6 H6C 109.5 . . ?
C13 O4 C71 117.8(11) . . ?
O4 C13 C14 109.4(12) . . ?
O4 C13 H13A 125.3 . . ?
C14 C13 H13A 125.3 . . ?
C13 C14 C15 114.6(13) . . ?
C13 C14 H14A 108.6 . . ?
C15 C14 H14A 108.6 . . ?
C13 C14 H14B 108.6 . . ?
C15 C14 H14B 108.6 . . ?
H14A C14 H14B 107.6 . . ?
C16 C15 C14 119(2) . . ?
C16 C15 H15A 120.6 . . ?
C14 C15 H15A 120.6 . . ?
C17 C16 C15 114(2) . . ?
C17 C16 H16A 108.8 . . ?
C15 C16 H16A 108.8 . . ?
C17 C16 H16B 108.8 . . ?
C15 C16 H16B 108.8 . . ?
H16A C16 H16B 107.7 . . ?
C16 C17 C18 114(2) . . ?
C16 C17 H17A 122.8 . . ?
C18 C17 H17A 122.8 . . ?
C17 C18 H18A 109.5 . . ?
C17 C18 H18B 109.5 . . ?
H18A C18 H18B 109.5 . . ?
C17 C18 H18C 109.5 . . ?
H18A C18 H18C 109.5 . . ?
H18B C18 H18C 109.5 . . ?
C73 O5 C19 116.4(5) . . ?
O5 C19 C20 107.0(6) . . ?
O5 C19 H19A 110.3 . . ?
C20 C19 H19A 110.3 . . ?
O5 C19 H19B 110.3 . . ?
C20 C19 H19B 110.3 . . ?
H19A C19 H19B 108.6 . . ?
C19 C20 C21 112.2(6) . . ?
C19 C20 H20A 109.2 . . ?
C21 C20 H20A 109.2 . . ?
C19 C20 H20B 109.2 . . ?
C21 C20 H20B 109.2 . . ?
H20A C20 H20B 107.9 . . ?
C20 C21 C22 110.8(8) . . ?
C20 C21 H21A 109.5 . . ?
C22 C21 H21A 109.5 . . ?
C20 C21 H21B 109.5 . . ?
C22 C21 H21B 109.5 . . ?
H21A C21 H21B 108.1 . . ?
C23 C22 C21 115.3(11) . . ?
C23 C22 H22A 108.4 . . ?
C21 C22 H22A 108.4 . . ?
C23 C22 H22B 108.4 . . ?
C21 C22 H22B 108.4 . . ?
H22A C22 H22B 107.5 . . ?
C24 C23 C22 107.6(13) . . ?
C24 C23 H23A 110.2 . . ?
C22 C23 H23A 110.2 . . ?
C24 C23 H23B 110.2 . . ?
C22 C23 H23B 110.2 . . ?
H23A C23 H23B 108.5 . . ?
C23 C24 H24A 109.5 . . ?
C23 C24 H24B 109.5 . . ?
H24A C24 H24B 109.5 . . ?
C23 C24 H24C 109.5 . . ?
H24A C24 H24C 109.5 . . ?
H24B C24 H24C 109.5 . . ?
C106 O6 C25 117.8(6) . . ?
O6 C25 C26 114.3(9) . . ?
O6 C25 H25A 108.7 . . ?
C26 C25 H25A 108.7 . . ?
O6 C25 H25B 108.7 . . ?
C26 C25 H25B 108.6 . . ?
H25A C25 H25B 107.6 . . ?
C27 C26 C25 122.4(13) . . ?
C27 C26 H26A 118.8 . . ?
C25 C26 H26A 118.8 . . ?
C26 C27 C28 98.5(12) . . ?
C26 C27 H27A 112.0 . . ?
C28 C27 H27A 112.1 . . ?
C26 C27 H27B 112.1 . . ?
C28 C27 H27B 112.1 . . ?
H27A C27 H27B 109.7 . . ?
C29 C28 C27 100.9(11) . . ?
C29 C28 H28A 111.6 . . ?
C27 C28 H28A 111.6 . . ?
C29 C28 H28B 111.6 . . ?
C27 C28 H28B 111.6 . . ?
H28A C28 H28B 109.4 . . ?
C28 C29 C30 111.1(13) . . ?
C28 C29 H29A 109.4 . . ?
C30 C29 H29A 109.4 . . ?
C28 C29 H29B 109.4 . . ?
C30 C29 H29B 109.4 . . ?
H29A C29 H29B 108.0 . . ?
C29 C30 H30A 109.5 . . ?
C29 C30 H30B 109.5 . . ?
H30A C30 H30B 109.5 . . ?
C29 C30 H30C 109.5 . . ?
H30A C30 H30C 109.5 . . ?
H30B C30 H30C 109.5 . . ?
C104 O7 C31 117.6(5) . . ?
O7 C31 C32 107.1(6) . . ?
O7 C31 H31A 110.3 . . ?
C32 C31 H31A 110.3 . . ?
O7 C31 H31B 110.3 . . ?
C32 C31 H31B 110.3 . . ?
H31A C31 H31B 108.6 . . ?
C31 C32 C33 109.9(6) . . ?
C31 C32 H32A 109.7 . . ?
C33 C32 H32A 109.7 . . ?
C31 C32 H32B 109.7 . . ?
C33 C32 H32B 109.7 . . ?
H32A C32 H32B 108.2 . . ?
C34 C33 C32 114.7(8) . . ?
C34 C33 H33A 108.6 . . ?
C32 C33 H33A 108.6 . . ?
C34 C33 H33B 108.6 . . ?
C32 C33 H33B 108.6 . . ?
H33A C33 H33B 107.6 . . ?
C35 C34 C33 118.8(10) . . ?
C35 C34 H34A 120.6 . . ?
C33 C34 H34A 120.6 . . ?
C34 C35 C36 102.5(11) . . ?
C34 C35 H35A 111.3 . . ?
C36 C35 H35A 111.3 . . ?
C34 C35 H35B 111.3 . . ?
C36 C35 H35B 111.3 . . ?
H35A C35 H35B 109.2 . . ?
C35 C36 H36A 109.5 . . ?
C35 C36 H36B 109.5 . . ?
H36A C36 H36B 109.5 . . ?
C35 C36 H36C 109.5 . . ?
H36A C36 H36C 109.5 . . ?
H36B C36 H36C 109.5 . . ?
C101 O8 C37 118.2(5) . . ?
O8 C37 C38 107.1(5) . . ?
O8 C37 H37A 110.3 . . ?
C38 C37 H37A 110.3 . . ?
O8 C37 H37B 110.3 . . ?
C38 C37 H37B 110.3 . . ?
H37A C37 H37B 108.5 . . ?
C37 C38 C39 111.4(5) . . ?
C37 C38 H38A 109.3 . . ?
C39 C38 H38A 109.3 . . ?
C37 C38 H38B 109.3 . . ?
C39 C38 H38B 109.3 . . ?
H38A C38 H38B 108.0 . . ?
C38 C39 C40 110.4(5) . . ?
C38 C39 H39A 109.6 . . ?
C40 C39 H39A 109.6 . . ?
C38 C39 H39B 109.6 . . ?
C40 C39 H39B 109.6 . . ?
H39A C39 H39B 108.1 . . ?
C41 C40 C39 112.5(6) . . ?
C41 C40 H40A 109.1 . . ?
C39 C40 H40A 109.1 . . ?
C41 C40 H40B 109.1 . . ?
C39 C40 H40B 109.1 . . ?
H40A C40 H40B 107.8 . . ?
C42 C41 C40 111.5(6) . . ?
C42 C41 H41A 109.3 . . ?
C40 C41 H41A 109.3 . . ?
C42 C41 H41B 109.3 . . ?
C40 C41 H41B 109.3 . . ?
H41A C41 H41B 108.0 . . ?
C41 C42 H42A 109.5 . . ?
C41 C42 H42B 109.5 . . ?
H42A C42 H42B 109.5 . . ?
C41 C42 H42C 109.5 . . ?
H42A C42 H42C 109.5 . . ?
H42B C42 H42C 109.5 . . ?
C99 O9 C43 119.2(5) . . ?
O9 C43 C44 108.2(6) . . ?
O9 C43 H43A 110.0 . . ?
C44 C43 H43A 110.1 . . ?
O9 C43 H43B 110.0 . . ?
C44 C43 H43B 110.0 . . ?
H43A C43 H43B 108.4 . . ?
C43 C44 C45 111.6(8) . . ?
C43 C44 H44A 109.3 . . ?
C45 C44 H44A 109.3 . . ?
C43 C44 H44B 109.3 . . ?
C45 C44 H44B 109.3 . . ?
H44A C44 H44B 108.0 . . ?
C44 C45 C46 113.2(13) . . ?
C44 C45 H45A 108.9 . . ?
C46 C45 H45A 109.0 . . ?
C44 C45 H45B 108.9 . . ?
C46 C45 H45B 108.9 . . ?
H45A C45 H45B 107.8 . . ?
C45 C46 C47 116(2) . . ?
C45 C46 H46A 108.2 . . ?
C47 C46 H46A 108.2 . . ?
C45 C46 H46B 108.2 . . ?
C47 C46 H46B 108.2 . . ?
H46A C46 H46B 107.4 . . ?
C46 C47 C48 101(2) . . ?
C46 C47 H47A 111.7 . . ?
C48 C47 H47A 111.7 . . ?
C46 C47 H47B 111.7 . . ?
C48 C47 H47B 111.7 . . ?
H47A C47 H47B 109.4 . . ?
C47 C48 H48A 109.5 . . ?
C47 C48 H48B 109.5 . . ?
H48A C48 H48B 109.5 . . ?
C47 C48 H48C 109.5 . . ?
H48A C48 H48C 109.5 . . ?
H48B C48 H48C 109.5 . . ?
Cl1 C49 Cl2 116.1(7) . . ?
Cl1 C49 H49A 108.3 . . ?
Cl2 C49 H49A 108.3 . . ?
Cl1 C49 H49B 108.3 . . ?
Cl2 C49 H49B 108.3 . . ?
H49A C49 H49B 107.4 . . ?
O1 C51 C89 120.7(9) . . ?
O1 C51 C52 121.5(9) . . ?
C89 C51 C52 117.0(7) . . ?
C53 C52 C57 120.8(7) . . ?
C53 C52 C51 113.4(7) . . ?
C57 C52 C51 124.8(7) . . ?
C54 C53 C52 121.1(7) . . ?
C54 C53 H53A 119.4 . . ?
C52 C53 H53A 119.4 . . ?
C55 C54 C53 119.3(8) . . ?
C55 C54 H54A 120.3 . . ?
C53 C54 H54A 120.3 . . ?
C54 C55 C56 122.3(8) . . ?
C54 C55 H55A 118.9 . . ?
C56 C55 H55A 118.9 . . ?
C57 C56 C55 120.5(6) . . ?
C57 C56 C58 120.7(6) . . ?
C55 C56 C58 118.9(7) . . ?
C56 C57 C52 115.9(6) . . ?
C56 C57 C86 117.6(6) . . ?
C52 C57 C86 125.8(6) . . ?
C63 C58 C59 120.3(6) . . ?
C63 C58 C56 119.1(6) . . ?
C59 C58 C56 120.6(6) . . ?
C60 C59 C58 122.7(6) . . ?
C60 C59 H59A 118.6 . . ?
C58 C59 H59A 118.6 . . ?
C59 C60 C61 120.6(6) . . ?
C59 C60 H60A 119.7 . . ?
C61 C60 H60A 119.7 . . ?
C60 C61 C62 118.3(6) . . ?
C60 C61 C64 121.5(6) . . ?
C62 C61 C64 120.2(6) . . ?
C77 C62 C63 123.7(5) . . ?
C77 C62 C61 117.1(6) . . ?
C63 C62 C61 119.2(6) . . ?
C58 C63 C62 117.7(6) . . ?
C58 C63 C85 116.1(6) . . ?
C62 C63 C85 124.5(6) . . ?
C69 C64 C65 113.2(6) . . ?
C69 C64 C61 117.3(6) . . ?
C65 C64 C61 129.5(6) . . ?
C66 C65 O2 121.1(6) . . ?
C66 C65 C64 121.7(6) . . ?
O2 C65 C64 117.2(6) . . ?
C65 C66 C67 122.4(6) . . ?
C65 C66 H66A 118.8 . . ?
C67 C66 H66A 118.8 . . ?
O3 C67 C68 119.9(6) . . ?
O3 C67 C66 121.1(6) . . ?
C68 C67 C66 118.9(6) . . ?
C67 C68 C69 116.6(6) . . ?
C67 C68 C70 136.6(6) . . ?
C69 C68 C70 106.7(5) . . ?
C68 C69 C64 127.1(6) . . ?
C68 C69 C76 111.5(6) . . ?
C64 C69 C76 121.2(6) . . ?
C71 C70 C75 117.6(6) . . ?
C71 C70 C68 135.1(6) . . ?
C75 C70 C68 106.9(6) . . ?
O4 C71 C72 118.9(7) . . ?
O4 C71 C70 120.8(6) . . ?
C72 C71 C70 120.2(7) . . ?
C71 C72 C73 121.1(7) . . ?
C71 C72 H72A 119.4 . . ?
C73 C72 H72A 119.4 . . ?
C74 C73 O5 123.5(6) . . ?
C74 C73 C72 120.4(6) . . ?
O5 C73 C72 116.1(6) . . ?
C73 C74 C75 118.7(6) . . ?
C73 C74 H74A 120.7 . . ?
C75 C74 H74A 120.7 . . ?
C74 C75 C70 121.9(6) . . ?
C74 C75 C76 129.3(6) . . ?
C70 C75 C76 108.4(5) . . ?
C77 C76 C69 121.4(6) . . ?
C77 C76 C75 132.3(6) . . ?
C69 C76 C75 106.2(6) . . ?
C76 C77 C62 119.6(5) . . ?
C76 C77 C78 119.4(6) . . ?
C62 C77 C78 120.5(5) . . ?
C83 C78 C79 119.1(6) . . ?
C83 C78 C77 121.7(6) . . ?
C79 C78 C77 119.1(6) . . ?
C80 C79 C78 121.0(6) . . ?
C80 C79 H79A 119.5 . . ?
C78 C79 H79A 119.5 . . ?
C81 C80 C79 119.6(6) . . ?
C81 C80 H80A 120.2 . . ?
C79 C80 H80A 120.2 . . ?
C80 C81 C82 120.2(6) . . ?
C80 C81 H81A 119.9 . . ?
C82 C81 H81A 119.9 . . ?
C81 C82 C83 120.9(6) . . ?
C81 C82 H82A 119.5 . . ?
C83 C82 H82A 119.5 . . ?
C78 C83 C82 119.0(6) . . ?
C78 C83 C84 123.1(5) . . ?
C82 C83 C84 117.7(5) . . ?
C120 C84 C85 120.4(6) . . ?
C120 C84 C83 118.1(5) . . ?
C85 C84 C83 120.8(6) . . ?
C86 C85 C84 117.5(6) . . ?
C86 C85 C63 120.7(6) . . ?
C84 C85 C63 121.5(6) . . ?
C85 C86 C87 119.5(6) . . ?
C85 C86 C57 115.8(6) . . ?
C87 C86 C57 124.6(6) . . ?
C121 C87 C86 119.8(6) . . ?
C121 C87 C88 116.7(6) . . ?
C86 C87 C88 122.1(6) . . ?
C93 C88 C89 115.7(7) . . ?
C93 C88 C87 117.9(6) . . ?
C89 C88 C87 126.4(7) . . ?
C90 C89 C88 122.0(10) . . ?
C90 C89 C51 116.6(9) . . ?
C88 C89 C51 121.1(7) . . ?
C89 C90 C91 119.9(10) . . ?
C89 C90 H90A 120.1 . . ?
C91 C90 H90A 120.1 . . ?
C90 C91 C92 119.7(9) . . ?
C90 C91 H91A 120.1 . . ?
C92 C91 H91A 120.1 . . ?
C93 C92 C91 119.3(10) . . ?
C93 C92 H92A 120.4 . . ?
C91 C92 H92A 120.4 . . ?
C92 C93 C88 119.9(8) . . ?
C92 C93 C94 122.1(8) . . ?
C88 C93 C94 116.3(7) . . ?
C111 C94 C95 119.4(6) . . ?
C111 C94 C93 121.0(7) . . ?
C95 C94 C93 117.0(6) . . ?
C96 C95 C94 121.2(7) . . ?
C96 C95 H95A 119.4 . . ?
C94 C95 H95A 119.4 . . ?
C95 C96 C97 121.2(7) . . ?
C95 C96 H96A 119.4 . . ?
C97 C96 H96A 119.4 . . ?
C96 C97 C112 116.8(6) . . ?
C96 C97 C98 123.1(6) . . ?
C112 C97 C98 120.1(6) . . ?
C110 C98 C99 114.6(6) . . ?
C110 C98 C97 116.2(6) . . ?
C99 C98 C97 129.1(6) . . ?
O9 C99 C100 121.1(6) . . ?
O9 C99 C98 117.4(6) . . ?
C100 C99 C98 121.5(6) . . ?
C99 C100 C101 121.4(6) . . ?
C99 C100 H10C 119.3 . . ?
C101 C100 H10C 119.3 . . ?
O8 C101 C102 119.4(6) . . ?
O8 C101 C100 120.6(6) . . ?
C102 C101 C100 120.0(6) . . ?
C101 C102 C110 116.7(6) . . ?
C101 C102 C103 137.2(6) . . ?
C110 C102 C103 106.0(6) . . ?
C104 C103 C108 116.7(6) . . ?
C104 C103 C102 134.9(6) . . ?
C108 C103 C102 108.4(6) . . ?
O7 C104 C105 121.8(6) . . ?
O7 C104 C103 118.3(6) . . ?
C105 C104 C103 119.9(6) . . ?
C104 C105 C106 121.5(7) . . ?
C104 C105 H10D 119.3 . . ?
C106 C105 H10D 119.3 . . ?
O6 C106 C107 115.8(6) . . ?
O6 C106 C105 124.2(7) . . ?
C107 C106 C105 119.9(7) . . ?
C106 C107 C108 117.8(6) . . ?
C106 C107 H10E 121.1 . . ?
C108 C107 H10E 121.1 . . ?
C107 C108 C103 124.2(6) . . ?
C107 C108 C109 128.0(6) . . ?
C103 C108 C109 107.7(6) . . ?
C113 C109 C110 120.6(6) . . ?
C113 C109 C108 132.6(6) . . ?
C110 C109 C108 106.6(5) . . ?
C109 C110 C98 122.6(6) . . ?
C109 C110 C102 111.1(6) . . ?
C98 C110 C102 125.8(6) . . ?
C94 C111 C112 119.1(6) . . ?
C94 C111 C121 116.0(6) . . ?
C112 C111 C121 123.9(6) . . ?
C97 C112 C113 117.9(6) . . ?
C97 C112 C111 119.0(6) . . ?
C113 C112 C111 123.1(6) . . ?
C109 C113 C112 118.3(6) . . ?
C109 C113 C114 121.5(6) . . ?
C112 C113 C114 117.6(6) . . ?
C119 C114 C115 119.8(6) . . ?
C119 C114 C113 123.0(6) . . ?
C115 C114 C113 116.6(6) . . ?
C116 C115 C114 121.0(6) . . ?
C116 C115 H11C 119.5 . . ?
C114 C115 H11C 119.5 . . ?
C115 C116 C117 119.8(6) . . ?
C115 C116 H11D 120.1 . . ?
C117 C116 H11D 120.1 . . ?
C116 C117 C118 119.8(6) . . ?
C116 C117 H11E 120.1 . . ?
C118 C117 H11E 120.1 . . ?
C117 C118 C119 121.4(6) . . ?
C117 C118 H11F 119.3 . . ?
C119 C118 H11F 119.3 . . ?
C114 C119 C118 118.2(6) . . ?
C114 C119 C120 123.1(6) . . ?
C118 C119 C120 118.7(5) . . ?
C84 C120 C121 120.2(6) . . ?
C84 C120 C119 116.5(5) . . ?
C121 C120 C119 122.3(6) . . ?
C120 C121 C87 118.7(6) . . ?
C120 C121 C111 122.2(6) . . ?
C87 C121 C111 119.0(6) . . ?
 
_refine_diff_density_max    1.766
_refine_diff_density_min   -0.747
_refine_diff_density_rms    0.110

_shelx_res_file
;
TITL P_a.res in P-1
    P_SQ.res
    created by SHELXL-2018/3 at 15:33:11 on 20-Oct-2021
CELL  0.71073   8.6131  17.5517  33.1001   81.365   85.205   88.771
ZERR  2.000   0.0018   0.0037   0.0068    0.005    0.005    0.005
LATT 1
SFAC C  H  O  Cl
UNIT 240 248 18 4
REM C120 H124 Cl2 O9
REM d8venture block red
OMIT -3 50.5
SIZE 0.50 0.30 0.20
DFIX 1.54 0.01 C1 C2 C2 C3 C3 C4 C4 C5 C5 C6
DFIX 1.54 0.01 C13 C14 C14 C15 C15 C16 C16 C17 C17 C18
DFIX 1.54 0.01 C19 C20 C20 C21 C21 C22 C22 C23 C23 C24
DFIX 1.54 0.01 C25 C26 C26 C27 C27 C28 C28 C29 C29 C30
DFIX 1.54 0.01 C31 C32 C32 C33 C33 C34 C34 C35 C35 C36
DFIX 1.54 0.01 C37 C38 C38 C39 C39 C40 C40 C41 C41 C42
DFIX 1.54 0.01 C43 C44 C44 C45 C45 C46 C46 C47 C47 C48
L.S. 5 0   34
ACTA
BOND $H
FMAP 2
PLAN 20
ISOR 0.01 C5 C6 C15 C16 C17 C18 C35 C36
ISOR 0.001 C46 C47 C48
TEMP -100.130
ABIN
WGHT    0.151900   30.862099
FVAR       0.28344
CL1   4    0.485342    0.806086    0.841916    11.00000    0.24856    0.04999 =
         0.16707    0.00010   -0.05123   -0.00461
CL2   4    0.666161    0.673502    0.874860    11.00000    0.08220    0.11508 =
         0.08914   -0.04699   -0.03468    0.01207
O1    3    1.940839    0.938458    1.185085    11.00000    0.12734    0.08095 =
         0.04361   -0.00103    0.02440   -0.07075
O3    3    1.156557    0.442227    1.511764    11.00000    0.04290    0.03328 =
         0.01750   -0.01017    0.00957   -0.00696
C7    1    1.104805    0.456788    1.552564    11.00000    0.03604    0.03411 =
         0.01906   -0.00338    0.00863   -0.00449
AFIX  23
H7A   2    1.040858    0.504519    1.551126    11.00000   -1.20000
H7B   2    1.195653    0.463287    1.568141    11.00000   -1.20000
AFIX   0
C8    1    1.010416    0.389481    1.573291    11.00000    0.03121    0.03746 =
         0.02452   -0.00846    0.00396   -0.00081
AFIX  23
H8A   2    1.073274    0.341657    1.572959    11.00000   -1.20000
H8B   2    0.917652    0.384817    1.558103    11.00000   -1.20000
AFIX   0
C9    1    0.958588    0.398686    1.617388    11.00000    0.03189    0.03634 =
         0.02558   -0.00399    0.00922    0.00516
AFIX  23
H9A   2    0.893703    0.445949    1.617291    11.00000   -1.20000
H9B   2    1.051979    0.405874    1.631880    11.00000   -1.20000
AFIX   0
C10   1    0.866372    0.330903    1.641193    11.00000    0.03257    0.04890 =
         0.03403   -0.00056    0.01491    0.00154
AFIX  23
H10A  2    0.913732    0.282201    1.634164    11.00000   -1.20000
H10B  2    0.758290    0.333886    1.632941    11.00000   -1.20000
AFIX   0
C11   1    0.862964    0.330007    1.687989    11.00000    0.06819    0.05808 =
         0.03971    0.00331    0.03472    0.01714
AFIX  23
H11A  2    0.969508    0.320562    1.696876    11.00000   -1.20000
H11B  2    0.826993    0.380855    1.694796    11.00000   -1.20000
AFIX   0
C12   1    0.755117    0.267820    1.710695    11.00000    0.06277    0.08116 =
         0.05878    0.00387    0.02371    0.00658
AFIX  33
H12A  2    0.754669    0.268247    1.740276    11.00000   -1.50000
H12B  2    0.649329    0.277619    1.702202    11.00000   -1.50000
H12C  2    0.791654    0.217406    1.704279    11.00000   -1.50000
AFIX   0
O2    3    1.434065    0.681273    1.494041    11.00000    0.05642    0.03848 =
         0.01831   -0.01867    0.01128   -0.00626
C1    1    1.370126    0.694576    1.533492    11.00000    0.05141    0.04930 =
         0.02012   -0.01633    0.01274    0.00371
AFIX  23
H1A   2    1.402894    0.653259    1.554951    11.00000   -1.20000
H1B   2    1.254885    0.695917    1.534668    11.00000   -1.20000
AFIX   0
C2    1    1.432493    0.772245    1.539833    11.00000    0.07098    0.04527 =
         0.03716   -0.02363    0.00778   -0.01049
AFIX  23
H2A   2    1.411317    0.811608    1.516169    11.00000   -1.20000
H2B   2    1.546715    0.768441    1.541448    11.00000   -1.20000
AFIX   0
C3    1    1.355663    0.796765    1.579178    11.00000    0.08425    0.06402 =
         0.03338   -0.02956    0.00321   -0.00050
AFIX  23
H3A   2    1.375623    0.756859    1.602707    11.00000   -1.20000
H3B   2    1.241577    0.800930    1.577350    11.00000   -1.20000
AFIX   0
C4    1    1.417562    0.873973    1.586542    11.00000    0.19635    0.10079 =
         0.08839   -0.07192    0.03617   -0.03823
AFIX  23
H4A   2    1.532588    0.870890    1.586074    11.00000   -1.20000
H4B   2    1.376721    0.884122    1.614102    11.00000   -1.20000
AFIX   0
C5    1    1.371092    0.941941    1.554099    11.00000    0.16454    0.12984 =
         0.11501   -0.03976   -0.00727   -0.02548
AFIX  43
H5A   2    1.320552    0.936586    1.530259    11.00000   -1.20000
AFIX   0
C6    1    1.417898    1.018823    1.565797    11.00000    0.26958    0.17195 =
         0.21527   -0.05423    0.00593   -0.01361
AFIX  33
H6A   2    1.387684    1.061068    1.544984    11.00000   -1.50000
H6B   2    1.365054    1.025280    1.592475    11.00000   -1.50000
H6C   2    1.530944    1.019378    1.567427    11.00000   -1.50000
AFIX   0
O4    3    1.087848    0.341267    1.454187    11.00000    0.12097    0.05737 =
         0.04948   -0.02100    0.06191   -0.04797
C13   1    1.110543    0.292286    1.486015    11.00000    0.16011    0.07832 =
         0.07820   -0.02706    0.02845    0.00551
AFIX  43
H13A  2    1.135620    0.304703    1.511653    11.00000   -1.20000
AFIX   0
C14   1    1.091284    0.212075    1.476450    11.00000    0.10243    0.15282 =
         0.07031   -0.03544    0.01442   -0.02174
AFIX  23
H14A  2    1.170836    0.203100    1.454252    11.00000   -1.20000
H14B  2    0.987655    0.208576    1.466011    11.00000   -1.20000
AFIX   0
C15   1    1.105792    0.147849    1.513014    11.00000    0.18937    0.16496 =
         0.14621   -0.01866    0.00407   -0.00070
AFIX  43
H15A  2    1.174664    0.105429    1.510720    11.00000   -1.20000
AFIX   0
C16   1    1.007524    0.153350    1.553157    11.00000    0.26535    0.26015 =
         0.26304   -0.04241   -0.00774   -0.00202
AFIX  23
H16A  2    1.057366    0.121578    1.575909    11.00000   -1.20000
H16B  2    1.006395    0.207483    1.558319    11.00000   -1.20000
AFIX   0
C17   1    0.841475    0.127137    1.553320    11.00000    0.20750    0.21840 =
         0.21657   -0.04939   -0.02862   -0.00351
AFIX  43
H17A  2    0.804560    0.105399    1.531353    11.00000   -1.20000
AFIX   0
C18   1    0.736915    0.138635    1.592148    11.00000    0.16669    0.21725 =
         0.21448   -0.07130   -0.04180    0.00101
AFIX  33
H18A  2    0.631682    0.120353    1.589942    11.00000   -1.50000
H18B  2    0.780252    0.109368    1.616295    11.00000   -1.50000
H18C  2    0.732393    0.193488    1.594870    11.00000   -1.50000
AFIX   0
O5    3    1.349759    0.277555    1.332614    11.00000    0.04886    0.03855 =
         0.04359   -0.02942    0.01953   -0.01690
C19   1    1.485554    0.283434    1.304245    11.00000    0.04170    0.03270 =
         0.03806   -0.01612    0.01203   -0.00461
AFIX  23
H19A  2    1.580759    0.273637    1.319111    11.00000   -1.20000
H19B  2    1.492100    0.335657    1.288059    11.00000   -1.20000
AFIX   0
C20   1    1.470520    0.223366    1.276230    11.00000    0.05162    0.05877 =
         0.04917   -0.03749    0.00581   -0.01441
AFIX  23
H20A  2    1.557544    0.229194    1.254514    11.00000   -1.20000
H20B  2    1.371919    0.232358    1.262799    11.00000   -1.20000
AFIX   0
C21   1    1.472319    0.141458    1.299386    11.00000    0.07128    0.05480 =
         0.07865   -0.04093    0.03636   -0.01987
AFIX  23
H21A  2    1.386714    0.135630    1.321492    11.00000   -1.20000
H21B  2    1.572066    0.131664    1.312195    11.00000   -1.20000
AFIX   0
C22   1    1.453063    0.082755    1.270570    11.00000    0.08053    0.06762 =
         0.15896   -0.08253    0.02727   -0.03003
AFIX  23
H22A  2    1.365216    0.099619    1.253784    11.00000   -1.20000
H22B  2    1.548454    0.082984    1.251664    11.00000   -1.20000
AFIX   0
C23   1    1.423576    0.001012    1.291286    11.00000    0.12986    0.10540 =
         0.16273   -0.05356    0.05972   -0.00925
AFIX  23
H23A  2    1.326109   -0.001301    1.309521    11.00000   -1.20000
H23B  2    1.413099   -0.033268    1.270508    11.00000   -1.20000
AFIX   0
C24   1    1.559346   -0.024074    1.315705    11.00000    0.20400    0.05828 =
         0.23264   -0.02547   -0.03575    0.00167
AFIX  33
H24A  2    1.543420   -0.077062    1.329531    11.00000   -1.50000
H24B  2    1.655045   -0.021706    1.297351    11.00000   -1.50000
H24C  2    1.568399    0.010134    1.336209    11.00000   -1.50000
AFIX   0
O6    3    1.897385    0.304542    1.199488    11.00000    0.11318    0.08377 =
         0.03294   -0.00480   -0.00129    0.06772
C25   1    1.974869    0.235211    1.196004    11.00000    0.13054    0.09517 =
         0.04074   -0.00193    0.00667    0.06960
AFIX  23
H25A  2    2.081206    0.246511    1.182983    11.00000   -1.20000
H25B  2    1.919752    0.207501    1.177603    11.00000   -1.20000
AFIX   0
C26   1    1.987256    0.182890    1.236263    11.00000    0.43466    0.31513 =
         0.06640    0.07375    0.05186    0.30603
AFIX  43
H26A  2    2.031558    0.132925    1.235948    11.00000   -1.20000
AFIX   0
C27   1    1.932499    0.206781    1.276488    11.00000    0.20562    0.07967 =
         0.13957    0.03308   -0.06378   -0.03910
AFIX  23
H27A  2    1.819169    0.217875    1.278571    11.00000   -1.20000
H27B  2    1.990106    0.251826    1.282012    11.00000   -1.20000
AFIX   0
C28   1    1.974324    0.132339    1.304602    11.00000    0.16106    0.14296 =
         0.39973   -0.19444    0.16507   -0.04863
AFIX  23
H28A  2    1.886614    0.095678    1.309543    11.00000   -1.20000
H28B  2    2.067924    0.106748    1.293141    11.00000   -1.20000
AFIX   0
C29   1    2.005492    0.164030    1.343198    11.00000    0.15029    0.11836 =
         0.25393   -0.04935    0.09455   -0.03421
AFIX  23
H29A  2    1.911771    0.191933    1.352834    11.00000   -1.20000
H29B  2    2.092285    0.201135    1.337031    11.00000   -1.20000
AFIX   0
C30   1    2.048155    0.098076    1.377749    11.00000    0.12161    0.07010 =
         0.07411   -0.00555   -0.02295    0.00097
AFIX  33
H30A  2    2.067723    0.120103    1.402336    11.00000   -1.50000
H30B  2    1.961601    0.061766    1.384192    11.00000   -1.50000
H30C  2    2.141923    0.070958    1.368405    11.00000   -1.50000
AFIX   0
O7    3    1.915184    0.368624    1.051272    11.00000    0.02846    0.04512 =
         0.02572   -0.01422    0.00231    0.00926
C31   1    2.007364    0.300893    1.047609    11.00000    0.02510    0.04806 =
         0.03774   -0.01414    0.00043    0.00110
AFIX  23
H31A  2    1.951837    0.254637    1.062138    11.00000   -1.20000
H31B  2    2.107850    0.304330    1.059694    11.00000   -1.20000
AFIX   0
C32   1    2.035025    0.295822    1.002237    11.00000    0.02907    0.04941 =
         0.04119   -0.02349    0.01135   -0.00640
AFIX  23
H32A  2    2.093058    0.341629    0.988114    11.00000   -1.20000
H32B  2    1.933837    0.294977    0.990163    11.00000   -1.20000
AFIX   0
C33   1    2.127806    0.223004    0.996124    11.00000    0.04750    0.06893 =
         0.05910   -0.03778    0.01512   -0.01048
AFIX  23
H33A  2    2.226050    0.223519    1.009611    11.00000   -1.20000
H33B  2    2.067396    0.177806    1.010037    11.00000   -1.20000
AFIX   0
C34   1    2.167192    0.213040    0.951760    11.00000    0.15068    0.10957 =
         0.06391   -0.05405    0.07591   -0.05216
AFIX  43
H34A  2    2.270588    0.220404    0.939536    11.00000   -1.20000
AFIX   0
C35   1    2.039485    0.191252    0.927388    11.00000    0.14597    0.15136 =
         0.13896   -0.02883    0.00681   -0.01000
AFIX  23
H35A  2    1.969603    0.235640    0.919689    11.00000   -1.20000
H35B  2    1.977095    0.148105    0.942883    11.00000   -1.20000
AFIX   0
C36   1    2.132847    0.166411    0.888625    11.00000    0.24337    0.19250 =
         0.10856   -0.07988    0.03040   -0.08683
AFIX  33
H36A  2    2.059811    0.150784    0.870292    11.00000   -1.50000
H36B  2    2.194798    0.209876    0.874189    11.00000   -1.50000
H36C  2    2.202228    0.123064    0.897191    11.00000   -1.50000
AFIX   0
O8    3    1.762717    0.477832    0.998091    11.00000    0.03895    0.04683 =
         0.01577   -0.01445    0.00188   -0.00093
C37   1    1.760631    0.500089    0.954840    11.00000    0.03350    0.04283 =
         0.01988   -0.01102    0.00577   -0.01016
AFIX  23
H37A  2    1.809714    0.551090    0.946314    11.00000   -1.20000
H37B  2    1.652058    0.503403    0.946947    11.00000   -1.20000
AFIX   0
C38   1    1.851659    0.438733    0.934351    11.00000    0.03424    0.04438 =
         0.01678   -0.00687    0.00650   -0.00696
AFIX  23
H38A  2    1.805472    0.387597    0.944591    11.00000   -1.20000
H38B  2    1.960785    0.437340    0.941768    11.00000   -1.20000
AFIX   0
C39   1    1.849752    0.454972    0.887685    11.00000    0.02946    0.04977 =
         0.01699   -0.00903    0.00878   -0.00738
AFIX  23
H39A  2    1.900954    0.504807    0.877177    11.00000   -1.20000
H39B  2    1.740668    0.458756    0.880189    11.00000   -1.20000
AFIX   0
C40   1    1.935158    0.390381    0.868012    11.00000    0.02940    0.05002 =
         0.02854   -0.00998    0.01001   -0.00441
AFIX  23
H40A  2    2.046110    0.389617    0.873837    11.00000   -1.20000
H40B  2    1.889614    0.340193    0.880563    11.00000   -1.20000
AFIX   0
C41   1    1.924841    0.400351    0.821521    11.00000    0.04589    0.05761 =
         0.02199   -0.00878    0.02107   -0.00964
AFIX  23
H41A  2    1.813992    0.403869    0.815533    11.00000   -1.20000
H41B  2    1.975857    0.449059    0.808696    11.00000   -1.20000
AFIX   0
C42   1    2.002633    0.333409    0.802999    11.00000    0.05553    0.07227 =
         0.04893   -0.03179    0.03007   -0.01120
AFIX  33
H42A  2    1.994002    0.341545    0.773323    11.00000   -1.50000
H42B  2    2.112853    0.330381    0.808462    11.00000   -1.50000
H42C  2    1.951105    0.285224    0.815293    11.00000   -1.50000
AFIX   0
SAME O3 > C12
O9    3    1.459644    0.704291    1.016300    11.00000    0.03789    0.05274 =
         0.01868    0.00045   -0.00387   -0.00076
C43   1    1.442946    0.718363    0.973627    11.00000    0.04617    0.06071 =
         0.02547    0.00098   -0.00091   -0.00339
AFIX  23
H43A  2    1.383070    0.676353    0.965534    11.00000   -1.20000
H43B  2    1.546691    0.720511    0.958197    11.00000   -1.20000
AFIX   0
C44   1    1.357749    0.794596    0.964022    11.00000    0.05566    0.05608 =
         0.05069    0.00964   -0.00788   -0.00128
AFIX  23
H44A  2    1.261593    0.794592    0.982633    11.00000   -1.20000
H44B  2    1.327045    0.800601    0.935546    11.00000   -1.20000
AFIX   0
C45   1    1.458898    0.862539    0.968885    11.00000    0.09747    0.08049 =
         0.13193    0.01036   -0.03961   -0.01029
AFIX  23
H45A  2    1.564172    0.855615    0.955398    11.00000   -1.20000
H45B  2    1.469809    0.862624    0.998416    11.00000   -1.20000
AFIX   0
C46   1    1.392394    0.940568    0.950569    11.00000    0.27342    0.27341 =
         0.27345   -0.04068   -0.02217   -0.00249
AFIX  23
H46A  2    1.406358    0.944912    0.920320    11.00000   -1.20000
H46B  2    1.454892    0.981678    0.958631    11.00000   -1.20000
AFIX   0
C47   1    1.219879    0.955964    0.962891    11.00000    0.52509    0.52509 =
         0.52514   -0.07817   -0.04260   -0.00473
AFIX  23
H47A  2    1.154943    0.910384    0.962207    11.00000   -1.20000
H47B  2    1.178466    1.000957    0.945129    11.00000   -1.20000
AFIX   0
C48   1    1.230106    0.972408    1.007018    11.00000    0.49592    0.49601 =
         0.49609   -0.07381   -0.04041   -0.00452
AFIX  33
H48A  2    1.125640    0.983477    1.018991    11.00000   -1.50000
H48B  2    1.273947    0.927267    1.023520    11.00000   -1.50000
H48C  2    1.297237    1.016942    1.006612    11.00000   -1.50000
AFIX   0
C49   1    0.497199    0.709314    0.854185    11.00000    0.07790    0.06294 =
         0.10084   -0.02264   -0.00792   -0.00249
AFIX  23
H49A  2    0.485831    0.686106    0.829128    11.00000   -1.20000
H49B  2    0.407921    0.692039    0.874020    11.00000   -1.20000
AFIX   0
C51   1    1.841532    0.907654    1.210153    11.00000    0.08983    0.02410 =
         0.03701   -0.00972    0.01548   -0.03343
C52   1    1.875492    0.879376    1.252779    11.00000    0.04659    0.02754 =
         0.02890   -0.00574    0.01336   -0.00663
C53   1    1.984061    0.924877    1.267733    11.00000    0.04126    0.03573 =
         0.05791   -0.00187    0.01028   -0.02001
AFIX  43
H53A  2    2.041791    0.962514    1.249164    11.00000   -1.20000
AFIX   0
C54   1    2.007554    0.915845    1.308216    11.00000    0.05038    0.03452 =
         0.05180   -0.00502   -0.00186   -0.01799
AFIX  43
H54A  2    2.083161    0.945861    1.317827    11.00000   -1.20000
AFIX   0
C55   1    1.923348    0.864363    1.334381    11.00000    0.05075    0.02673 =
         0.03996   -0.00482   -0.00046   -0.00645
AFIX  43
H55A  2    1.936345    0.860299    1.362847    11.00000   -1.20000
AFIX   0
C56   1    1.815785    0.815807    1.321234    11.00000    0.03650    0.02122 =
         0.03224   -0.00763    0.00473   -0.00594
C57   1    1.790159    0.821683    1.279497    11.00000    0.03059    0.01984 =
         0.03449   -0.01122    0.00801   -0.00356
C58   1    1.733987    0.759935    1.351142    11.00000    0.02310    0.03066 =
         0.02160   -0.00820   -0.00189    0.00215
C59   1    1.694327    0.775544    1.391304    11.00000    0.04435    0.02763 =
         0.02732   -0.00804   -0.00436   -0.01214
AFIX  43
H59A  2    1.732266    0.821287    1.398986    11.00000   -1.20000
AFIX   0
C60   1    1.605360    0.728532    1.419071    11.00000    0.04660    0.02128 =
         0.02770   -0.01211    0.00118    0.00015
AFIX  43
H60A  2    1.573013    0.743859    1.444823    11.00000   -1.20000
AFIX   0
C61   1    1.559336    0.656512    1.410400    11.00000    0.01890    0.02894 =
         0.02003   -0.00757    0.00045   -0.00155
C62   1    1.611609    0.634645    1.370825    11.00000    0.02193    0.02358 =
         0.01807   -0.00644    0.00201   -0.00027
C63   1    1.686837    0.691695    1.339392    11.00000    0.02350    0.02300 =
         0.02405   -0.00822    0.00215    0.00099
C64   1    1.459642    0.605350    1.439699    11.00000    0.02624    0.02680 =
         0.02219   -0.00665    0.00329    0.00164
C65   1    1.395145    0.615301    1.479478    11.00000    0.03434    0.02450 =
         0.01946   -0.00787   -0.00389    0.00118
C66   1    1.296430    0.562610    1.502179    11.00000    0.03250    0.02942 =
         0.01833   -0.00709    0.00408    0.00808
AFIX  43
H66A  2    1.254682    0.572023    1.528475    11.00000   -1.20000
AFIX   0
C67   1    1.254105    0.494685    1.488033    11.00000    0.03111    0.03011 =
         0.02212   -0.00582    0.00510   -0.00179
C68   1    1.312741    0.481401    1.449505    11.00000    0.02298    0.02950 =
         0.02008   -0.00491   -0.00191   -0.00230
C69   1    1.414723    0.536451    1.427603    11.00000    0.02559    0.03224 =
         0.01386   -0.00926    0.00084    0.00314
C70   1    1.304733    0.418659    1.424104    11.00000    0.03738    0.02766 =
         0.01494   -0.00608    0.00755   -0.00583
C71   1    1.208891    0.355873    1.424914    11.00000    0.05488    0.03382 =
         0.03192   -0.01020    0.02363   -0.01739
C72   1    1.228723    0.309947    1.394293    11.00000    0.05702    0.04192 =
         0.04509   -0.02026    0.01948   -0.02809
AFIX  43
H72A  2    1.164635    0.266110    1.395638    11.00000   -1.20000
AFIX   0
C73   1    1.341230    0.326964    1.361500    11.00000    0.04090    0.02857 =
         0.03694   -0.01691    0.00893   -0.01152
C74   1    1.433191    0.390182    1.358675    11.00000    0.03558    0.02728 =
         0.01653   -0.00757    0.01137   -0.00236
AFIX  43
H74A  2    1.508066    0.402705    1.336015    11.00000   -1.20000
AFIX   0
C75   1    1.414994    0.436208    1.389833    11.00000    0.03051    0.02122 =
         0.01940   -0.00325    0.00109   -0.00271
C76   1    1.482319    0.512065    1.391373    11.00000    0.03376    0.02453 =
         0.01651   -0.00709    0.00542   -0.00205
C77   1    1.590173    0.556036    1.365805    11.00000    0.02622    0.03035 =
         0.01053   -0.00856    0.00327   -0.00178
C78   1    1.695723    0.519337    1.336942    11.00000    0.02143    0.01159 =
         0.02918   -0.00596    0.00231   -0.00780
C79   1    1.776443    0.452167    1.351482    11.00000    0.02822    0.02693 =
         0.02052   -0.00274   -0.00208   -0.00664
AFIX  43
H79A  2    1.765866    0.432457    1.379907    11.00000   -1.20000
AFIX   0
C80   1    1.871831    0.413826    1.325012    11.00000    0.02477    0.02644 =
         0.03332   -0.00846   -0.00380    0.00403
AFIX  43
H80A  2    1.928612    0.369166    1.335395    11.00000   -1.20000
AFIX   0
C81   1    1.883591    0.440835    1.283763    11.00000    0.02041    0.02697 =
         0.03620   -0.01346    0.00775   -0.00336
AFIX  43
H81A  2    1.944448    0.413303    1.265383    11.00000   -1.20000
AFIX   0
C82   1    1.807597    0.507597    1.268956    11.00000    0.02305    0.02630 =
         0.02599   -0.01215    0.01026   -0.00913
AFIX  43
H82A  2    1.818353    0.526398    1.240424    11.00000   -1.20000
AFIX   0
C83   1    1.714005    0.548506    1.295509    11.00000    0.01147    0.02252 =
         0.01951   -0.00742    0.00293   -0.00773
C84   1    1.650496    0.623443    1.278222    11.00000    0.01569    0.02061 =
         0.01399   -0.00299    0.01155   -0.00127
C85   1    1.684032    0.691459    1.294268    11.00000    0.01795    0.02430 =
         0.02739   -0.00475    0.01033   -0.00337
C86   1    1.697154    0.760297    1.266768    11.00000    0.03083    0.02894 =
         0.01818   -0.00829    0.01393   -0.00250
C87   1    1.629940    0.765943    1.228031    11.00000    0.02492    0.02167 =
         0.02479   -0.00692    0.00951   -0.00586
C88   1    1.593574    0.840307    1.204019    11.00000    0.05055    0.02836 =
         0.02466   -0.00961    0.00224   -0.00010
C89   1    1.678344    0.909088    1.201088    11.00000    0.09402    0.01915 =
         0.03748   -0.00811   -0.00175   -0.01082
C90   1    1.618157    0.978753    1.185863    11.00000    0.13317    0.02795 =
         0.06432   -0.00118   -0.03171    0.00233
AFIX  43
H90A  2    1.678934    1.023932    1.183709    11.00000   -1.20000
AFIX   0
C91   1    1.469894    0.983669    1.173650    11.00000    0.15790    0.02476 =
         0.08906   -0.01692   -0.06368    0.02376
AFIX  43
H91A  2    1.420678    1.032540    1.167611    11.00000   -1.20000
AFIX   0
C92   1    1.390954    0.916270    1.170088    11.00000    0.10214    0.03004 =
         0.05785   -0.01136   -0.02381    0.02268
AFIX  43
H92A  2    1.290793    0.919206    1.159886    11.00000   -1.20000
AFIX   0
C93   1    1.460890    0.845076    1.181653    11.00000    0.05785    0.02783 =
         0.03212   -0.00515   -0.00093    0.00217
C94   1    1.427844    0.777185    1.163042    11.00000    0.03559    0.02678 =
         0.02421   -0.00246    0.00264   -0.00033
C95   1    1.367378    0.790672    1.123900    11.00000    0.03710    0.03665 =
         0.04209   -0.00958    0.00018    0.00485
AFIX  43
H95A  2    1.303797    0.834837    1.117000    11.00000   -1.20000
AFIX   0
C96   1    1.398621    0.741990    1.096465    11.00000    0.02894    0.03528 =
         0.02444    0.00063    0.00072   -0.00144
AFIX  43
H96A  2    1.359501    0.753259    1.070207    11.00000   -1.20000
AFIX   0
C97   1    1.488897    0.674156    1.106032    11.00000    0.02369    0.03471 =
         0.01900   -0.00850    0.00511   -0.00809
C98   1    1.549707    0.627468    1.075397    11.00000    0.02400    0.02897 =
         0.01644   -0.00552    0.00356   -0.00904
C99   1    1.539469    0.640509    1.032188    11.00000    0.02864    0.03198 =
         0.02286   -0.00086    0.00329   -0.00222
C100  1    1.609594    0.591305    1.007191    11.00000    0.03265    0.04187 =
         0.01504   -0.00264   -0.00200   -0.00922
AFIX  43
H10C  2    1.599053    0.601344    0.978535    11.00000   -1.20000
AFIX   0
C101  1    1.696391    0.526573    1.023229    11.00000    0.02023    0.03605 =
         0.02454   -0.01166    0.00601   -0.00899
C102  1    1.709776    0.510018    1.065331    11.00000    0.01525    0.03442 =
         0.02525   -0.01428    0.00494   -0.00658
C103  1    1.772832    0.447152    1.094113    11.00000    0.01939    0.03065 =
         0.02092   -0.00499   -0.00229   -0.00685
C104  1    1.865877    0.382350    1.090031    11.00000    0.02412    0.04156 =
         0.02164   -0.00840    0.00307   -0.00366
C105  1    1.907798    0.334332    1.124746    11.00000    0.03461    0.03715 =
         0.04056   -0.00848   -0.00159    0.00948
AFIX  43
H10D  2    1.969723    0.289811    1.121660    11.00000   -1.20000
AFIX   0
C106  1    1.860977    0.349991    1.164136    11.00000    0.04450    0.05060 =
         0.02243   -0.00615   -0.00734    0.01025
C107  1    1.770283    0.413609    1.169094    11.00000    0.03572    0.04104 =
         0.01545   -0.01203   -0.00409    0.01036
AFIX  43
H10E  2    1.737462    0.425173    1.195636    11.00000   -1.20000
AFIX   0
C108  1    1.728103    0.460438    1.134164    11.00000    0.01540    0.03351 =
         0.01972   -0.00949    0.00149   -0.00289
C109  1    1.640823    0.534090    1.131430    11.00000    0.01575    0.02640 =
         0.02064   -0.00478    0.00134   -0.01166
C110  1    1.635926    0.561867    1.089748    11.00000    0.01846    0.02991 =
         0.02106   -0.00888   -0.00008   -0.01269
C111  1    1.493353    0.706541    1.176276    11.00000    0.02623    0.02826 =
         0.02124   -0.00011    0.01004   -0.00545
C112  1    1.514194    0.650693    1.148355    11.00000    0.01691    0.02696 =
         0.02178   -0.00775    0.00342   -0.00939
C113  1    1.564262    0.572727    1.160623    11.00000    0.02406    0.02620 =
         0.02093   -0.00615   -0.00017   -0.00737
C114  1    1.492414    0.531273    1.199411    11.00000    0.02308    0.02492 =
         0.01770   -0.00580    0.00402    0.00108
C115  1    1.406542    0.465796    1.196744    11.00000    0.03449    0.02846 =
         0.02674   -0.01149   -0.00335   -0.00601
AFIX  43
H11C  2    1.413132    0.444975    1.171763    11.00000   -1.20000
AFIX   0
C116  1    1.312595    0.431022    1.229744    11.00000    0.02113    0.03268 =
         0.03881   -0.00058   -0.00070   -0.00984
AFIX  43
H11D  2    1.253164    0.387193    1.227321    11.00000   -1.20000
AFIX   0
C117  1    1.305038    0.460026    1.266339    11.00000    0.02762    0.03394 =
         0.02586    0.00706    0.00225   -0.01344
AFIX  43
H11E  2    1.239688    0.436495    1.289143    11.00000   -1.20000
AFIX   0
C118  1    1.392705    0.523365    1.269756    11.00000    0.02376    0.02977 =
         0.02554   -0.00510    0.00305   -0.00074
AFIX  43
H11F  2    1.387959    0.542525    1.295195    11.00000   -1.20000
AFIX   0
C119  1    1.488651    0.560042    1.236464    11.00000    0.01743    0.02044 =
         0.02027   -0.00267    0.00305    0.00198
C120  1    1.576505    0.628114    1.241929    11.00000    0.01190    0.02313 =
         0.01482   -0.00769    0.00852   -0.00062
C121  1    1.565164    0.699203    1.216199    11.00000    0.02695    0.02490 =
         0.01890   -0.00536    0.00949    0.00246

HKLF 4


REM  P_a.res in P-1
REM wR2 = 0.394253, GooF = S = 1.07306, Restrained GooF = 1.07872 for all data
REM R1 = 0.148725 for 10409 Fo > 4sig(Fo) and 0.216957 for all 17834 data
REM 1180 parameters refined using 112 restraints

END

WGHT      0.1541     32.2222

REM Highest difference peak  1.766,  deepest hole -0.747,  1-sigma level  0.110
Q1    1   1.1255  0.9326  0.9175  11.00000  0.05    1.77
Q2    1   2.2175  0.1513  0.9387  11.00000  0.05    1.63
Q3    1   0.9980  0.2293  1.5094  11.00000  0.05    1.22
Q4    1   0.9327  0.1487  1.5162  11.00000  0.05    1.06
Q5    1   2.0407  0.2198  1.2401  11.00000  0.05    1.05
Q6    1   1.4294 -0.0767  1.2937  11.00000  0.05    0.86
Q7    1   1.5086  0.9291  1.5653  11.00000  0.05    0.76
Q8    1   2.2373  0.1400  0.8907  11.00000  0.05    0.74
Q9    1   1.1575  1.0032  1.0726  11.00000  0.05    0.67
Q10   1   1.1623  1.1188  1.1208  11.00000  0.05    0.67
Q11   1   1.9444  0.1916  1.3180  11.00000  0.05    0.65
Q12   1   0.5437  0.7726  0.8162  11.00000  0.05    0.64
Q13   1   1.6037  0.8667  0.9316  11.00000  0.05    0.62
Q14   1   1.9018  0.1771  1.2328  11.00000  0.05    0.61
Q15   1   0.8808  0.1004  1.5683  11.00000  0.05    0.57
Q16   1   1.0072  0.1367  1.5488  11.00000  0.05    0.56
Q17   1   1.9705  0.1900  1.2680  11.00000  0.05    0.51
Q18   1   0.6617  0.1487  1.6222  11.00000  0.05    0.48
Q19   1   1.0782  0.2640  1.4659  11.00000  0.05    0.47
Q20   1   1.9279  0.1731  1.2618  11.00000  0.05    0.47
;
_shelx_res_checksum    9642

_shelx_hkl_file
;
  -1   0   0 1214.88   93.39
  -1   0   0 1196.08   93.39
  -2   0   0 2450.25  194.38
  -2   0   0 2650.33  194.78
  -2   0   0 2555.24  194.28
  -2   0   0 2426.96  193.98
  -2   0   0 2372.46  194.08
  -2   0   0 2636.34  194.58
  -2   0   0 2438.76  194.18
  -2   0   0 2515.05  194.38
   2   0   0 2608.44  194.88
   2   0   0 2486.25  194.38
   2   0   0 2448.16  194.18
   2   0   0 2611.24  194.68
   2   0   0 2443.26  194.18
   2   0   0 2458.25  194.28
  -3   0   0   16.90    4.80
  -3   0   0   16.10    3.60
  -3   0   0   25.90    4.50
  -3   0   0   15.20    3.30
  -3   0   0   16.40    2.00
  -3   0   0   18.30    3.40
   3   0   0   22.60    5.50
   3   0   0   20.40    4.60
   3   0   0   20.30    3.30
   3   0   0   19.50    3.70
  -4   0   0   69.49    7.10
  -4   0   0   71.89    6.00
  -4   0   0   75.89    7.50
  -4   0   0   60.09    8.00
  -4   0   0   60.19    7.00
  -4   0   0   60.59    8.70
  -4   0   0   72.29    7.30
  -4   0   0   69.19    7.50
   4   0   0   71.49    7.20
   4   0   0   72.49    8.20
   4   0   0   75.29   10.90
   4   0   0   64.49    7.20
   4   0   0   73.99    9.80
  -5   0   0   58.79    9.50
  -5   0   0   65.59   10.70
  -5   0   0   44.50    7.00
  -5   0   0   71.09    8.30
  -5   0   0   60.99    9.30
  -5   0   0   59.49    7.50
  -5   0   0   52.79    8.10
  -5   0   0   53.79    6.80
  -5   0   0   44.40    5.00
   5   0   0   70.69    9.10
   5   0   0   54.59   12.50
   5   0   0   71.49   10.60
   5   0   0   73.39   15.20
  -6   0   0    8.60    6.50
  -6   0   0   -4.20    5.90
  -6   0   0    6.70    8.70
  -6   0   0   14.00   10.00
  -6   0   0    6.00    6.00
  -6   0   0    4.70    2.60
   6   0   0   10.10    9.60
   6   0   0    6.10    7.40
   6   0   0    9.50    8.70
   6   0   0   14.50   10.70
  -7   0   0   24.20    7.70
  -7   0   0   53.29    5.80
  -7   0   0   37.70    9.40
  -7   0   0   34.60   12.30
  -7   0   0   56.29    9.70
   7   0   0   41.30   10.60
   7   0   0   16.40   13.00
   7   0   0   32.60   13.60
   7   0   0   44.90   10.00
  -8   0   0   -3.90    9.90
  -8   0   0    2.30   15.40
  -8   0   0   11.70    6.80
   8   0   0    1.80   12.00
   8   0   0   -8.10   11.00
   8   0   0   -5.40   13.80
   8   0   0    6.30   18.40
  -9   0   0   61.59   16.70
  -9   0   0   27.70   11.90
  -9   0   0   11.60    9.60
   9   0   0   -2.00   16.20
   9   0   0    9.00   23.30
   9   0   0   10.60   22.20
   9   0   0    5.20   14.70
 -10   0   0    8.90   23.30
 -10   0   0   52.79   18.70
 -10   0   0   56.29   16.30
 -10   0   0    6.40   25.60
 -10   0   0   17.00   12.00
  10   0   0   47.90   20.20
  10   0   0   41.90   20.50
  10   0   0   12.00   26.60
 -11   0   0   55.19   33.40
 -11   0   0   -3.30   23.40
 -11   0   0   17.90   34.70
 -11   0   0   11.70   28.90
 -11   0   0   18.50   15.00
  11   0   0   20.30   25.00
  11   0   0   -2.30   33.80
  11   0   0   28.60   24.40
  11  -1   0   19.60   24.50
  11  -1   0  -12.80   30.80
  11  -1   0    8.70   24.50
 -11   1   0    7.40   32.00
 -11   1   0   69.99   33.90
 -11   1   0   41.30   26.70
 -11   1   0   26.00   16.10
  10  -1   0    7.50   18.20
  10  -1   0    6.80   20.80
  10  -1   0   15.70   24.80
 -10   1   0    5.80   12.90
 -10   1   0   24.00   16.70
 -10   1   0    5.30   24.50
 -10   1   0    8.40   25.60
 -10   1   0    1.10   19.60
   9  -1   0  -19.50   20.80
   9  -1   0   22.40   17.40
   9  -1   0   32.80   16.50
  -9   1   0    8.60   13.40
  -9   1   0   41.00   17.80
  -9   1   0   22.50    8.30
  -9   1   0    8.10   15.30
   8  -1   0   -6.00   10.50
   8  -1   0    9.80   18.20
   8  -1   0    1.80   13.80
   8  -1   0    7.20   13.40
  -8   1   0    1.40   10.40
  -8   1   0    4.50   14.40
  -8   1   0    0.50    6.90
   7  -1   0   24.60   13.00
   7  -1   0   38.20   10.60
   7  -1   0   43.70   14.10
   7  -1   0   53.79   11.20
  -7   1   0   33.20    8.20
  -7   1   0   42.80   13.50
   6  -1   0   43.90    8.00
   6  -1   0   47.50   13.30
   6  -1   0   30.90    9.60
   6  -1   0   29.60   10.60
  -6   1   0   24.20    3.90
  -6   1   0   46.30    9.90
  -6   1   0   22.40    7.30
  -6   1   0   38.20    8.90
  -6   1   0   30.70    8.30
  -6   1   0   48.40    7.60
   5  -1   0    9.20    5.50
   5  -1   0   10.90    7.00
   5  -1   0    8.80   10.60
   5  -1   0   16.80    8.60
   5  -1   0    4.50    9.80
  -5   1   0   12.70    8.60
  -5   1   0   16.10    6.10
  -5   1   0   17.60    4.60
  -5   1   0    9.40    4.30
  -5   1   0   14.20    5.50
  -5   1   0   17.10    8.90
  -5   1   0    9.10    5.30
  -5   1   0   18.00    2.50
  -5   1   0   11.60    4.20
   4  -1   0   65.39    6.90
   4  -1   0   79.19    7.90
   4  -1   0   67.89    8.50
   4  -1   0  102.49   12.30
   4  -1   0   69.69   10.30
  -4   1   0   74.59    6.50
  -4   1   0   82.19    7.70
  -4   1   0   54.29    7.60
  -4   1   0   81.89    7.80
  -4   1   0   52.19    7.00
  -4   1   0   73.59    8.60
  -4   1   0   67.79    6.90
  -4   1   0   56.69    5.80
  -4   1   0   71.19    7.50
   3  -1   0  145.89   11.40
   3  -1   0  119.59   11.40
   3  -1   0  128.69   11.00
   3  -1   0  123.29   12.00
   3  -1   0  119.69   12.10
  -3   1   0  122.59   11.60
  -3   1   0  138.79   12.30
  -3   1   0  150.28   11.30
  -3   1   0  111.99   11.00
  -3   1   0  134.39   11.30
  -3   1   0  124.49   11.30
  -3   1   0  143.69   10.70
  -3   1   0  122.99   11.00
   2  -1   0  188.28   16.30
   2  -1   0  218.78   16.30
   2  -1   0  204.58   16.20
   2  -1   0  191.78   16.00
  -2   1   0  221.48   16.10
  -2   1   0  217.98   16.60
  -2   1   0  179.68   15.90
  -2   1   0  184.48   16.30
  -2   1   0  192.68   16.20
  -2   1   0  171.78   16.10
  -2   1   0  230.68   16.30
   1  -1   0 2624.64  193.78
   1  -1   0 2579.04  193.18
   1  -1   0 2464.15  193.38
  -1   1   0 2231.08  193.38
  -1   1   0 2472.15  193.28
  -1   1   0 2301.47  193.88
  -1   1   0 2802.12  193.18
  -1  -1   0    2.60    1.80
  -1  -1   0    0.10    1.00
  -1  -1   0    9.20    2.70
   1   1   0    6.20    1.30
   1   1   0   -0.20    0.80
   1   1   0    7.20    3.20
  -2  -1   0 1899.61  144.79
  -2  -1   0 1791.72  144.69
  -2  -1   0 1911.41  144.49
  -2  -1   0 1856.81  144.99
  -2  -1   0 1778.62  145.19
  -2  -1   0 1914.71  144.79
   2   1   0 1811.32  144.49
   2   1   0 1894.21  145.09
   2   1   0 2044.50  144.59
   2   1   0 1821.82  144.69
   2   1   0 1823.52  145.29
   2   1   0 1835.82  144.79
  -3  -1   0   76.09    8.40
  -3  -1   0   74.39    6.80
  -3  -1   0   85.49    7.60
  -3  -1   0   72.69    7.90
  -3  -1   0   86.39    7.50
  -3  -1   0   73.09    7.60
  -3  -1   0   73.59    8.00
  -3  -1   0   87.19    7.50
   3   1   0   79.99    6.90
   3   1   0   93.79    7.40
   3   1   0   88.89    9.10
   3   1   0   75.09    8.90
   3   1   0   89.99    7.30
   3   1   0   86.89    7.60
  -4  -1   0   78.89    9.60
  -4  -1   0   96.29    9.10
  -4  -1   0  112.59   10.40
  -4  -1   0  105.19    9.40
  -4  -1   0   91.59    9.00
  -4  -1   0  106.69    9.10
  -4  -1   0   75.99   10.20
  -4  -1   0  105.59    8.30
   4   1   0   99.49   11.20
   4   1   0  104.89    8.90
   4   1   0  102.69    9.80
   4   1   0   88.79   12.70
  -5  -1   0  168.08   15.60
  -5  -1   0  174.18   15.30
  -5  -1   0  194.88   16.60
  -5  -1   0  174.48   14.60
  -5  -1   0  180.08   17.70
  -5  -1   0  155.48   16.70
  -5  -1   0  184.38   17.20
  -5  -1   0  174.78   16.00
   5   1   0  194.48   15.80
   5   1   0  199.38   17.80
   5   1   0  182.08   18.10
   5   1   0  173.58   19.60
  -6  -1   0   -0.20    7.40
  -6  -1   0    9.40    3.00
  -6  -1   0    5.80    5.30
  -6  -1   0   -6.70    5.60
  -6  -1   0    1.20    7.80
  -6  -1   0    6.80    9.30
   6   1   0   -4.40    8.70
   6   1   0    8.00    7.50
   6   1   0    8.10   10.40
   6   1   0    9.90   10.30
  -7  -1   0  106.29   13.20
  -7  -1   0   93.59   12.00
  -7  -1   0  131.69   18.20
  -7  -1   0  109.99   10.50
  -7  -1   0   89.79   12.40
   7   1   0  154.78   22.30
   7   1   0   96.89   14.30
   7   1   0  106.29   16.80
   7   1   0  104.79   13.70
  -8  -1   0    2.20    9.90
  -8  -1   0   -5.30    7.00
  -8  -1   0   -4.70    7.10
  -8  -1   0   12.30   12.00
  -8  -1   0  -18.80   12.70
   8   1   0    5.90   15.60
   8   1   0   -8.20   14.60
   8   1   0  -12.30   11.90
   8   1   0   -1.10   11.10
  -9  -1   0   28.70   18.80
  -9  -1   0   27.30    9.60
  -9  -1   0   49.00   13.10
   9   1   0   16.40   14.20
   9   1   0   15.40   18.40
   9   1   0   -5.80   23.00
   9   1   0   -4.90   21.60
 -10  -1   0   66.29   16.40
 -10  -1   0   38.90   12.40
 -10  -1   0   23.60   20.20
 -10  -1   0    7.50   27.40
  10   1   0   32.00   27.90
  10   1   0   31.70   30.40
  10   1   0   12.90   17.90
  10   1   0   16.30   20.80
 -11  -1   0   40.60   25.90
 -11  -1   0   -9.40   30.30
 -11  -1   0  -24.60   33.70
 -11  -1   0  -24.70   13.80
  11   1   0  -29.90   32.20
  11   1   0   35.10   24.50
  11   1   0   16.10   23.30
  11  -2   0   27.90   22.60
  11  -2   0  -40.00   32.10
  11  -2   0   25.10   27.10
 -11   2   0    9.40   33.00
 -11   2   0   54.49   37.70
 -11   2   0   -1.00   26.50
 -11   2   0   -7.90   15.60
  10  -2   0   37.00   24.70
  10  -2   0   29.30   20.70
  10  -2   0   -2.50   21.20
 -10   2   0   32.20   18.90
 -10   2   0    6.90   25.20
 -10   2   0   24.90   24.70
 -10   2   0   32.90   12.00
 -10   2   0   -8.00   16.90
   9  -2   0   -5.30   17.60
   9  -2   0    3.00   21.50
   9  -2   0   31.20   14.90
  -9   2   0  -10.20   12.30
  -9   2   0   10.70    8.70
  -9   2   0   11.70   16.20
  -9   2   0   19.30   18.50
   8  -2   0    8.60   16.50
   8  -2   0   -3.70   11.50
   8  -2   0  -16.30   10.80
  -8   2   0   35.50   14.00
  -8   2   0    9.90    9.50
  -8   2   0   -9.70    6.50
  -8   2   0    7.00   11.60
  -8   2   0    1.10   12.00
  -8   2   0   -6.20   12.20
   7  -2   0  -20.00   12.30
   7  -2   0  -20.90    7.80
   7  -2   0    6.80   10.90
  -7   2   0    8.40   10.00
  -7   2   0   13.40    9.30
  -7   2   0   -3.90    6.30
  -7   2   0    9.00   10.70
  -7   2   0   -7.90    9.50
   6  -2   0   32.70    8.50
   6  -2   0   29.90   12.30
   6  -2   0   38.20    9.50
   6  -2   0   34.30   11.50
   6  -2   0   22.40   10.30
  -6   2   0   30.80    6.60
  -6   2   0   44.50   12.60
  -6   2   0   27.70    7.20
  -6   2   0   30.40    6.90
   5  -2   0   39.80   13.00
   5  -2   0   24.50    9.70
   5  -2   0   32.60    8.70
   5  -2   0   24.70    6.10
   5  -2   0   39.30    9.60
  -5   2   0   27.30    7.60
  -5   2   0   26.20    6.50
  -5   2   0   42.50    5.90
  -5   2   0   29.30    6.10
  -5   2   0   40.90   11.80
  -5   2   0   35.20    5.00
  -5   2   0   25.80    7.10
  -5   2   0   35.10    9.10
   4  -2   0    7.30    6.60
   4  -2   0    5.50    3.30
   4  -2   0   15.30    9.30
  -4   2   0   10.60    6.20
  -4   2   0   -0.10    3.00
  -4   2   0   11.20    2.70
  -4   2   0   15.60    4.40
  -4   2   0    7.30    4.50
   3  -2   0    1.20    3.60
   3  -2   0   11.30    2.90
   3  -2   0    3.80    2.80
   3  -2   0    8.50    4.60
  -3   2   0    3.50    2.80
  -3   2   0   17.60    5.60
  -3   2   0    3.00    1.90
  -3   2   0    4.70    3.40
  -3   2   0    8.80    3.70
   2  -2   0 1227.68   98.89
   2  -2   0 1387.16   99.49
   2  -2   0 1324.37   99.09
   2  -2   0 1330.57   98.89
   2  -2   0 1228.78   99.19
   2  -2   0 1137.19   98.89
  -2   2   0 1279.27   99.29
  -2   2   0 1240.78   98.79
  -2   2   0 1216.48   99.59
  -2   2   0 1267.17   99.19
  -2   2   0 1166.28   98.89
  -2   2   0 1422.56   99.69
  -2   2   0 1291.57   98.99
  -2   2   0 1308.27   98.89
   1  -2   0  539.65   44.10
   1  -2   0  562.74   43.80
  -1   2   0  579.94   43.80
  -1  -2   0   -0.40    0.90
  -1  -2   0    1.30    1.60
  -1  -2   0    1.50    1.90
  -1  -2   0    4.20    1.20
  -1  -2   0    3.00    2.70
   1   2   0    0.10    1.90
   1   2   0   -3.80    2.70
   1   2   0    2.60    0.90
   1   2   0    3.90    1.60
  -3  -2   0   32.40    4.40
  -3  -2   0   36.40    4.90
  -3  -2   0   26.20    3.20
  -3  -2   0   24.20    4.00
  -3  -2   0   39.30    6.20
  -3  -2   0   33.40    4.80
   3   2   0   20.30    5.40
   3   2   0   29.10    4.60
   3   2   0   34.50    3.90
   3   2   0   31.50    3.70
   3   2   0   26.70    6.20
  -4  -2   0   29.80    5.20
  -4  -2   0   29.80    7.70
  -4  -2   0   29.60    4.70
  -4  -2   0   20.10    5.50
  -4  -2   0   27.90    4.70
  -4  -2   0   21.70    5.60
  -4  -2   0   30.50    3.30
  -4  -2   0   16.00    6.40
   4   2   0   36.10    4.20
   4   2   0   24.70    3.30
   4   2   0   22.90    9.60
   4   2   0   22.60    8.60
   4   2   0   31.30    5.50
  -5  -2   0    5.60    5.00
  -5  -2   0   13.20    6.20
  -5  -2   0   26.70    8.20
  -5  -2   0    2.70    4.90
  -5  -2   0    9.60    6.80
  -5  -2   0   16.50    3.30
  -5  -2   0   14.10    7.90
  -5  -2   0   12.60    4.50
   5   2   0   11.60    7.70
   5   2   0   10.40    7.60
   5   2   0    6.40   11.00
  -6  -2   0   23.10    4.10
  -6  -2   0   20.00    5.70
  -6  -2   0   -0.60    7.20
  -6  -2   0   12.40    8.40
  -6  -2   0    4.00    5.10
   6   2   0   17.20    7.60
   6   2   0   12.70    8.40
   6   2   0   20.50   12.40
   6   2   0   14.80    6.20
  -7  -2   0  129.39   17.10
  -7  -2   0   80.29   11.20
  -7  -2   0   65.29   10.30
  -7  -2   0   86.79   11.80
  -7  -2   0   84.69   11.70
   7   2   0   88.99   13.40
   7   2   0  100.49   19.40
   7   2   0   78.99   14.90
   7   2   0   94.59   13.50
  -8  -2   0    1.50   14.20
  -8  -2   0    6.10    9.30
  -8  -2   0   20.90    9.20
  -8  -2   0   11.30    7.40
  -8  -2   0    8.10    7.00
   8   2   0   17.90   18.00
   8   2   0    4.60   12.40
   8   2   0    5.40   10.70
   8   2   0    4.40   15.70
  -9  -2   0   42.10   18.10
  -9  -2   0   33.90   10.50
  -9  -2   0   58.09    9.80
  -9  -2   0   69.89   15.50
   9   2   0   41.10   24.50
   9   2   0   57.99   18.30
   9   2   0   65.89   15.80
   9   2   0   31.00   22.90
 -10  -2   0   31.40   11.40
 -10  -2   0   58.59   17.40
 -10  -2   0   44.70   19.20
 -10  -2   0   29.00   11.00
 -10  -2   0   96.09   27.10
  10   2   0   22.20   29.70
  10   2   0   37.60   22.90
  10   2   0  -22.80   27.60
  10   2   0   -9.70   15.40
 -11  -2   0   58.59   31.80
 -11  -2   0   30.60   23.80
 -11  -2   0  -13.90   14.30
 -11  -2   0   -4.30   32.70
  11   2   0   38.80   36.50
  11   2   0   21.60   36.00
  11   2   0   31.30   25.30
  11  -3   0   32.60   23.50
  11  -3   0    1.20   31.10
  11  -3   0   35.70   26.80
 -11   3   0    5.30   15.30
 -11   3   0   28.80   34.70
 -11   3   0    6.70   36.80
 -11   3   0   -3.40   28.50
  10  -3   0   34.10   23.40
  10  -3   0    4.50   23.50
  10  -3   0   28.00   19.30
 -10   3   0  -13.50   20.70
 -10   3   0   30.00   24.80
 -10   3   0   46.50   25.30
 -10   3   0   13.20   12.80
   9  -3   0  -23.10   18.40
   9  -3   0   -3.60   15.50
   9  -3   0   25.60   21.10
  -9   3   0   10.80   19.20
  -9   3   0  -10.80    8.20
  -9   3   0   14.00   13.40
  -9   3   0    1.90   16.70
   8  -3   0  -13.80   15.00
   8  -3   0   -7.90   16.50
   8  -3   0   -2.90   12.30
  -8   3   0   -7.70    6.90
  -8   3   0   -2.40   13.80
  -8   3   0    7.70   14.20
   7  -3   0    1.80    8.90
   7  -3   0    4.40   10.70
   7  -3   0    3.10   11.90
  -7   3   0    2.50    5.90
  -7   3   0  -19.30    9.30
  -7   3   0    5.90   10.50
  -7   3   0    5.10   10.60
   6  -3   0   11.40    9.20
   6  -3   0   19.90   10.30
   6  -3   0   22.90    7.00
   6  -3   0   15.30    8.40
  -6   3   0   37.20   12.70
  -6   3   0   18.40    5.80
  -6   3   0   10.40    9.60
  -6   3   0   22.60    6.40
   5  -3   0   13.50    9.70
   5  -3   0    9.80    4.90
   5  -3   0    8.30    8.00
   5  -3   0   10.50    7.20
  -5   3   0   -2.50    8.40
  -5   3   0    8.10    7.00
  -5   3   0    6.30    4.90
  -5   3   0   -3.30    4.20
  -5   3   0   14.90    5.60
   4  -3   0  293.97   23.90
   4  -3   0  324.07   24.10
   4  -3   0  319.37   25.00
   4  -3   0  274.07   24.70
  -4   3   0  300.67   24.20
  -4   3   0  279.27   24.10
  -4   3   0  294.97   24.70
  -4   3   0  300.47   24.10
  -4   3   0  321.17   23.90
  -4   3   0  255.07   25.80
  -4   3   0  274.87   25.50
  -4   3   0  297.47   24.60
   3  -3   0  245.68   20.10
   3  -3   0  280.87   19.70
   3  -3   0  221.78   19.50
   3  -3   0  237.78   19.50
   3  -3   0  207.78   20.40
   3  -3   0  255.17   20.20
  -3   3   0  259.57   20.20
  -3   3   0  234.98   19.60
  -3   3   0  257.07   19.50
  -3   3   0  232.78   20.60
  -3   3   0  209.08   20.70
  -3   3   0  262.17   19.20
  -3   3   0  252.97   19.60
  -3   3   0  244.98   19.90
  -3   3   0  219.58   19.90
   2  -3   0   61.09    6.10
   2  -3   0   72.29    6.70
   1  -3   0  317.97   29.00
   1  -3   0  393.86   29.50
  -1   3   0  414.76   28.80
  -1   3   0  376.36   29.40
  -1   3   0  336.77   29.00
   0  -3   0  163.88   12.30
   0  -3   0  156.28   12.10
   0  -3   0  156.78   12.50
   0  -3   0  162.68   12.80
   0  -3   0  149.09   12.30
   0  -3   0  147.59   12.30
   0   3   0  158.98   12.40
   0   3   0  143.59   12.30
   0   3   0  157.58   12.20
   0   3   0  127.09   12.70
   0   3   0  168.18   12.60
   0   3   0  153.58   12.30
  -1  -3   0   34.10    3.60
  -1  -3   0   31.80    3.10
  -1  -3   0   31.80    3.10
  -1  -3   0   34.60    3.80
  -1  -3   0   35.50    3.60
   1   3   0   30.20    3.10
   1   3   0   31.40    3.60
   1   3   0   27.50    3.20
   1   3   0   31.30    3.70
   1   3   0   36.00    4.60
   1   3   0   28.70    3.60
  -2  -3   0 3955.50  312.57
  -2  -3   0 4207.58  312.97
  -2  -3   0 3967.80  312.87
  -2  -3   0 4137.59  313.17
   2   3   0 3944.01  312.67
   2   3   0 4162.58  313.27
   2   3   0 4053.39  313.07
   2   3   0 4049.29  312.87
   2   3   0 3872.81  312.57
  -3  -3   0  220.68   19.20
  -3  -3   0  222.58   19.60
  -3  -3   0  219.68   19.50
  -3  -3   0  241.28   18.60
  -3  -3   0  220.78   19.10
  -3  -3   0  249.97   19.40
   3   3   0  248.98   19.80
   3   3   0  249.18   18.60
   3   3   0  198.88   20.30
   3   3   0  249.68   18.90
   3   3   0  220.18   18.90
  -4  -3   0    6.10    5.30
  -4  -3   0    6.90    6.10
  -4  -3   0    7.50    4.00
  -4  -3   0    5.00    4.80
  -4  -3   0   -0.50    4.50
  -4  -3   0   10.70    5.90
  -4  -3   0    5.80    2.60
  -4  -3   0   22.30    6.30
   4   3   0    4.50    8.70
   4   3   0    7.00    6.10
   4   3   0    0.50    2.40
   4   3   0   16.50    3.60
   4   3   0    2.50    3.30
  -5  -3   0   37.10    9.10
  -5  -3   0   11.30    8.80
  -5  -3   0   27.00    9.00
  -5  -3   0    7.90    5.60
  -5  -3   0   23.50    6.00
  -5  -3   0   14.70   10.90
   5   3   0   24.40    5.70
   5   3   0   31.20   11.40
   5   3   0   14.40    3.30
   5   3   0   16.50   11.00
  -6  -3   0    8.10    8.50
  -6  -3   0   11.70    4.60
  -6  -3   0   -0.80    7.50
  -6  -3   0   10.50    5.50
  -6  -3   0   -2.40    8.70
  -6  -3   0   27.00   12.70
  -6  -3   0   22.30    5.50
   6   3   0    2.20   11.10
   6   3   0   13.40    8.80
   6   3   0   18.30    7.50
  -7  -3   0   29.30    6.70
  -7  -3   0   27.30    8.30
  -7  -3   0   19.70   10.00
  -7  -3   0   33.60    8.10
  -7  -3   0   22.40    9.20
   7   3   0   34.10   10.70
   7   3   0   49.70   16.10
   7   3   0   21.70   12.10
  -8  -3   0   14.40    9.50
  -8  -3   0   17.10    7.90
  -8  -3   0   32.80   15.70
  -8  -3   0   27.70    7.60
   8   3   0   10.30   17.70
   8   3   0    7.40   17.50
   8   3   0   -1.10   11.20
  -9  -3   0   51.49   20.00
  -9  -3   0   82.49   11.40
  -9  -3   0   54.19   11.60
  -9  -3   0   53.29   15.30
   9   3   0   57.59   18.90
   9   3   0   66.49   15.30
   9   3   0   50.59   24.90
   9   3   0   65.19   27.00
 -10  -3   0   31.20   10.00
 -10  -3   0    4.20   11.60
 -10  -3   0   21.70   17.30
 -10  -3   0   69.99   15.40
 -10  -3   0   46.70   24.00
  10   3   0   14.40   27.00
  10   3   0   28.60   20.90
  10   3   0   33.00   30.10
 -11  -3   0   57.19   35.10
 -11  -3   0   12.80   25.20
 -11  -3   0   15.40   16.40
  11   3   0  -26.20   22.60
  11   3   0  -11.90   36.60
  11   3   0   14.20   37.80
  11  -4   0   51.89   34.30
  11  -4   0   -6.60   22.90
  11  -4   0   87.29   31.30
 -11   4   0  -30.00   14.70
 -11   4   0  -15.50   39.10
 -11   4   0    5.40   28.30
 -11   4   0   -3.90   34.90
  10  -4   0   33.20   25.60
  10  -4   0   23.80   25.20
  10  -4   0    7.60   19.50
 -10   4   0   -0.70   19.20
 -10   4   0    4.80   23.20
 -10   4   0   22.80   21.20
 -10   4   0   -5.20   11.60
 -10   4   0   -7.30   25.90
   9  -4   0    9.60   19.40
   9  -4   0   11.00   21.60
   9  -4   0    6.90   16.80
  -9   4   0   24.50   18.60
  -9   4   0   15.50    8.30
  -9   4   0   29.00   17.60
   8  -4   0   -6.40   14.20
   8  -4   0    9.00   12.40
   8  -4   0   -6.50   15.20
  -8   4   0   -6.20   13.80
  -8   4   0   12.50   14.30
  -8   4   0    2.40    6.90
   7  -4   0    2.80    8.40
   7  -4   0   16.50   12.80
   7  -4   0   30.80   11.90
   7  -4   0   38.30   13.20
  -7   4   0   24.30   11.80
  -7   4   0   11.80    6.20
  -7   4   0   21.50    9.70
  -7   4   0   17.20   13.20
   6  -4   0   38.30    9.00
   6  -4   0   42.00   11.30
   6  -4   0   20.50   12.00
   6  -4   0   37.10   12.60
  -6   4   0   43.20    6.80
  -6   4   0   18.50   10.60
  -6   4   0   55.79   12.10
  -6   4   0   58.69   10.00
   5  -4   0   13.30    7.90
   5  -4   0    8.10    9.50
   5  -4   0   22.50    4.80
   5  -4   0   19.00    7.70
  -5   4   0   16.40    5.50
  -5   4   0   11.00    8.80
  -5   4   0   23.80    7.60
  -5   4   0   15.60    5.00
  -5   4   0   15.30    5.50
   4  -4   0  249.97   24.50
   4  -4   0  261.97   21.60
   4  -4   0  238.88   21.60
   4  -4   0  261.87   23.10
   4  -4   0  298.17   23.40
  -4   4   0  273.07   22.60
  -4   4   0  250.47   22.10
  -4   4   0  289.07   21.20
  -4   4   0  244.38   23.40
  -4   4   0  301.27   21.80
  -4   4   0  264.97   22.50
  -4   4   0  267.77   21.70
  -4   4   0  251.57   21.90
   3  -4   0   43.30    5.90
   3  -4   0   49.40    7.10
   3  -4   0   57.99    5.30
   3  -4   0   40.40    4.50
   3  -4   0   37.20    4.60
  -3   4   0   49.80    5.10
  -3   4   0   37.90    5.70
  -3   4   0   41.30    5.80
  -3   4   0   36.90    7.60
  -3   4   0   47.40    4.70
  -3   4   0   48.70    4.30
  -3   4   0   49.99    8.00
  -3   4   0   42.30    5.40
   2  -4   0  787.12   59.59
   2  -4   0  771.42   60.09
   2  -4   0  724.23   59.99
   2  -4   0  718.13   60.49
   2  -4   0  750.22   59.79
   2  -4   0  775.52   59.59
  -2   4   0  789.52   59.59
  -2   4   0  754.72   59.99
  -2   4   0  806.82   60.59
  -2   4   0  771.52   59.69
  -2   4   0  787.12   60.09
  -2   4   0  741.83   60.59
   1  -4   0 1448.16  108.19
   1  -4   0 1292.77  108.19
   1  -4   0 1411.26  108.69
   1  -4   0 1369.36  108.29
   1  -4   0 1312.47  108.09
   1  -4   0 1382.36  107.89
  -1   4   0 1466.45  108.69
  -1   4   0 1453.25  107.89
  -1   4   0 1424.66  107.99
  -1   4   0 1433.96  108.69
  -1   4   0 1359.66  108.09
  -1   4   0 1373.16  108.29
  -1   4   0 1387.26  108.29
   0  -4   0   16.80    2.30
   0  -4   0   15.60    3.10
   0  -4   0   16.50    3.30
   0   4   0   11.50    3.00
   0   4   0   21.00    3.30
   0   4   0   17.20    2.40
  -1  -4   0 1749.12  135.69
  -1  -4   0 1828.32  135.89
  -1  -4   0 1661.03  135.79
  -1  -4   0 1944.71  135.99
  -1  -4   0 1763.42  135.79
  -1  -4   0 1802.22  135.99
   1   4   0 1854.11  136.09
   1   4   0 1653.43  135.79
   1   4   0 1524.05  135.69
   1   4   0 1771.02  135.89
   1   4   0 1756.22  135.89
   1   4   0 1695.03  135.89
  -2  -4   0 1044.20   89.99
  -2  -4   0 1268.17   90.49
  -2  -4   0 1313.07   90.69
  -2  -4   0 1076.09   90.09
  -2  -4   0 1121.39   90.39
   2   4   0 1182.38   90.79
   2   4   0 1131.79   90.79
   2   4   0 1087.19   90.09
   2   4   0 1160.68   90.39
   2   4   0 1200.18   90.59
  -3  -4   0  171.38   15.30
  -3  -4   0  176.98   14.50
  -3  -4   0  193.68   15.90
  -3  -4   0  185.68   15.50
   3   4   0  171.68   14.60
   3   4   0  174.68   15.90
   3   4   0  179.28   15.00
   3   4   0  158.28   16.60
   3   4   0  176.18   14.40
  -4  -4   0    2.70    4.60
  -4  -4   0   14.20    5.80
  -4  -4   0   21.10    6.20
  -4  -4   0   13.30    6.30
  -4  -4   0    7.80    5.70
  -4  -4   0    9.20    2.50
   4   4   0   11.00    4.00
   4   4   0    3.60    2.40
   4   4   0   -1.60    8.70
   4   4   0    5.80    3.80
   4   4   0   16.90   11.50
  -5  -4   0   71.39   10.90
  -5  -4   0   42.20    9.50
  -5  -4   0   52.79    6.40
  -5  -4   0   39.40   11.00
  -5  -4   0   48.70    9.20
   5   4   0   63.89   12.00
   5   4   0   24.20   10.90
   5   4   0   51.29    7.70
   5   4   0   57.59    5.80
   5   4   0   57.59    8.50
  -6  -4   0    1.10    9.40
  -6  -4   0   27.40   10.60
  -6  -4   0   17.60    6.50
  -6  -4   0   14.90    8.10
   6   4   0   16.80    9.00
   6   4   0   14.10   11.30
   6   4   0   20.80    4.10
   6   4   0   -6.70    9.30
  -7  -4   0    3.80    9.30
  -7  -4   0   17.40    8.20
  -7  -4   0   11.60    6.10
  -7  -4   0   28.10    7.20
   7   4   0   -9.20   14.30
   7   4   0    8.60   10.00
   7   4   0    0.40   10.80
  -8  -4   0   63.79    9.60
  -8  -4   0   47.60   16.90
  -8  -4   0   55.69   12.00
   8   4   0   32.50   16.00
   8   4   0   43.90   13.90
   8   4   0   53.79   19.60
  -9  -4   0   44.90   21.40
  -9  -4   0   84.39   11.70
  -9  -4   0   56.39   14.70
   9   4   0   41.80   22.30
   9   4   0   61.29   18.00
   9   4   0   58.39   27.30
 -10  -4   0   11.60   10.80
 -10  -4   0   48.20   24.30
 -10  -4   0   23.20   10.70
 -10  -4   0    4.40   18.20
  10   4   0   -3.40   29.60
  10   4   0    4.70   31.30
  10   4   0   12.30   20.90
 -11  -4   0   -3.80   33.10
 -11  -4   0   22.80   23.80
 -11  -4   0  -12.10   16.00
  11   4   0   -5.10   32.00
  11   4   0   -4.20   22.90
  11   4   0  -50.59   43.70
  11  -5   0    6.00   24.40
  11  -5   0   13.50   32.50
 -11   5   0    4.10   14.20
 -11   5   0  -17.00   38.00
 -11   5   0  -33.40   27.50
 -11   5   0   38.50   33.10
  10  -5   0   33.50   18.60
  10  -5   0   66.49   24.90
 -10   5   0   26.90   22.60
 -10   5   0   23.30   24.30
 -10   5   0   15.50   23.70
 -10   5   0   22.00   20.60
 -10   5   0   20.40   12.80
   9  -5   0   14.40   16.90
   9  -5   0    4.60   22.20
   9  -5   0  -28.70   20.00
  -9   5   0   52.59   19.60
  -9   5   0   16.10    9.20
  -9   5   0    7.10   21.00
   8  -5   0   15.90   15.90
   8  -5   0   12.70    9.90
   8  -5   0   15.90   16.30
  -8   5   0   15.00    6.60
  -8   5   0  -11.60   17.50
  -8   5   0   15.70   15.30
   7  -5   0    1.50   11.20
   7  -5   0    3.00    9.70
   7  -5   0    4.70   12.90
   7  -5   0    9.50   13.10
  -7   5   0   11.10   13.90
  -7   5   0   35.40   11.20
  -7   5   0    8.30   11.60
  -7   5   0    4.70    5.50
   6  -5   0  114.69   14.70
   6  -5   0  134.49   14.30
   6  -5   0  111.09   16.80
   6  -5   0  131.89   14.80
  -6   5   0   94.79   14.80
  -6   5   0  146.89   12.80
  -6   5   0  124.09   17.00
   5  -5   0    2.10    6.90
   5  -5   0   14.50    5.70
   5  -5   0    0.30    6.20
   5  -5   0    5.10    4.20
   5  -5   0    4.20    3.70
  -5   5   0    8.40    2.90
  -5   5   0   13.20    4.40
  -5   5   0    7.50    4.20
  -5   5   0   17.60    4.50
  -5   5   0    9.10    8.30
  -5   5   0    1.00    8.90
  -5   5   0    5.30    9.40
   4  -5   0   23.20    3.60
   4  -5   0   29.20    7.90
  -4   5   0   34.60    8.50
  -4   5   0   25.40    6.30
  -4   5   0   38.00    6.80
  -4   5   0   23.60    4.80
   3  -5   0   27.20    5.70
   3  -5   0   28.30    7.40
  -3   5   0   21.60    6.70
  -3   5   0   23.40    4.30
  -3   5   0   32.60    7.20
  -3   5   0   24.30    3.10
  -3   5   0   14.40    6.20
   2  -5   0   71.69    7.00
   2  -5   0   88.79    7.90
   2  -5   0   87.79    8.80
   2  -5   0   98.69    8.60
   2  -5   0   89.29    7.30
   2  -5   0   73.79    7.10
  -2   5   0   98.19    7.30
  -2   5   0   71.09    7.10
  -2   5   0   99.09    9.20
  -2   5   0   87.19    8.90
  -2   5   0   80.79    7.80
  -2   5   0   79.59    8.00
   1  -5   0    6.70    3.60
   1  -5   0   10.60    2.90
   1  -5   0    3.70    1.30
   1  -5   0    5.50    2.00
  -1   5   0    5.60    1.80
  -1   5   0    3.10    4.00
  -1   5   0    3.80    1.50
  -1   5   0    6.00    3.10
  -1   5   0   -0.40    2.20
  -1   5   0    3.60    1.50
   0  -5   0  339.87   27.10
   0  -5   0  343.27   27.50
   0  -5   0  338.27   27.00
   0  -5   0  335.37   27.80
   0  -5   0  353.16   26.80
   0  -5   0  323.37   27.10
   0   5   0  330.67   27.10
   0   5   0  324.77   27.10
   0   5   0  359.36   27.70
   0   5   0  349.47   27.10
   0   5   0  364.06   27.50
   0   5   0  343.67   26.90
  -1  -5   0   -5.10    3.50
  -1  -5   0    7.30    1.50
  -1  -5   0    4.80    2.00
  -1  -5   0    0.80    2.70
   1   5   0    4.80    2.30
   1   5   0    3.60    1.80
   1   5   0    2.10    1.50
   1   5   0   14.10    4.40
   1   5   0    3.30    1.40
   1   5   0    2.80    2.60
  -2  -5   0   59.29    5.40
  -2  -5   0   43.50    6.00
  -2  -5   0   59.79    6.00
  -2  -5   0   65.99    6.50
  -2  -5   0   72.69    5.80
  -2  -5   0   46.00    6.50
   2   5   0   84.79    8.20
   2   5   0   52.89    5.90
   2   5   0   55.49    6.70
   2   5   0   46.90    7.50
   2   5   0   63.09    5.50
  -3  -5   0  131.89   11.00
  -3  -5   0  141.79   12.70
  -3  -5   0  117.09   10.90
  -3  -5   0  136.89   12.20
   3   5   0  128.19   10.90
   3   5   0  139.29   13.10
   3   5   0  107.69   14.20
   3   5   0  129.59   11.40
   3   5   0  109.69   12.20
   3   5   0  145.99   11.00
  -4  -5   0  595.34   46.00
  -4  -5   0  592.34   44.80
  -4  -5   0  540.65   45.40
  -4  -5   0  535.35   45.50
  -4  -5   0  584.84   45.80
   4   5   0  565.04   45.00
   4   5   0  581.14   44.70
   4   5   0  517.75   45.10
   4   5   0  576.24   46.70
   4   5   0  564.74   47.60
  -5  -5   0  154.18   15.90
  -5  -5   0  173.98   17.60
  -5  -5   0  194.68   17.70
  -5  -5   0  185.88   18.60
   5   5   0  208.78   16.80
   5   5   0  200.08   15.60
   5   5   0  164.98   20.70
   5   5   0  183.68   19.10
  -6  -5   0   15.40   11.80
  -6  -5   0   -2.20   10.30
  -6  -5   0    8.40    6.20
  -6  -5   0    5.40    6.90
   6   5   0    7.00    8.90
   6   5   0   13.90    4.50
   6   5   0    1.50    9.80
   6   5   0   -1.80   11.50
  -7  -5   0    6.40    5.90
  -7  -5   0    4.10    9.10
  -7  -5   0    8.10    9.00
   7   5   0   -5.20   14.20
   7   5   0    6.30   11.70
   7   5   0   13.30   10.80
  -8  -5   0   26.40   13.10
  -8  -5   0   51.99   12.10
  -8  -5   0   74.79   10.20
  -8  -5   0   75.99   11.40
   8   5   0   35.00   17.10
   8   5   0   31.00   20.90
   8   5   0   65.49   15.90
  -9  -5   0    8.60   13.50
  -9  -5   0    9.00   21.00
  -9  -5   0    9.70    8.00
   9   5   0   14.50   15.60
   9   5   0    8.40   21.10
   9   5   0   11.80   25.80
 -10  -5   0    2.40   20.00
 -10  -5   0   -0.50   10.40
 -10  -5   0    3.10   11.70
 -10  -5   0   50.59   26.00
  10   5   0    8.10   29.70
  10   5   0   41.30   34.00
  10   5   0   -4.00   21.20
 -11  -5   0   14.80   27.00
 -11  -5   0    2.00   15.20
 -11  -5   0   13.90   32.40
  11   5   0   20.60   40.20
  11   5   0   50.69   26.30
  11   5   0  -16.10   33.30
  10  -6   0   -5.60   28.20
  10  -6   0    4.10   19.70
 -10   6   0   -8.50   30.20
 -10   6   0    4.60   12.20
 -10   6   0   -2.00   21.90
   9  -6   0   45.50   17.30
   9  -6   0   42.90   25.70
  -9   6   0   10.20   21.50
  -9   6   0   49.00   20.40
  -9   6   0   34.40    9.80
   8  -6   0   14.20   11.20
   8  -6   0   43.60   15.40
   8  -6   0   38.40   14.70
  -8   6   0   19.90   14.40
  -8   6   0   16.20    6.70
  -8   6   0    5.20   14.10
   7  -6   0   41.50   14.40
   7  -6   0   46.80   13.70
   7  -6   0   31.20   10.70
  -7   6   0   44.50   13.60
  -7   6   0   41.00    8.00
  -7   6   0   33.70   15.30
   6  -6   0   16.60    6.90
   6  -6   0   11.50   10.20
   6  -6   0   11.40    7.80
  -6   6   0    2.60   10.80
  -6   6   0    0.30    3.80
  -6   6   0   12.20    9.80
  -6   6   0   20.40    7.30
  -6   6   0    7.50    4.70
   5  -6   0   36.90    5.50
   5  -6   0   21.10    5.40
   5  -6   0   52.59    7.20
   5  -6   0   29.60    9.00
   5  -6   0   25.90    7.60
  -5   6   0   25.00    5.70
  -5   6   0    5.20    8.80
  -5   6   0   18.70   10.10
  -5   6   0   34.40    4.20
  -5   6   0   27.20   10.20
   4  -6   0  107.39   13.50
   4  -6   0  109.79    9.70
   4  -6   0  112.99   12.10
   4  -6   0  105.79    9.90
  -4   6   0   89.79   13.40
  -4   6   0  133.19    9.90
  -4   6   0  119.59    9.50
  -4   6   0  105.59   15.20
  -4   6   0  101.79   11.40
  -4   6   0  114.09   12.40
  -4   6   0   80.79   11.50
  -4   6   0   98.09   11.80
  -4   6   0  126.39   10.90
   3  -6   0  171.68   13.80
   3  -6   0  148.39   15.60
   3  -6   0  167.48   14.00
   3  -6   0  188.88   15.30
   3  -6   0  144.69   15.40
  -3   6   0  192.98   13.80
  -3   6   0  177.28   14.80
  -3   6   0  136.29   15.90
  -3   6   0  169.88   15.40
  -3   6   0  163.78   16.10
  -3   6   0  156.48   14.70
  -3   6   0  182.88   14.30
   2  -6   0   10.30    3.30
   2  -6   0    4.00    1.90
   2  -6   0    2.90    1.80
   1  -6   0  406.36   32.20
   1  -6   0  378.16   33.10
   1  -6   0  443.56   32.50
   1  -6   0  382.26   32.60
   1  -6   0  425.06   32.30
  -1   6   0  399.36   33.10
  -1   6   0  411.46   32.70
  -1   6   0  426.36   32.40
  -1   6   0  444.76   32.30
  -1   6   0  412.06   32.60
  -1   6   0  386.06   33.20
   0  -6   0  157.58   12.70
   0  -6   0  152.08   12.70
   0  -6   0  154.98   12.40
   0  -6   0  137.49   13.20
   0  -6   0  157.78   12.70
   0   6   0  136.39   13.50
   0   6   0  150.48   12.50
   0   6   0  157.98   12.50
   0   6   0  162.68   12.90
   0   6   0  151.68   12.80
   0   6   0  148.49   12.70
   0   6   0  159.28   13.30
   0   6   0  174.98   12.90
  -1  -6   0    7.40    4.50
  -1  -6   0   21.80    4.10
  -1  -6   0   12.10    3.60
  -1  -6   0   10.90    2.30
  -1  -6   0    6.60    1.80
   1   6   0   13.20    1.90
   1   6   0    7.10    2.30
   1   6   0   12.90    3.40
   1   6   0   11.60    2.90
   1   6   0   13.90    2.40
   1   6   0   10.70    4.60
  -2  -6   0   40.50    4.90
  -2  -6   0   33.60    4.40
  -2  -6   0   57.39    7.40
  -2  -6   0   35.70    4.20
  -2  -6   0   51.69    6.10
  -2  -6   0   31.50    5.20
   2   6   0   42.50    5.30
   2   6   0   47.80    5.20
   2   6   0   39.60    7.10
   2   6   0   44.20    6.10
   2   6   0   30.60    4.10
  -3  -6   0   63.49    6.40
  -3  -6   0   62.19    7.10
  -3  -6   0   72.49    8.00
  -3  -6   0   67.19    6.90
  -3  -6   0   59.19    9.20
   3   6   0   62.49    7.10
   3   6   0   72.39   12.20
   3   6   0   73.79    6.20
   3   6   0   60.59    6.20
   3   6   0   44.40    8.80
   3   6   0   76.69   10.10
  -4  -6   0  647.94   47.60
  -4  -6   0  597.24   46.90
  -4  -6   0  585.04   46.90
  -4  -6   0  503.25   45.80
   4   6   0  542.75   46.60
   4   6   0  571.44   45.90
   4   6   0  636.44   48.20
   4   6   0  595.14   46.10
   4   6   0  566.74   48.90
  -5  -6   0  248.78   22.00
  -5  -6   0  236.28   20.80
   5   6   0  235.18   20.10
   5   6   0  257.57   25.00
   5   6   0  241.28   23.60
   5   6   0  242.78   21.10
  -6  -6   0   39.00   13.60
  -6  -6   0   51.89    9.90
  -6  -6   0   33.20   11.30
  -6  -6   0   41.50    6.90
   6   6   0   38.90   14.70
   6   6   0   26.70    7.60
   6   6   0   51.89   11.70
   6   6   0   47.90   11.50
  -7  -6   0   42.90   13.30
  -7  -6   0   38.00    7.60
  -7  -6   0   30.90    9.70
   7   6   0    7.80   15.70
   7   6   0   23.40   16.60
   7   6   0   30.70   12.40
  -8  -6   0   -2.00    7.00
  -8  -6   0   16.90   13.20
  -8  -6   0    0.50   11.60
   8   6   0    3.70   13.30
   8   6   0    5.10   15.10
   8   6   0    5.00   19.60
  -9  -6   0   -3.90   12.60
  -9  -6   0    6.10   19.90
  -9  -6   0   17.90    8.60
   9   6   0   29.00   23.80
   9   6   0   22.10   17.80
   9   6   0   44.50   28.10
 -10  -6   0    4.80   18.40
 -10  -6   0    1.80   11.10
 -10  -6   0   -1.70   28.30
  10   6   0   13.70   19.80
  10   6   0   31.00   29.50
  10   6   0   25.20   31.50
  11   6   0  -47.90   39.60
  10  -7   0    9.50   30.50
  10  -7   0   25.60   21.00
 -10   7   0   -1.70   12.10
 -10   7   0  -26.70   21.20
 -10   7   0  -47.40   38.30
 -10   7   0   24.30   27.30
   9  -7   0    0.70   22.90
   9  -7   0    7.80   17.20
  -9   7   0   52.19   25.40
  -9   7   0   14.30    9.70
  -9   7   0   30.70   22.10
   8  -7   0   10.40   14.00
   8  -7   0    0.60   16.20
   8  -7   0   -2.20   13.00
  -8   7   0    1.20   13.10
  -8   7   0    9.00   19.40
  -8   7   0    7.70    8.20
   7  -7   0   51.89   14.50
   7  -7   0   58.79   12.10
   7  -7   0   15.60   12.90
  -7   7   0   51.19   14.50
  -7   7   0   42.30    8.30
  -7   7   0   31.80   12.30
   6  -7   0   17.10   11.80
   6  -7   0   15.50    9.20
   6  -7   0   14.80    6.90
  -6   7   0   29.80    7.30
  -6   7   0   45.30   10.60
  -6   7   0    2.50   10.70
  -6   7   0   10.20    5.30
  -6   7   0    9.60    4.20
   5  -7   0   29.40    5.50
   5  -7   0   -5.00    7.20
   5  -7   0   17.40    8.40
  -5   7   0    5.00    4.60
  -5   7   0   11.90    8.80
   4  -7   0  125.39   13.40
   4  -7   0  104.89   12.20
   4  -7   0   86.49    9.00
   4  -7   0   95.99    9.00
  -4   7   0  107.09    8.90
  -4   7   0  107.79   12.80
  -4   7   0   89.49   13.20
  -4   7   0   81.49   11.00
  -4   7   0  119.69   10.70
   3  -7   0   57.79    6.40
   3  -7   0   90.69   11.10
   3  -7   0   76.99    6.40
   3  -7   0   49.90    9.10
   3  -7   0   70.49    9.10
   3  -7   0   70.49    6.10
  -3   7   0   73.39   11.80
  -3   7   0   60.99    8.20
  -3   7   0   66.09   11.40
  -3   7   0   90.69    8.10
  -3   7   0   55.89    9.60
  -3   7   0   62.69    6.30
  -3   7   0   57.29    7.90
   2  -7   0    7.10    1.80
   2  -7   0    4.20    3.20
   2  -7   0    8.50    5.80
  -2   7   0    3.40    2.10
  -2   7   0    5.00    3.40
   1  -7   0   19.10    2.70
   1  -7   0   25.60    5.00
   1  -7   0   23.80    3.80
   1  -7   0   23.30    2.90
  -1   7   0   38.40    6.60
  -1   7   0   15.00    2.80
  -1   7   0   17.70    3.30
   0  -7   0   -1.00    1.20
   0  -7   0   -1.70    2.60
   0  -7   0    1.30    1.90
   0  -7   0   -1.90    3.60
   0  -7   0    0.10    2.60
   0   7   0   -4.00    2.10
   0   7   0    2.80    1.70
   0   7   0    7.20    3.90
   0   7   0   -4.70    2.60
   0   7   0   14.10    5.40
   0   7   0    2.30    2.00
   0   7   0   -0.80    1.60
  -1  -7   0  208.38   19.50
  -1  -7   0  222.68   19.40
  -1  -7   0  266.37   19.40
  -1  -7   0  257.67   18.70
  -1  -7   0  244.28   19.10
   1   7   0  203.38   19.00
   1   7   0  246.08   20.00
   1   7   0  195.98   19.30
   1   7   0  237.88   18.90
   1   7   0  233.48   18.70
   1   7   0  240.58   18.90
   1   7   0  227.88   19.10
  -2  -7   0    7.20    5.90
  -2  -7   0   15.40    4.40
  -2  -7   0   -6.40    4.50
  -2  -7   0    9.70    4.20
  -2  -7   0    9.20    2.00
   2   7   0   13.40    4.20
   2   7   0    8.90    2.80
   2   7   0    3.40    6.00
   2   7   0    7.50    5.30
   2   7   0    6.80    4.20
  -3  -7   0   51.09    5.80
  -3  -7   0   43.50    5.00
  -3  -7   0   31.40    5.40
  -3  -7   0   61.19   10.30
   3   7   0   44.30    6.00
   3   7   0   33.30    4.80
   3   7   0   60.99   11.70
   3   7   0   54.49    7.60
   3   7   0   69.89   10.10
  -4  -7   0   95.89   10.40
  -4  -7   0   96.99    9.80
  -4  -7   0   98.59   11.70
   4   7   0   95.49    8.90
   4   7   0   96.29    8.90
   4   7   0   84.79   14.70
   4   7   0   83.09   15.10
   4   7   0   96.39   13.10
  -5  -7   0   13.30    5.00
  -5  -7   0   23.80    8.40
  -5  -7   0    8.30    8.30
   5   7   0   11.90    9.90
   5   7   0   17.10   12.10
   5   7   0   12.30    5.70
   5   7   0    9.70    5.20
  -6  -7   0    8.50    7.90
  -6  -7   0    2.70    5.40
  -6  -7   0    5.80   10.10
   6   7   0   -9.60   10.10
   6   7   0   11.40   11.00
   6   7   0   -2.80   16.20
  -7  -7   0   24.60   13.00
  -7  -7   0   36.80   10.40
  -7  -7   0   26.20    7.60
   7   7   0   45.10   11.70
   7   7   0   23.60   16.10
   7   7   0   26.00   15.60
  -8  -7   0   13.60   12.50
  -8  -7   0    6.10   10.80
  -8  -7   0    1.00    7.30
   8   7   0    4.40   18.80
   8   7   0   -7.40   16.90
   8   7   0  -15.20   13.90
  -9  -7   0   35.40    9.30
  -9  -7   0   21.30   22.80
  -9  -7   0   46.70   15.90
   9   7   0   32.50   17.50
   9   7   0   -1.60   23.00
   9   7   0   18.40   26.80
 -10  -7   0  -17.50   25.60
 -10  -7   0    1.80   11.60
 -10  -7   0  -32.40   17.50
  10   7   0   48.10   23.10
  10   7   0   -3.20   34.80
  10   7   0   24.90   29.90
  10  -8   0   25.30   29.70
  10  -8   0   31.60   20.90
 -10   8   0    9.00   13.80
 -10   8   0  -22.50   22.90
 -10   8   0  -20.40   20.70
   9  -8   0   15.20   16.60
   9  -8   0   28.90   28.20
  -9   8   0    6.80   10.70
  -9   8   0    5.40   20.30
  -9   8   0   16.70   25.50
   8  -8   0   25.70   15.60
   8  -8   0   31.00   17.20
   8  -8   0   25.40   14.00
  -8   8   0   -5.90   19.70
  -8   8   0    6.40   16.30
  -8   8   0    8.20    7.80
   7  -8   0   39.60   16.50
   7  -8   0   41.50   12.60
   7  -8   0   72.39   17.80
  -7   8   0   34.10   15.20
  -7   8   0   41.00    8.50
   6  -8   0   12.30    8.00
   6  -8   0    5.10    7.00
   6  -8   0   19.60   11.60
  -6   8   0   10.20    5.70
  -6   8   0    5.20    4.60
  -6   8   0   24.80   11.30
   5  -8   0    7.40    5.20
   5  -8   0    9.20    6.50
   5  -8   0    1.80    9.90
  -5   8   0    6.20    4.80
  -5   8   0   -3.60    3.50
  -5   8   0    2.20    8.40
   4  -8   0   36.20    7.80
   4  -8   0   36.70    4.90
   4  -8   0   20.20    9.80
   4  -8   0   30.90    5.20
  -4   8   0   38.20    5.90
  -4   8   0   39.40    4.40
  -4   8   0   25.60   10.60
   3  -8   0   11.30    5.70
   3  -8   0    9.50    2.90
   3  -8   0   -3.00    7.60
   3  -8   0   14.50    3.50
   3  -8   0   12.80    2.80
   3  -8   0   13.20    8.20
  -3   8   0   15.20    8.80
  -3   8   0    9.70    2.60
  -3   8   0    0.30    6.10
  -3   8   0   14.40   10.30
  -3   8   0   15.40    4.50
  -3   8   0   11.90    5.00
   2  -8   0   14.00    3.70
   2  -8   0   10.60    2.60
   2  -8   0    8.00    5.00
   2  -8   0   -5.80    6.50
   2  -8   0    2.90    5.80
  -2   8   0   10.30    3.30
  -2   8   0    5.40    2.40
  -2   8   0    8.20    5.40
  -2   8   0   17.60    8.30
  -2   8   0   18.70    4.20
  -2   8   0   14.20    8.50
   1  -8   0   85.69    8.30
   1  -8   0   75.99    6.90
   1  -8   0   72.69    7.60
   1  -8   0   63.39    9.00
   1  -8   0   86.69    6.90
   1  -8   0   75.79    6.90
  -1   8   0   65.19    9.60
  -1   8   0   77.69    7.30
  -1   8   0   81.39    7.20
  -1   8   0   91.59   10.80
  -1   8   0   76.59    7.40
  -1   8   0   76.99    7.80
  -1   8   0   80.99    7.30
   0  -8   0  423.36   32.50
   0  -8   0  410.76   32.60
   0  -8   0  417.16   32.80
   0  -8   0  366.26   33.00
   0  -8   0  441.26   32.20
   0  -8   0  417.06   32.30
   0   8   0  415.26   32.30
   0   8   0  416.46   33.50
   0   8   0  404.36   32.60
   0   8   0  385.46   33.10
   0   8   0  403.76   32.80
   0   8   0  395.16   32.50
   0   8   0  416.86   32.40
  -1  -8   0   48.50    4.70
  -1  -8   0   65.89    8.80
  -1  -8   0   40.10    5.70
  -1  -8   0   49.00    6.70
  -1  -8   0   49.80    6.20
   1   8   0   39.60    5.00
   1   8   0   38.00    5.90
   1   8   0   49.50    5.80
   1   8   0   50.79    7.30
   1   8   0   50.29    8.50
   1   8   0   57.59    4.80
   1   8   0   42.30    5.60
  -2  -8   0   35.50    4.00
  -2  -8   0   33.60    6.00
  -2  -8   0   34.60    7.40
  -2  -8   0   37.40    6.20
  -2  -8   0   32.10    7.00
   2   8   0   32.20    7.40
   2   8   0   35.40    6.50
   2   8   0   35.40    4.90
   2   8   0   41.20    6.00
   2   8   0   42.50    9.80
   2   8   0   21.20    4.90
  -3  -8   0   22.10    8.20
  -3  -8   0   22.70    4.80
  -3  -8   0   14.30    3.70
  -3  -8   0   20.00    5.10
  -3  -8   0   32.00    6.40
  -3  -8   0   28.10    5.50
   3   8   0   29.90    6.70
   3   8   0   23.00   10.30
   3   8   0   28.90    5.80
   3   8   0   32.80    8.70
  -4  -8   0   61.29    7.50
  -4  -8   0   67.39   10.20
  -4  -8   0   59.69    8.70
   4   8   0   94.09   13.20
   4   8   0   73.69   15.50
   4   8   0   43.70    7.30
   4   8   0   45.80   16.60
   4   8   0   76.29    6.80
  -5  -8   0    9.40    7.90
  -5  -8   0   25.10    5.90
  -5  -8   0   18.20    8.40
   5   8   0   16.80   11.00
   5   8   0   13.20    6.60
   5   8   0   21.90   12.30
  -6  -8   0  158.38   16.70
  -6  -8   0  161.18   19.30
  -6  -8   0  163.98   15.30
   6   8   0  139.39   19.40
   6   8   0  181.58   26.20
   6   8   0  163.48   20.20
  -7  -8   0    6.90   14.00
  -7  -8   0   32.20   11.40
  -7  -8   0   42.90    7.80
   7   8   0   13.60   17.00
   7   8   0   48.20   12.60
   7   8   0   32.70   14.90
  -8  -8   0    9.30    7.20
  -8  -8   0   15.50   11.10
  -8  -8   0    5.90   14.20
   8   8   0   -9.10   20.10
   8   8   0   -7.60   21.00
   8   8   0   -7.60   14.80
  -9  -8   0   17.60   18.80
  -9  -8   0  -13.90   14.10
  -9  -8   0    7.30    9.00
   9   8   0  -14.20   16.80
   9   8   0   -1.50   23.70
   9   8   0   31.10   25.10
 -10  -8   0   58.89   28.60
 -10  -8   0   -7.20   17.20
 -10  -8   0  -12.70   13.00
  10   8   0  -23.90   35.60
  10   8   0   -9.00   32.80
  10   8   0   16.70   21.90
  10  -9   0    8.40   19.40
 -10   9   0   19.80   18.10
 -10   9   0  -18.30   25.00
 -10   9   0    3.60   21.20
   9  -9   0   -0.80   22.10
   9  -9   0   10.60   18.20
  -9   9   0   -2.00   22.60
  -9   9   0  -10.50   14.30
  -9   9   0  -10.80   17.20
   8  -9   0   25.80   16.80
   8  -9   0   14.70   21.80
   8  -9   0   -2.80   14.20
  -8   9   0   11.80   19.20
  -8   9   0    3.60   10.00
   7  -9   0    9.40   15.90
   7  -9   0   37.90   16.60
   7  -9   0    8.20   10.20
  -7   9   0    9.20    6.80
  -7   9   0   13.30    6.30
  -7   9   0   -5.90   13.20
   6  -9   0   -2.60   12.80
   6  -9   0   15.80    8.30
   6  -9   0    0.60   12.50
  -6   9   0   -2.80   11.20
  -6   9   0  -12.50    5.00
  -6   9   0   -3.20    6.10
   5  -9   0   44.10    8.30
   5  -9   0   47.60    9.20
   5  -9   0   35.80   10.80
  -5   9   0   49.99    6.60
  -5   9   0   22.60   11.60
  -5   9   0   59.19    8.20
   4  -9   0   92.89   13.60
   4  -9   0   93.69   11.00
   4  -9   0  106.39    9.50
  -4   9   0  108.69   10.40
  -4   9   0  101.29    9.10
  -4   9   0   77.99   15.00
   3  -9   0   23.40    9.60
   3  -9   0   15.10    3.90
   3  -9   0   27.30    4.60
   3  -9   0   22.60    3.90
   3  -9   0   19.40    5.30
  -3   9   0   17.40   10.40
  -3   9   0   20.10    6.60
  -3   9   0   24.40    4.50
  -3   9   0   28.70    3.80
   2  -9   0  170.08   17.60
   2  -9   0  155.88   14.30
   2  -9   0  194.68   14.90
  -2   9   0  159.18   14.90
  -2   9   0  176.98   14.30
  -2   9   0  178.28   18.20
  -2   9   0  153.58   17.70
  -2   9   0  156.58   15.30
  -2   9   0  199.68   14.80
   1  -9   0   40.60    4.60
   1  -9   0   31.20    7.80
   1  -9   0   41.20    4.40
   1  -9   0   45.10    4.70
   1  -9   0   43.10    7.70
  -1   9   0   30.00    4.80
  -1   9   0   36.90    5.00
  -1   9   0   51.19    5.30
  -1   9   0   46.10    8.90
  -1   9   0   43.60    5.60
  -1   9   0   51.09    9.20
  -1   9   0   46.10    6.50
   0  -9   0  301.87   28.40
   0  -9   0  363.36   27.50
   0  -9   0  356.16   27.90
   0  -9   0  344.97   28.20
   0  -9   0  372.06   28.10
   0  -9   0  350.66   27.60
   0   9   0  338.17   27.90
   0   9   0  365.16   27.60
   0   9   0  330.37   28.20
   0   9   0  351.16   28.70
   0   9   0  329.77   29.00
   0   9   0  357.96   27.90
   0   9   0  340.77   27.70
  -1  -9   0   39.10    7.00
  -1  -9   0   64.79    7.80
  -1  -9   0   54.19    8.00
  -1  -9   0   40.50    4.80
   1   9   0   66.09   10.50
   1   9   0   55.89    5.20
   1   9   0   49.80    8.70
   1   9   0   60.49    6.60
   1   9   0   49.99    6.40
   1   9   0   44.30    5.50
   1   9   0   49.20    7.50
  -2  -9   0    0.10    2.10
  -2  -9   0   -3.80    4.90
  -2  -9   0    4.80    6.50
  -2  -9   0    3.60    7.00
  -2  -9   0    1.80    4.00
   2   9   0   10.10    9.40
   2   9   0    2.60    4.70
   2   9   0   -3.80    6.30
   2   9   0    2.80    3.40
   2   9   0    2.60    3.60
   2   9   0    6.50    6.10
  -3  -9   0  111.99   11.20
  -3  -9   0  113.49   11.10
  -3  -9   0  105.59   10.60
  -3  -9   0  109.19   12.10
   3   9   0  102.19   18.20
   3   9   0  110.79   12.70
   3   9   0   91.89   10.70
  -4  -9   0   86.59   13.00
  -4  -9   0  120.49   11.00
  -4  -9   0  123.09   12.80
   4   9   0   95.79   14.90
   4   9   0   98.49   13.90
   4   9   0  142.09   22.80
   4   9   0  109.49   10.10
  -5  -9   0   38.10   10.20
  -5  -9   0   61.19    8.40
   5   9   0   43.40   11.30
   5   9   0   39.20    7.60
   5   9   0    6.30   13.60
  -6  -9   0   52.59    8.70
  -6  -9   0   68.09   12.20
  -6  -9   0   68.59   13.50
   6   9   0   77.39   17.00
   6   9   0   51.49   18.50
   6   9   0   63.79   14.30
  -7  -9   0   50.49   12.20
  -7  -9   0    8.60   15.10
  -7  -9   0   51.89    8.50
   7   9   0   35.00   15.20
   7   9   0   13.10   23.10
   7   9   0   56.29   14.20
  -8  -9   0   11.80   18.00
  -8  -9   0   20.10    7.60
  -8  -9   0   26.30   13.90
   8   9   0   -7.50   21.70
   8   9   0   51.09   24.00
   8   9   0    5.60   16.60
  -9  -9   0   15.30   16.10
  -9  -9   0   21.40    9.30
  -9  -9   0   -0.10   17.70
   9   9   0  -29.50   18.20
   9   9   0    7.60   24.40
   9   9   0  -15.80   25.10
 -10  -9   0   -0.60   19.70
 -10  -9   0   36.70   14.20
 -10  -9   0   14.60   30.10
  10   9   0   -1.60   35.40
  10   9   0  -24.40   34.90
  10   9   0  -30.80   21.70
  10 -10   0   22.50   30.90
  10 -10   0  -10.80   20.60
 -10  10   0   26.90   32.60
 -10  10   0   13.30   18.00
 -10  10   0    4.50   21.40
   9 -10   0   32.80   17.30
   9 -10   0   25.70   29.00
  -9  10   0  -15.60   16.40
  -9  10   0  -25.00   22.90
  -9  10   0   32.10   15.00
   8 -10   0    5.00   13.30
   8 -10   0   11.30   17.00
   8 -10   0   -7.50   22.60
  -8  10   0   12.60   10.20
  -8  10   0  -11.40   17.30
   7 -10   0   -7.90   15.30
   7 -10   0   -2.40   11.20
   7 -10   0   13.80   15.70
  -7  10   0   13.00    7.20
  -7  10   0   11.60   15.80
   6 -10   0   22.70   14.10
   6 -10   0    6.80    8.60
   6 -10   0   14.00   13.20
  -6  10   0   11.00    6.60
  -6  10   0   24.60    5.50
  -6  10   0   11.60   12.90
   5 -10   0   51.29   12.10
   5 -10   0    9.40    6.60
   5 -10   0    6.70    6.70
  -5  10   0   11.50    5.50
  -5  10   0   11.10   11.30
   4 -10   0   55.29    6.90
   4 -10   0   59.09    9.50
   4 -10   0   53.89   12.50
  -4  10   0   60.29    7.60
  -4  10   0   45.20    6.20
  -4  10   0   54.59   12.20
   3 -10   0    1.70    5.00
   3 -10   0    5.60    3.30
   3 -10   0   14.90    8.80
   3 -10   0    7.60    5.90
  -3  10   0   15.00    3.50
  -3  10   0    7.20    3.50
  -3  10   0   18.20   10.00
   2 -10   0   43.50    6.60
   2 -10   0   29.50    4.70
   2 -10   0   34.80    5.00
   2 -10   0   27.80    9.40
  -2  10   0   40.90   10.90
  -2  10   0   41.30    5.10
  -2  10   0   45.50    5.40
  -2  10   0   35.30    5.80
  -2  10   0   16.70    8.00
   1 -10   0    5.10    3.10
   1 -10   0    2.80    7.70
   1 -10   0    0.30    7.30
   1 -10   0   -1.60    3.30
   1 -10   0   -1.60    3.50
   1 -10   0    1.50    2.30
  -1  10   0    3.00    5.30
  -1  10   0    9.40    4.30
  -1  10   0    4.90    3.80
  -1  10   0    2.40    3.80
  -1  10   0   -0.80    6.30
  -1  10   0   10.10   10.20
  -1  10   0    1.60    3.00
  -1  10   0   24.30    8.40
   0 -10   0   27.70    8.00
   0 -10   0   51.49    6.40
   0 -10   0   36.20    4.70
   0 -10   0   56.49    6.80
   0 -10   0   41.60    6.50
   0 -10   0   50.29    5.50
   0  10   0   29.20    9.00
   0  10   0   51.39    6.20
   0  10   0   48.00    6.10
   0  10   0   50.29    9.80
   0  10   0   41.90    5.70
   0  10   0   31.00    6.40
   0  10   0   46.90    5.20
  -1 -10   0    6.30    7.30
  -1 -10   0   -3.30    5.80
  -1 -10   0    3.70    2.60
  -1 -10   0    1.80    3.90
   1  10   0   16.90    4.70
   1  10   0    3.40    3.50
   1  10   0   -7.30    8.10
   1  10   0   10.10    3.10
   1  10   0   -0.20    3.30
   1  10   0    2.70    4.30
   1  10   0    5.20    9.20
  -2 -10   0   60.69    8.90
  -2 -10   0   50.49    7.70
  -2 -10   0   60.29    9.50
   2  10   0   59.79    9.70
   2  10   0   65.09   14.60
   2  10   0   69.59    8.80
   2  10   0   47.60    8.70
   2  10   0   46.70    6.90
   2  10   0   43.20    5.10
  -3 -10   0   11.30    6.00
  -3 -10   0    1.50    3.90
  -3 -10   0    2.90    6.70
   3  10   0    4.30   14.20
   3  10   0   18.60    7.60
   3  10   0    2.80    7.60
  -4 -10   0    0.00    3.80
  -4 -10   0   -2.30    8.30
  -4 -10   0    8.30    7.20
   4  10   0    2.20    7.50
   4  10   0    5.80   10.10
   4  10   0   -3.20   14.30
   4  10   0    1.30    4.10
  -5 -10   0    2.00    4.70
  -5 -10   0   16.40    7.90
   5  10   0   16.40    6.70
   5  10   0  -10.40   19.30
   5  10   0   13.10   10.40
   5  10   0   -6.80   15.80
  -6 -10   0   29.80    9.90
  -6 -10   0   29.40    6.80
  -6 -10   0   11.20   12.00
   6  10   0   23.80   18.10
   6  10   0   30.90   12.70
   6  10   0    9.40   12.20
  -7 -10   0    8.60    9.70
  -7 -10   0   21.80    7.20
  -7 -10   0    5.10   16.20
   7  10   0   14.10   13.30
   7  10   0   18.60   15.30
   7  10   0   13.60   24.40
  -8 -10   0   -4.00   20.00
  -8 -10   0    4.00   14.50
  -8 -10   0   -7.30    8.30
   8  10   0    7.70   25.50
   8  10   0    8.70   24.80
   8  10   0   13.60   16.60
  -9 -10   0   27.40   11.60
  -9 -10   0  -29.90   20.20
  -9 -10   0   26.00   15.00
   9  10   0   19.90   27.50
   9  10   0   -4.90   19.10
   9  10   0   35.00   28.80
 -10 -10   0   -5.90   31.70
 -10 -10   0   14.00   21.40
 -10 -10   0    2.20   15.10
  10  10   0   14.30   38.30
  10  10   0  -42.90   29.80
  10  10   0   10.20   25.00
   9 -11   0   -3.70   17.40
  -9  11   0  -26.10   26.20
  -9  11   0   -3.20   14.70
  -9  11   0   14.80   18.20
   8 -11   0    4.20   13.80
   8 -11   0   33.10   26.00
  -8  11   0    8.40   10.60
  -8  11   0  -20.40   14.10
  -8  11   0    4.90   24.70
   7 -11   0  -10.90   10.70
   7 -11   0   37.30   18.50
  -7  11   0   -5.60    8.00
  -7  11   0   -6.90   18.50
   6 -11   0   26.20   11.10
   6 -11   0   34.50   16.00
   6 -11   0   17.00   14.40
  -6  11   0   33.10    7.40
  -6  11   0   10.00   14.80
   5 -11   0   -0.60    7.00
   5 -11   0   -3.00    7.40
   5 -11   0    0.30   11.00
  -5  11   0   -2.30    5.10
  -5  11   0   -3.00    5.00
  -5  11   0    7.10   11.70
   4 -11   0    3.70    5.70
   4 -11   0   -1.90   10.10
   4 -11   0    2.10    5.80
   4 -11   0    7.20    6.60
  -4  11   0   -0.50    4.80
  -4  11   0    1.80    4.30
  -4  11   0   18.90    9.50
   3 -11   0  126.29   15.90
   3 -11   0  134.19   12.70
   3 -11   0  145.49   13.30
  -3  11   0  138.59   17.20
  -3  11   0  164.58   12.90
  -3  11   0  129.59   12.80
   2 -11   0   70.19    8.60
   2 -11   0  102.59   11.80
   2 -11   0   67.79    7.60
  -2  11   0   73.09    9.70
  -2  11   0   49.20    8.30
  -2  11   0   88.19    7.80
  -2  11   0   96.09   12.50
   1 -11   0   13.70    3.80
   1 -11   0   23.60    5.20
   1 -11   0   16.90   10.00
   1 -11   0   13.70    5.10
  -1  11   0   14.40    7.00
  -1  11   0   23.20    8.20
  -1  11   0   21.20    4.40
  -1  11   0   17.90    5.00
  -1  11   0   19.10    5.10
   0 -11   0   24.80    7.00
   0 -11   0   30.90    5.00
   0 -11   0   29.60    6.50
   0 -11   0   24.20    5.30
   0 -11   0    6.10    9.60
   0  11   0   38.40    9.10
   0  11   0   24.10   12.80
   0  11   0   17.00    4.10
   0  11   0   26.00    8.20
   0  11   0   37.40    5.90
   0  11   0   33.00    4.90
  -1 -11   0   23.70    8.00
  -1 -11   0   25.60    8.30
  -1 -11   0   19.40    5.50
   1  11   0   16.90    5.00
   1  11   0   28.50   10.00
   1  11   0   42.20   10.60
   1  11   0   20.40    7.50
   1  11   0   21.90    6.50
   1  11   0   21.80    5.10
  -2 -11   0   11.70    8.30
  -2 -11   0   12.50    6.90
  -2 -11   0   17.20    5.00
   2  11   0   35.30   12.70
   2  11   0    6.00    8.90
   2  11   0    9.70    5.10
   2  11   0   16.20    3.60
   2  11   0   16.20    7.10
  -3 -11   0   -6.10    8.20
  -3 -11   0    4.10    4.90
  -3 -11   0    4.90    7.40
   3  11   0    4.50    9.00
   3  11   0   -1.40   13.60
   3  11   0   -7.70    7.70
  -4 -11   0   23.10    8.50
   4  11   0   22.80    9.40
   4  11   0   25.80   12.20
   4  11   0   51.29   11.30
   4  11   0   28.90   18.00
  -5 -11   0   81.89   12.20
  -5 -11   0   87.99   10.70
   5  11   0  125.49   17.80
   5  11   0   56.99   18.40
   5  11   0   96.99   22.80
  -6 -11   0   14.60    6.20
  -6 -11   0   19.00   12.40
  -6 -11   0   13.30   11.00
   6  11   0   -0.50   13.80
   6  11   0   16.60   13.30
   6  11   0    7.10   19.60
  -7 -11   0  -10.90   11.20
  -7 -11   0    2.50   18.80
  -7 -11   0    8.80    7.60
   7  11   0   -5.70   18.30
   7  11   0   48.50   28.20
   7  11   0    0.60   13.70
  -8 -11   0  -21.20   14.20
  -8 -11   0   17.10    8.90
  -8 -11   0  -11.90   22.40
   8  11   0   -3.00   15.10
   8  11   0   21.90   25.40
   8  11   0   -2.60   22.90
  -9 -11   0   30.50   26.40
  -9 -11   0    4.50   12.60
  -9 -11   0   10.60   17.30
   9  11   0   21.90   18.80
   9  11   0   47.70   28.90
   9  11   0   12.00   31.50
 -10 -11   0   47.00   37.30
  10  11   0   32.30   33.40
   9 -12   0  -25.30   30.30
   9 -12   0  -19.60   18.50
  -9  12   0    2.00   18.40
  -9  12   0   11.70   28.60
  -9  12   0   25.00   15.50
   8 -12   0   35.10   25.00
   8 -12   0    9.40   14.60
  -8  12   0   18.20   24.30
  -8  12   0   -3.50   11.70
  -8  12   0    9.00   14.80
   7 -12   0    8.10   21.90
   7 -12   0   -0.80   13.50
  -7  12   0  -10.60   17.20
  -7  12   0   -2.20    7.80
  -7  12   0  -15.70   13.50
   6 -12   0   16.10   11.30
   6 -12   0   32.90   17.60
  -6  12   0   28.70    7.30
  -6  12   0   19.00   17.00
   5 -12   0    5.10   15.00
   5 -12   0   19.60   12.40
   5 -12   0    9.70    9.80
  -5  12   0   21.70    6.20
  -5  12   0    9.70   13.80
   4 -12   0   29.20   11.90
   4 -12   0   45.60   10.00
   4 -12   0   66.99    9.10
  -4  12   0   57.79    7.80
  -4  12   0   44.20   13.70
   3 -12   0  166.38   15.70
   3 -12   0  139.89   18.10
  -3  12   0  185.58   14.90
  -3  12   0  164.98   19.30
   2 -12   0   66.79    7.90
   2 -12   0   47.70    7.30
   2 -12   0   82.79   12.50
  -2  12   0   57.89   12.50
  -2  12   0   69.19    7.40
  -2  12   0   58.79   10.30
   1 -12   0   17.80    4.90
   1 -12   0   30.50    9.90
   1 -12   0   23.40    5.10
   1 -12   0   31.40    6.70
  -1  12   0   35.90    9.60
  -1  12   0   48.50    6.90
  -1  12   0   49.70    7.10
  -1  12   0   29.30    8.00
  -1  12   0   29.90    5.50
   0 -12   0   53.79    7.20
   0 -12   0   63.49   12.40
   0 -12   0   44.40    7.40
   0 -12   0   82.49   12.90
   0  12   0   76.69   10.80
   0  12   0   69.49   11.40
   0  12   0   50.09    7.00
   0  12   0   59.39    8.50
   0  12   0   60.69    7.20
  -1 -12   0   71.89    9.50
  -1 -12   0   29.10    9.20
   1  12   0   40.00    6.80
   1  12   0   57.19   13.00
   1  12   0   49.30    9.20
   1  12   0   51.39    7.30
   1  12   0   66.49    9.30
   1  12   0   39.40    5.80
  -2 -12   0    6.60    4.60
  -2 -12   0   21.70    7.90
   2  12   0    5.60    4.00
   2  12   0    3.10   12.40
   2  12   0    8.50    7.70
   2  12   0   11.00   12.00
  -3 -12   0   82.19    9.90
  -3 -12   0   87.19   11.60
   3  12   0   94.49   13.30
   3  12   0  101.59   19.40
   3  12   0   88.49   14.00
  -4 -12   0  204.28   17.10
  -4 -12   0  185.88   17.90
   4  12   0  162.38   21.40
   4  12   0  193.08   19.70
   4  12   0  154.58   25.00
  -5 -12   0   -2.50    6.10
  -5 -12   0  -12.20    9.00
   5  12   0    5.30   12.80
   5  12   0   26.70   18.50
   5  12   0    3.50   17.60
  -6 -12   0    4.30    6.90
  -6 -12   0    1.80   10.40
   6  12   0   -0.20   13.80
   6  12   0    4.80   20.20
  -7 -12   0   -8.60   12.40
  -7 -12   0   26.00   22.50
  -7 -12   0    8.10    8.20
   7  12   0   25.80   13.70
   7  12   0   47.80   30.80
   7  12   0  -13.50   19.10
  -8 -12   0    8.20   23.60
  -8 -12   0   -1.50   12.90
  -8 -12   0    0.80   10.50
   8  12   0   37.10   32.40
   8  12   0   41.70   18.50
   8  12   0  -21.10   25.60
  -9 -12   0   44.90   25.30
  -9 -12   0   -9.80   16.10
  -9 -12   0   -4.90   13.60
   9  12   0   -8.30   27.60
   9  12   0   28.00   34.70
   9 -13   0   14.40   21.30
   9 -13   0  -22.10   33.20
  -9  13   0   -1.90   15.30
  -9  13   0    5.60   29.40
  -9  13   0   -5.80   18.80
   8 -13   0   -8.00   17.20
  -8  13   0   -0.30   22.50
  -8  13   0   12.20   12.20
  -8  13   0   -9.30   14.60
   7 -13   0    4.30   16.80
   7 -13   0   55.09   24.40
  -7  13   0   -6.70   13.90
  -7  13   0   36.30    9.40
  -7  13   0    6.00   21.90
   6 -13   0    8.60   12.40
   6 -13   0   11.50   18.90
  -6  13   0    2.00   18.00
  -6  13   0   -7.00    6.30
  -6  13   0    5.30   11.70
   5 -13   0    0.30   13.20
   5 -13   0   32.80   13.90
  -5  13   0   12.80   17.30
  -5  13   0   22.70    6.60
  -5  13   0   10.50   10.90
   4 -13   0   22.60    7.20
   4 -13   0   25.40   11.50
   4 -13   0   11.70   12.10
  -4  13   0   21.30   15.20
  -4  13   0   18.80    6.50
  -4  13   0   21.40    9.70
   3 -13   0   -0.60    8.20
   3 -13   0    2.70    6.60
   3 -13   0  -16.20   12.40
  -3  13   0    1.70    8.40
  -3  13   0   -2.50   11.00
  -3  13   0    7.40    4.20
   2 -13   0    1.30    5.90
   2 -13   0   -3.30    6.00
   2 -13   0   -2.60    9.90
  -2  13   0    4.50    4.20
  -2  13   0   -1.10    8.10
  -2  13   0    2.50    9.80
   1 -13   0    7.10    5.10
   1 -13   0   -1.10    7.40
   1 -13   0  -12.00    9.40
   1 -13   0    1.20    4.70
  -1  13   0    5.90    8.00
  -1  13   0   -7.40    6.90
  -1  13   0    4.40    4.00
  -1  13   0   16.70    9.10
  -1  13   0    2.70    7.20
   0 -13   0  158.18   14.40
   0 -13   0  183.28   18.00
   0 -13   0  171.28   18.60
   0 -13   0  137.99   14.10
   0  13   0  162.58   14.00
   0  13   0  137.59   17.70
   0  13   0  142.29   15.30
   0  13   0  157.68   13.90
   0  13   0  147.39   15.20
  -1 -13   0   75.59   11.00
  -1 -13   0   66.59    8.60
   1  13   0   60.39    8.80
   1  13   0   72.19    7.80
   1  13   0   78.59   14.80
   1  13   0   58.99   10.10
   1  13   0   84.79   12.20
  -2 -13   0   74.09   11.80
  -2 -13   0   81.49    9.40
   2  13   0   64.89    9.20
   2  13   0   84.29   17.10
   2  13   0   82.19   12.10
   2  13   0   82.99    9.30
  -3 -13   0  195.78   18.00
  -3 -13   0  194.78   19.10
   3  13   0  205.28   20.20
   3  13   0  183.08   25.90
   3  13   0  194.38   22.40
  -4 -13   0   -0.80    6.20
  -4 -13   0   -1.80    7.60
   4  13   0   -0.80   19.30
   4  13   0   -0.70   10.90
   4  13   0   11.20   13.20
   4  13   0   32.50   13.30
  -5 -13   0   28.50   11.70
  -5 -13   0   46.90    8.80
   5  13   0   37.50   14.60
   5  13   0   53.99   20.90
   5  13   0   54.29   25.50
  -6 -13   0    5.00    7.70
  -6 -13   0  -12.50   10.00
   6  13   0    8.30   23.50
   6  13   0    2.80   16.20
  -7 -13   0  -13.80   23.00
  -7 -13   0   13.20    9.40
  -7 -13   0   17.10   13.90
   7  13   0   -0.40   26.80
   7  13   0   -4.40   23.30
  -8 -13   0    4.40   30.60
  -8 -13   0    6.20   15.50
  -8 -13   0    1.70   12.10
   8  13   0   48.60   36.10
   8  13   0   -3.90   24.70
   8  13   0    0.90   17.70
  -9 -13   0  -20.70   17.90
  -9 -13   0   23.90   36.50
  -9 -13   0   19.40   15.00
   9  13   0   57.99   37.90
   9  13   0  -10.90   29.00
   8 -14   0    0.40   35.90
  -8  14   0   -8.20   15.40
  -8  14   0   -2.60   12.80
  -8  14   0   35.10   37.10
   7 -14   0   -8.10   27.70
  -7  14   0  -15.40   10.40
  -7  14   0  -26.40   27.10
  -7  14   0   -1.10   14.00
   6 -14   0   23.50   23.50
  -6  14   0   14.80    7.20
  -6  14   0    1.00   24.60
  -6  14   0    9.30   13.40
   5 -14   0    5.30   12.80
   5 -14   0    7.20   18.40
  -5  14   0  -15.30   11.20
  -5  14   0    1.50   18.70
  -5  14   0    0.80    6.30
   4 -14   0   -1.10    8.30
   4 -14   0    4.30   10.90
   4 -14   0  -11.60   14.90
  -4  14   0   -5.40   15.90
  -4  14   0   -5.60    9.50
  -4  14   0  -13.00    5.00
   3 -14   0   10.60    6.80
   3 -14   0    1.30   13.10
   3 -14   0    7.50    8.40
  -3  14   0    5.90    8.70
  -3  14   0   20.80   13.10
  -3  14   0    6.20    5.60
   2 -14   0   -0.20   11.30
   2 -14   0  -18.70    7.00
   2 -14   0   -8.40    7.10
  -2  14   0   -0.80    4.50
  -2  14   0   -2.10    7.50
  -2  14   0   -5.80   10.00
   1 -14   0   -2.40    5.70
   1 -14   0  -14.90   11.60
   1 -14   0   -1.30    6.60
   1 -14   0    5.30   13.90
  -1  14   0   -7.90    4.20
  -1  14   0   12.50   10.50
   0 -14   0   20.60    5.90
   0 -14   0   24.50   13.40
   0 -14   0    7.00    7.90
   0 -14   0   35.50   10.70
   0  14   0   14.10   10.20
   0  14   0   11.10   12.40
   0  14   0   32.90    7.20
   0  14   0   12.50    5.30
   0  14   0   27.50    7.90
  -1 -14   0   57.09    8.80
  -1 -14   0   62.39   11.30
   1  14   0   64.89   12.10
   1  14   0   57.89    8.80
   1  14   0   51.59    7.30
   1  14   0   62.59   15.70
   1  14   0   66.69   11.10
  -2 -14   0  109.49   14.40
  -2 -14   0  119.19   12.70
   2  14   0  107.69   13.30
   2  14   0  102.19   14.20
   2  14   0   99.09   12.10
   2  14   0  148.69   21.80
  -3 -14   0   38.30    7.50
  -3 -14   0   27.30   10.20
   3  14   0   29.30   19.90
   3  14   0   40.50   12.10
  -4 -14   0   21.40    8.00
  -4 -14   0    7.60   10.10
   4  14   0  -12.10   19.60
   4  14   0    5.70   23.80
   4  14   0   12.30   12.10
  -5 -14   0   15.00   11.00
  -5 -14   0    2.70    7.60
   5  14   0    9.00   16.80
   5  14   0   -0.60   20.00
   5  14   0    8.40   27.10
  -6 -14   0    1.40   13.40
  -6 -14   0    6.30    7.60
   6  14   0    3.90   27.30
   6  14   0  -18.20   20.00
   6  14   0   51.39   32.90
  -7 -14   0   -6.00   10.80
  -7 -14   0    3.50   14.70
  -7 -14   0  -27.90   28.40
   7  14   0   -4.70   24.80
   7  14   0  -29.10   24.40
  -8 -14   0    5.00   13.00
  -8 -14   0  -31.70   31.00
  -8 -14   0    6.60   15.80
   8  14   0   46.20   34.70
   8  14   0   -4.60   31.00
  -9 -14   0   22.50   41.40
   9  14   0   47.00   34.10
   9  14   0   47.10   42.80
   8 -15   0    2.40   39.30
  -8  15   0   -1.30   12.10
  -8  15   0  -42.10   41.00
  -8  15   0  -22.90   17.80
   7 -15   0    8.80   32.90
  -7  15   0    7.20   11.20
  -7  15   0   -4.30   16.50
  -7  15   0   -0.70   33.00
   6 -15   0  -11.20   30.20
  -6  15   0   12.30    7.70
  -6  15   0   13.00   28.00
  -6  15   0   -6.50   12.60
   5 -15   0    0.20   13.70
   5 -15   0   33.80   22.90
  -5  15   0   -9.00    6.60
  -5  15   0  -14.20   12.90
  -5  15   0   26.00   22.30
   4 -15   0   -0.70    9.60
   4 -15   0    5.80   10.60
   4 -15   0  -15.60   23.00
  -4  15   0    6.60   15.90
  -4  15   0    7.40    6.00
  -4  15   0  -15.60    9.70
   3 -15   0   -7.90    8.30
   3 -15   0   22.20   16.10
   3 -15   0   -0.30    7.00
  -3  15   0  -15.60    9.80
  -3  15   0    8.00    5.30
  -3  15   0   13.10   12.40
   2 -15   0   13.10    7.50
   2 -15   0   32.40   15.20
  -2  15   0   10.80    6.30
  -2  15   0   13.60   13.70
  -2  15   0   14.20   10.90
   1 -15   0   20.90   16.40
   1 -15   0    4.60    8.80
   1 -15   0   -2.40   12.60
   1 -15   0   -0.30    6.20
  -1  15   0    8.30    5.10
  -1  15   0   -9.00    8.70
  -1  15   0   13.80   13.10
   0 -15   0   -7.70    5.50
   0 -15   0   -7.60   14.10
   0 -15   0   -5.90   12.60
   0  15   0   -5.40    4.90
   0  15   0  -16.30   13.30
   0  15   0   -6.90    8.20
   0  15   0   -1.50    8.20
  -1 -15   0    4.20   16.10
  -1 -15   0   36.40   13.20
  -1 -15   0    4.10    6.40
   1  15   0  -11.10   15.10
   1  15   0   -8.50    7.20
   1  15   0    7.20    8.90
   1  15   0   -1.20    9.80
   1  15   0   -2.40    5.30
  -2 -15   0   38.50   11.30
  -2 -15   0   36.90    8.40
   2  15   0   32.10   11.60
   2  15   0   24.00    6.70
   2  15   0   45.60   18.70
   2  15   0   33.30   11.10
  -3 -15   0    2.90   10.80
  -3 -15   0    4.90    7.40
   3  15   0    2.30   19.30
   3  15   0   22.10   12.00
  -4 -15   0    0.70    6.40
  -4 -15   0    4.70   11.60
   4  15   0   -5.20   13.50
   4  15   0  -13.50   26.70
  -5 -15   0   14.50    8.90
  -5 -15   0   20.60   13.10
   5  15   0    7.90   16.50
   5  15   0   14.80   18.40
   5  15   0   15.90   29.60
  -6 -15   0   -3.00   13.40
  -6 -15   0  -21.30   24.30
  -6 -15   0    2.60   11.90
   6  15   0   61.39   40.60
   6  15   0   11.00   28.00
   6  15   0  -26.60   19.50
  -7 -15   0   14.90   14.20
  -7 -15   0   40.90   30.80
  -7 -15   0   15.80   11.30
   7  15   0   37.10   28.30
   7  15   0  -37.00   27.30
  -8 -15   0   12.80   18.40
  -8 -15   0  -12.50   13.80
  -8 -15   0  -54.79   33.90
   8  15   0    3.30   36.10
   8  15   0   78.49   40.40
  -8  16   0   16.30   14.60
  -8  16   0   28.10   45.10
  -8  16   0   -7.70   17.60
   7 -16   0  -18.60   33.60
  -7  16   0  -28.20   36.20
  -7  16   0   -5.70   16.70
  -7  16   0   -8.70   11.50
   6 -16   0   46.30   30.50
  -6  16   0   17.70   15.00
  -6  16   0    2.50    9.70
  -6  16   0  -14.20   27.10
   5 -16   0   26.50   25.80
   5 -16   0    6.10   14.50
  -5  16   0   -1.00    7.40
  -5  16   0   -6.50   23.80
  -5  16   0  -14.10   12.90
   4 -16   0  -14.10    9.90
   4 -16   0   15.60   10.90
   4 -16   0   37.50   24.10
  -4  16   0  -14.10   10.20
  -4  16   0    3.00   17.00
  -4  16   0    2.30    6.70
   3 -16   0  -16.80    8.70
   3 -16   0   14.80    8.60
   3 -16   0   23.50   20.90
  -3  16   0    1.40    9.90
  -3  16   0   -5.70    6.50
  -3  16   0    9.70   15.50
   2 -16   0   31.60   16.70
   2 -16   0  -12.50    7.10
   2 -16   0  -20.50   10.40
  -2  16   0   -9.30    9.20
  -2  16   0    2.60    5.80
  -2  16   0   12.90   15.90
   1 -16   0   31.60   17.20
   1 -16   0   31.30   16.20
   1 -16   0   35.30    8.60
  -1  16   0   36.40   15.40
  -1  16   0   33.00    7.10
  -1  16   0   28.90   11.20
   0 -16   0   -3.20   13.90
   0 -16   0   -8.20   17.70
   0 -16   0    4.80    5.70
   0  16   0    4.20    9.30
   0  16   0   -0.10   16.20
   0  16   0  -14.00    9.90
   0  16   0    1.80    6.40
  -1 -16   0   72.89   16.60
  -1 -16   0   57.39   20.40
  -1 -16   0   67.09   10.20
   1  16   0   75.19   12.10
   1  16   0   57.69   19.30
   1  16   0   55.09   11.50
   1  16   0   61.29   12.50
   1  16   0   40.80    9.20
  -2 -16   0   49.10   14.20
  -2 -16   0   41.50    8.60
   2  16   0    4.70   22.90
   2  16   0   53.59   13.10
   2  16   0   29.60    7.40
   2  16   0   38.40   11.60
  -3 -16   0   -4.30   11.80
  -3 -16   0    3.10    7.60
   3  16   0    3.70   13.30
   3  16   0   32.70   25.60
  -4 -16   0   -3.60   12.40
  -4 -16   0    3.40    7.90
   4  16   0    7.30   15.60
   4  16   0  -12.80   28.60
  -5 -16   0    2.30   13.30
  -5 -16   0   -3.50    8.70
   5  16   0   25.00   24.10
   5  16   0    4.10   19.10
   5  16   0   10.10   34.10
  -6 -16   0   30.10   11.10
  -6 -16   0    2.20   13.70
  -6 -16   0   -6.70   28.80
   6  16   0   45.30   30.40
   6  16   0   47.70   43.60
   6  16   0   22.20   24.30
  -7 -16   0   12.20   33.90
  -7 -16   0    7.50   15.70
  -7 -16   0    0.90   11.70
   7  16   0   23.50   29.00
   7  16   0   28.30   32.30
  -8 -16   0   26.80   19.60
  -8 -16   0   41.90   41.80
  -8 -16   0    4.00   15.60
   8  16   0   79.89   44.80
   8  16   0   44.50   41.10
   7 -17   0   18.10   41.90
  -7  17   0   45.60   41.00
  -7  17   0   19.30   13.00
  -7  17   0    1.50   17.40
   6 -17   0    7.40   39.20
  -6  17   0    3.30   10.10
  -6  17   0    5.80   14.60
  -6  17   0   19.80   32.40
   5 -17   0  -12.50   16.30
   5 -17   0    2.30   34.00
  -5  17   0   -0.40   25.00
  -5  17   0    0.60   12.80
  -5  17   0   -5.40    9.80
   4 -17   0   10.70   12.20
   4 -17   0   -5.00   23.10
   4 -17   0   -5.00   10.60
  -4  17   0    3.90    7.70
  -4  17   0   21.70   20.10
  -4  17   0   -9.40   12.60
   3 -17   0    6.70    9.70
   3 -17   0  -17.90   24.20
   3 -17   0   24.60   10.20
  -3  17   0    5.00    7.40
  -3  17   0    6.60   13.10
  -3  17   0    6.00   18.60
   2 -17   0   26.60   19.30
   2 -17   0   -7.40    8.20
  -2  17   0   -3.70   15.80
  -2  17   0   10.40    7.40
  -2  17   0   -8.90   11.60
   1 -17   0   22.30   18.00
   1 -17   0   37.70   10.40
   1 -17   0   87.59   21.90
  -1  17   0   54.99   20.30
  -1  17   0   15.30   12.10
  -1  17   0   25.60    7.40
   0 -17   0   10.10    7.90
   0 -17   0   50.39   20.80
   0 -17   0    3.10   17.30
   0  17   0   11.00   12.00
   0  17   0    7.90   19.40
   0  17   0   14.30   10.20
   0  17   0   14.40    7.20
  -1 -17   0    1.10   20.30
  -1 -17   0   25.70   19.20
  -1 -17   0    8.40    8.10
   1  17   0   14.80   11.80
   1  17   0   12.00   10.00
   1  17   0   15.90    8.00
   1  17   0   21.00   21.30
  -2 -17   0    4.50    8.00
  -2 -17   0   -5.90   17.90
   2  17   0   -3.10    6.90
   2  17   0   41.50   25.00
   2  17   0  -11.40   10.90
   2  17   0   16.60   12.50
  -3 -17   0   17.40   15.10
  -3 -17   0   -0.50    8.50
   3  17   0   44.20   14.30
   3  17   0   20.00   27.20
  -4 -17   0   17.70   15.20
  -4 -17   0   12.60    9.60
   4  17   0   88.69   34.60
   4  17   0   23.00   17.50
  -5 -17   0   12.00   13.40
  -5 -17   0    5.40   14.70
   5  17   0   42.60   38.20
   5  17   0   38.90   26.10
   5  17   0   49.00   22.40
  -6 -17   0   33.50   33.90
  -6 -17   0   -4.70   13.20
  -6 -17   0   22.60   15.60
   6  17   0   -6.60   27.30
   6  17   0   30.40   44.20
   6  17   0   55.69   30.10
  -7 -17   0   -0.40   16.60
  -7 -17   0    7.80   14.20
  -7 -17   0  -65.29   39.40
   7  17   0   -4.00   30.20
   7  17   0  -10.20   33.00
   6 -18   0    9.90   38.30
  -6  18   0   -1.00   13.00
  -6  18   0  -12.40   16.20
  -6  18   0   12.70   34.80
   5 -18   0   36.80   17.90
  -5  18   0   -8.80   13.60
  -5  18   0   20.10   25.50
  -5  18   0   -1.60   10.20
   4 -18   0   35.80   38.00
   4 -18   0    0.80   12.20
   4 -18   0   31.30   13.20
  -4  18   0  -29.60   22.20
  -4  18   0    7.20    9.90
  -4  18   0  -28.30   14.20
   3 -18   0   24.20   29.40
   3 -18   0    9.60   11.50
   3 -18   0   -2.20   11.20
  -3  18   0   -9.40    9.60
  -3  18   0   -4.90   13.60
  -3  18   0   21.70   22.70
   2 -18   0   -3.00    9.00
   2 -18   0   22.30   27.60
  -2  18   0   10.80   19.50
  -2  18   0    4.80    8.30
  -2  18   0   -8.10   12.90
   1 -18   0   17.40   19.50
   1 -18   0   13.50   11.00
   1 -18   0   30.20   23.10
  -1  18   0  -14.60   21.20
  -1  18   0   16.40   14.80
  -1  18   0   21.10    8.20
   0 -18   0    1.30    8.20
   0 -18   0  -35.20   18.60
   0 -18   0   10.20   19.90
   0  18   0    1.70   23.00
   0  18   0  -17.60   12.30
   0  18   0  -27.50   11.30
   0  18   0   -4.70    9.10
  -1 -18   0   18.20   10.00
  -1 -18   0   42.20   20.10
  -1 -18   0   18.20   20.00
   1  18   0   -6.70   12.00
   1  18   0   28.30    8.80
   1  18   0   -6.10   26.10
   1  18   0   46.10   14.70
  -2 -18   0    3.80    8.30
  -2 -18   0    5.70   20.40
   2  18   0   24.00   13.90
   2  18   0    4.40    9.00
   2  18   0    1.30   12.50
   2  18   0   -9.20   28.90
  -3 -18   0   17.60   10.70
  -3 -18   0   31.50   25.30
   3  18   0   32.50   33.80
   3  18   0   69.29   18.80
  -4 -18   0    4.70   25.30
  -4 -18   0    9.70   11.20
   4  18   0   72.69   40.00
   4  18   0    1.30   17.90
  -5 -18   0  -34.20   14.60
  -5 -18   0    9.10   11.30
   5  18   0   25.20   22.60
   5  18   0  -11.30   26.10
   5  18   0   77.09   42.00
  -6 -18   0   30.50   14.60
  -6 -18   0   33.50   39.60
  -6 -18   0   32.50   28.00
   6  18   0   59.09   31.60
   6  18   0   38.90   31.80
   6  18   0   74.49   53.09
  -7 -18   0    5.80   41.00
  -7 -18   0   -1.20   16.30
  -7 -18   0    7.00   37.20
   7  18   0   19.00   38.00
   7  18   0   89.09   37.10
   6 -19   0  -65.49   48.20
  -6  19   0  -31.90   37.50
  -6  19   0  -35.40   15.60
  -6  19   0   -7.50   15.10
   5 -19   0   -1.70   39.10
  -5  19   0   -5.30   14.80
  -5  19   0  -26.80   28.40
  -5  19   0   11.50   12.40
   4 -19   0   33.90   14.20
   4 -19   0   14.10   16.50
   4 -19   0   24.00   36.40
  -4  19   0    4.40   10.80
  -4  19   0    7.60   29.50
  -4  19   0   16.00   12.80
   3 -19   0   -6.90   34.10
   3 -19   0   -5.90   12.40
   3 -19   0   10.50   12.90
  -3  19   0   19.30   10.60
  -3  19   0   12.30   18.10
  -3  19   0    5.10   22.90
   2 -19   0    7.20   12.40
   2 -19   0   62.19   29.00
  -2  19   0    0.90   15.50
  -2  19   0   29.80   10.50
  -2  19   0   30.90   25.30
   1 -19   0   11.60   21.60
   1 -19   0   11.90   10.60
   1 -19   0   88.79   27.20
  -1  19   0    4.00    9.00
  -1  19   0    2.50   15.10
  -1  19   0  -20.40   13.50
  -1  19   0  -23.20   24.40
   0 -19   0   28.60   10.30
   0 -19   0   35.30   23.30
   0 -19   0   78.89   24.80
   0  19   0   28.40   10.30
   0  19   0   10.30   27.10
   0  19   0    4.80   14.20
   0  19   0   69.69   16.00
  -1 -19   0   24.00   28.40
  -1 -19   0   27.10   12.10
  -1 -19   0   -6.70   23.30
   1  19   0   -3.30   29.10
   1  19   0   36.30   16.90
   1  19   0   28.40   11.60
   1  19   0   44.60   13.50
  -2 -19   0   -0.50    9.30
  -2 -19   0    5.60   25.00
   2  19   0  -12.30    9.10
   2  19   0   25.80   17.90
   2  19   0    5.90   13.60
   2  19   0   21.00   31.60
  -3 -19   0   37.00   26.00
  -3 -19   0   37.40   10.80
   3  19   0   84.59   40.00
   3  19   0   13.90   21.70
  -4 -19   0   54.89   30.00
  -4 -19   0   19.00   12.50
   4  19   0   67.69   23.90
   4  19   0   12.90   43.50
  -5 -19   0   14.50   33.70
  -5 -19   0    5.90   12.70
   5  19   0   67.49   49.40
   5  19   0  -34.00   26.60
   5  19   0   53.29   31.10
  -6 -19   0    6.80   17.30
  -6 -19   0   30.20   45.20
  -6 -19   0   46.80   37.00
   6  19   0  130.09   60.79
   6  19   0  -12.60   35.30
   6  19   0   -6.90   33.50
  -5  20   0    5.70   14.70
  -5  20   0  -35.10   31.30
  -5  20   0  -18.40   17.50
   4 -20   0   11.60   34.40
   4 -20   0   19.40   14.30
   4 -20   0    6.10   18.60
  -4  20   0   -4.20   30.50
  -4  20   0   -5.80   16.60
  -4  20   0   29.20   13.10
   3 -20   0    6.70   40.30
   3 -20   0  -28.10   16.00
   3 -20   0   -2.60   13.90
  -3  20   0  -14.60   15.70
  -3  20   0   -0.20   12.00
  -3  20   0   -2.30   29.50
   2 -20   0   28.20   14.10
  -2  20   0  -24.70   18.20
  -2  20   0  -11.90   25.10
  -2  20   0   -4.70   12.00
   1 -20   0    2.90   12.50
   1 -20   0   10.20   25.80
   1 -20   0   82.69   27.80
  -1  20   0    4.40   17.50
  -1  20   0    3.30   13.40
  -1  20   0  -24.30   28.50
  -1  20   0  -17.70   14.50
   0 -20   0    7.20   31.10
   0 -20   0  -15.70   24.70
   0 -20   0    0.40   11.80
   0  20   0   -5.70   15.90
   0  20   0   11.20   11.00
   0  20   0  -26.10   28.10
   0  20   0   -3.30   17.70
  -1 -20   0   87.39   32.70
  -1 -20   0   76.89   26.60
  -1 -20   0   31.60   12.40
   1  20   0    3.70   11.60
   1  20   0   11.30   17.70
   1  20   0   61.99   21.10
   1  20   0   17.90   35.00
  -2 -20   0   -5.70   11.50
  -2 -20   0   46.70   30.40
   2  20   0    5.90   12.00
   2  20   0  -22.00   16.20
   2  20   0  -29.40   36.70
   2  20   0   10.60   22.30
  -3 -20   0   56.29   31.50
  -3 -20   0   18.20   12.70
   3  20   0   20.80   23.80
   3  20   0   15.20   38.60
  -4 -20   0   19.00   32.00
  -4 -20   0   19.10   15.60
   4  20   0   85.79   47.30
   4  20   0   26.50   29.00
  -5 -20   0  -10.00   16.30
  -5 -20   0    6.80   34.30
   5  20   0   49.20   33.00
   5  20   0  154.88   54.59
   4 -21   0   19.90   51.79
   4 -21   0   23.10   18.00
  -4  21   0   25.00   35.60
  -4  21   0   35.90   19.70
  -4  21   0   26.80   14.80
   3 -21   0   32.50   16.10
   3 -21   0    5.60   17.00
  -3  21   0   -3.80   13.00
  -3  21   0  -15.00   19.10
  -3  21   0  -10.30   33.50
   2 -21   0    3.70   41.90
   2 -21   0   20.00   14.40
  -2  21   0   13.50   21.30
  -2  21   0    9.60   13.30
  -2  21   0  -47.80   32.40
   1 -21   0  -24.20   33.60
   1 -21   0  -11.60   14.10
   1 -21   0   10.10   29.20
  -1  21   0   21.80   20.00
  -1  21   0   20.00   18.80
  -1  21   0  -40.70   31.70
  -1  21   0   15.90   13.30
   0 -21   0   14.60   28.30
   0 -21   0  -12.20   12.90
   0  21   0   -1.80   16.70
   0  21   0   16.90   13.70
   0  21   0  -50.49   32.10
   0  21   0  -33.40   20.70
  -1 -21   0    3.00   12.60
  -1 -21   0   20.40   28.80
   1  21   0    8.00   37.10
   1  21   0    6.80   12.30
   1  21   0   -9.40   20.50
   1  21   0    3.00   24.10
  -2 -21   0  -40.60   31.20
  -2 -21   0   32.70   13.50
   2  21   0   25.80   25.50
   2  21   0   -2.90   18.90
   2  21   0  -33.90   39.10
   2  21   0    9.90   10.40
  -3 -21   0   -0.40   14.70
  -3 -21   0   46.40   32.10
   3  21   0   23.50   27.80
   3  21   0   17.80   44.70
  -4 -21   0   77.49   39.10
  -4 -21   0   -2.60   16.00
   4  21   0  -54.09   28.70
   4  21   0   82.19   53.99
  -3  22   0    7.50   16.10
  -3  22   0   38.00   35.50
  -3  22   0  -18.40   24.60
   2 -22   0   64.79   18.00
  -2  22   0   19.40   35.70
  -2  22   0   26.60   26.20
  -2  22   0   21.80   15.50
  -2  22   0   14.90   21.20
   1 -22   0   11.30   15.50
  -1  22   0   48.20   26.10
  -1  22   0    0.60   19.70
  -1  22   0   -1.30   14.60
   0 -22   0   -3.10   14.20
   0 -22   0    0.90   32.40
   0  22   0  -13.00   36.40
   0  22   0   59.09   27.20
   0  22   0   10.00   20.50
   0  22   0   19.70   14.70
  -1 -22   0   50.39   34.70
  -1 -22   0    2.80   14.70
   1  22   0   -8.40   20.30
   1  22   0   15.50   13.00
   1  22   0   13.40   40.90
   1  22   0   19.20   30.60
  -2 -22   0    1.00   15.40
  -2 -22   0   41.90   41.00
   2  22   0   32.60   43.10
   2  22   0   24.80   30.00
  -3 -22   0   11.80   38.40
  -3 -22   0   14.30   18.50
   3  22   0   63.39   32.20
   3  22   0   33.10   44.90
   3  22  -1  -28.40   49.30
   3  22  -1   42.70   34.50
   2  22  -1   -2.50   41.80
   2  22  -1   49.10   30.20
  -2 -22   1   -9.80   13.30
  -2 -22   1   23.30   33.30
   1  22  -1  -36.30   42.60
   1  22  -1   28.90   14.50
   1  22  -1  -22.50   22.80
   1  22  -1   38.80   28.30
  -1 -22   1   10.90   14.90
  -1 -22   1   -9.80   32.70
   0  22  -1   18.30   14.10
   0  22  -1  -24.80   38.10
   0  22  -1   41.50   29.20
   0  22  -1  -17.80   24.10
   0 -22   1  -17.10   32.10
   0 -22   1    3.50   16.10
  -1  22  -1    7.90   20.80
  -1  22  -1  -72.69   38.90
  -1  22  -1    7.80   14.80
  -1  22  -1   39.60   28.10
   1 -22   1    8.50   15.90
  -2  22  -1  -10.50   26.50
  -2  22  -1    6.50   20.70
  -2  22  -1    4.30   15.60
  -2  22  -1  -47.60   34.90
   2 -22   1   22.50   16.30
   4  21  -1   58.79   51.99
   4  21  -1   40.10   31.00
  -4 -21   1   10.50   16.40
  -4 -21   1  -17.30   34.50
   3  21  -1   18.30   45.80
   3  21  -1   35.60   27.60
  -3 -21   1   -0.40   14.80
  -3 -21   1   -4.90   32.70
   2  21  -1   -4.10   19.10
   2  21  -1    9.20   25.30
   2  21  -1   63.49   41.90
  -2 -21   1   -4.70   13.00
  -2 -21   1   30.40   33.00
   1  21  -1   -9.70   34.50
   1  21  -1    6.40   11.70
   1  21  -1   11.20   18.90
   1  21  -1   12.20   26.10
  -1 -21   1   24.20   13.50
  -1 -21   1  -43.30   30.00
   0  21  -1    8.80   13.30
   0  21  -1  -18.70   33.90
   0  21  -1   11.50   21.00
   0  21  -1    8.00   17.00
   0 -21   1   11.80   28.70
   0 -21   1    6.70   13.30
   0 -21   1  -16.30   36.80
  -1  21  -1   15.00   18.40
  -1  21  -1   -2.60   12.30
  -1  21  -1  -13.30   16.60
  -1  21  -1  -26.00   33.70
   1 -21   1   -4.30   26.70
   1 -21   1   20.80   12.90
  -2  21  -1   -9.10   18.50
  -2  21  -1  -24.40   32.10
  -2  21  -1   14.30   20.20
  -2  21  -1    6.60   14.20
   2 -21   1   25.60   14.80
   2 -21   1  -30.90   41.00
  -3  21  -1    8.00   14.30
  -3  21  -1   -5.70   18.90
  -3  21  -1  -27.60   33.40
   3 -21   1   25.90   17.20
   3 -21   1  -50.99   43.20
   3 -21   1   23.30   17.30
  -4  21  -1  -19.90   14.50
  -4  21  -1    3.40   36.10
  -4  21  -1  -21.70   20.60
   4 -21   1   -1.60   18.00
   5  20  -1   36.10   32.20
   5  20  -1  -31.30   31.50
  -5 -20   1   28.50   34.60
  -5 -20   1    8.30   50.19
  -5 -20   1    0.30   16.30
   4  20  -1   97.99   44.80
   4  20  -1   48.70   26.80
  -4 -20   1  -28.60   31.50
  -4 -20   1    0.60   13.40
   3  20  -1   24.00   37.00
   3  20  -1   43.80   24.40
  -3 -20   1   59.49   29.90
   2  20  -1    9.00   16.50
   2  20  -1   53.69   23.30
   2  20  -1   48.60   37.40
   2  20  -1   31.20   12.20
  -2 -20   1   25.60   11.70
  -2 -20   1   14.30   31.00
   1  20  -1  -38.60   16.40
   1  20  -1    7.80   20.10
   1  20  -1   45.40   35.40
   1  20  -1    7.20   10.60
  -1 -20   1  -21.50   27.60
  -1 -20   1  -26.30    9.50
   0  20  -1   18.70   17.60
   0  20  -1    8.40   11.10
   0  20  -1   11.60   14.70
   0  20  -1  -13.50   30.90
   0 -20   1   -1.50   11.50
   0 -20   1   60.09   23.70
  -1  20  -1  -22.00   30.60
  -1  20  -1  -20.90   16.80
  -1  20  -1  -13.70   17.00
  -1  20  -1   26.00   12.20
   1 -20   1    0.60   13.30
   1 -20   1   27.50   25.70
  -2  20  -1  -15.70   28.90
  -2  20  -1    5.20   11.50
  -2  20  -1  -14.00   17.40
   2 -20   1   18.40   14.80
  -3  20  -1   10.90   28.40
  -3  20  -1  -12.50   17.00
  -3  20  -1    5.50   11.50
   3 -20   1  -12.60   15.60
   3 -20   1   42.90   38.60
   3 -20   1   14.50   15.40
  -4  20  -1   16.50   12.80
  -4  20  -1   -1.60   29.70
  -4  20  -1    2.20   16.50
   4 -20   1   18.70   15.80
   4 -20   1   -8.50   17.40
  -5  20  -1    5.90   14.90
  -5  20  -1   33.00   37.80
  -5  20  -1  -29.20   17.30
   6  19  -1  -35.60   38.80
   6  19  -1   74.09   32.20
   6  19  -1  129.69   59.49
  -6 -19   1    1.50   17.80
  -6 -19   1   -2.40   34.70
  -6 -19   1  -39.00   46.10
   5  19  -1    7.10   27.60
   5  19  -1   10.80   29.30
   5  19  -1   51.29   50.19
  -5 -19   1   29.90   13.40
  -5 -19   1   41.80   32.60
  -5 -19   1  -13.50   37.50
   4  19  -1   90.89   44.30
   4  19  -1   22.90   24.40
  -4 -19   1   19.60   30.50
  -4 -19   1   17.20   12.10
   3  19  -1    5.60   20.80
   3  19  -1   33.80   39.50
  -3 -19   1   17.90   28.60
  -3 -19   1   -7.50    9.60
   2  19  -1   20.70   16.80
   2  19  -1   22.90   34.30
   2  19  -1    8.90   13.90
   2  19  -1   -1.90    8.80
  -2 -19   1   69.19   25.10
  -2 -19   1    1.50    9.50
   1  19  -1   15.30    9.60
   1  19  -1   18.00   30.50
   1  19  -1   -4.50   15.90
   1  19  -1   16.70   16.50
  -1 -19   1    5.60   10.30
  -1 -19   1   36.00   22.40
   0  19  -1   22.30   15.30
   0  19  -1  -32.20   23.30
   0  19  -1    5.10   13.70
   0  19  -1   14.50   10.90
   0 -19   1    2.00   21.00
   0 -19   1  -11.20    9.40
  -1  19  -1    3.20   10.20
  -1  19  -1    6.20   12.80
  -1  19  -1    2.60   14.40
  -1  19  -1  -20.80   23.80
   1 -19   1    6.60   21.40
   1 -19   1   -1.00   12.80
   1 -19   1   28.50   23.90
  -2  19  -1  -10.90   23.30
  -2  19  -1   -6.60   16.30
  -2  19  -1    5.50   11.00
   2 -19   1  -14.10   28.30
   2 -19   1   16.40   13.10
  -3  19  -1    6.10   11.60
  -3  19  -1   -7.30   15.40
  -3  19  -1   17.10   24.80
   3 -19   1  -15.00   13.70
   3 -19   1  -22.40   14.20
   3 -19   1  -30.20   32.00
  -4  19  -1  -20.60   28.50
  -4  19  -1   -6.60   10.40
  -4  19  -1    2.50   13.20
   4 -19   1  -50.69   38.40
   4 -19   1   25.90   16.00
   4 -19   1   16.50   14.70
  -5  19  -1  -41.80   31.20
  -5  19  -1  -17.90   11.30
  -5  19  -1   11.70   14.90
   5 -19   1   30.20   42.20
  -6  19  -1   -2.40   13.40
  -6  19  -1  -30.10   38.20
  -6  19  -1  -13.00   15.80
   6 -19   1  -35.60   47.80
   7  18  -1   34.30   39.60
   7  18  -1  -21.40   36.60
  -7 -18   1   26.40   51.19
   6  18  -1   53.89   32.00
   6  18  -1   23.10   55.49
   6  18  -1   59.69   30.90
  -6 -18   1   -3.30   27.20
  -6 -18   1   24.70   15.00
  -6 -18   1   22.40   40.60
   5  18  -1   30.30   25.40
   5  18  -1   85.79   44.40
   5  18  -1   25.20   25.50
  -5 -18   1    9.80   27.20
  -5 -18   1   11.90   12.20
   4  18  -1  -17.80   18.80
   4  18  -1   53.49   36.30
  -4 -18   1    9.90   26.50
  -4 -18   1   11.30   10.70
   3  18  -1  -24.30   16.70
   3  18  -1   55.89   31.50
  -3 -18   1   25.20   25.30
  -3 -18   1   -4.70    8.90
   2  18  -1   16.40   15.60
   2  18  -1    8.00    8.70
   2  18  -1   14.10   29.30
   2  18  -1   30.60   13.60
  -2 -18   1    9.50    9.30
  -2 -18   1    5.80   22.60
   1  18  -1    9.40   14.30
   1  18  -1    9.10   26.90
   1  18  -1   -6.30   13.10
   1  18  -1   11.30    9.40
  -1 -18   1    3.80   10.60
  -1 -18   1   21.60   19.70
   0  18  -1   13.90    8.30
   0  18  -1    6.10   21.80
   0  18  -1   30.00   13.50
   0  18  -1   20.30   12.80
   0 -18   1   11.30   22.30
   0 -18   1   13.40    9.60
   0 -18   1   -7.50   18.90
  -1  18  -1    5.50   21.90
  -1  18  -1   -8.50   12.80
  -1  18  -1   18.50    8.60
   1 -18   1   27.00   23.30
   1 -18   1  -20.50   18.00
   1 -18   1    2.40   10.00
  -2  18  -1   -7.80   20.50
  -2  18  -1    1.80   13.10
  -2  18  -1   -2.10    7.40
   2 -18   1  -16.80    9.00
   2 -18   1  -12.00   22.90
  -3  18  -1   -6.70    8.50
  -3  18  -1  -12.60   15.50
  -3  18  -1    8.00   21.30
   3 -18   1  -22.40   28.00
   3 -18   1    6.70   11.20
   3 -18   1   -4.70   11.60
  -4  18  -1  -15.20   21.80
  -4  18  -1    1.80    9.10
  -4  18  -1  -12.40   14.90
   4 -18   1   11.00   12.40
   4 -18   1    5.50   12.30
   4 -18   1   37.10   29.60
  -5  18  -1  -11.40   25.70
  -5  18  -1   -2.20   10.40
   5 -18   1    1.50   34.60
   5 -18   1   33.70   16.40
  -6  18  -1   21.30   12.20
  -6  18  -1    4.80   33.50
  -6  18  -1   14.30   15.80
   6 -18   1   29.30   40.40
   7  17  -1   12.00   34.50
   7  17  -1   13.60   34.30
  -7 -17   1   19.50   14.80
  -7 -17   1   75.99   49.90
  -7 -17   1   47.90   29.70
   6  17  -1    3.70   29.20
   6  17  -1    8.70   26.10
   6  17  -1    8.90   49.10
  -6 -17   1  -17.40   12.60
  -6 -17   1   24.80   22.90
  -6 -17   1   -4.00   38.90
   5  17  -1    0.20   21.60
   5  17  -1    5.40   21.90
   5  17  -1   49.80   39.70
  -5 -17   1    4.90   12.80
  -5 -17   1   34.70   23.50
   4  17  -1    3.30   35.50
   4  17  -1    0.80   16.50
  -4 -17   1   20.50   10.60
  -4 -17   1   24.70   21.20
   3  17  -1   44.40   29.80
   3  17  -1    5.40   15.00
  -3 -17   1   16.30   19.70
  -3 -17   1   34.20   10.70
   2  17  -1   20.30   11.80
   2  17  -1   30.50   26.90
   2  17  -1   13.00   12.30
   2  17  -1   12.60    8.50
  -2 -17   1   13.70    8.00
  -2 -17   1   68.49   20.10
   1  17  -1   19.40   11.30
   1  17  -1  -38.80   21.70
   1  17  -1   -0.50    6.30
   1  17  -1   -6.90    9.40
  -1 -17   1    8.50   17.80
  -1 -17   1    0.00    7.50
  -1 -17   1  -11.60   21.10
   0  17  -1   -2.80   19.00
   0  17  -1    1.30    7.60
   0  17  -1   11.50   11.20
   0  17  -1  -11.90   11.30
   0 -17   1   -6.40   17.50
   0 -17   1   -1.30    7.10
   0 -17   1    3.90   17.90
  -1  17  -1   12.30    7.50
  -1  17  -1   24.30   19.20
  -1  17  -1   -4.30   12.90
   1 -17   1    2.40   18.80
   1 -17   1    4.80    8.60
   1 -17   1   -7.40   16.80
  -2  17  -1    1.30    6.70
  -2  17  -1    2.70   12.40
  -2  17  -1   24.20   16.90
   2 -17   1    9.90    9.70
   2 -17   1   48.40   19.80
  -3  17  -1   -7.80    6.60
  -3  17  -1   -2.70   19.80
  -3  17  -1   -7.30   11.00
   3 -17   1   -2.00   22.30
   3 -17   1   15.10   11.90
   3 -17   1   11.30   10.10
  -4  17  -1   13.30    8.60
  -4  17  -1   -9.70   20.00
  -4  17  -1    1.60   14.60
   4 -17   1    8.00   11.90
   4 -17   1   -3.10   12.00
   4 -17   1   47.70   29.50
  -5  17  -1    2.30    9.30
  -5  17  -1  -17.80   21.90
  -5  17  -1   18.80   13.30
   5 -17   1  -30.50   33.40
   5 -17   1   15.10   16.80
  -6  17  -1  -55.99   29.80
  -6  17  -1    5.40   13.50
  -6  17  -1   -1.00   10.60
   6 -17   1   25.40   38.20
  -7  17  -1   -4.70   12.90
  -7  17  -1  -40.50   38.30
  -7  17  -1   27.50   18.50
   7 -17   1   -7.50   43.20
   8  16  -1   63.69   40.30
   8  16  -1   31.70   46.30
  -8 -16   1    2.50   14.80
  -8 -16   1    6.40   32.20
  -8 -16   1   -1.50   48.70
   7  16  -1   33.10   32.60
   7  16  -1   13.60   31.90
  -7 -16   1   -7.10   13.40
  -7 -16   1  -40.70   35.30
  -7 -16   1   -4.90   14.90
   6  16  -1   14.00   43.10
   6  16  -1   -1.30   23.40
   6  16  -1   45.80   28.60
  -6 -16   1   16.00   15.20
  -6 -16   1   17.80   30.90
  -6 -16   1   17.90   12.40
   5  16  -1   82.69   36.50
   5  16  -1    1.50   19.00
   5  16  -1   12.30   22.50
  -5 -16   1   40.60   12.10
  -5 -16   1   -4.30   13.10
   4  16  -1   14.20   29.40
   4  16  -1   -3.00   14.10
  -4 -16   1    8.70   12.10
  -4 -16   1    2.60    8.30
   3  16  -1    6.40   24.60
   3  16  -1    6.50   12.70
  -3 -16   1    8.40    8.00
  -3 -16   1   -6.00   11.50
   2  16  -1   20.70   11.40
   2  16  -1   25.50   21.00
   2  16  -1    2.70    7.70
   2  16  -1   -5.70    6.00
   2  16  -1  -10.00   10.20
  -2 -16   1   -3.80    6.40
  -2 -16   1    5.70   16.10
   1  16  -1   74.99   20.70
   1  16  -1   78.39   12.80
   1  16  -1   71.99   10.20
   1  16  -1   49.60   11.10
  -1 -16   1   87.99   21.30
  -1 -16   1   83.39   19.10
  -1 -16   1   44.50    9.00
   0  16  -1    1.60    9.00
   0  16  -1   -5.40    9.80
   0  16  -1    5.90    5.80
   0  16  -1   26.40   16.30
   0 -16   1  -10.80   13.80
   0 -16   1   -2.90    7.40
   0 -16   1   -7.70   15.80
  -1  16  -1   -1.40    8.90
  -1  16  -1    5.10    5.50
  -1  16  -1   12.40   15.30
   1 -16   1   -2.30   17.40
   1 -16   1    4.30    7.70
   1 -16   1    6.20   14.50
  -2  16  -1   -1.90    6.10
  -2  16  -1   10.10    9.60
  -2  16  -1   -0.70   14.00
   2 -16   1  -14.30   17.00
   2 -16   1    6.90    8.00
  -3  16  -1   -2.10    9.00
  -3  16  -1    5.70    6.70
  -3  16  -1   -5.60   14.70
   3 -16   1   12.90   18.40
   3 -16   1   13.10    9.10
   3 -16   1   -5.20    8.80
  -4  16  -1   -8.00   16.50
  -4  16  -1  -11.80    9.50
  -4  16  -1    3.90    7.10
   4 -16   1    6.30   10.10
   4 -16   1  -15.30   10.10
   4 -16   1    6.40   26.60
  -5  16  -1  -18.00   21.30
  -5  16  -1    7.30    7.00
  -5  16  -1    9.40   12.30
   5 -16   1   -9.40   30.30
   5 -16   1  -12.50   14.70
  -6  16  -1   14.40   10.40
  -6  16  -1   19.00   29.80
  -6  16  -1   -3.80   13.30
   6 -16   1   11.50   36.50
   6 -16   1    4.80   17.60
  -7  16  -1    3.70   17.00
  -7  16  -1   17.50   37.50
  -7  16  -1   14.10   11.40
  -8  16  -1  -10.30   18.20
  -8  16  -1    0.60   12.90
  -8  16  -1  -16.50   43.70
   8 -16   1   28.20   46.10
   8  15  -1   62.69   39.70
   8  15  -1   28.90   36.60
  -8 -15   1   -3.70   26.00
  -8 -15   1   15.50   14.70
  -8 -15   1   46.90   40.50
   7  15  -1   30.20   29.80
   7  15  -1   15.40   27.00
  -7 -15   1   20.80   31.80
  -7 -15   1   12.30   11.20
  -7 -15   1   10.80   14.80
   6  15  -1   -3.80   22.50
   6  15  -1   -7.10   27.40
   6  15  -1   11.90   36.30
  -6 -15   1   26.30   28.10
  -6 -15   1    4.60   10.70
  -6 -15   1  -19.30   12.70
   5  15  -1   12.40   20.00
   5  15  -1   42.00   30.70
   5  15  -1    4.80   16.40
  -5 -15   1   -5.40   12.10
  -5 -15   1    4.20    7.50
   4  15  -1   36.30   25.60
   4  15  -1   -2.10   12.70
  -4 -15   1   -0.10   11.50
  -4 -15   1   10.90    8.00
   3  15  -1   28.80   12.70
   3  15  -1   21.70   24.30
  -3 -15   1   31.60    8.00
  -3 -15   1   16.70   10.50
   2  15  -1  213.58   30.00
   2  15  -1  290.07   25.00
   2  15  -1  278.77   25.00
   2  15  -1  224.48   22.60
  -2 -15   1  266.87   23.20
  -2 -15   1  280.67   24.80
   1  15  -1   76.89   11.30
   1  15  -1   78.39   12.10
   1  15  -1   75.19   13.10
   1  15  -1   96.79   11.00
   1  15  -1   83.09   20.00
  -1 -15   1   76.89   10.50
  -1 -15   1  119.89   15.70
  -1 -15   1  119.39   20.40
   0  15  -1   10.30    5.60
   0  15  -1    7.40   14.20
   0  15  -1    7.70    8.50
   0  15  -1    6.00    8.20
   0 -15   1   11.70    5.90
   0 -15   1   15.70   13.70
   0 -15   1    1.40   14.00
  -1  15  -1   53.69    7.20
  -1  15  -1   32.20   11.10
  -1  15  -1   69.49   12.00
  -1  15  -1   51.59   14.60
   1 -15   1   49.10    8.50
   1 -15   1   56.69   17.40
   1 -15   1   45.10   15.20
   1 -15   1   27.70    8.20
  -2  15  -1    3.40   13.30
  -2  15  -1    0.30    5.40
  -2  15  -1   -6.70    8.40
   2 -15   1   -0.60    6.40
   2 -15   1  -21.70   14.80
  -3  15  -1    1.60   12.80
  -3  15  -1  -15.90    9.60
  -3  15  -1   10.00    6.50
   3 -15   1    6.90    8.40
   3 -15   1  -25.60   17.70
   3 -15   1    7.60    9.10
  -4  15  -1  -14.10    7.90
  -4  15  -1   -6.10    6.10
  -4  15  -1    7.20   17.40
   4 -15   1   11.00   22.00
   4 -15   1   -5.10    9.60
   4 -15   1   -4.20    9.70
  -5  15  -1   27.10   21.60
  -5  15  -1    6.90   11.40
  -5  15  -1   -0.40    6.50
   5 -15   1   28.40   23.30
   5 -15   1   23.10   13.50
  -6  15  -1   -7.90   11.70
  -6  15  -1  -30.40   26.10
  -6  15  -1   -3.20    8.50
   6 -15   1  -29.90   26.20
  -7  15  -1    0.20   16.00
  -7  15  -1   18.50   31.20
  -7  15  -1   -4.60   10.10
   7 -15   1   -5.60   32.90
  -8  15  -1  -39.10   45.10
  -8  15  -1   10.30   18.30
  -8  15  -1  -14.30   12.10
   8 -15   1   22.40   38.00
   9  14  -1   43.80   37.20
   8  14  -1  -10.90   30.30
   8  14  -1   22.60   38.40
  -8 -14   1  -11.90   14.80
  -8 -14   1  -11.80   12.20
  -8 -14   1  -12.80   33.90
   7  14  -1   -5.40   26.40
   7  14  -1   32.30   27.30
  -7 -14   1    0.10   13.00
  -7 -14   1  -26.60   26.80
  -7 -14   1    9.10   11.10
   6  14  -1    4.40   27.90
   6  14  -1   86.79   37.30
   6  14  -1   -9.80   20.50
  -6 -14   1   23.80   13.20
  -6 -14   1   22.30   23.90
  -6 -14   1   42.30   10.20
   5  14  -1   27.60   29.40
   5  14  -1   17.00   19.70
   5  14  -1    0.80   15.00
  -5 -14   1    0.50   10.10
  -5 -14   1   11.70    7.70
   4  14  -1    4.50   11.30
   4  14  -1    5.60   18.60
   4  14  -1   29.90   21.70
  -4 -14   1    2.70    6.50
  -4 -14   1    3.90   10.40
   3  14  -1  129.79   17.30
   3  14  -1  151.18   26.10
  -3 -14   1  131.59   15.40
  -3 -14   1  128.29   13.90
   2  14  -1   35.70   16.40
   2  14  -1   40.20   10.70
   2  14  -1   15.60    6.10
   2  14  -1   32.10    9.90
  -2 -14   1   39.50    9.40
  -2 -14   1   22.00    5.90
   1  14  -1   80.59   10.30
   1  14  -1   75.49    8.90
   1  14  -1   73.79   11.30
   1  14  -1   64.39   12.00
   1  14  -1   68.19   16.80
  -1 -14   1   78.49    9.60
  -1 -14   1  108.99   14.90
  -1 -14   1   77.19   11.50
   0  14  -1   40.80    7.20
   0  14  -1   52.69    9.60
   0  14  -1   71.39    9.50
   0  14  -1   45.30    9.50
   0  14  -1   36.00   12.50
   0 -14   1   69.59   12.80
   0 -14   1   41.00    7.90
   0 -14   1   42.60    9.80
   0 -14   1   54.79   14.20
  -1  14  -1   53.99   12.10
  -1  14  -1   55.99    9.80
  -1  14  -1   33.30    6.30
  -1  14  -1   49.50   10.10
   1 -14   1   32.00    6.70
   1 -14   1   54.69   13.60
   1 -14   1   36.30    6.80
   1 -14   1   58.99   15.00
  -2  14  -1   -3.10    4.70
  -2  14  -1    3.20   11.00
  -2  14  -1   -1.40    8.40
   2 -14   1  -11.90   11.70
   2 -14   1   -5.60    6.10
  -3  14  -1   -9.70    9.90
  -3  14  -1    4.40    5.00
  -3  14  -1   -3.60    8.60
   3 -14   1   -2.30    7.70
   3 -14   1    9.90    7.20
   3 -14   1   10.30   14.70
  -4  14  -1   -2.50    5.80
  -4  14  -1   13.80   16.20
  -4  14  -1    0.40    9.30
   4 -14   1   -2.00    6.80
   4 -14   1    6.60    9.90
   4 -14   1    7.10   16.50
  -5  14  -1   -2.20    9.80
  -5  14  -1   18.20    6.60
  -5  14  -1    5.40   19.80
   5 -14   1    2.30   19.30
   5 -14   1   12.00   11.90
  -6  14  -1  -13.20    7.50
  -6  14  -1   12.90   14.30
  -6  14  -1   18.90   24.30
   6 -14   1    9.10   15.70
   6 -14   1   16.10   26.80
  -7  14  -1   12.10   10.50
  -7  14  -1    5.50   13.50
  -7  14  -1  -25.10   29.20
   7 -14   1   -9.50   25.70
   7 -14   1    4.90   18.60
  -8  14  -1   -1.20   14.60
  -8  14  -1    4.70   11.90
  -8  14  -1  -20.90   39.00
   8 -14   1   -9.50   33.90
   9  13  -1   12.00   38.10
   9  13  -1   19.20   31.40
  -9 -13   1  -22.30   14.40
  -9 -13   1    7.60   36.60
  -9 -13   1   27.40   18.90
   8  13  -1   70.59   37.00
   8  13  -1   -4.00   28.50
   8  13  -1   14.40   19.40
  -8 -13   1  -17.90   11.10
  -8 -13   1    2.40   27.50
  -8 -13   1    4.80   14.70
   7  13  -1   15.40   14.70
   7  13  -1  -11.80   27.50
   7  13  -1    2.20   23.80
  -7 -13   1   13.00   13.40
  -7 -13   1   -2.50   22.20
  -7 -13   1   -8.70    8.90
   6  13  -1   -0.80   12.50
   6  13  -1    4.20   26.30
   6  13  -1   10.20   18.10
  -6 -13   1    6.80   19.90
  -6 -13   1   -2.20    7.60
  -6 -13   1    4.20   11.40
   5  13  -1   55.09   24.00
   5  13  -1   32.20   16.10
   5  13  -1   27.30   18.90
  -5 -13   1   26.80    8.60
  -5 -13   1   13.60    9.60
   4  13  -1   95.19   22.20
   4  13  -1  107.79   15.10
   4  13  -1   58.69   15.60
   4  13  -1   63.09   14.50
  -4 -13   1   69.49   10.30
  -4 -13   1   76.49   11.40
   3  13  -1    4.30   10.40
   3  13  -1   11.90   15.70
   3  13  -1   14.40   17.00
  -3 -13   1    6.80    5.90
  -3 -13   1    4.20    8.40
   2  13  -1   14.20    5.90
   2  13  -1   -3.90    7.90
   2  13  -1    9.40   14.40
   2  13  -1    4.60    4.30
  -2 -13   1    5.80    7.50
  -2 -13   1    6.20    5.10
   1  13  -1    3.80    4.30
   1  13  -1    0.10    7.00
   1  13  -1    2.80    8.00
   1  13  -1   -3.00    4.30
   1  13  -1   17.20   11.80
  -1 -13   1    9.80    8.10
  -1 -13   1   12.70    4.90
   0  13  -1   50.29    8.20
   0  13  -1   55.59    9.60
   0  13  -1   61.99    9.70
   0  13  -1   77.09   13.00
   0 -13   1   65.29    8.20
   0 -13   1   72.49   15.00
   0 -13   1   57.09    9.00
  -1  13  -1   93.89   10.30
  -1  13  -1   80.79   13.10
  -1  13  -1   92.89    9.00
  -1  13  -1   62.39   10.50
   1 -13   1   73.39    9.20
   1 -13   1   82.69   11.60
   1 -13   1   74.69   13.00
  -2  13  -1   19.60    4.60
  -2  13  -1   15.70   10.40
  -2  13  -1   -4.30    6.80
   2 -13   1   16.00    5.80
   2 -13   1    4.30   11.20
  -3  13  -1    8.10    4.70
  -3  13  -1    1.70    7.70
  -3  13  -1    6.10   11.90
   3 -13   1   -0.40    8.10
   3 -13   1   12.30   12.10
   3 -13   1   12.50    6.00
  -4  13  -1   -8.10    8.00
  -4  13  -1   16.60   15.60
  -4  13  -1    8.00    5.40
   4 -13   1   10.20    6.70
   4 -13   1    9.50    9.60
   4 -13   1   28.90   14.50
  -5  13  -1   27.10   17.70
  -5  13  -1   45.10    7.80
  -5  13  -1   41.80   12.20
   5 -13   1   33.10   15.80
   5 -13   1   43.10   13.80
  -6  13  -1    1.10   12.60
  -6  13  -1    1.80    6.80
  -6  13  -1   13.10   21.50
   6 -13   1   23.20   19.60
   6 -13   1    8.10   14.80
  -7  13  -1   13.90   14.10
  -7  13  -1    7.70   21.20
  -7  13  -1    5.80    8.90
   7 -13   1  -11.70   23.10
   7 -13   1  -20.70   14.20
   7 -13   1    3.10   17.80
  -8  13  -1   -4.70   14.40
  -8  13  -1    4.30   24.30
  -8  13  -1   14.30   12.90
   8 -13   1    8.50   31.00
   8 -13   1  -30.80   17.50
  -9  13  -1   -2.80   30.60
  -9  13  -1   28.60   15.30
  -9  13  -1    2.10   18.50
   9 -13   1   16.30   22.70
   9 -13   1  -27.20   29.00
   9  12  -1   -6.50   28.40
   9  12  -1  -16.50   37.80
  -9 -12   1  -26.70   17.00
  -9 -12   1    1.60   12.60
  -9 -12   1    4.10   30.00
   8  12  -1  -44.80   24.50
   8  12  -1   41.10   31.60
   8  12  -1   36.40   18.10
  -8 -12   1    5.00   13.40
  -8 -12   1  -23.40    9.50
  -8 -12   1  -10.50   25.90
   7  12  -1   21.40   14.90
   7  12  -1   61.59   28.90
   7  12  -1   41.40   21.60
  -7 -12   1   29.20   13.50
  -7 -12   1   39.60   24.20
  -7 -12   1   15.90    9.40
   6  12  -1   11.40   14.80
   6  12  -1   15.30   20.00
   6  12  -1    6.10   12.10
  -6 -12   1    5.30    7.20
  -6 -12   1    2.40   10.90
  -6 -12   1    1.60   16.40
   5  12  -1   -5.40   18.30
   5  12  -1   24.20   19.10
   5  12  -1   24.60   13.80
   5  12  -1   20.80   12.40
  -5 -12   1    0.70    9.30
  -5 -12   1    5.20    7.00
   4  12  -1    9.90   10.50
   4  12  -1   23.10   19.40
   4  12  -1   35.00   13.70
   4  12  -1   49.60   12.40
  -4 -12   1   29.80    6.80
  -4 -12   1   36.40    8.90
   3  12  -1  362.96   30.60
   3  12  -1  321.37   33.80
   3  12  -1  319.07   29.50
  -3 -12   1  372.16   28.90
  -3 -12   1  337.37   29.40
   2  12  -1   50.99    5.90
   2  12  -1   26.90    6.10
   2  12  -1   68.49   12.50
   2  12  -1   37.40   13.90
   2  12  -1   32.20    9.20
  -2 -12   1   49.50    8.00
  -2 -12   1   40.50    9.10
   1  12  -1   58.79    9.20
   1  12  -1   69.09   13.30
   1  12  -1   47.90    8.20
   1  12  -1   51.89    7.20
  -1 -12   1   64.39    9.50
  -1 -12   1   41.20    6.90
   0  12  -1   19.80    9.70
   0  12  -1   10.50    4.90
   0  12  -1    6.70    3.90
   0  12  -1    7.10    6.50
   0  12  -1    4.10    6.20
   0 -12   1   18.90    9.70
   0 -12   1    7.20    5.10
   0 -12   1   20.60   10.80
   0 -12   1   -0.30    5.80
  -1  12  -1   19.10    8.90
  -1  12  -1    5.50    5.70
  -1  12  -1    4.90    5.80
  -1  12  -1    8.30    3.30
  -1  12  -1   -0.50    5.20
   1 -12   1   11.80    4.60
   1 -12   1   12.50   10.30
   1 -12   1    9.10    4.70
   1 -12   1   14.70    6.70
  -2  12  -1  -10.90    6.60
  -2  12  -1    1.20    3.20
  -2  12  -1    6.00    8.80
   2 -12   1   -6.40   10.40
   2 -12   1   -0.40    4.40
  -3  12  -1   12.80   11.00
  -3  12  -1    3.30    6.60
  -3  12  -1    7.60    4.50
   3 -12   1   12.90    8.20
   3 -12   1   11.30    5.70
   3 -12   1   12.70   10.00
  -4  12  -1  -11.30    7.60
  -4  12  -1    4.10    4.30
  -4  12  -1   -4.20   12.30
   4 -12   1   10.40   10.60
   4 -12   1    3.80   11.40
   4 -12   1    4.70    5.90
  -5  12  -1    4.10   14.50
  -5  12  -1    6.60    5.00
  -5  12  -1   -5.50    8.60
   5 -12   1    5.00   15.90
   5 -12   1    8.20   12.60
  -6  12  -1  -11.40    9.60
  -6  12  -1   -5.50   14.80
  -6  12  -1    7.40    6.30
   6 -12   1   14.40   18.20
   6 -12   1   -3.60    9.20
   6 -12   1   -0.20   13.80
  -7  12  -1    6.70   19.20
  -7  12  -1  -10.80   11.70
  -7  12  -1    9.10    8.60
   7 -12   1   11.40   14.40
   7 -12   1   10.60   16.70
   7 -12   1  -15.40   21.10
  -8  12  -1    8.30   12.50
  -8  12  -1    4.80   23.40
  -8  12  -1   -1.30   15.00
   8 -12   1   -0.10   23.80
   8 -12   1   19.60   16.00
   8 -12   1   23.80   20.20
  -9  12  -1  -24.40   28.40
  -9  12  -1  -11.60   14.40
  -9  12  -1    4.00   18.20
   9 -12   1   57.09   35.10
   9 -12   1   11.90   20.40
  10  11  -1   32.50   36.80
   9  11  -1  -36.40   28.80
   9  11  -1   47.70   31.00
   9  11  -1   19.90   22.20
  -9 -11   1   -6.80   16.00
  -9 -11   1    5.90   24.10
  -9 -11   1    3.80   10.90
   8  11  -1   15.60   26.10
   8  11  -1   18.70   25.10
   8  11  -1  -19.70   16.40
  -8 -11   1   -4.50   22.60
  -8 -11   1    2.50   15.20
  -8 -11   1    7.40    9.50
   7  11  -1    5.40   13.10
   7  11  -1   54.79   28.10
   7  11  -1   13.30   17.90
  -7 -11   1   20.30   12.80
  -7 -11   1    4.20   25.10
  -7 -11   1    9.10    7.80
   6  11  -1    6.50   20.30
   6  11  -1    3.20   13.90
   6  11  -1    5.60   12.60
  -6 -11   1    0.00   13.70
  -6 -11   1    2.70    6.60
  -6 -11   1  -11.70    9.50
   5  11  -1    8.00   18.90
   5  11  -1   14.20   11.50
   5  11  -1   18.10   15.00
   5  11  -1   14.60   11.90
  -5 -11   1    8.30    5.90
  -5 -11   1   -1.40    8.70
   4  11  -1  159.48   23.50
   4  11  -1  142.09   15.90
   4  11  -1  109.29   18.30
  -4 -11   1  133.79   14.70
  -4 -11   1  149.39   13.60
   3  11  -1   62.59   11.10
   3  11  -1   84.49   12.80
   3  11  -1   63.59   17.10
  -3 -11   1   64.69   10.00
  -3 -11   1   53.59    8.10
   2  11  -1   56.19    6.10
   2  11  -1   62.19   14.60
   2  11  -1   67.39   10.60
   2  11  -1   64.29   10.00
   2  11  -1   42.50    7.00
  -2 -11   1   65.09    8.80
  -2 -11   1   57.19    7.70
   1  11  -1   10.00    8.00
   1  11  -1   10.10    4.50
   1  11  -1   22.20   10.40
   1  11  -1   12.80    4.80
   1  11  -1   15.00    6.40
  -1 -11   1    9.90    4.20
  -1 -11   1   13.90    7.70
  -1 -11   1    2.10    7.40
   0  11  -1   32.00    5.60
   0  11  -1    9.40   12.00
   0  11  -1   36.30    5.10
   0  11  -1   25.60    7.70
   0  11  -1   41.70    5.80
   0  11  -1   44.10   10.20
   0 -11   1   39.60    7.50
   0 -11   1   33.30    6.30
   0 -11   1   29.20    5.50
   0 -11   1   38.30    6.90
  -1  11  -1    3.80    3.60
  -1  11  -1   11.40    7.90
  -1  11  -1   -4.10    5.10
  -1  11  -1   -2.30    6.70
  -1  11  -1   -3.90    5.30
  -1  11  -1    9.20    4.50
   1 -11   1   -3.60    9.30
   1 -11   1   -4.90    3.70
   1 -11   1    6.00    3.80
   1 -11   1    1.10    5.20
  -2  11  -1   42.10    9.00
  -2  11  -1   52.29    8.70
  -2  11  -1   63.39   11.40
  -2  11  -1   55.19    6.50
   2 -11   1   51.49    7.40
   2 -11   1   67.09   10.50
  -3  11  -1    9.50    4.10
  -3  11  -1    9.60    7.20
  -3  11  -1   16.40   10.20
   3 -11   1    3.60    9.40
   3 -11   1    4.70    4.60
   3 -11   1    0.30    4.60
  -4  11  -1  -12.40    9.80
  -4  11  -1    1.80    4.50
   4 -11   1    7.40    5.80
   4 -11   1    7.20   10.20
  -5  11  -1   10.20   11.80
  -5  11  -1    0.70    4.90
   5 -11   1    3.80   13.00
   5 -11   1   -9.50   11.60
   5 -11   1    8.40    8.00
  -6  11  -1   21.20   13.20
  -6  11  -1   20.00    6.50
   6 -11   1   25.00   17.00
   6 -11   1   11.20   14.90
   6 -11   1    3.30    8.90
  -7  11  -1   -7.50   12.50
  -7  11  -1   27.70    8.30
  -7  11  -1  -11.30   17.00
   7 -11   1    2.80   11.70
   7 -11   1   21.50   17.10
   7 -11   1   10.20   20.60
  -8  11  -1   10.40   19.30
  -8  11  -1  -10.80   16.00
  -8  11  -1   12.20   10.80
   8 -11   1    3.30   13.30
   8 -11   1   13.20   24.20
   8 -11   1   -3.90   20.70
  -9  11  -1    3.20   17.00
  -9  11  -1    5.10   13.90
  -9  11  -1   18.00   24.60
   9 -11   1    5.10   18.40
   9 -11   1   31.20   31.40
  10  10  -1   54.19   40.90
  10  10  -1    3.40   23.90
  10  10  -1  -34.50   32.80
 -10 -10   1  -14.80   31.00
 -10 -10   1    1.30   23.10
 -10 -10   1  -13.60   12.90
   9  10  -1   18.00   29.20
   9  10  -1   18.90   19.40
   9  10  -1   58.49   32.20
  -9 -10   1   14.80   14.60
  -9 -10   1   15.30   10.40
  -9 -10   1  -10.10   21.50
   8  10  -1   -5.30   23.40
   8  10  -1   24.10   23.10
   8  10  -1   22.20   15.90
  -8 -10   1   -4.70   14.00
  -8 -10   1   14.80   19.70
  -8 -10   1    5.40    8.40
   7  10  -1    9.30   15.10
   7  10  -1    8.50   11.40
   7  10  -1   18.40   27.50
  -7 -10   1  -15.40   15.60
  -7 -10   1   10.80    7.60
  -7 -10   1   -0.10   10.10
   6  10  -1    8.00   11.90
   6  10  -1   -8.50   15.40
   6  10  -1  -21.70   13.70
  -6 -10   1    2.70    6.30
  -6 -10   1    8.30   11.70
  -6 -10   1   -5.60    9.20
   5  10  -1  129.09   21.80
   5  10  -1  201.78   29.40
   5  10  -1  194.78   20.40
   5  10  -1  136.79   17.10
  -5 -10   1  193.18   16.30
  -5 -10   1  191.08   17.30
   4  10  -1   20.90    5.20
   4  10  -1   -8.00   11.10
   4  10  -1   23.00    9.80
   4  10  -1   18.10   13.80
  -4 -10   1   11.90    7.00
  -4 -10   1   22.50    5.00
   3  10  -1   50.09    8.40
   3  10  -1   21.90   14.40
   3  10  -1   19.10    8.40
  -3 -10   1    7.20    7.20
  -3 -10   1   20.80    6.80
  -3 -10   1   25.60    5.60
   2  10  -1    1.70    7.70
   2  10  -1    9.40   12.90
   2  10  -1    3.60    3.80
   2  10  -1   27.20    7.60
   2  10  -1    5.20    7.20
  -2 -10   1   -2.50    6.40
  -2 -10   1   10.60    6.20
  -2 -10   1   22.90    6.10
   1  10  -1    0.40    5.50
   1  10  -1    2.80    2.70
   1  10  -1    0.80    3.50
   1  10  -1    4.40    3.60
   1  10  -1   15.20   10.00
   1  10  -1   -4.80    4.60
   1  10  -1  -18.40    7.90
  -1 -10   1    3.90    5.20
  -1 -10   1    0.20    7.10
  -1 -10   1   -2.60    3.50
  -1 -10   1    2.50    2.50
   0  10  -1  184.18   15.90
   0  10  -1  181.18   18.10
   0  10  -1  176.48   15.50
   0  10  -1  180.58   17.10
   0  10  -1  194.98   15.00
   0  10  -1  185.88   15.30
   0  10  -1  182.38   15.40
   0 -10   1  190.38   15.80
   0 -10   1  178.98   15.80
   0 -10   1  168.38   14.80
   0 -10   1  183.98   15.00
   0 -10   1  150.08   16.30
   0 -10   1  186.28   15.60
  -1  10  -1   80.79    8.10
  -1  10  -1  100.49    9.30
  -1  10  -1   87.29    8.40
  -1  10  -1   86.89   12.00
  -1  10  -1   82.29   10.50
  -1  10  -1   82.59    8.50
  -1  10  -1   83.09    8.20
  -1  10  -1   97.99   13.80
   1 -10   1   71.59    7.40
   1 -10   1   73.59    7.50
   1 -10   1   85.89    8.00
   1 -10   1   74.09   11.90
   1 -10   1  106.89   13.10
   1 -10   1   93.09    9.00
  -2  10  -1    9.10    5.30
  -2  10  -1    3.80    3.30
  -2  10  -1    5.80    3.40
  -2  10  -1   15.40    9.30
  -2  10  -1    6.20    6.30
  -2  10  -1   11.30    7.00
   2 -10   1    9.90    3.00
   2 -10   1    9.20    5.30
   2 -10   1   19.00    8.40
  -3  10  -1    2.80    3.20
  -3  10  -1    2.20    3.10
  -3  10  -1    7.20   10.70
   3 -10   1    5.80    8.00
   3 -10   1   -3.30    3.90
   3 -10   1    3.30    5.40
   3 -10   1    2.40    4.30
  -4  10  -1    9.50   10.90
  -4  10  -1    7.50    4.50
  -4  10  -1    2.70    3.80
   4 -10   1    7.80    6.10
   4 -10   1   13.50   10.00
   4 -10   1    8.30    5.60
  -5  10  -1    7.60    4.80
  -5  10  -1   -2.60   11.00
  -5  10  -1   10.50    5.00
   5 -10   1   21.10   11.90
   5 -10   1    3.70    8.10
   5 -10   1    7.10    6.90
  -6  10  -1   16.70    7.50
  -6  10  -1   25.70    7.30
  -6  10  -1    6.40   14.70
   6 -10   1   14.90    9.30
   6 -10   1   16.70   13.80
   6 -10   1    7.40   14.10
  -7  10  -1   -6.70    7.30
  -7  10  -1    3.00   17.30
   7 -10   1    0.30   17.10
   7 -10   1    2.60   14.50
   7 -10   1    7.20   11.60
  -8  10  -1  -23.30   13.20
  -8  10  -1    0.60   19.10
  -8  10  -1   -1.30   10.70
   8 -10   1    4.20   22.80
   8 -10   1    8.30   16.20
   8 -10   1    6.40   14.00
  -9  10  -1   -1.00   24.40
  -9  10  -1  -12.40   14.10
  -9  10  -1  -28.40   15.80
   9 -10   1    5.50   15.20
   9 -10   1  -24.10   20.90
   9 -10   1   -3.50   27.90
 -10  10  -1   13.20   17.20
 -10  10  -1    3.70   20.30
 -10  10  -1    0.50   30.20
  10 -10   1    0.00   31.20
  10 -10   1   30.80   20.20
  10   9  -1   11.30   34.60
  10   9  -1    4.00   25.80
  10   9  -1  -24.60   32.40
 -10  -9   1   22.70   13.10
 -10  -9   1   27.90   19.00
 -10  -9   1   48.30   32.00
   9   9  -1   23.70   25.70
   9   9  -1  -16.80   17.70
   9   9  -1   20.30   25.60
  -9  -9   1   20.20   21.00
  -9  -9   1   10.50    9.40
  -9  -9   1  -24.40   15.80
   8   9  -1   20.70   23.20
   8   9  -1   15.90   22.30
   8   9  -1   46.40   14.40
  -8  -9   1   24.70    8.80
  -8  -9   1   11.00   16.90
  -8  -9   1   28.00   14.20
   7   9  -1    3.50   23.00
   7   9  -1    1.80   15.00
   7   9  -1   -7.90   12.40
  -7  -9   1   26.10   16.80
  -7  -9   1   10.60    5.90
  -7  -9   1   -9.30    9.60
   6   9  -1  123.29   17.10
   6   9  -1  132.49   20.90
   6   9  -1  119.19   18.50
  -6  -9   1  128.39   20.30
  -6  -9   1  130.39   13.00
  -6  -9   1  107.09   14.50
   5   9  -1   21.40    6.50
   5   9  -1    3.50   14.70
   5   9  -1   10.50   10.70
  -5  -9   1   16.20    5.50
  -5  -9   1   18.90    7.50
   4   9  -1    3.60   11.20
   4   9  -1    4.20    4.30
   4   9  -1   -0.10    9.10
   4   9  -1    6.30   14.10
  -4  -9   1    9.90    8.20
  -4  -9   1    4.70    4.00
  -4  -9   1   15.20    7.40
   3   9  -1   74.49   11.50
   3   9  -1   47.60    7.70
   3   9  -1   57.19   16.30
  -3  -9   1   57.59    8.50
  -3  -9   1   66.19   10.00
  -3  -9   1   51.19    7.10
  -3  -9   1   47.20    7.20
   2   9  -1   17.40    6.40
   2   9  -1    7.90    3.80
   2   9  -1    6.60    2.10
   2   9  -1    2.40   10.40
   2   9  -1    3.60    5.10
   2   9  -1    1.20    4.00
   2   9  -1   -4.20    4.90
  -2  -9   1    1.60    4.60
  -2  -9   1    6.10    4.10
  -2  -9   1    0.00    2.30
  -2  -9   1    5.70    5.60
   1   9  -1  228.08   18.90
   1   9  -1  235.88   19.10
   1   9  -1  226.88   18.60
   1   9  -1  223.48   19.50
   1   9  -1  221.68   18.60
   1   9  -1  232.28   18.30
   1   9  -1  188.38   20.60
  -1  -9   1  224.38   18.10
  -1  -9   1  224.18   19.20
  -1  -9   1  224.68   19.00
  -1  -9   1  227.08   19.30
   0   9  -1  366.46   27.80
   0   9  -1  325.67   28.70
   0   9  -1  336.77   28.30
   0   9  -1  373.16   28.10
   0   9  -1  349.77   27.90
   0   9  -1  317.07   27.90
   0   9  -1  352.06   29.60
   0  -9   1  358.16   28.50
   0  -9   1  297.47   28.60
   0  -9   1  365.86   28.10
   0  -9   1  380.76   27.60
   0  -9   1  353.46   28.10
  -1   9  -1   40.00    4.80
  -1   9  -1   39.10    6.40
  -1   9  -1   46.10    9.80
  -1   9  -1   44.40    5.60
  -1   9  -1   49.40    5.10
  -1   9  -1   35.90    6.60
  -1   9  -1   61.59   10.20
   1  -9   1   36.40    4.50
   1  -9   1   48.00    7.80
   1  -9   1   60.39    8.50
   1  -9   1   43.00    6.10
   1  -9   1   36.90    4.30
  -2   9  -1   39.00    5.20
  -2   9  -1   64.49   11.90
  -2   9  -1   78.69   11.80
  -2   9  -1   50.39    7.80
  -2   9  -1   58.39    6.60
   2  -9   1   57.59   10.80
   2  -9   1   42.90    5.30
   2  -9   1   63.69   10.60
   2  -9   1   59.09    7.30
  -3   9  -1   -2.10    5.30
  -3   9  -1    0.50    8.90
  -3   9  -1   -5.50    2.80
  -3   9  -1    5.80    3.30
   3  -9   1    5.40    5.00
   3  -9   1    5.10    8.10
   3  -9   1    1.30    3.10
   3  -9   1    1.60    4.80
   3  -9   1    5.20    2.90
  -4   9  -1   11.90    9.90
  -4   9  -1   11.30    4.60
  -4   9  -1   -1.90    3.50
   4  -9   1    0.90    4.50
   4  -9   1    4.80    5.40
   4  -9   1    3.30    9.00
  -5   9  -1   70.59    9.30
  -5   9  -1   53.99   15.20
  -5   9  -1   62.79    8.00
   5  -9   1   59.29   10.50
   5  -9   1   79.79    9.10
   5  -9   1   98.89   12.80
  -6   9  -1   39.80    6.70
  -6   9  -1   39.30   13.60
  -6   9  -1   19.00    5.80
   6  -9   1    5.20    8.80
   6  -9   1   17.90   13.30
   6  -9   1   36.40   15.10
  -7   9  -1   20.80   14.10
  -7   9  -1   -4.70    6.90
  -7   9  -1   18.40    6.70
   7  -9   1   15.40   13.70
   7  -9   1   41.10   16.70
   7  -9   1    5.30   11.50
  -8   9  -1    1.60    9.60
  -8   9  -1    5.50   14.80
  -8   9  -1   19.80   17.60
   8  -9   1   -8.50   23.40
   8  -9   1  -25.00   14.70
   8  -9   1   15.80   13.90
  -9   9  -1   -4.20   12.90
  -9   9  -1  -16.90   22.20
  -9   9  -1  -41.20   16.60
   9  -9   1   13.80   15.80
   9  -9   1   28.90   19.40
   9  -9   1   34.30   28.00
 -10   9  -1   16.50   22.40
 -10   9  -1    8.40   28.60
 -10   9  -1   61.39   18.10
  10  -9   1  -10.10   20.50
  10  -9   1   -3.70   28.50
  10   8  -1   -4.40   36.50
  10   8  -1   33.90   36.40
  10   8  -1   19.60   23.50
 -10  -8   1   -1.30   17.10
 -10  -8   1   15.50   12.40
 -10  -8   1   16.60   28.00
   9   8  -1    8.20   26.20
   9   8  -1   13.80   17.80
   9   8  -1    3.20   26.40
  -9  -8   1  -15.10   14.10
  -9  -8   1    3.10    8.80
  -9  -8   1   23.80   22.50
   8   8  -1  -15.30   20.50
   8   8  -1   12.00   14.20
   8   8  -1   11.70   20.30
  -8  -8   1   -1.20   11.20
  -8  -8   1    6.70    7.60
  -8  -8   1   -0.70   15.60
   7   8  -1   82.99   20.40
   7   8  -1   50.49   17.40
   7   8  -1   79.39   14.70
  -7  -8   1   81.89   13.40
  -7  -8   1   76.39   10.50
  -7  -8   1   24.40   16.30
   6   8  -1   22.10   20.60
   6   8  -1   12.80   10.50
   6   8  -1   17.30   10.80
  -6  -8   1   24.10    7.50
  -6  -8   1   13.60    5.60
  -6  -8   1   12.50   12.70
   5   8  -1   14.80    9.70
   5   8  -1   19.70   14.40
   5   8  -1   17.10    5.30
  -5  -8   1   18.30    8.90
  -5  -8   1    1.50    7.00
  -5  -8   1   10.90    5.10
   4   8  -1  144.09   12.20
   4   8  -1  139.79   15.40
   4   8  -1  100.39   18.80
   4   8  -1  134.89   17.10
   4   8  -1  113.89   12.30
  -4  -8   1  142.89   13.80
  -4  -8   1  155.28   14.20
  -4  -8   1  137.39   12.50
   3   8  -1    4.90    7.50
   3   8  -1    4.00    2.80
   3   8  -1    9.30    9.90
   3   8  -1   19.70    5.50
   3   8  -1   13.30    5.80
  -3  -8   1    4.60    5.90
  -3  -8   1   -0.20    4.10
  -3  -8   1    5.10    3.10
  -3  -8   1   10.40    6.80
  -3  -8   1    1.30    4.10
   2   8  -1  158.68   13.90
   2   8  -1  142.29   14.00
   2   8  -1  156.88   17.00
   2   8  -1  151.68   14.70
   2   8  -1  167.08   13.60
  -2  -8   1  157.18   14.00
  -2  -8   1  159.58   14.20
  -2  -8   1  167.58   13.30
  -2  -8   1  168.28   15.00
   1   8  -1   21.60    4.80
   1   8  -1   32.50    8.40
   1   8  -1   23.80    3.40
   1   8  -1   20.30    4.80
   1   8  -1   17.70    4.50
   1   8  -1   28.10    6.50
   1   8  -1   29.10    4.00
  -1  -8   1   31.40    5.90
  -1  -8   1   30.60    3.50
  -1  -8   1   29.20    4.50
  -1  -8   1   31.40    5.70
   0   8  -1   14.70    3.80
   0   8  -1    7.20    3.00
   0   8  -1   16.60    6.60
   0   8  -1   15.60    3.80
   0   8  -1   11.00    2.30
   0   8  -1    7.30    3.00
   0  -8   1    2.70    1.60
   0  -8   1    6.00    3.60
   0  -8   1    5.70    3.20
   0  -8   1    8.10    4.50
  -1   8  -1   -3.80    4.30
  -1   8  -1    5.40    4.40
  -1   8  -1   22.90    7.40
  -1   8  -1    5.00    2.30
  -1   8  -1    4.50    2.30
   1  -8   1   14.10    4.20
   1  -8   1    3.90    1.80
   1  -8   1    8.20    2.30
   1  -8   1    1.40    3.40
   1  -8   1   13.60    5.10
   1  -8   1   11.50    2.50
  -2   8  -1  146.79   14.10
  -2   8  -1  141.19   15.60
  -2   8  -1  171.38   14.30
  -2   8  -1  180.88   17.60
  -2   8  -1  163.78   13.60
   2  -8   1  179.98   13.70
   2  -8   1  136.99   15.60
   2  -8   1  170.08   15.90
   2  -8   1  185.38   14.20
  -3   8  -1   60.39   11.00
  -3   8  -1   63.69    6.60
  -3   8  -1   63.49    5.80
  -3   8  -1   51.49    7.60
  -3   8  -1   61.19    8.60
  -3   8  -1   44.00   10.70
   3  -8   1   51.29    8.00
   3  -8   1   61.19   10.70
   3  -8   1   61.99    6.40
   3  -8   1   41.30   11.00
   3  -8   1   53.99    5.50
   3  -8   1   44.70    5.50
  -4   8  -1    4.80    4.00
  -4   8  -1    7.40    3.10
  -4   8  -1   11.90   10.10
   4  -8   1   -0.70    8.20
   4  -8   1    0.90    5.20
   4  -8   1    5.20    3.80
   4  -8   1    1.90    3.50
  -5   8  -1   41.90    6.00
  -5   8  -1   38.80    6.80
  -5   8  -1   40.50   10.70
   5  -8   1   46.20    8.00
   5  -8   1   28.90   10.10
   5  -8   1   28.90    9.10
  -6   8  -1   19.90    6.60
  -6   8  -1   10.40   10.30
  -6   8  -1   29.70    5.10
   6  -8   1   15.70   11.50
   6  -8   1   26.40    8.20
   6  -8   1   28.80   13.50
  -7   8  -1    5.70    6.10
  -7   8  -1    6.00   12.90
  -7   8  -1   25.30    7.10
   7  -8   1   19.40   15.60
   7  -8   1   20.50   13.60
   7  -8   1    2.00   10.20
  -8   8  -1   -1.10   15.60
  -8   8  -1   24.60    8.60
   8  -8   1   15.10   19.80
   8  -8   1    9.10   12.70
   8  -8   1    2.10   15.20
  -9   8  -1  -20.80   15.50
  -9   8  -1  -12.20   20.10
  -9   8  -1  -14.10   10.50
   9  -8   1    4.30   18.00
   9  -8   1  -26.60   23.60
   9  -8   1   17.80   17.10
 -10   8  -1    5.40   13.50
 -10   8  -1  -12.60   20.70
 -10   8  -1  -11.70   23.90
  10  -8   1   19.40   19.00
  10  -8   1    7.50   30.20
  10   7  -1  -19.20   36.50
  10   7  -1   81.49   32.50
  10   7  -1   -4.80   23.50
 -10  -7   1   24.40   18.20
 -10  -7   1   16.20   27.00
 -10  -7   1    5.40   10.80
   9   7  -1   31.60   16.90
   9   7  -1   11.70   22.30
   9   7  -1    4.00   24.20
  -9  -7   1  -10.20   20.20
  -9  -7   1   -9.10   14.50
  -9  -7   1   10.60    8.10
   8   7  -1  -12.20   17.40
   8   7  -1   22.20   14.50
   8   7  -1   14.30   17.10
  -8  -7   1   20.90   10.60
  -8  -7   1    5.70    6.90
  -8  -7   1    0.10   12.70
   7   7  -1   40.10   11.40
   7   7  -1   15.20   15.10
   7   7  -1   47.40   15.30
  -7  -7   1   29.40   11.20
  -7  -7   1   31.00   14.20
  -7  -7   1   28.20    6.80
   6   7  -1   45.20   13.80
   6   7  -1   59.39   11.70
   6   7  -1   31.90   17.20
  -6  -7   1   63.79    8.30
  -6  -7   1   29.00   12.80
  -6  -7   1   60.49   10.60
   5   7  -1   26.50    6.30
   5   7  -1   41.80    6.10
   5   7  -1   21.50   13.00
   5   7  -1   20.00   10.60
  -5  -7   1   25.80    5.30
  -5  -7   1   25.40    9.60
  -5  -7   1   45.00    9.80
  -5  -7   1   27.10    8.80
   4   7  -1    1.70    8.90
   4   7  -1   -5.50    3.00
   4   7  -1    4.30    3.30
   4   7  -1  -20.50   10.80
   4   7  -1   -9.30   11.10
  -4  -7   1    4.30    6.10
  -4  -7   1    3.70    4.40
  -4  -7   1   13.90    6.70
   3   7  -1   14.40    9.90
   3   7  -1    8.80    8.90
   3   7  -1   16.20    2.80
   3   7  -1    6.20    5.20
   3   7  -1    1.10    6.60
  -3  -7   1    8.20    2.90
  -3  -7   1    3.70    3.90
  -3  -7   1    5.40    7.50
  -3  -7   1    8.60    3.20
  -3  -7   1   14.70    5.30
   2   7  -1   20.70    5.80
   2   7  -1   21.10    5.40
   2   7  -1   25.60    5.60
   2   7  -1   30.80    4.00
   2   7  -1   26.70    8.40
  -2  -7   1   27.90    3.60
  -2  -7   1   29.50    6.80
  -2  -7   1   33.40    5.50
  -2  -7   1   51.09    6.10
  -2  -7   1   30.20    3.90
   1   7  -1   47.40    7.00
   1   7  -1   58.09    6.20
   1   7  -1   71.19    8.70
   1   7  -1   58.69    5.60
   1   7  -1   54.09    6.50
   1   7  -1   59.59    5.40
   1   7  -1   58.59    6.00
  -1  -7   1   63.19    6.00
  -1  -7   1   44.30    6.40
  -1  -7   1   59.49    5.30
   0   7  -1  102.19    9.20
   0   7  -1  114.19   10.60
   0   7  -1  112.89    9.50
   0   7  -1  110.19   10.70
   0   7  -1   96.69    9.00
   0   7  -1  122.09    9.40
   0   7  -1   97.59    9.40
   0  -7   1  102.09   10.00
   0  -7   1  110.89    9.30
   0  -7   1   96.19    9.30
   0  -7   1  108.69    8.90
   0  -7   1  114.09    9.30
  -1   7  -1   81.79    9.00
  -1   7  -1   77.49    6.50
  -1   7  -1   64.79    6.50
  -1   7  -1   83.39    7.10
  -1   7  -1   71.09    6.80
  -1   7  -1   64.09    8.50
  -1   7  -1   71.39    6.80
   1  -7   1   73.99    6.30
   1  -7   1   67.79    6.80
   1  -7   1   67.99    8.10
   1  -7   1   68.79    6.30
   1  -7   1   75.19    6.40
   1  -7   1   74.89    8.00
  -2   7  -1   24.30    3.70
  -2   7  -1   29.20    3.70
  -2   7  -1   35.50    5.10
  -2   7  -1   19.00    5.10
   2  -7   1   31.40    4.40
   2  -7   1   32.90    5.40
   2  -7   1   26.20    3.40
   2  -7   1   44.40    6.80
  -3   7  -1  397.76   28.50
  -3   7  -1  355.36   28.90
  -3   7  -1  352.06   30.80
  -3   7  -1  336.57   28.80
  -3   7  -1  361.36   28.10
  -3   7  -1  346.37   29.70
  -3   7  -1  404.26   31.40
   3  -7   1  295.07   28.20
   3  -7   1  326.87   28.20
   3  -7   1  326.67   28.10
   3  -7   1  362.46   29.20
   3  -7   1  403.36   30.40
  -4   7  -1   62.39    8.60
  -4   7  -1   73.19    8.40
  -4   7  -1   66.39   12.50
  -4   7  -1   65.89    6.30
  -4   7  -1   50.69   11.50
   4  -7   1   62.29    9.50
   4  -7   1   68.29    6.80
   4  -7   1   70.99   11.90
   4  -7   1   51.99    6.40
  -5   7  -1    3.20    9.00
  -5   7  -1   25.90    4.10
  -5   7  -1   29.00    5.80
  -5   7  -1   24.40    9.40
   5  -7   1   26.70    6.80
   5  -7   1   29.70    9.30
   5  -7   1   24.60    7.50
   5  -7   1   14.10    5.50
  -6   7  -1   -5.90    4.10
  -6   7  -1    7.60    7.10
  -6   7  -1   -4.70   10.10
  -6   7  -1    4.90    5.60
   6  -7   1   15.20    8.80
   6  -7   1    1.40   12.10
   6  -7   1    2.00   11.00
  -7   7  -1   72.09    7.20
  -7   7  -1   46.10    8.50
  -7   7  -1   66.19   15.20
  -7   7  -1   47.30   15.70
   7  -7   1   61.69   14.90
   7  -7   1   53.59   12.40
   7  -7   1   63.09   14.20
  -8   7  -1   -6.20   15.20
  -8   7  -1   22.50   18.30
  -8   7  -1   -4.10    7.40
   8  -7   1    9.30   14.90
   8  -7   1    0.90   16.50
   8  -7   1   -4.60   12.60
  -9   7  -1  -17.10   24.50
  -9   7  -1   -2.10   19.70
  -9   7  -1    5.50   14.20
  -9   7  -1   -2.90   10.40
   9  -7   1    3.10   21.80
   9  -7   1    9.50   16.10
 -10   7  -1  -14.10   21.00
 -10   7  -1  -32.50   41.90
 -10   7  -1   20.50   23.60
 -10   7  -1    3.10   13.30
  10  -7   1   -7.40   18.20
  10  -7   1   61.59   33.40
  10   6  -1  -23.30   30.30
  10   6  -1   51.79   35.70
  10   6  -1   29.30   22.90
 -10  -6   1   15.50   18.10
 -10  -6   1   -5.20   26.10
 -10  -6   1    9.40   10.90
   9   6  -1   -3.70   22.20
   9   6  -1   23.30   16.70
   9   6  -1   -4.50   27.00
  -9  -6   1    3.00   19.20
  -9  -6   1   14.80   12.50
  -9  -6   1    2.50    7.60
   8   6  -1   28.30   16.40
   8   6  -1   19.30   19.00
   8   6  -1   15.00   14.50
  -8  -6   1    5.70   11.10
  -8  -6   1   28.30   12.30
  -8  -6   1   26.90    7.70
   7   6  -1  -10.90   11.30
   7   6  -1    3.50   13.30
   7   6  -1    3.40   14.70
  -7  -6   1    4.60    6.30
  -7  -6   1    3.80    8.90
  -7  -6   1    2.40   10.70
   6   6  -1   65.99   13.40
   6   6  -1   42.90   15.00
   6   6  -1   68.69    8.80
   6   6  -1   76.09   11.80
  -6  -6   1   82.89   15.30
  -6  -6   1   62.29   10.50
  -6  -6   1   55.89    8.30
   5   6  -1  290.57   24.70
   5   6  -1  282.77   28.90
   5   6  -1  276.77   27.20
   5   6  -1  289.57   23.60
  -5  -6   1  275.47   24.20
  -5  -6   1  277.87   25.20
  -5  -6   1  284.87   26.40
  -5  -6   1  333.27   27.20
   4   6  -1  252.47   24.80
   4   6  -1  236.08   21.20
   4   6  -1  289.87   23.30
   4   6  -1  222.68   19.90
   4   6  -1  240.08   20.30
  -4  -6   1  241.48   21.30
  -4  -6   1  250.57   21.30
  -4  -6   1  257.57   20.40
  -4  -6   1  229.48   20.20
  -4  -6   1  241.48   21.80
   3   6  -1  199.98   18.60
   3   6  -1  190.68   18.30
   3   6  -1  172.28   17.90
   3   6  -1  196.38   16.00
   3   6  -1  196.78   16.00
   3   6  -1  207.38   16.70
  -3  -6   1  195.48   16.20
  -3  -6   1  185.58   16.00
  -3  -6   1  188.38   17.50
  -3  -6   1  212.98   16.70
  -3  -6   1  188.98   17.00
   2   6  -1   -3.20    4.00
   2   6  -1   -0.40    5.50
   2   6  -1    8.60    3.10
   2   6  -1    5.80    1.90
   2   6  -1    3.40    3.70
  -2  -6   1    1.70    2.30
  -2  -6   1    7.70    4.40
  -2  -6   1    5.90    2.70
  -2  -6   1    3.60    3.60
  -2  -6   1    4.30    1.80
  -2  -6   1   -4.70    3.40
   1   6  -1   76.29    8.10
   1   6  -1   48.90    5.70
   1   6  -1   73.39    6.50
   1   6  -1   73.79    5.50
   1   6  -1   49.50    5.50
   1   6  -1   55.49    6.80
   1   6  -1   62.69    6.00
  -1  -6   1   61.99    5.40
  -1  -6   1   59.99    6.30
  -1  -6   1   54.19    5.80
   0   6  -1    5.40    5.00
   0   6  -1   -5.30    3.00
   0   6  -1    1.20    1.70
   0   6  -1    5.90    3.60
   0   6  -1    0.20    1.80
   0   6  -1    0.80    1.70
   0  -6   1   -0.50    1.60
   0  -6   1    1.90    3.20
   0  -6   1    3.60    2.20
   0  -6   1    3.00    2.40
   0  -6   1    0.40    1.20
  -1   6  -1   35.00    3.80
  -1   6  -1   37.20    6.10
  -1   6  -1   40.00    4.30
  -1   6  -1   30.20    3.90
  -1   6  -1   36.50    3.60
   1  -6   1   41.30    4.00
   1  -6   1   35.10    3.70
   1  -6   1   36.60    3.50
   1  -6   1   34.80    5.50
  -2   6  -1  142.09   11.90
  -2   6  -1  142.79   13.20
  -2   6  -1  123.49   11.90
  -2   6  -1  147.49   11.40
  -2   6  -1  140.39   13.10
  -2   6  -1  137.49   11.30
   2  -6   1  137.99   11.40
   2  -6   1  142.29   12.60
   2  -6   1  134.59   11.40
   2  -6   1  134.29   11.90
   2  -6   1  128.19   12.70
   2  -6   1  134.89   11.30
  -3   6  -1    3.40    2.20
  -3   6  -1    8.40    2.20
  -3   6  -1    9.40    4.80
  -3   6  -1    5.60    7.90
  -3   6  -1    9.90    5.20
  -3   6  -1    7.40    4.00
   3  -6   1    4.10    5.40
   3  -6   1    7.20    2.60
   3  -6   1    3.40    5.00
   3  -6   1    7.60    3.80
  -4   6  -1    5.40    6.00
  -4   6  -1    3.90    3.30
  -4   6  -1    6.60    5.50
  -4   6  -1    5.10    8.70
  -4   6  -1   14.30    6.80
  -4   6  -1   12.00   10.60
  -4   6  -1   -1.00    2.60
   4  -6   1    5.50    6.30
   4  -6   1   11.50    3.40
   4  -6   1    5.80    2.80
   4  -6   1    9.50    8.30
  -5   6  -1   -7.00    8.60
  -5   6  -1   15.70   11.10
  -5   6  -1   -1.30    2.90
  -5   6  -1    8.10    4.40
  -5   6  -1   -0.30    7.00
  -5   6  -1    8.30    5.10
   5  -6   1    2.50    5.50
   5  -6   1    1.90    6.80
   5  -6   1   13.10    4.30
   5  -6   1    4.50    7.90
  -6   6  -1   21.90    8.10
  -6   6  -1    4.20    7.40
  -6   6  -1    0.00    4.10
  -6   6  -1   -9.10    4.40
  -6   6  -1    2.30    9.40
   6  -6   1    0.60   12.10
   6  -6   1    6.00    7.50
   6  -6   1   12.30   10.20
  -7   6  -1   46.30    6.00
  -7   6  -1    9.60   12.90
  -7   6  -1   25.00   13.70
  -7   6  -1   29.70    6.90
  -7   6  -1   63.39   15.70
   7  -6   1   26.90   14.10
   7  -6   1   30.50   12.70
   7  -6   1   47.00   11.40
  -8   6  -1   -4.70   13.90
  -8   6  -1   -9.20   15.20
  -8   6  -1    8.70    7.70
   8  -6   1    4.60   12.40
   8  -6   1   15.50   13.20
   8  -6   1   41.80   16.80
  -9   6  -1   -7.20   16.90
  -9   6  -1    0.60    8.90
  -9   6  -1    9.80   14.50
  -9   6  -1   21.20   19.30
   9  -6   1   43.90   25.00
   9  -6   1   12.40   16.90
 -10   6  -1    2.30   24.90
 -10   6  -1    3.10   12.00
 -10   6  -1   -3.60   27.00
 -10   6  -1  -45.50   19.80
  10  -6   1    8.00   19.10
  10  -6   1   30.00   26.60
  11   5  -1   50.29   24.10
  11   5  -1  -13.30   33.30
  11   5  -1   20.60   41.10
 -11  -5   1  -14.80   17.00
 -11  -5   1   68.69   33.80
 -11  -5   1   30.70   24.60
  10   5  -1  -10.50   29.50
  10   5  -1   21.30   22.00
  10   5  -1   -9.10   33.00
 -10  -5   1   41.00   25.30
 -10  -5   1   16.80   10.70
 -10  -5   1   -6.40   10.80
 -10  -5   1   20.30   18.30
   9   5  -1  -20.60   16.00
   9   5  -1  -10.70   21.70
   9   5  -1    6.80   23.70
  -9  -5   1   12.20   14.00
  -9  -5   1   18.30    8.30
  -9  -5   1    5.60   21.10
   8   5  -1   16.50   16.30
   8   5  -1   22.20   20.60
   8   5  -1   21.70   13.30
  -8  -5   1   29.90   10.60
  -8  -5   1   13.20    7.20
  -8  -5   1   22.80   13.20
   7   5  -1   -4.10    6.80
   7   5  -1    7.30   12.90
   7   5  -1  -11.20    9.90
   7   5  -1    6.60   13.80
  -7  -5   1    7.70    9.50
  -7  -5   1    4.40    8.80
  -7  -5   1    9.50    5.70
   6   5  -1   80.19   17.30
   6   5  -1   99.99   13.70
   6   5  -1  112.39    9.80
   6   5  -1   97.29   15.00
  -6  -5   1   98.29   11.90
  -6  -5   1   98.49   15.30
  -6  -5   1  106.99   11.50
   5   5  -1   10.30    3.40
   5   5  -1   10.40    8.00
   5   5  -1    7.20    4.90
  -5  -5   1    7.00    6.80
  -5  -5   1   14.70    9.20
  -5  -5   1   12.70    7.80
  -5  -5   1    4.40    4.60
   4   5  -1   82.19    7.80
   4   5  -1   90.89    8.70
   4   5  -1  107.59   17.10
   4   5  -1   92.79   13.60
  -4  -5   1   85.99    9.60
  -4  -5   1   90.89   11.60
  -4  -5   1   74.99    8.30
  -4  -5   1   93.29   10.60
   3   5  -1  218.38   18.70
   3   5  -1  168.88   18.10
   3   5  -1  206.58   17.00
   3   5  -1  200.48   16.80
   3   5  -1  231.58   19.90
   3   5  -1  222.08   17.30
  -3  -5   1  231.88   17.70
  -3  -5   1  180.18   16.80
  -3  -5   1  195.68   18.10
  -3  -5   1  199.38   16.90
  -3  -5   1  228.68   18.00
   2   5  -1   21.90    6.40
   2   5  -1   27.90    4.80
   2   5  -1   29.20    3.70
   2   5  -1   35.70    5.60
  -2  -5   1   20.30    3.20
  -2  -5   1   25.10    4.70
  -2  -5   1   34.60    4.50
  -2  -5   1   19.10    3.10
  -2  -5   1   33.10    5.30
  -2  -5   1   30.50    3.90
   1   5  -1   65.39    5.30
   1   5  -1   45.90    6.40
   1   5  -1   47.60    5.60
   1   5  -1   60.09    5.50
   1   5  -1   55.79    5.80
   1   5  -1   64.89    6.10
   1   5  -1   68.79    7.50
  -1  -5   1   59.89    5.60
  -1  -5   1   60.89    5.50
  -1  -5   1   69.29    5.50
  -1  -5   1   51.39    6.00
  -1  -5   1   74.59    6.40
   0   5  -1   34.90    3.60
   0   5  -1   36.90    3.60
   0   5  -1   24.80    4.10
   0   5  -1   33.40    3.90
   0  -5   1   36.10    4.00
   0  -5   1   35.30    3.30
   0  -5   1   38.20    3.80
   0  -5   1   31.20    3.60
  -1   5  -1   19.70    3.40
  -1   5  -1   24.70    5.10
  -1   5  -1   19.00    2.20
  -1   5  -1    9.40    2.50
  -1   5  -1   10.80    2.30
   1  -5   1   23.30    3.90
   1  -5   1   14.00    3.40
   1  -5   1   15.10    2.10
   2  -5   1   29.30    3.70
   2  -5   1   17.20    2.50
   2  -5   1   19.40    2.80
   2  -5   1   20.00    2.70
  -3   5  -1   36.60    5.10
  -3   5  -1   37.20    8.50
  -3   5  -1   30.70    5.30
  -3   5  -1   39.30    7.40
  -3   5  -1   27.90    4.90
  -3   5  -1   32.50    3.70
  -3   5  -1   30.30    3.50
   3  -5   1   20.70    3.40
   3  -5   1   18.80    3.30
   3  -5   1   29.40    5.80
   3  -5   1   23.10    5.80
   3  -5   1   26.10    6.90
  -4   5  -1   27.30   10.20
  -4   5  -1   30.30    5.10
   4  -5   1   34.80    7.90
   4  -5   1   35.40    4.50
   4  -5   1   35.40    4.50
  -5   5  -1    6.30    4.90
  -5   5  -1    9.80    4.70
  -5   5  -1   17.00    3.30
  -5   5  -1   20.10    8.00
  -5   5  -1   10.90    4.50
  -5   5  -1   10.10   10.00
   5  -5   1    0.60    3.60
   5  -5   1   14.20    8.10
   5  -5   1    7.70    4.70
   5  -5   1    1.90    6.30
  -6   5  -1    7.50    5.10
  -6   5  -1   12.90    6.70
  -6   5  -1    2.50    3.70
  -6   5  -1    6.60    9.00
  -6   5  -1   10.60   11.60
   6  -5   1    9.50   11.90
   6  -5   1    8.50    8.10
   6  -5   1   -5.80    6.70
  -7   5  -1   22.80    6.90
  -7   5  -1   40.30   15.20
  -7   5  -1   30.40   12.60
   7  -5   1   35.40   11.90
   7  -5   1   29.60   12.20
   7  -5   1   31.40   11.10
   7  -5   1   30.10   14.60
  -8   5  -1   32.60   17.90
  -8   5  -1   20.00    7.20
  -8   5  -1   27.50   15.40
   8  -5   1   22.60   17.50
   8  -5   1   32.50   13.20
   8  -5   1   -1.80   12.80
   8  -5   1    6.70   16.10
  -9   5  -1   39.20   19.40
  -9   5  -1   19.10   19.20
  -9   5  -1   25.60   10.50
   9  -5   1   24.60   20.70
   9  -5   1   26.90   17.40
 -10   5  -1   37.00   13.30
 -10   5  -1   -6.00   20.10
 -10   5  -1   41.70   19.10
 -10   5  -1   13.00   22.80
 -10   5  -1   13.40   25.60
  10  -5   1   18.40   23.90
  10  -5   1   14.10   19.10
 -11   5  -1  -21.70   32.70
 -11   5  -1   14.20   16.40
  11  -5   1   18.40   31.50
  11  -5   1   16.80   23.20
  11   4  -1  -56.89   33.90
  11   4  -1   40.70   36.40
  11   4  -1    8.20   23.90
 -11  -4   1   16.50   25.60
 -11  -4   1   18.50   16.20
 -11  -4   1   49.20   30.80
  10   4  -1    1.60   21.30
  10   4  -1   45.90   32.30
  10   4  -1  -45.70   31.50
 -10  -4   1   47.30   18.70
 -10  -4   1   24.10   22.00
 -10  -4   1    0.90    9.30
 -10  -4   1   -6.90   12.80
   9   4  -1   11.30   16.10
   9   4  -1   -8.80   24.30
   9   4  -1   25.40   21.70
  -9  -4   1    9.10   12.90
  -9  -4   1   24.90   20.80
  -9  -4   1    9.70    7.80
   8   4  -1    1.40   15.50
   8   4  -1    0.40   13.60
   8   4  -1   19.80   19.50
  -8  -4   1    0.90   14.90
  -8  -4   1   30.10   13.30
  -8  -4   1   34.10   10.30
  -8  -4   1   20.00    6.40
   7   4  -1   78.59   17.10
   7   4  -1   91.09   14.10
   7   4  -1   78.19   17.90
  -7  -4   1  103.49   13.40
  -7  -4   1   90.79   11.00
  -7  -4   1  104.39   11.40
  -7  -4   1   65.99   13.60
   6   4  -1    5.60    8.00
   6   4  -1   -2.20    7.70
   6   4  -1    2.80   11.80
   6   4  -1    4.30    3.60
  -6  -4   1    6.80    6.70
  -6  -4   1    0.90    5.30
  -6  -4   1    5.10    7.60
   5   4  -1   72.99    7.50
   5   4  -1   66.99   10.00
   5   4  -1   93.79   14.30
   5   4  -1   82.69   10.00
   5   4  -1   95.69   15.20
  -5  -4   1   73.79   10.40
  -5  -4   1   75.79    8.00
  -5  -4   1   89.39   13.20
  -5  -4   1   83.19   10.90
  -5  -4   1   78.79   11.40
   4   4  -1  214.78   21.00
   4   4  -1  176.18   14.80
   4   4  -1  168.08   15.50
   4   4  -1  182.18   15.60
   4   4  -1  204.68   18.80
  -4  -4   1  170.98   14.80
  -4  -4   1  191.78   16.40
  -4  -4   1  148.49   16.50
  -4  -4   1  181.48   15.80
  -4  -4   1  195.08   18.10
  -4  -4   1  189.88   16.20
  -4  -4   1  169.18   16.50
   3   4  -1  486.35   39.70
   3   4  -1  484.05   38.20
   3   4  -1  483.35   39.10
   3   4  -1  464.95   38.30
   3   4  -1  467.15   37.90
  -3  -4   1  478.65   38.90
  -3  -4   1  467.15   37.90
  -3  -4   1  499.55   38.60
  -3  -4   1  502.85   38.60
   2   4  -1  158.58   13.60
   2   4  -1  180.68   14.50
   2   4  -1  160.18   14.40
   2   4  -1  156.08   13.20
   2   4  -1  157.88   13.80
  -2  -4   1  178.38   13.70
  -2  -4   1  140.69   13.10
  -2  -4   1  149.49   13.20
  -2  -4   1  190.98   14.20
  -2  -4   1  151.98   13.70
   1   4  -1   -2.30    4.00
   1   4  -1    9.30    2.10
   1   4  -1    8.40    3.10
   1   4  -1   20.30    5.20
   1   4  -1    5.70    2.00
  -1  -4   1    1.00    3.90
  -1  -4   1    9.30    3.40
  -1  -4   1   13.10    2.00
  -1  -4   1    8.80    2.00
  -1  -4   1   13.60    2.20
   0   4  -1   52.49    5.00
   0   4  -1   57.19    6.40
   0   4  -1   58.59    5.00
   0   4  -1   56.89    5.10
   0   4  -1   55.09    5.20
   0   4  -1   49.20    5.30
   0  -4   1   58.19    5.20
   0  -4   1   60.89    4.80
   0  -4   1   57.29    5.20
   0  -4   1   53.79    5.10
  -1   4  -1   41.50    5.10
  -1   4  -1   60.59    6.10
  -1   4  -1   52.59    4.70
   1  -4   1   62.49    4.80
   1  -4   1   53.99    6.10
   1  -4   1   47.00    5.00
  -2   4  -1    1.30    1.30
   2  -4   1    0.50    1.40
   2  -4   1    1.60    1.40
  -3   4  -1  375.96   29.50
  -3   4  -1  368.16   30.10
  -3   4  -1  354.86   30.20
  -3   4  -1  408.56   28.90
  -3   4  -1  354.66   29.30
  -3   4  -1  369.96   28.60
  -3   4  -1  351.56   29.30
  -3   4  -1  361.76   28.90
   3  -4   1  348.77   29.40
   3  -4   1  347.77   28.80
   3  -4   1  349.47   28.90
   3  -4   1  362.76   29.60
  -4   4  -1    9.30    3.10
  -4   4  -1    9.70    7.70
  -4   4  -1    8.90    4.60
  -4   4  -1   16.80    7.70
  -4   4  -1   21.50    5.90
  -4   4  -1    7.30    5.00
   4  -4   1    8.50    2.70
   4  -4   1   13.20    3.40
   4  -4   1    9.80    6.50
   4  -4   1   33.80    8.70
   4  -4   1    8.80    9.50
  -5   4  -1   30.40   11.20
  -5   4  -1   43.10    5.80
  -5   4  -1   25.90    6.10
  -5   4  -1   30.70    4.20
  -5   4  -1   25.30    5.50
  -5   4  -1   26.20    8.00
   5  -4   1   23.70    9.60
   5  -4   1   31.20    5.90
   5  -4   1   37.20    9.30
   5  -4   1   28.80    8.10
  -6   4  -1    7.00    4.40
  -6   4  -1    2.80    3.40
  -6   4  -1    1.40    6.40
  -6   4  -1   10.60   11.30
  -6   4  -1    6.10   10.40
   6  -4   1   -0.90    8.90
   6  -4   1    3.10   11.00
   6  -4   1   10.90    9.60
   6  -4   1    6.40    8.00
  -7   4  -1   25.00   12.70
  -7   4  -1   17.90   13.10
  -7   4  -1   -1.20    5.80
   7  -4   1   13.70   11.20
   7  -4   1    4.80   11.30
   7  -4   1    8.40    8.40
   7  -4   1    9.00   11.30
  -8   4  -1   33.90   15.90
  -8   4  -1   23.90   14.90
  -8   4  -1   13.60    7.40
   8  -4   1    5.80   11.60
   8  -4   1   29.00   16.50
   8  -4   1    7.30   14.80
  -9   4  -1   46.50   10.50
  -9   4  -1   10.00   20.20
  -9   4  -1   22.60   17.30
   9  -4   1   12.00   19.00
   9  -4   1   -1.40   15.40
   9  -4   1   11.10   22.80
 -10   4  -1   -7.30   11.50
 -10   4  -1    5.00   25.70
 -10   4  -1  -10.50   19.00
 -10   4  -1  -13.50   19.80
 -10   4  -1   62.99   25.20
  10  -4   1   -7.50   22.40
  10  -4   1   31.60   23.90
  10  -4   1   33.10   19.60
 -11   4  -1   11.00   14.20
 -11   4  -1   57.79   40.30
 -11   4  -1   15.60   31.70
 -11   4  -1  -11.60   29.60
  11  -4   1    1.60   25.60
  11  -4   1  -16.40   23.50
  11   3  -1  -40.40   37.30
  11   3  -1  -20.50   24.50
  11   3  -1  -18.40   40.40
 -11  -3   1   -8.20   16.40
 -11  -3   1   10.20   23.80
 -11  -3   1   42.30   35.70
  10   3  -1   51.39   25.90
  10   3  -1   20.10   21.80
  10   3  -1   48.50   28.30
 -10  -3   1    6.50   11.00
 -10  -3   1   37.50   21.80
 -10  -3   1   30.50   18.30
   9   3  -1   -6.70   25.90
   9   3  -1  -10.10   16.90
   9   3  -1    3.50   20.80
  -9  -3   1    4.90    7.90
  -9  -3   1   -3.00   12.30
  -9  -3   1    0.00    9.00
  -9  -3   1    2.90   17.80
   8   3  -1   14.60   16.90
   8   3  -1   -0.70   12.30
   8   3  -1    9.90   16.10
  -8  -3   1   18.60    6.90
  -8  -3   1    8.90   15.20
  -8  -3   1   11.40    8.10
  -8  -3   1   10.50   10.10
   7   3  -1   11.20   13.60
   7   3  -1   10.90   12.90
   7   3  -1    0.70   10.60
  -7  -3   1   25.60    8.10
  -7  -3   1   17.70    7.90
  -7  -3   1   22.50    7.60
  -7  -3   1   11.60    6.40
  -7  -3   1   25.80   12.40
   6   3  -1   -0.20    7.30
   6   3  -1    6.00   10.10
   6   3  -1    4.10    3.40
   6   3  -1   -0.10    8.40
  -6  -3   1    3.90    7.20
  -6  -3   1   -4.70    6.70
  -6  -3   1   27.70   14.80
  -6  -3   1   -6.20    4.20
  -6  -3   1   13.60    5.50
  -6  -3   1    7.20    4.80
   5   3  -1  158.68   17.50
   5   3  -1  142.59   12.80
   5   3  -1  171.88   15.90
   5   3  -1  148.69   13.60
   5   3  -1  127.39   18.00
  -5  -3   1  162.18   12.90
  -5  -3   1  153.18   14.20
  -5  -3   1  161.98   15.40
  -5  -3   1  159.08   14.20
  -5  -3   1  139.19   16.00
  -5  -3   1  158.98   13.10
  -5  -3   1  145.79   16.30
   4   3  -1  101.39    9.00
   4   3  -1  109.99    8.40
   4   3  -1   98.19    9.60
   4   3  -1  105.99   12.00
   4   3  -1   83.79   13.40
  -4  -3   1  107.39    9.40
  -4  -3   1   68.09   10.50
  -4  -3   1  103.19    8.40
  -4  -3   1   96.39   10.70
  -4  -3   1   84.29   10.10
  -4  -3   1   82.29   10.60
  -4  -3   1   95.29    9.50
   3   3  -1  494.85   38.10
   3   3  -1  478.15   39.20
   3   3  -1  486.15   37.70
   3   3  -1  477.65   38.00
   3   3  -1  497.75   38.80
  -3  -3   1  491.05   38.40
  -3  -3   1  500.35   37.70
  -3  -3   1  476.45   38.20
  -3  -3   1  448.96   38.40
  -3  -3   1  441.86   38.60
   2   3  -1  757.12   60.09
   2   3  -1  743.53   59.69
   2   3  -1  642.64   59.89
   2   3  -1  786.22   59.49
   2   3  -1  753.82   59.29
   2   3  -1  795.02   59.89
  -2  -3   1  735.53   59.69
  -2  -3   1  794.32   59.79
  -2  -3   1  794.82   60.09
  -2  -3   1  804.82   59.29
   1   3  -1  979.70   74.79
   1   3  -1  912.01   74.69
   1   3  -1  902.71   74.49
   1   3  -1  981.20   74.79
   1   3  -1  982.80   74.69
   1   3  -1  960.40   75.09
  -1  -3   1  937.71   74.79
  -1  -3   1  973.80   74.69
  -1  -3   1  926.21   74.69
  -1  -3   1 1012.90   74.79
  -1  -3   1  873.01   74.59
  -1  -3   1 1088.69   74.99
   0   3  -1   92.89    9.60
   0   3  -1  116.99    9.10
   0   3  -1  115.19    9.20
   0   3  -1  119.39    9.00
   0   3  -1  117.39    9.50
   0   3  -1  104.69    9.20
   0   3  -1   97.99    9.10
   0  -3   1  125.19    9.50
   0  -3   1  109.19    9.10
   0  -3   1  124.99    9.00
   0  -3   1  108.99    9.10
  -1   3  -1    6.20    1.30
  -1   3  -1    8.60    2.20
   1  -3   1    7.70    1.60
   1  -3   1    5.20    1.30
   1  -3   1    7.00    1.80
  -2   3  -1 3348.06  260.97
  -2   3  -1 3359.96  261.67
  -2   3  -1 3358.86  261.37
  -2   3  -1 3350.26  261.37
  -2   3  -1 3766.62  261.77
  -2   3  -1 3531.35  260.97
  -2   3  -1 3408.96  261.17
  -2   3  -1 3203.18  260.87
   2  -3   1 3339.17  261.77
   2  -3   1 3309.37  261.27
   2  -3   1 3385.06  260.97
   2  -3   1 3276.97  261.17
   2  -3   1 3185.38  261.07
  -3   3  -1  132.79   12.60
  -3   3  -1  156.58   12.70
  -3   3  -1  137.69   14.00
  -3   3  -1  149.59   13.10
  -3   3  -1  158.38   14.00
  -3   3  -1  153.28   13.20
  -3   3  -1  153.98   12.60
  -3   3  -1  164.48   13.20
   3  -3   1  128.49   13.10
   3  -3   1  168.88   13.40
   3  -3   1  134.69   12.50
   3  -3   1  172.48   12.80
   3  -3   1  147.59   12.60
   3  -3   1  177.18   14.30
  -4   3  -1   25.00    4.80
  -4   3  -1   24.30    5.60
  -4   3  -1   30.40    4.60
  -4   3  -1   35.20    7.80
  -4   3  -1   42.80    6.80
  -4   3  -1   25.50    5.20
  -4   3  -1   24.20    8.10
   4  -3   1   34.90    7.20
   4  -3   1   44.30    7.80
   4  -3   1   18.50    5.70
   4  -3   1   30.00    4.60
  -5   3  -1   49.80    7.80
  -5   3  -1   51.59    6.60
  -5   3  -1   41.10   11.50
  -5   3  -1   36.30    6.60
  -5   3  -1   11.60   10.90
  -5   3  -1   39.70    7.50
  -5   3  -1   41.90    7.10
   5  -3   1   38.20   10.70
   5  -3   1   56.29    7.10
   5  -3   1   46.50    9.40
   5  -3   1   44.10    8.50
  -6   3  -1   31.30    7.10
  -6   3  -1   50.59    7.40
  -6   3  -1   53.19   13.60
  -6   3  -1   61.49    5.60
  -6   3  -1   27.90   11.60
   6  -3   1   27.00   10.10
   6  -3   1   38.10    9.30
   6  -3   1   48.80   12.00
   6  -3   1   52.19   10.80
  -7   3  -1   37.80   12.80
  -7   3  -1   14.30   11.90
  -7   3  -1   27.70    6.80
   7  -3   1    7.90   12.50
   7  -3   1   42.20   12.40
   7  -3   1   11.70   12.30
   7  -3   1   19.80    9.20
  -8   3  -1   15.00   14.60
  -8   3  -1   22.50   15.40
  -8   3  -1   16.70    6.70
   8  -3   1   -7.80   11.80
   8  -3   1   16.30   16.40
   8  -3   1    9.50   13.80
  -9   3  -1   -0.90   18.70
  -9   3  -1    3.90    8.50
  -9   3  -1   23.50   13.20
  -9   3  -1    9.60   18.90
   9  -3   1   26.90   15.60
   9  -3   1   17.50   15.80
   9  -3   1  -14.00   21.70
 -10   3  -1   19.80   17.90
 -10   3  -1    3.70   25.70
 -10   3  -1    7.30   18.90
 -10   3  -1    3.90   12.30
 -10   3  -1   71.39   26.20
 -10   3  -1  -27.10   17.50
  10  -3   1   20.70   25.20
  10  -3   1   -1.90   18.30
  10  -3   1   47.50   23.00
 -11   3  -1    6.90   27.90
 -11   3  -1   32.70   37.80
 -11   3  -1    1.10   15.60
 -11   3  -1   -5.90   33.00
  11  -3   1    3.70   29.20
  11  -3   1   -4.10   21.60
  11  -3   1  -47.90   32.70
  11   2  -1   39.40   23.30
  11   2  -1   15.90   36.70
  11   2  -1    0.20   20.70
 -11  -2   1   14.00   32.40
 -11  -2   1   20.30   25.00
 -11  -2   1    4.00   16.60
  10   2  -1    6.80   23.20
  10   2  -1    5.40   16.60
  10   2  -1   45.20   34.00
  10   2  -1  -16.50   27.80
 -10  -2   1   43.60   22.80
 -10  -2   1    7.90   11.60
 -10  -2   1   47.60   22.10
 -10  -2   1   30.20   16.40
   9   2  -1    9.70   24.00
   9   2  -1    9.30   16.30
   9   2  -1   24.10   23.90
   9   2  -1   32.20   15.00
  -9  -2   1   20.10    9.00
  -9  -2   1    3.10   17.40
  -9  -2   1   21.40    8.30
  -9  -2   1   19.10   12.80
   8   2  -1   25.10   19.20
   8   2  -1    7.50   11.60
   8   2  -1    6.80   15.50
   8   2  -1   19.70   11.90
  -8  -2   1   15.70    9.90
  -8  -2   1   23.60    8.70
  -8  -2   1   26.70   13.50
  -8  -2   1   24.60    8.50
  -8  -2   1   19.10    9.20
   7   2  -1   11.30   10.40
   7   2  -1    6.90   10.70
   7   2  -1   15.60   10.60
   7   2  -1    8.20   13.40
  -7  -2   1    1.80    7.70
  -7  -2   1    3.50    5.40
  -7  -2   1    7.20    6.60
  -7  -2   1  -11.70    8.70
  -7  -2   1    9.90   12.60
   6   2  -1   27.90    6.80
   6   2  -1   35.30   14.20
   6   2  -1   18.00    8.10
   6   2  -1   25.30   10.20
  -6  -2   1   28.00    9.60
  -6  -2   1   25.80    5.60
  -6  -2   1   17.80    5.30
  -6  -2   1   32.10    4.40
  -6  -2   1    9.90    7.10
   5   2  -1   36.80    4.20
   5   2  -1   37.50    5.50
   5   2  -1   52.59   10.00
   5   2  -1   43.20   12.30
   5   2  -1   47.00    5.70
   5   2  -1   35.80   10.60
  -5  -2   1   49.30    5.60
  -5  -2   1   44.20    8.30
  -5  -2   1   32.80    4.40
  -5  -2   1   36.40    9.50
  -5  -2   1   35.20    6.20
  -5  -2   1   30.10    5.60
  -5  -2   1   44.00   11.40
  -5  -2   1   42.40    6.60
   4   2  -1    6.90    9.90
   4   2  -1    1.10    3.60
   4   2  -1    1.20    2.00
   4   2  -1    6.20    6.50
  -4  -2   1   12.00    7.60
  -4  -2   1    1.60    3.70
  -4  -2   1   -8.50    4.30
  -4  -2   1    3.30    2.90
  -4  -2   1   -5.50    4.20
  -4  -2   1   21.10    6.40
  -4  -2   1   -2.60    3.70
  -4  -2   1    3.10    1.70
   3   2  -1  208.78   17.30
   3   2  -1  185.78   15.80
   3   2  -1  202.58   15.70
   3   2  -1  195.58   16.60
   3   2  -1  193.68   15.30
  -3  -2   1  185.18   15.80
  -3  -2   1  210.68   16.80
  -3  -2   1  170.38   15.70
  -3  -2   1  174.68   16.10
  -3  -2   1  197.98   15.60
  -3  -2   1  173.88   15.20
  -3  -2   1  201.08   16.40
  -3  -2   1  195.68   15.90
  -3  -2   1  179.08   16.60
   2   2  -1  694.93   52.39
   2   2  -1  652.83   52.09
   2   2  -1  569.94   51.59
   2   2  -1  646.64   51.89
   2   2  -1  772.52   52.69
  -2  -2   1  749.62   52.49
  -2  -2   1  582.34   51.59
  -2  -2   1  631.94   52.39
  -2  -2   1  684.23   52.09
  -2  -2   1  659.73   52.19
   1   2  -1  658.83   50.49
   1   2  -1  647.44   50.59
   1   2  -1  586.44   50.79
   1   2  -1  679.23   50.69
  -1  -2   1  671.63   50.49
  -1  -2   1  640.94   50.59
  -1  -2   1  656.93   50.79
   0   2  -1   63.19    5.60
   0   2  -1   68.39    5.70
   0  -2   1   71.99    5.60
  -1   2  -1  252.17   22.20
  -1   2  -1  304.27   21.90
  -1   2  -1  299.77   21.90
  -1   2  -1  266.57   22.00
  -1   2  -1  289.77   22.10
  -1   2  -1  293.97   21.80
   1  -2   1  284.67   21.90
   1  -2   1  253.77   22.00
   1  -2   1  264.87   22.00
   1  -2   1  245.68   21.80
   1  -2   1  313.27   21.90
  -2   2  -1 1476.75  118.79
  -2   2  -1 1469.95  118.39
  -2   2  -1 1500.95  119.09
  -2   2  -1 1534.25  118.79
  -2   2  -1 1771.42  118.59
  -2   2  -1 1499.05  118.59
  -2   2  -1 1506.75  118.49
   2  -2   1 1532.65  118.49
   2  -2   1 1674.03  118.99
   2  -2   1 1431.16  118.49
   2  -2   1 1414.86  118.39
   2  -2   1 1498.45  118.69
   2  -2   1 1533.65  118.59
  -3   2  -1  233.18   18.50
  -3   2  -1  182.78   18.70
  -3   2  -1  251.97   18.10
  -3   2  -1  211.78   18.30
  -3   2  -1  222.38   17.90
  -3   2  -1  238.48   19.00
  -3   2  -1  183.68   17.80
  -3   2  -1  262.37   18.30
   3  -2   1  247.78   18.90
   3  -2   1  198.78   18.20
   3  -2   1  259.77   18.40
   3  -2   1  185.48   17.70
   3  -2   1  201.08   18.90
  -4   2  -1   42.90    5.80
  -4   2  -1   49.90    6.60
  -4   2  -1   38.60    8.20
  -4   2  -1   38.00    6.10
  -4   2  -1   38.90    5.00
  -4   2  -1   56.69    7.10
  -4   2  -1   31.70    5.30
  -4   2  -1   56.69    8.20
   4  -2   1   44.60    8.30
   4  -2   1   63.49   10.60
   4  -2   1   56.29    8.40
   4  -2   1   35.90    5.10
  -5   2  -1   14.90    9.70
  -5   2  -1    9.00    5.70
  -5   2  -1   11.50    3.50
  -5   2  -1    9.90    5.80
  -5   2  -1   -3.60    4.30
  -5   2  -1    5.70    6.40
  -5   2  -1    2.10    9.50
  -5   2  -1   11.00    4.30
  -5   2  -1    9.90    2.20
  -5   2  -1    6.60    6.20
   5  -2   1    7.50    6.40
   5  -2   1    5.10    9.90
   5  -2   1    2.30    7.90
   5  -2   1    4.60    6.00
   5  -2   1    8.10    8.50
  -6   2  -1    7.30    9.50
  -6   2  -1    7.20    6.00
  -6   2  -1   14.30   11.10
  -6   2  -1   17.90    6.10
  -6   2  -1    6.30    3.10
  -6   2  -1    0.10    5.10
   6  -2   1    5.00    9.80
   6  -2   1    2.00    8.20
   6  -2   1    9.80    7.30
   6  -2   1    9.50    8.10
   6  -2   1    4.70    8.90
  -7   2  -1   35.90   12.00
  -7   2  -1   18.30   11.00
  -7   2  -1    8.80    6.40
  -7   2  -1   33.70   13.60
   7  -2   1   17.20   12.10
   7  -2   1   47.30   10.30
   7  -2   1   16.50   13.00
   7  -2   1   39.80   11.50
  -8   2  -1   17.00    7.30
  -8   2  -1   30.50   10.40
  -8   2  -1   36.70   13.80
  -8   2  -1   -1.90   12.50
  -8   2  -1   18.80   10.60
  -8   2  -1   -4.10   13.00
   8  -2   1    2.20   15.80
   8  -2   1    2.40   13.60
   8  -2   1   -2.60   10.90
  -9   2  -1    1.80   11.90
  -9   2  -1   15.40   17.30
  -9   2  -1   11.70   13.80
  -9   2  -1    1.40    8.20
  -9   2  -1   13.50   18.20
   9  -2   1    9.30   21.00
   9  -2   1   15.60   14.80
   9  -2   1   31.70   14.70
 -10   2  -1   -0.90   11.90
 -10   2  -1   10.00   16.60
 -10   2  -1   26.00   16.80
 -10   2  -1   -2.40   17.70
 -10   2  -1   30.60   24.80
 -10   2  -1  -21.90   25.40
  10  -2   1   -0.20   21.20
  10  -2   1    4.40   24.20
  10  -2   1   16.30   19.50
 -11   2  -1  -31.60   13.80
 -11   2  -1   -7.60   33.70
 -11   2  -1   32.40   36.80
 -11   2  -1   13.90   26.50
  11  -2   1  -21.40   21.10
  11  -2   1    0.10   28.70
  11  -2   1    5.90   27.10
  11   1  -1   36.80   36.60
  11   1  -1  -14.50   20.50
  11   1  -1   12.80   25.50
 -11  -1   1   23.30   32.90
 -11  -1   1   12.20   15.40
 -11  -1   1  -29.00   35.30
 -11  -1   1   -4.40   24.00
  10   1  -1    4.80   20.90
  10   1  -1   11.10   18.10
  10   1  -1  -30.20   26.00
  10   1  -1    2.80   27.50
 -10  -1   1    2.20   15.90
 -10  -1   1   16.20   11.20
 -10  -1   1    9.90   25.20
   9   1  -1   28.40   17.30
   9   1  -1  -11.40   23.70
   9   1  -1   19.40   13.20
   9   1  -1   26.70   21.60
  -9  -1   1   -2.80   12.20
  -9  -1   1    5.80   16.10
  -9  -1   1  -14.70    9.70
   8   1  -1   25.80   13.50
   8   1  -1   20.00   14.40
   8   1  -1   37.50   16.80
   8   1  -1   27.70   11.00
  -8  -1   1   31.10   10.50
  -8  -1   1   41.70   14.50
  -8  -1   1   13.40    7.90
   7   1  -1    4.70    8.90
   7   1  -1   11.80   15.40
   7   1  -1   12.20    9.30
   7   1  -1    9.20   13.80
  -7  -1   1    5.90   10.40
  -7  -1   1   14.80    3.90
  -7  -1   1    9.40    8.60
  -7  -1   1    3.00    7.40
  -7  -1   1   -3.80    6.70
   6   1  -1   20.50   11.20
   6   1  -1   17.80    9.60
   6   1  -1   17.70    8.20
   6   1  -1   19.90   11.50
  -6  -1   1   20.00    9.90
  -6  -1   1   29.40    6.10
  -6  -1   1   18.80    3.20
  -6  -1   1    9.50    7.30
  -6  -1   1    9.00    6.30
  -6  -1   1    7.00    7.80
   5   1  -1   -2.10    4.80
   5   1  -1    2.80    7.40
   5   1  -1    2.00    7.70
   5   1  -1   11.80   11.70
  -5  -1   1    4.20    8.40
  -5  -1   1   -1.30    4.40
  -5  -1   1    6.30    5.70
  -5  -1   1    4.40    6.70
  -5  -1   1    8.00    4.40
  -5  -1   1    3.50    8.30
  -5  -1   1    2.00    3.90
  -5  -1   1    2.80    2.20
  -5  -1   1   10.90    6.20
   4   1  -1   95.59    8.90
   4   1  -1   97.19    9.90
   4   1  -1   93.49   12.90
   4   1  -1   95.49    8.90
   4   1  -1  117.09   11.70
  -4  -1   1  103.89    8.90
  -4  -1   1   88.69    9.80
  -4  -1   1  102.69    9.60
  -4  -1   1   87.29   10.30
  -4  -1   1  101.99    8.30
  -4  -1   1  108.39    9.30
  -4  -1   1   83.79    9.10
  -4  -1   1  103.39   10.60
  -4  -1   1  101.89    9.40
   3   1  -1   76.99    8.80
   3   1  -1   58.39    8.10
   3   1  -1   80.59    7.60
   3   1  -1   88.99    6.80
   3   1  -1   80.69    7.20
   3   1  -1   85.49    7.30
  -3  -1   1   71.39    8.50
  -3  -1   1   83.09    7.50
  -3  -1   1   77.89    7.20
  -3  -1   1   70.59    7.40
  -3  -1   1   78.09    7.80
  -3  -1   1   79.79    7.60
  -3  -1   1   71.19    7.90
  -3  -1   1   89.89    7.70
  -3  -1   1   90.19    6.70
   2   1  -1  164.78   12.00
   2   1  -1  142.99   13.20
  -2  -1   1  137.99   12.90
   1   1  -1  347.77   26.40
   1   1  -1  336.57   26.80
   1   1  -1  345.27   26.50
   1   1  -1  348.37   26.80
   1   1  -1  299.67   26.80
  -1  -1   1  365.76   26.60
  -1  -1   1  371.86   26.40
  -1  -1   1  332.17   26.30
  -1  -1   1  283.67   26.60
  -1  -1   1  340.47   26.50
  -2   1  -1   34.70    4.60
  -2   1  -1   26.30    3.50
  -2   1  -1   39.60    3.80
  -2   1  -1   22.90    3.10
  -2   1  -1   37.60    5.10
  -2   1  -1   29.40    4.20
  -2   1  -1   32.90    4.90
  -2   1  -1   21.90    3.50
   2  -1   1   38.10    4.30
   2  -1   1   31.60    4.90
   2  -1   1   36.70    4.90
   2  -1   1   31.40    4.20
   2  -1   1   23.10    3.50
  -3   1  -1   82.49    7.70
  -3   1  -1   77.19    6.50
  -3   1  -1   58.59    6.00
  -3   1  -1   47.80    5.80
  -3   1  -1   69.09    6.40
  -3   1  -1   55.89    6.60
   3  -1   1   58.59    6.20
   3  -1   1   54.99    7.50
   3  -1   1   60.39    7.00
   3  -1   1   63.49    6.00
  -4   1  -1   17.70    2.50
  -4   1  -1   18.30    4.50
  -4   1  -1   10.30    4.40
  -4   1  -1    4.70    4.60
  -4   1  -1   11.30    2.60
  -4   1  -1   11.80    3.80
  -4   1  -1   10.80    6.30
  -4   1  -1   12.50    3.00
  -4   1  -1   10.20    3.30
   4  -1   1   13.90    5.10
   4  -1   1    4.80    6.60
   4  -1   1    8.00    3.70
   4  -1   1   13.00    5.00
   4  -1   1    2.70    7.30
  -5   1  -1   61.09    8.70
  -5   1  -1   68.89    9.00
  -5   1  -1   87.19    9.40
  -5   1  -1   75.59   10.50
  -5   1  -1   87.29    8.30
  -5   1  -1   91.39   11.70
  -5   1  -1   90.39    7.90
  -5   1  -1   85.29    9.80
  -5   1  -1   64.89    6.90
   5  -1   1   74.99    9.00
   5  -1   1   78.09   10.40
   5  -1   1   84.19   11.20
  -6   1  -1   55.19    7.90
  -6   1  -1   11.40   12.60
  -6   1  -1   76.99   11.10
  -6   1  -1   33.20    5.10
  -6   1  -1   67.69   12.00
  -6   1  -1   29.00    7.20
   6  -1   1   47.60    9.10
   6  -1   1   55.89   10.40
   6  -1   1   46.80   10.40
   6  -1   1   53.39   10.20
   6  -1   1   49.00   12.90
  -7   1  -1   20.80   10.50
  -7   1  -1   10.50    6.40
  -7   1  -1    6.30   11.40
  -7   1  -1   20.90    9.20
  -7   1  -1    8.90    3.70
   7  -1   1   14.20    9.60
   7  -1   1   11.80   10.70
   7  -1   1   -4.40   12.90
   7  -1   1    1.10    8.80
  -8   1  -1   -5.60   13.50
  -8   1  -1   11.40    7.20
  -8   1  -1    2.60    7.70
  -8   1  -1   15.60   11.30
  -8   1  -1    9.70   10.50
  -8   1  -1   -4.40   13.80
  -8   1  -1    3.20   12.90
   8  -1   1  -24.20   14.70
   8  -1   1    8.60   10.70
   8  -1   1   -5.00   15.70
   8  -1   1   11.40   11.00
  -9   1  -1   20.90    8.10
  -9   1  -1   39.20   15.50
  -9   1  -1   36.30   19.00
  -9   1  -1   21.50   13.90
   9  -1   1    0.40   15.80
   9  -1   1    3.40   14.60
   9  -1   1   21.50   22.30
 -10   1  -1    0.60   17.30
 -10   1  -1   -3.70   12.70
 -10   1  -1    1.20   22.50
 -10   1  -1   29.50   17.10
 -10   1  -1   15.10   26.10
  10  -1   1  -18.10   19.70
  10  -1   1  -15.40   19.50
  10  -1   1   13.30   26.30
 -11   1  -1    1.30   36.40
 -11   1  -1   -2.80   25.20
 -11   1  -1   50.09   32.90
 -11   1  -1   23.30   14.20
  11  -1   1  -16.70   31.10
  11  -1   1   20.30   24.90
  11  -1   1    4.10   23.40
  11   0  -1   15.90   33.70
  11   0  -1   -1.30   23.80
  11   0  -1   58.29   24.50
 -11   0   1  -43.20   28.40
 -11   0   1  -10.00   14.90
 -11   0   1  -23.40   23.20
 -11   0   1   39.00   34.10
 -11   0   1  -20.60   32.10
  10   0  -1   40.90   19.40
  10   0  -1  -17.40   26.60
  10   0  -1   21.90   20.90
 -10   0   1   70.69   16.60
 -10   0   1    8.70   11.00
 -10   0   1   34.20   26.30
 -10   0   1    7.70   25.00
   9   0  -1  -15.70   24.60
   9   0  -1   -1.00   14.10
   9   0  -1   -5.40   22.00
   9   0  -1  -12.20   13.60
  -9   0   1   25.70   11.60
  -9   0   1   13.60   17.70
  -9   0   1    3.40    9.60
   8   0  -1   12.80   15.70
   8   0  -1   27.90   12.70
   8   0  -1   10.20   11.50
   8   0  -1   13.00   18.40
  -8   0   1   12.80    6.90
  -8   0   1   14.70   10.00
  -8   0   1   22.00   14.50
   7   0  -1   -8.50   10.30
   7   0  -1   24.80   10.30
   7   0  -1    6.70   12.50
   7   0  -1    2.50    8.80
  -7   0   1    0.30    8.40
  -7   0   1   -2.50   10.50
  -7   0   1   -4.60    5.60
  -7   0   1    9.70    7.80
   6   0  -1    0.70    9.60
   6   0  -1   12.60   12.10
   6   0  -1   12.20    7.90
   6   0  -1   17.30    9.60
  -6   0   1   34.80    7.40
  -6   0   1   16.40   10.00
  -6   0   1   20.10    6.60
  -6   0   1   18.80    9.10
  -6   0   1   22.30    3.20
  -6   0   1    7.30    5.80
  -6   0   1   16.70    6.50
   5   0  -1   13.60    6.20
   5   0  -1    7.30    7.30
   5   0  -1    8.30   11.00
   5   0  -1    1.00    8.10
  -5   0   1   12.80    6.80
  -5   0   1   -5.20    4.80
  -5   0   1    9.70    4.30
  -5   0   1    6.50    7.90
  -5   0   1    2.90    4.90
  -5   0   1    2.70    8.30
  -5   0   1    5.70    1.90
  -5   0   1    3.10    5.30
  -5   0   1    5.80    4.40
   4   0  -1    8.80    8.50
   4   0  -1   24.30    4.40
   4   0  -1   16.80    6.00
   4   0  -1   18.90    8.00
  -4   0   1   18.50    5.30
  -4   0   1   13.90    3.60
  -4   0   1   16.40    2.30
  -4   0   1   19.90    6.10
  -4   0   1   21.60    5.60
  -4   0   1   16.60    4.50
  -4   0   1   16.90    4.70
  -4   0   1   23.20    4.50
   3   0  -1  198.68   18.10
   3   0  -1  212.28   16.80
   3   0  -1  214.98   16.70
   3   0  -1  201.68   17.20
   3   0  -1  200.08   17.70
  -3   0   1  208.28   16.70
  -3   0   1  211.28   16.80
  -3   0   1  198.58   17.20
  -3   0   1  196.98   17.70
  -3   0   1  202.68   16.30
  -3   0   1  201.38   17.40
  -3   0   1  215.28   17.10
  -3   0   1  211.58   16.80
   2   0  -1   93.59    8.50
   2   0  -1   88.39    7.70
  -2   0   1   79.29    8.50
  -2   0   1   83.39    8.20
  -2   0   1   84.09    7.80
  -2   0   1  102.49    7.80
  -1   0  -1  113.19    9.40
  -1   0  -1  121.29    9.40
  -2   0  -1  499.55   40.20
  -2   0  -1  594.34   40.50
  -2   0  -1  599.34   40.60
  -2   0  -1  510.35   40.60
  -2   0  -1  441.16   40.30
  -2   0  -1  504.85   40.90
   2   0   1  525.85   40.50
   2   0   1  462.75   40.50
   2   0   1  506.55   41.00
  -3   0  -1  246.88   20.60
  -3   0  -1  236.68   20.30
  -3   0  -1  237.78   20.80
  -3   0  -1  285.67   20.30
  -3   0  -1  225.38   21.00
  -3   0  -1  255.97   20.50
  -3   0  -1  259.67   20.00
  -3   0  -1  284.67   20.70
   3   0   1  212.98   21.20
   3   0   1  273.37   20.60
   3   0   1  286.77   20.70
   3   0   1  236.08   20.30
   3   0   1  230.78   20.90
  -4   0  -1   71.49    7.70
  -4   0  -1   76.39    7.60
  -4   0  -1   74.19    8.50
  -4   0  -1   57.69    7.10
  -4   0  -1   61.09    6.90
  -4   0  -1   80.89    7.70
  -4   0  -1   61.29    5.90
   4   0   1   93.79   11.70
   4   0   1   65.09    7.20
   4   0   1   72.19    9.30
   4   0   1   69.79    8.10
  -5   0  -1   63.59    7.70
  -5   0  -1   45.00    7.10
  -5   0  -1   55.19    7.50
  -5   0  -1   47.50    7.10
  -5   0  -1   50.19    8.00
  -5   0  -1   61.69    7.50
  -5   0  -1   45.00   10.00
  -5   0  -1   41.20    4.90
  -5   0  -1   48.30    9.90
   5   0   1   49.80   14.50
   5   0   1   50.29   10.80
   5   0   1   61.19    8.80
   5   0   1   50.89    7.70
   5   0   1   68.19   10.10
  -6   0  -1   10.00    6.30
  -6   0  -1    4.60    4.50
  -6   0  -1    7.90    2.90
  -6   0  -1   23.10    6.40
  -6   0  -1    6.50    5.00
  -6   0  -1    8.80    9.20
  -6   0  -1   11.50    9.00
   6   0   1    5.50    8.80
   6   0   1   11.70    7.30
   6   0   1   -0.30    7.80
   6   0   1    5.00    8.30
  -7   0  -1   76.39   10.80
  -7   0  -1   92.19    9.20
  -7   0  -1  117.09   17.50
  -7   0  -1   79.79   11.80
   7   0   1   97.89   14.80
   7   0   1   86.69   12.70
   7   0   1   71.39   16.70
   7   0   1  104.09   18.80
  -8   0  -1   46.30   11.40
  -8   0  -1   44.30   15.00
  -8   0  -1   31.70    7.60
  -8   0  -1   18.10    8.00
   8   0   1   23.20   12.00
   8   0   1   11.90   17.50
   8   0   1   16.30   14.30
   8   0   1   15.50   11.80
  -9   0  -1   22.40   11.80
  -9   0  -1   30.20   19.10
  -9   0  -1   17.20    8.80
  -9   0  -1   28.90   17.40
   9   0   1   30.90   22.40
   9   0   1   -1.10   14.50
   9   0   1  -12.20   23.10
   9   0   1    9.30   15.00
 -10   0  -1   40.30   16.30
 -10   0  -1   29.60   26.40
 -10   0  -1   19.10   11.90
 -10   0  -1   32.90   25.70
 -10   0  -1   39.50   17.00
  10   0   1   23.60   28.80
  10   0   1   -4.90   19.60
  10   0   1   10.10   17.70
 -11   0  -1   -6.60   28.80
 -11   0  -1   40.20   23.50
 -11   0  -1    7.50   37.30
 -11   0  -1   -0.50   15.50
 -11   0  -1  -22.20   31.80
  11   0   1  -19.10   21.30
  11   0   1  -27.90   30.40
  11   0   1  -15.60   22.10
  11  -1  -1  -34.50   24.10
  11  -1  -1   48.30   23.40
  11  -1  -1  -19.50   29.70
 -11   1   1  -26.70   26.00
 -11   1   1   10.40   14.70
 -11   1   1   17.60   32.40
 -11   1   1  -12.20   36.40
  10  -1  -1   39.90   22.00
  10  -1  -1   37.10   27.20
  10  -1  -1    5.20   19.80
 -10   1   1   21.50   24.50
 -10   1   1   21.80   27.20
 -10   1   1   37.90   12.60
 -10   1   1   31.10   16.80
   9  -1  -1   -1.30   15.80
   9  -1  -1   17.50   24.00
   9  -1  -1   17.20   14.10
  -9   1   1   32.50   19.30
  -9   1   1   15.50   16.80
  -9   1   1    2.40   12.60
  -9   1   1    5.30    8.60
   8  -1  -1   -3.60   16.20
   8  -1  -1    8.60   12.00
   8  -1  -1    4.90   13.40
   8  -1  -1    1.20   17.00
  -8   1   1   10.30   10.80
  -8   1   1   -9.40    7.20
  -8   1   1   27.50   13.30
  -8   1   1   17.50    9.50
   7  -1  -1   47.80   16.40
   7  -1  -1   56.69   13.50
   7  -1  -1   36.50   10.90
  -7   1   1   42.50    8.80
  -7   1   1   68.59   14.60
   6  -1  -1   16.30    8.80
   6  -1  -1    9.50    7.40
   6  -1  -1    1.40    9.00
   6  -1  -1    9.80   12.30
  -6   1   1   -2.70    8.80
  -6   1   1   30.70    7.40
  -6   1   1   12.60    6.10
  -6   1   1   14.00    7.60
  -6   1   1    7.70    5.30
  -6   1   1   17.60    7.10
   5  -1  -1   68.89   10.70
   5  -1  -1   55.99    9.90
   5  -1  -1   50.69   12.40
   5  -1  -1   47.30   11.10
  -5   1   1   58.79    6.60
  -5   1   1   77.39    9.80
  -5   1   1   48.00   11.20
  -5   1   1   62.19    6.90
  -5   1   1   61.29    9.00
  -5   1   1   53.99    9.30
  -5   1   1   76.09   10.70
  -5   1   1   63.79    7.40
   4  -1  -1  239.78   22.10
   4  -1  -1  244.48   21.60
   4  -1  -1  265.07   22.70
   4  -1  -1  255.87   21.00
   4  -1  -1  238.88   20.50
  -4   1   1  247.88   20.30
  -4   1   1  245.68   20.50
  -4   1   1  245.58   21.10
  -4   1   1  247.48   21.30
  -4   1   1  261.57   20.60
  -4   1   1  268.07   21.20
  -4   1   1  225.98   20.80
  -4   1   1  287.17   22.10
   3  -1  -1  104.99    9.70
   3  -1  -1   90.89   10.60
   3  -1  -1  100.49   10.20
   3  -1  -1   96.29    9.80
   3  -1  -1  119.59    9.10
   3  -1  -1  115.49    9.70
   3  -1  -1  118.49    9.30
  -3   1   1  110.69    9.90
  -3   1   1  103.19   10.00
  -3   1   1   99.89    9.70
  -3   1   1  112.69    9.50
  -3   1   1  113.89   10.70
  -3   1   1  111.09    9.40
  -3   1   1  115.79    9.10
  -3   1   1  102.59    9.50
   2  -1  -1  483.85   38.70
   2  -1  -1  514.95   39.50
   2  -1  -1  581.14   39.40
   2  -1  -1  466.65   38.60
   2  -1  -1  491.95   38.90
   2  -1  -1  502.45   39.10
   2  -1  -1  509.85   38.90
  -2   1   1  525.65   39.30
  -2   1   1  427.46   38.70
  -2   1   1  486.05   39.10
  -2   1   1  449.06   38.60
  -2   1   1  584.94   39.70
  -2   1   1  492.05   38.80
  -2   1   1  428.86   38.90
   1  -1  -1  797.72   59.59
   1  -1  -1  907.51   60.49
   1  -1  -1  702.73   59.79
  -1   1   1  728.83   59.89
  -1   1   1  714.83   59.79
  -1  -1  -1   39.40    3.20
  -1  -1  -1   34.60    3.40
   1   1   1   40.30    4.00
   1   1   1   38.00    3.20
   1   1   1   26.70    3.90
  -2  -1  -1  155.98   11.10
   2   1   1  143.39   11.50
   2   1   1  125.69   11.40
   2   1   1  122.99   11.00
  -3  -1  -1  137.19   11.30
  -3  -1  -1  132.99   11.30
  -3  -1  -1  119.09   11.60
  -3  -1  -1  120.89   10.70
  -3  -1  -1  139.19   11.80
  -3  -1  -1  138.79   11.40
  -3  -1  -1  136.79   11.20
  -3  -1  -1  141.49   12.10
   3   1   1  148.19   12.50
   3   1   1  110.79   10.80
   3   1   1  127.79   12.00
   3   1   1  149.49   11.20
   3   1   1  121.59   11.50
   3   1   1  140.49   11.40
  -4  -1  -1   19.90    5.90
  -4  -1  -1    5.20    3.80
  -4  -1  -1    8.30    2.10
  -4  -1  -1   21.30    3.80
  -4  -1  -1   16.90    4.30
  -4  -1  -1   18.10    5.60
  -4  -1  -1    9.00    3.70
  -4  -1  -1    6.90    4.00
   4   1   1   14.10    6.90
   4   1   1   13.60    8.70
   4   1   1    0.70    4.30
   4   1   1   19.00    3.80
  -5  -1  -1   71.99    8.10
  -5  -1  -1   66.09   10.60
  -5  -1  -1   76.59    6.60
  -5  -1  -1   60.29    9.30
  -5  -1  -1   64.39    8.20
  -5  -1  -1   63.89   10.20
  -5  -1  -1   61.39    7.90
  -5  -1  -1   60.79    9.20
   5   1   1   88.69   13.60
   5   1   1   69.29    8.50
   5   1   1  112.29   15.70
   5   1   1   77.59   10.80
  -6  -1  -1  -10.70    7.40
  -6  -1  -1    6.60    3.40
  -6  -1  -1    7.40    5.80
  -6  -1  -1    1.40    7.00
   6   1   1   32.90   11.10
   6   1   1   -6.00    9.40
   6   1   1   -1.90   10.60
   6   1   1    3.10    7.10
  -7  -1  -1   83.39    9.90
  -7  -1  -1   57.79    9.40
  -7  -1  -1   74.09   14.60
  -7  -1  -1   57.79   10.10
  -7  -1  -1   95.79   12.90
   7   1   1   80.79   12.40
   7   1   1   64.69   16.80
   7   1   1   45.70   13.80
   7   1   1   75.59   12.50
  -8  -1  -1   24.50    7.60
  -8  -1  -1   21.90    8.60
  -8  -1  -1   33.20   12.50
  -8  -1  -1    3.50    9.70
  -8  -1  -1    4.40   14.80
   8   1   1    6.60   14.80
   8   1   1   18.00   10.30
   8   1   1   24.10   16.10
   8   1   1   11.80   11.70
  -9  -1  -1   23.50    8.40
  -9  -1  -1   58.29   13.70
  -9  -1  -1   26.00    8.80
  -9  -1  -1   25.20   17.30
   9   1   1   38.90   21.50
   9   1   1   52.39   15.80
   9   1   1   -5.40   21.40
   9   1   1   44.10   15.80
 -10  -1  -1  -23.60   18.80
 -10  -1  -1   -8.10   12.80
 -10  -1  -1  -21.60   26.10
 -10  -1  -1  -22.70   23.60
 -10  -1  -1   -8.30   15.60
  10   1   1    5.10   16.70
  10   1   1  -17.10   27.40
  10   1   1   15.00   21.20
  10   1   1  -34.50   28.10
 -11  -1  -1  -19.70   38.40
 -11  -1  -1   19.60   32.30
 -11  -1  -1   20.40   15.90
 -11  -1  -1   -0.80   25.10
  11   1   1   -2.20   23.70
  11   1   1    8.20   24.90
  11   1   1   12.90   32.40
  11  -2  -1   47.60   22.50
  11  -2  -1   -8.30   31.50
  11  -2  -1   -1.40   26.40
 -11   2   1   41.50   32.70
 -11   2   1   57.79   37.30
 -11   2   1   42.20   15.40
 -11   2   1    5.30   28.80
  10  -2  -1   14.20   22.20
  10  -2  -1    8.80   24.30
  10  -2  -1   46.90   21.20
 -10   2   1   23.70   19.20
 -10   2   1   26.20   23.70
 -10   2   1   11.40   12.00
 -10   2   1   21.00   25.40
   9  -2  -1    8.00   17.20
   9  -2  -1   28.20   24.10
   9  -2  -1    5.10   15.00
  -9   2   1   30.50   17.40
  -9   2   1   -7.00    8.80
  -9   2   1   -5.80   14.80
  -9   2   1    6.90   12.30
   8  -2  -1   32.00   12.40
   8  -2  -1   10.40   16.20
   8  -2  -1   24.10   13.50
  -8   2   1   45.50   14.60
  -8   2   1   38.10   10.60
  -8   2   1    6.60   13.50
  -8   2   1   22.80   10.90
  -8   2   1   17.40    7.60
   7  -2  -1   17.20   10.20
   7  -2  -1   16.10    9.90
   7  -2  -1    9.60   12.70
  -7   2   1   23.20    9.00
  -7   2   1   18.50   10.50
  -7   2   1   11.90    6.00
  -7   2   1   24.20   12.40
   6  -2  -1   72.29   11.50
   6  -2  -1   70.49   14.80
   6  -2  -1   53.49   10.30
  -6   2   1   59.09    8.30
  -6   2   1   83.59    9.30
  -6   2   1   79.89   12.80
  -6   2   1   76.39    9.60
   5  -2  -1   23.20    5.50
   5  -2  -1   21.30    6.70
   5  -2  -1   15.90   10.30
   5  -2  -1   15.70    9.40
   5  -2  -1   19.20    9.10
  -5   2   1   27.50    8.60
  -5   2   1   27.80    5.20
  -5   2   1   19.10    7.10
  -5   2   1   18.80    6.00
  -5   2   1   17.00    7.70
  -5   2   1    7.70    8.60
  -5   2   1   30.20    4.30
  -5   2   1   33.40    5.80
   4  -2  -1   61.89    9.70
   4  -2  -1   49.00    6.40
   4  -2  -1   70.19   10.30
   4  -2  -1   79.19    6.80
   4  -2  -1   68.89   10.50
   4  -2  -1   79.19    8.60
  -4   2   1   81.49    7.90
  -4   2   1   76.79    9.30
  -4   2   1   76.49    9.60
  -4   2   1   54.39    6.50
  -4   2   1   47.30    7.50
  -4   2   1   66.89    7.00
  -4   2   1   54.39    6.00
   3  -2  -1  233.98   19.30
   3  -2  -1  240.68   18.10
   3  -2  -1  203.98   18.40
   3  -2  -1  233.98   18.40
   3  -2  -1  204.48   17.70
  -3   2   1  216.68   18.60
  -3   2   1  227.88   17.90
  -3   2   1  205.38   18.00
  -3   2   1  231.78   18.00
  -3   2   1  205.18   18.20
  -3   2   1  225.78   19.00
  -3   2   1  214.78   18.00
   2  -2  -1 1526.55  126.39
   2  -2  -1 1635.04  126.49
   2  -2  -1 1582.84  126.19
   2  -2  -1 1680.33  126.39
   2  -2  -1 1524.75  126.59
   2  -2  -1 1714.23  126.99
  -2   2   1 1802.82  127.09
  -2   2   1 1716.73  126.79
  -2   2   1 1414.66  126.39
  -2   2   1 1646.54  126.39
  -2   2   1 1701.23  126.19
  -2   2   1 1593.14  126.59
  -2   2   1 1626.04  126.39
   1  -2  -1 1768.02  138.79
   1  -2  -1 1813.82  138.89
   1  -2  -1 1843.62  138.69
   1  -2  -1 1778.52  138.59
   1  -2  -1 1715.53  139.19
  -1   2   1 1813.12  138.79
  -1   2   1 1731.83  139.19
  -1   2   1 1506.25  138.79
  -1   2   1 1813.02  138.69
  -1   2   1 1986.30  139.09
  -1   2   1 1786.12  138.79
  -1   2   1 1916.31  138.99
  -1   2   1 1810.12  138.59
   0  -2  -1   -0.20    0.30
   0  -2  -1   -1.00    0.60
   0  -2  -1   -0.20    1.00
   0   2   1   -0.60    0.50
   0   2   1    1.00    0.50
   0   2   1    1.10    1.10
  -1  -2  -1   41.40    3.60
  -1  -2  -1   43.90    3.60
  -1  -2  -1   40.70    3.90
  -1  -2  -1   44.70    3.90
  -1  -2  -1   35.40    3.90
   1   2   1   31.70    3.40
   1   2   1   42.50    4.00
   1   2   1   34.90    3.70
   1   2   1   39.60    3.70
   1   2   1   38.80    4.70
  -2  -2  -1 9373.56  720.13
  -2  -2  -1 8892.71  720.33
   2   2   1 9665.33  720.53
  -3  -2  -1   12.70    4.20
  -3  -2  -1    0.60    3.30
  -3  -2  -1    0.80    2.60
  -3  -2  -1    0.70    2.90
  -3  -2  -1    0.40    1.70
  -3  -2  -1   -1.60    2.60
   3   2   1    7.30    4.90
   3   2   1   -3.10    4.20
   3   2   1    7.20    2.30
   3   2   1    2.50    1.60
  -4  -2  -1  106.29    8.70
  -4  -2  -1   86.99    9.50
  -4  -2  -1  121.69   10.60
  -4  -2  -1   76.49   10.30
  -4  -2  -1  103.39   11.20
  -4  -2  -1  100.99    9.50
  -4  -2  -1  101.09    9.00
  -4  -2  -1  100.29    9.90
   4   2   1  104.69    9.10
   4   2   1  111.89    8.70
   4   2   1   96.59    9.50
   4   2   1  115.89   11.80
   4   2   1   87.89   12.50
  -5  -2  -1    5.50    7.40
  -5  -2  -1    1.50    4.90
  -5  -2  -1   -3.70    7.60
  -5  -2  -1    6.50    5.20
  -5  -2  -1    9.30    5.00
  -5  -2  -1    1.30    4.20
  -5  -2  -1    3.30    7.10
  -5  -2  -1    3.00    2.50
   5   2   1    4.20    3.60
   5   2   1   -2.00   10.00
   5   2   1   -2.80    7.90
   5   2   1    0.30    5.30
  -6  -2  -1    4.50    7.50
  -6  -2  -1    6.90    7.90
  -6  -2  -1   18.80    5.80
  -6  -2  -1    0.80    5.10
  -6  -2  -1   15.10    7.90
   6   2   1    8.20    8.60
   6   2   1   25.40    8.80
   6   2   1    6.90    7.60
   6   2   1    6.90   11.50
  -7  -2  -1    7.00    8.60
  -7  -2  -1    6.80    7.20
  -7  -2  -1   13.40   11.20
  -7  -2  -1   -2.20    7.70
  -7  -2  -1   -6.90    6.30
   7   2   1    4.90   11.80
   7   2   1    2.00    8.80
   7   2   1    0.30   10.50
   7   2   1   12.70    9.10
  -8  -2  -1  -13.40   13.70
  -8  -2  -1   12.00    8.80
  -8  -2  -1    9.60    7.60
  -8  -2  -1    9.60    7.00
  -8  -2  -1   21.20    9.60
   8   2   1   -6.10   16.80
   8   2   1   -3.90   15.50
   8   2   1   -2.30   10.90
   8   2   1    1.50   10.50
  -9  -2  -1   58.99   12.10
  -9  -2  -1   52.19   16.80
  -9  -2  -1   80.79   11.70
  -9  -2  -1   87.09   15.30
  -9  -2  -1   61.49   19.10
   9   2   1   59.09   21.60
   9   2   1   43.90   21.90
   9   2   1   84.39   16.60
   9   2   1   79.49   18.90
 -10  -2  -1   19.60   11.90
 -10  -2  -1   18.20   16.00
 -10  -2  -1  -10.30   19.50
 -10  -2  -1    3.00    9.50
 -10  -2  -1   -7.00   28.00
  10   2   1   15.10   17.50
  10   2   1  -20.60   30.20
  10   2   1  -55.49   25.30
  10   2   1   14.30   19.70
 -11  -2  -1    0.90   23.70
 -11  -2  -1   34.10   36.40
 -11  -2  -1   20.40   15.20
 -11  -2  -1  -33.80   33.20
  11   2   1   23.70   25.90
  11   2   1   -9.50   36.70
  11   2   1   14.80   37.20
  11   2   1  -15.10   21.70
  11  -3  -1   23.80   30.80
  11  -3  -1   19.90   32.10
  11  -3  -1   23.90   25.10
 -11   3   1   -4.20   32.80
 -11   3   1   22.90   30.10
 -11   3   1   10.40   14.60
 -11   3   1   -5.80   32.70
  10  -3  -1   26.00   28.70
  10  -3  -1   16.30   23.50
  10  -3  -1    9.10   18.10
 -10   3   1    6.10   12.10
 -10   3   1   67.59   26.20
 -10   3   1  -27.40   25.20
   9  -3  -1   42.40   19.40
   9  -3  -1   -8.60   19.50
   9  -3  -1  -12.70   17.60
  -9   3   1    4.10    8.10
  -9   3   1   23.50   17.10
  -9   3   1    4.40   14.10
  -9   3   1   27.50   18.80
   8  -3  -1    4.70   15.50
   8  -3  -1   20.00   11.00
   8  -3  -1    7.00   16.00
  -8   3   1    0.70    6.80
  -8   3   1   -1.20   14.20
  -8   3   1    9.80   15.30
  -8   3   1   26.60   14.60
   7  -3  -1    6.00   10.50
   7  -3  -1    9.00    9.10
   7  -3  -1   11.10   12.70
  -7   3   1  -12.00   10.40
  -7   3   1   -1.30   11.60
  -7   3   1    5.10    6.30
  -7   3   1    5.10    9.90
  -7   3   1    8.70    9.10
   6  -3  -1  139.89   15.10
   6  -3  -1  175.18   17.00
   6  -3  -1  143.99   15.50
   6  -3  -1  120.79   17.10
  -6   3   1  150.48   14.10
  -6   3   1  134.09   13.90
  -6   3   1  158.78   17.50
  -6   3   1  117.19   16.10
   5  -3  -1   50.19    6.90
   5  -3  -1   67.79   11.10
   5  -3  -1   46.90   12.50
   5  -3  -1   53.49    9.40
  -5   3   1   59.19    8.90
  -5   3   1   55.89    8.10
  -5   3   1   52.49   12.20
  -5   3   1   69.49   10.80
  -5   3   1   54.09    7.10
  -5   3   1   58.89    8.30
  -5   3   1   63.19    9.40
   4  -3  -1   54.09    8.60
   4  -3  -1   54.59    7.70
   4  -3  -1   37.20    5.00
   4  -3  -1   43.20    5.80
   4  -3  -1   34.00    9.30
  -4   3   1   25.10    8.90
  -4   3   1   43.20    6.50
  -4   3   1   61.29    8.30
  -4   3   1   43.90    5.10
  -4   3   1   37.90    5.90
  -4   3   1   47.00    9.10
  -4   3   1   48.90    6.10
  -4   3   1   48.20    6.00
   3  -3  -1   52.49    6.20
   3  -3  -1   59.69    5.40
   3  -3  -1   53.49    8.50
   3  -3  -1   64.29    6.80
   3  -3  -1   51.39    5.10
   3  -3  -1   60.19    5.90
  -3   3   1   50.89    7.20
  -3   3   1   40.10    6.80
  -3   3   1   55.79    6.40
  -3   3   1   62.19    5.40
  -3   3   1   55.19    5.90
  -3   3   1   51.79    5.30
  -3   3   1   53.89    6.10
  -3   3   1   56.79    5.60
   2  -3  -1 1633.84  125.29
   2  -3  -1 1663.93  124.79
   2  -3  -1 1476.85  125.09
   2  -3  -1 1657.03  124.99
   2  -3  -1 1618.94  125.09
  -2   3   1 1549.74  124.99
  -2   3   1 1604.04  125.29
  -2   3   1 1804.32  124.79
  -2   3   1 1636.94  125.39
  -2   3   1 1608.84  124.89
  -2   3   1 1576.24  125.09
  -2   3   1 1573.74  125.69
  -2   3   1 1607.14  124.69
  -2   3   1 1521.85  125.79
   1  -3  -1 1110.89  100.29
   1  -3  -1 1470.15  100.19
   1  -3  -1 1327.17  100.39
   1  -3  -1 1178.78  100.69
   1  -3  -1 1377.76  100.19
   1  -3  -1 1274.77  100.29
  -1   3   1 1304.17  100.09
  -1   3   1 1345.67  100.19
  -1   3   1 1100.49  100.59
  -1   3   1 1429.36  100.49
  -1   3   1 1409.46  100.69
  -1   3   1 1299.97  100.39
  -1   3   1 1170.38  100.19
   0  -3  -1  824.12   61.29
   0  -3  -1  753.02   61.29
   0  -3  -1  776.92   61.59
   0  -3  -1  800.32   61.39
   0  -3  -1  781.72   61.39
   0  -3  -1  836.52   61.59
   0  -3  -1  780.72   61.19
   0   3   1  767.82   61.59
   0   3   1  798.92   61.39
   0   3   1  762.42   61.29
   0   3   1  840.82   61.49
   0   3   1  765.52   61.19
   0   3   1  775.92   61.39
  -1  -3  -1   20.50    3.00
  -1  -3  -1   23.70    3.20
  -1  -3  -1   16.90    2.20
  -1  -3  -1   13.00    2.30
  -1  -3  -1   25.30    3.40
  -1  -3  -1   22.70    3.50
   1   3   1   15.30    2.30
   1   3   1   18.50    3.10
   1   3   1   14.60    2.30
   1   3   1   26.50    3.40
   1   3   1   20.70    3.10
   1   3   1   25.40    3.70
  -2  -3  -1 4245.88  325.17
  -2  -3  -1 4084.39  325.07
  -2  -3  -1 4721.93  324.77
  -2  -3  -1 4313.47  324.97
   2   3   1 3990.20  325.27
   2   3   1 4106.59  324.77
   2   3   1 3873.41  325.07
   2   3   1 4261.67  324.97
   2   3   1 4163.78  324.77
  -3  -3  -1   60.39    6.90
  -3  -3  -1   69.39    7.40
  -3  -3  -1   51.79    6.40
  -3  -3  -1   59.49    5.80
  -3  -3  -1   66.49    6.20
  -3  -3  -1   62.39    7.20
   3   3   1   65.69    7.90
   3   3   1   72.89    9.10
   3   3   1   56.39    5.80
   3   3   1   59.59    6.30
   3   3   1   66.69    5.70
  -4  -3  -1   10.20    5.10
  -4  -3  -1    2.90    5.00
  -4  -3  -1   10.20    4.10
  -4  -3  -1    9.60    2.60
  -4  -3  -1   12.00    4.00
  -4  -3  -1   15.40    6.60
  -4  -3  -1    8.90    5.40
   4   3   1   10.20    6.70
   4   3   1   11.20    2.70
   4   3   1    5.60    9.00
   4   3   1   10.10    3.80
  -5  -3  -1   33.00    8.50
  -5  -3  -1   27.90    9.70
  -5  -3  -1   33.60    6.80
  -5  -3  -1   50.69    6.50
  -5  -3  -1   41.60   10.70
  -5  -3  -1   50.29    5.60
   5   3   1   63.79    8.20
   5   3   1   39.80    4.70
   5   3   1   31.10   10.50
   5   3   1   27.10   11.70
  -6  -3  -1   45.70    9.10
  -6  -3  -1   22.60   10.60
  -6  -3  -1   21.00    9.50
  -6  -3  -1    6.20   10.10
  -6  -3  -1   10.90    5.50
  -6  -3  -1   16.10    5.40
   6   3   1   11.50    9.80
   6   3   1   18.30    7.90
   6   3   1    5.00   11.10
  -7  -3  -1   16.80    7.70
  -7  -3  -1   14.90    9.70
  -7  -3  -1    7.50    9.20
  -7  -3  -1   33.80    7.90
   7   3   1   28.10   11.90
   7   3   1   -9.80   14.70
   7   3   1   20.50   11.10
   7   3   1    0.80   10.10
  -8  -3  -1   13.40   14.50
  -8  -3  -1   19.30    8.20
  -8  -3  -1   18.70    9.60
  -8  -3  -1   18.30    7.00
   8   3   1   17.20   18.20
   8   3   1    1.20   15.30
   8   3   1   15.80   10.70
   8   3   1   13.00   11.70
  -9  -3  -1   17.90    8.30
  -9  -3  -1   17.20   13.00
  -9  -3  -1   -4.60    7.60
  -9  -3  -1   11.40   18.10
   9   3   1   10.00   24.40
   9   3   1   -4.90   17.40
   9   3   1   10.00   14.10
   9   3   1   10.70   24.40
 -10  -3  -1   26.90   10.90
 -10  -3  -1    7.70   10.90
 -10  -3  -1   54.99   14.70
 -10  -3  -1   13.70   17.10
 -10  -3  -1   39.50   21.90
  10   3   1  -40.60   24.70
  10   3   1    4.60   16.80
  10   3   1   16.00   21.10
  10   3   1   17.60   27.70
 -11  -3  -1   43.10   33.70
 -11  -3  -1   17.40   15.70
 -11  -3  -1   25.50   25.10
  11   3   1  -52.39   34.50
  11   3   1   -5.20   37.30
  11   3   1    3.40   26.10
  11  -4  -1   40.90   26.60
  11  -4  -1    5.60   24.70
  11  -4  -1   29.30   33.60
 -11   4   1  -31.70   27.10
 -11   4   1  -16.80   40.10
 -11   4   1   23.70   15.70
 -11   4   1  -11.20   34.00
  10  -4  -1   21.80   27.50
  10  -4  -1  -16.20   23.20
  10  -4  -1    8.20   20.60
 -10   4   1   24.40   21.00
 -10   4   1   22.40   13.20
 -10   4   1   16.40   26.00
 -10   4   1   24.60   23.90
   9  -4  -1   24.10   20.80
   9  -4  -1   28.70   20.80
   9  -4  -1   23.80   16.20
  -9   4   1   24.50   19.20
  -9   4   1   42.30   10.10
  -9   4   1   34.10   17.50
   8  -4  -1   13.00   13.60
   8  -4  -1    8.60   11.10
   8  -4  -1    0.40   15.00
  -8   4   1   -5.00   14.90
  -8   4   1   21.80   14.50
  -8   4   1   10.90    8.20
   7  -4  -1   22.40   13.30
   7  -4  -1   44.90   10.50
   7  -4  -1   33.30   11.70
  -7   4   1   43.40   12.90
  -7   4   1   27.80    7.50
  -7   4   1   36.20   11.10
  -7   4   1   34.50    9.60
  -7   4   1   31.00   13.00
   6  -4  -1   -0.70    5.20
   6  -4  -1    6.10    8.90
   6  -4  -1    6.90    7.00
   6  -4  -1    1.40   11.30
  -6   4   1  -12.50    9.50
  -6   4   1    3.60    6.00
  -6   4   1    3.10    5.20
  -6   4   1    3.70   10.40
  -6   4   1   -6.50    8.00
   5  -4  -1   24.10    4.90
   5  -4  -1   28.50    7.70
   5  -4  -1    9.60    5.70
   5  -4  -1   21.60    7.30
   5  -4  -1   17.60   11.60
  -5   4   1   23.10    5.90
  -5   4   1   21.60    5.50
  -5   4   1   23.50    8.90
  -5   4   1   18.10    6.60
  -5   4   1   21.10    8.60
   4  -4  -1   45.50    5.10
   4  -4  -1   52.89    9.30
   4  -4  -1   58.89   10.00
   4  -4  -1   51.69   11.00
  -4   4   1   37.70   10.30
  -4   4   1   47.00    6.70
  -4   4   1   49.50    6.80
  -4   4   1   56.19   10.10
  -4   4   1   37.50    4.60
  -4   4   1   57.99    5.60
  -4   4   1   47.90    7.60
  -4   4   1   49.50    7.80
  -4   4   1   54.99    5.90
  -4   4   1   47.00    7.00
   3  -4  -1  177.28   14.30
   3  -4  -1  194.08   14.70
   3  -4  -1  168.48   15.20
   3  -4  -1  162.08   14.50
   3  -4  -1  170.78   15.20
  -3   4   1  187.88   14.50
  -3   4   1  149.29   16.20
  -3   4   1  184.08   15.30
  -3   4   1  160.68   14.60
  -3   4   1  174.28   14.90
  -3   4   1  183.58   15.10
  -3   4   1  181.38   15.30
  -3   4   1  177.88   15.90
  -3   4   1  182.38   14.10
   2  -4  -1  280.57   23.80
   2  -4  -1  315.87   24.00
   2  -4  -1  340.67   23.50
   2  -4  -1  265.27   23.20
   2  -4  -1  290.97   23.60
   2  -4  -1  284.07   23.20
   2  -4  -1  270.27   24.40
  -2   4   1  303.47   24.10
  -2   4   1  317.97   23.30
  -2   4   1  276.07   23.70
  -2   4   1  291.67   23.50
  -2   4   1  323.67   24.00
  -2   4   1  340.27   24.50
  -2   4   1  291.17   24.60
  -2   4   1  250.27   23.20
   1  -4  -1  155.88   12.50
   1  -4  -1  132.69   12.80
   1  -4  -1  140.89   11.90
   1  -4  -1  128.19   12.10
   1  -4  -1  166.68   11.90
   1  -4  -1  136.39   11.90
  -1   4   1  144.09   11.90
  -1   4   1  149.19   11.80
  -1   4   1  157.68   12.90
  -1   4   1  150.28   11.90
  -1   4   1  167.88   13.20
  -1   4   1  137.19   12.20
  -1   4   1  157.38   12.60
   0  -4  -1  357.26   30.60
   0  -4  -1  390.96   30.80
   0  -4  -1  372.66   30.60
   0  -4  -1  366.26   31.00
   0  -4  -1  397.46   30.40
   0  -4  -1  424.06   30.50
   0  -4  -1  398.76   30.60
   0   4   1  385.06   30.40
   0   4   1  380.66   30.50
   0   4   1  397.06   30.60
   0   4   1  436.16   30.90
   0   4   1  367.06   31.00
  -1  -4  -1  113.89    9.40
  -1  -4  -1  119.59    9.80
  -1  -4  -1  115.79   10.00
  -1  -4  -1  122.19    9.30
   1   4   1  105.09    9.40
   1   4   1   97.09    9.40
   1   4   1  122.89    9.80
   1   4   1  119.59   10.00
   1   4   1  106.09    9.80
  -2  -4  -1    6.00    3.10
  -2  -4  -1    8.70    1.90
   2   4   1    7.20    4.50
   2   4   1   15.30    3.80
  -3  -4  -1   -4.80    3.70
  -3  -4  -1   -3.90    3.70
  -3  -4  -1    3.00    2.20
  -3  -4  -1    2.60    3.50
  -3  -4  -1    7.50    5.00
   3   4   1   -0.10    2.20
   3   4   1   -2.70    6.10
   3   4   1    4.20    4.50
   3   4   1    2.70    1.80
   3   4   1   -0.30    3.10
  -4  -4  -1  417.86   33.80
  -4  -4  -1  413.76   32.90
  -4  -4  -1  405.86   33.50
  -4  -4  -1  407.16   34.10
  -4  -4  -1  394.86   33.90
   4   4   1  404.56   33.10
   4   4   1  428.86   35.40
   4   4   1  406.66   35.10
   4   4   1  425.66   33.30
   4   4   1  425.96   32.90
  -5  -4  -1  110.09   12.40
  -5  -4  -1   77.89   10.50
  -5  -4  -1   82.49    8.90
  -5  -4  -1   61.09   11.10
  -5  -4  -1   75.79   11.80
  -5  -4  -1   70.49    8.70
   5   4   1  104.09   14.80
   5   4   1  100.49   15.60
   5   4   1   77.49    7.50
   5   4   1   75.19    9.50
  -6  -4  -1   10.40    8.10
  -6  -4  -1   -3.80   10.50
  -6  -4  -1    8.60    9.90
  -6  -4  -1   11.90    8.80
  -6  -4  -1   -1.90    6.30
   6   4   1  -14.80    9.10
   6   4   1    3.80    3.80
   6   4   1  -18.20    9.50
   6   4   1    2.80    9.20
  -7  -4  -1   82.79   14.70
  -7  -4  -1   62.89    9.90
  -7  -4  -1   72.69   10.90
  -7  -4  -1  115.49   14.50
   7   4   1   97.59   16.60
   7   4   1   70.49   19.00
   7   4   1   93.89   13.80
  -8  -4  -1    6.00    6.40
  -8  -4  -1   19.00   11.70
  -8  -4  -1   11.00   10.30
   8   4   1    2.10   11.60
   8   4   1   -8.00   18.00
   8   4   1   -8.00   13.90
  -9  -4  -1    7.40   12.80
  -9  -4  -1   27.70   18.50
  -9  -4  -1    0.20    8.50
   9   4   1   33.30   26.00
   9   4   1  -19.20   14.00
   9   4   1   -5.90   21.60
 -10  -4  -1   20.70   12.00
 -10  -4  -1   17.60   11.40
 -10  -4  -1   15.50   18.90
 -10  -4  -1   26.10   23.40
  10   4   1    9.40   19.40
  10   4   1  -37.20   28.90
  10   4   1   -7.40   27.00
 -11  -4  -1   30.80   26.10
 -11  -4  -1   23.70   34.90
 -11  -4  -1   -4.10   16.20
  11   4   1  -22.50   23.10
  11   4   1  -16.30   36.10
  11   4   1    6.60   36.20
  11  -5  -1  -24.80   29.90
  11  -5  -1  -37.60   21.80
 -11   5   1  -26.60   27.00
 -11   5   1   31.00   33.90
 -11   5   1   18.30   15.30
  10  -5  -1  -18.90   20.30
  10  -5  -1   -9.60   28.10
 -10   5   1  -23.70   27.30
 -10   5   1   -4.20   14.10
 -10   5   1    6.90   24.60
   9  -5  -1   93.59   24.60
   9  -5  -1   56.49   17.50
   9  -5  -1   62.69   23.90
  -9   5   1   79.29   20.80
  -9   5   1   58.99   11.70
  -9   5   1   30.90   21.30
   8  -5  -1   13.30   16.60
   8  -5  -1    1.30   11.70
   8  -5  -1    5.20   13.60
  -8   5   1    6.70   14.70
  -8   5   1    3.50    6.70
  -8   5   1    4.70   14.20
   7  -5  -1   -0.80   11.60
   7  -5  -1   11.60    9.10
   7  -5  -1   -4.10   12.80
   7  -5  -1   13.60   13.60
  -7   5   1   14.80   10.90
  -7   5   1    6.80    5.80
  -7   5   1   -4.90    9.40
  -7   5   1  -10.60   12.30
   6  -5  -1   10.60    7.40
   6  -5  -1    5.70    6.90
   6  -5  -1    5.10    8.30
   6  -5  -1   -0.60   10.70
  -6   5   1   12.20    5.30
  -6   5   1  -24.50   10.60
  -6   5   1    2.30   10.40
  -6   5   1  -10.30    6.20
  -6   5   1   -0.20   11.60
   5  -5  -1   12.40    4.50
   5  -5  -1   -1.60    6.60
   5  -5  -1   16.00   10.30
   5  -5  -1    4.00    4.20
   5  -5  -1   -1.10    6.10
   5  -5  -1   11.00    6.20
  -5   5   1   12.40    9.70
  -5   5   1    8.10    4.70
  -5   5   1   -5.00    7.90
  -5   5   1    7.50    7.80
  -5   5   1   24.00    5.70
  -5   5   1    9.50    4.40
   4  -5  -1   21.20    7.60
   4  -5  -1    4.80    6.50
   4  -5  -1   13.40    3.20
  -4   5   1    3.60    5.90
  -4   5   1   15.90    4.10
  -4   5   1   14.90    6.00
  -4   5   1    0.00    9.80
  -4   5   1   15.50    9.30
  -4   5   1    8.40    5.20
  -4   5   1   18.90    5.70
   3  -5  -1   56.09    8.20
   3  -5  -1   58.79    5.60
   3  -5  -1   52.09    5.30
   3  -5  -1   74.19    9.30
  -3   5   1   69.89    8.00
  -3   5   1   51.89    5.80
  -3   5   1   67.99    8.30
  -3   5   1   61.89    6.50
  -3   5   1   61.39    6.60
  -3   5   1   56.09    5.30
   2  -5  -1  272.67   20.70
   2  -5  -1  222.08   21.00
   2  -5  -1  228.28   19.90
   2  -5  -1  222.58   20.40
  -2   5   1  265.57   20.50
  -2   5   1  273.47   20.00
  -2   5   1  286.87   21.20
  -2   5   1  271.77   19.80
  -2   5   1  217.48   21.10
   1  -5  -1  617.54   51.89
   1  -5  -1  633.34   51.29
   1  -5  -1  685.13   51.19
   1  -5  -1  632.44   51.49
   1  -5  -1  701.73   51.29
   1  -5  -1  624.34   51.09
  -1   5   1  669.53   51.49
  -1   5   1  646.94   51.09
  -1   5   1  623.44   51.79
  -1   5   1  640.44   51.79
  -1   5   1  649.24   51.49
  -1   5   1  690.73   51.29
  -1   5   1  715.33   51.19
   0  -5  -1   62.59    5.10
   0  -5  -1   45.90    6.70
   0  -5  -1   42.40    5.50
   0  -5  -1   67.39    5.40
   0  -5  -1   69.49    6.20
   0  -5  -1   47.80    5.30
   0   5   1   57.69    7.00
   0   5   1   64.59    5.20
   0   5   1   55.89    5.10
   0   5   1   50.39    5.50
  -1  -5  -1  418.16   31.00
  -1  -5  -1  414.86   30.70
  -1  -5  -1  386.66   31.10
  -1  -5  -1  368.06   31.20
  -1  -5  -1  403.26   31.10
   1   5   1  361.56   30.70
   1   5   1  424.96   31.10
   1   5   1  380.16   31.20
   1   5   1  406.76   31.30
   1   5   1  376.06   31.00
   1   5   1  355.76   30.80
   1   5   1  404.96   31.00
  -2  -5  -1  201.08   15.00
  -2  -5  -1  192.88   15.10
  -2  -5  -1  176.18   15.30
  -2  -5  -1  162.68   14.70
  -2  -5  -1  176.68   14.70
   2   5   1  198.68   15.10
   2   5   1  152.28   14.70
   2   5   1  196.18   15.40
   2   5   1  195.78   15.80
   2   5   1  155.58   15.20
  -3  -5  -1    7.10    3.70
  -3  -5  -1    5.20    2.10
  -3  -5  -1   -0.30    3.90
  -3  -5  -1   -0.50    5.00
  -3  -5  -1    6.80    2.20
   3   5   1    6.60    2.10
   3   5   1    5.40    7.30
   3   5   1   -1.80    5.60
   3   5   1   -1.90    4.90
   3   5   1    4.90    2.30
   3   5   1    2.80    3.40
  -4  -5  -1  547.35   44.70
  -4  -5  -1  604.44   45.80
  -4  -5  -1  559.44   45.60
  -4  -5  -1  524.15   45.20
  -4  -5  -1  571.64   45.40
   4   5   1  573.84   44.70
   4   5   1  561.34   44.60
   4   5   1  545.65   45.10
   4   5   1  566.94   46.40
   4   5   1  582.54   47.50
  -5  -5  -1   10.50    4.80
  -5  -5  -1   18.80    7.60
  -5  -5  -1   16.10    7.00
   5   5   1    4.40    5.10
   5   5   1    8.20    3.80
   5   5   1    5.50   10.80
   5   5   1    7.40   10.40
  -6  -5  -1    9.70    9.40
  -6  -5  -1   12.40    7.80
  -6  -5  -1    2.10    5.60
  -6  -5  -1   11.30   10.90
   6   5   1    2.30    4.50
   6   5   1   -4.00    9.50
   6   5   1    0.30   10.80
   6   5   1    1.00    8.70
  -7  -5  -1   51.99   11.10
  -7  -5  -1   49.60   12.40
  -7  -5  -1   59.69    8.50
   7   5   1   25.40   16.40
   7   5   1   41.20   10.80
   7   5   1   47.50   16.80
  -8  -5  -1    0.20    9.90
  -8  -5  -1   22.80   11.00
  -8  -5  -1   12.80    8.20
  -8  -5  -1   -0.80   12.40
   8   5   1   12.10   12.10
   8   5   1   11.90   15.20
   8   5   1  -11.10   18.70
  -9  -5  -1  -17.60   16.90
  -9  -5  -1    7.20    8.30
  -9  -5  -1   -0.70   12.70
   9   5   1  -12.90   15.70
   9   5   1   14.40   27.20
   9   5   1   23.60   22.10
 -10  -5  -1   15.40   11.10
 -10  -5  -1   -1.50   10.30
 -10  -5  -1   44.90   23.70
 -10  -5  -1   23.10   18.90
  10   5   1  -23.30   32.50
  10   5   1    7.10   21.00
  10   5   1  -40.30   29.60
 -11  -5  -1   43.30   33.10
 -11  -5  -1  -16.30   14.80
 -11  -5  -1  -11.30   23.10
  11   5   1   -7.50   24.10
  11   5   1   -3.30   31.50
  11   5   1   46.00   42.30
  10  -6  -1    5.60   24.40
  10  -6  -1  -14.00   20.80
 -10   6   1   15.50   25.70
 -10   6   1   -1.00   28.70
 -10   6   1   16.10   12.00
   9  -6  -1   69.89   23.50
   9  -6  -1   42.90   17.10
  -9   6   1   41.60   21.20
  -9   6   1   45.80   11.80
  -9   6   1   65.09   20.20
   8  -6  -1   -1.00   17.50
   8  -6  -1   10.10   12.90
  -8   6   1  -14.90    6.80
  -8   6   1   -0.30   15.00
  -8   6   1    0.80   15.30
   7  -6  -1   17.60   14.30
   7  -6  -1   18.70    9.20
   7  -6  -1   12.00   12.50
  -7   6   1    8.40   14.50
  -7   6   1    1.30   11.50
  -7   6   1    6.00    6.60
  -7   6   1   20.80    9.40
   6  -6  -1   65.79    9.00
   6  -6  -1   82.69   11.80
   6  -6  -1   51.59   12.20
   6  -6  -1   53.69    9.70
  -6   6   1   84.19    9.90
  -6   6   1   36.50   13.10
  -6   6   1   28.30   11.50
  -6   6   1   49.99    8.50
   5  -6  -1    3.00    8.00
   5  -6  -1    5.60    6.30
   5  -6  -1    2.90    4.50
   5  -6  -1    9.30    4.80
   5  -6  -1   -1.40    6.70
  -5   6   1    8.60    4.50
  -5   6   1   -4.30    2.60
  -5   6   1    1.70    9.90
  -5   6   1    7.80    3.80
  -5   6   1  -11.50    4.60
  -5   6   1   24.40   10.10
   4  -6  -1    5.20    3.30
   4  -6  -1    9.40    7.60
   4  -6  -1   16.60    4.50
   4  -6  -1    9.60    3.10
   4  -6  -1    3.10    5.90
  -4   6   1   10.30    2.40
  -4   6   1    6.00    6.30
  -4   6   1   18.00    7.00
  -4   6   1   10.90    6.20
  -4   6   1    5.30    9.30
  -4   6   1    1.60    4.00
  -4   6   1   15.20    5.50
  -4   6   1   10.90    9.70
   3  -6  -1   64.69    8.20
   3  -6  -1   83.59    7.00
   3  -6  -1   59.69    6.10
   3  -6  -1   50.69    5.60
   3  -6  -1   59.79    5.70
   3  -6  -1   64.69    8.20
  -3   6   1   59.19    6.80
  -3   6   1   75.79    9.60
  -3   6   1   65.39    7.20
  -3   6   1   64.69    9.50
  -3   6   1   76.29    7.50
  -3   6   1   58.59    5.70
   2  -6  -1   29.70    2.90
   2  -6  -1   27.00    5.60
   2  -6  -1   21.80    3.10
  -2   6   1   27.10    3.10
  -2   6   1   24.30    4.20
   1  -6  -1   11.20    2.50
   1  -6  -1   15.60    3.80
   1  -6  -1   12.20    4.40
   1  -6  -1   13.00    2.30
  -1   6   1    8.00    2.20
  -1   6   1    9.90    3.50
  -1   6   1   27.60    6.10
  -1   6   1   12.60    4.20
  -1   6   1   10.20    2.50
   0  -6  -1  145.59   12.50
   0  -6  -1  112.19   11.30
   0  -6  -1  147.99   11.50
   0  -6  -1  156.28   11.50
   0  -6  -1  148.49   11.30
   0  -6  -1  128.59   11.80
   0  -6  -1  131.29   11.10
   0   6   1  113.59   11.30
   0   6   1  137.89   11.20
   0   6   1  144.69   11.30
   0   6   1  145.09   12.40
   0   6   1  142.49   12.00
   0   6   1  139.69   11.50
  -1  -6  -1   18.30    4.00
  -1  -6  -1   24.30    3.70
  -1  -6  -1   25.20    2.70
  -1  -6  -1   33.60    6.00
   1   6   1   22.80    3.20
   1   6   1   30.40    4.20
   1   6   1   34.60    4.60
   1   6   1   20.70    2.70
   1   6   1   31.10    5.10
   1   6   1   19.30    2.90
  -2  -6  -1   37.60    5.30
  -2  -6  -1   26.70    4.30
  -2  -6  -1   36.90    4.90
  -2  -6  -1   41.30    5.20
  -2  -6  -1   37.90    6.60
  -2  -6  -1   27.80    3.90
   2   6   1   39.10    7.10
   2   6   1   31.30    5.00
   2   6   1   23.30    4.20
   2   6   1   41.30    4.90
   2   6   1   44.70    6.50
  -3  -6  -1  182.38   15.00
  -3  -6  -1  182.38   15.80
  -3  -6  -1  181.38   15.50
  -3  -6  -1  183.98   15.60
   3   6   1  183.48   15.10
   3   6   1  185.28   17.20
   3   6   1  159.28   16.40
   3   6   1  187.38   14.90
   3   6   1  187.88   15.60
  -4  -6  -1  181.68   15.50
  -4  -6  -1  174.48   16.90
  -4  -6  -1  158.08   15.90
  -4  -6  -1  211.08   17.20
  -4  -6  -1  210.98   17.90
   4   6   1  192.98   20.30
   4   6   1  177.28   16.70
   4   6   1  185.68   15.50
   4   6   1  199.98   19.10
   4   6   1  179.98   15.50
  -5  -6  -1   12.00    5.70
  -5  -6  -1   19.60    7.60
   5   6   1   18.00    8.60
   5   6   1    5.00   12.40
   5   6   1   11.10    4.90
   5   6   1    3.80    3.80
  -6  -6  -1   70.49   14.80
  -6  -6  -1  100.99   10.40
  -6  -6  -1  113.09   14.80
  -6  -6  -1   91.39   12.30
   6   6   1   68.19   16.00
   6   6   1   72.49   13.20
   6   6   1  101.89   15.50
  -7  -6  -1    5.60   12.80
  -7  -6  -1    4.70    6.40
  -7  -6  -1   -2.70    8.90
   7   6   1   10.50   14.40
   7   6   1    6.40   10.20
   7   6   1   11.00   14.00
  -8  -6  -1    2.70   11.90
  -8  -6  -1   -9.40   12.00
  -8  -6  -1    1.40    7.10
   8   6   1    1.50   17.40
   8   6   1   -7.20   14.80
   8   6   1   17.90   13.70
  -9  -6  -1   18.10   12.90
  -9  -6  -1   -0.20   20.90
  -9  -6  -1   33.00   10.00
   9   6   1   24.90   16.50
   9   6   1   26.70   28.40
   9   6   1   13.90   21.80
 -10  -6  -1   -0.10   18.10
 -10  -6  -1    1.50   10.30
 -10  -6  -1  -32.80   24.40
  10   6   1    7.30   29.10
  10   6   1   -3.70   21.10
  10   6   1   37.20   31.60
  11   6   1   38.90   40.10
  10  -7  -1  -14.20   31.00
  10  -7  -1   10.70   19.60
 -10   7   1   21.00   12.40
 -10   7   1   13.90   36.80
 -10   7   1   -2.20   22.10
 -10   7   1   20.90   26.60
   9  -7  -1    8.00   25.80
   9  -7  -1   23.40   18.80
  -9   7   1    4.30    9.90
  -9   7   1   22.70   20.00
  -9   7   1   31.40   24.40
   8  -7  -1   -9.90   12.10
   8  -7  -1   15.10   14.40
   8  -7  -1   14.70   18.80
  -8   7   1   49.50   18.30
  -8   7   1   -0.20    6.40
  -8   7   1   -5.80   15.50
   7  -7  -1   17.90   13.70
   7  -7  -1   15.30   11.30
   7  -7  -1   26.60   15.00
  -7   7   1   20.20    7.20
  -7   7   1   14.80   13.70
  -7   7   1   45.60   14.30
  -7   7   1   55.79   10.50
   6  -7  -1   46.20   11.20
   6  -7  -1   74.09   13.90
   6  -7  -1   75.69   12.40
   6  -7  -1   79.09    9.90
  -6   7   1   68.39    9.70
  -6   7   1   61.59    9.50
  -6   7   1   88.09   14.10
  -6   7   1   43.00   12.90
   5  -7  -1   13.80    6.80
   5  -7  -1   10.90    5.00
   5  -7  -1   28.70    7.70
   5  -7  -1   10.00    8.50
  -5   7   1   21.20    3.50
  -5   7   1   13.10    8.80
  -5   7   1   26.30    5.10
  -5   7   1   21.80    5.70
   4  -7  -1  311.87   28.00
   4  -7  -1  327.27   25.70
   4  -7  -1  304.77   27.50
   4  -7  -1  309.07   26.20
  -4   7   1  331.57   25.70
  -4   7   1  360.06   26.70
  -4   7   1  304.87   28.00
  -4   7   1  276.77   28.90
  -4   7   1  346.97   25.60
   3  -7  -1  155.98   15.20
   3  -7  -1  157.08   12.60
   3  -7  -1  142.09   12.40
   3  -7  -1  142.79   12.80
   3  -7  -1  152.78   14.80
   3  -7  -1  126.49   15.00
   3  -7  -1  175.68   13.10
  -3   7   1  152.58   16.20
  -3   7   1  170.28   12.50
  -3   7   1  149.69   14.30
  -3   7   1  141.79   15.10
  -3   7   1  140.29   13.50
  -3   7   1  173.78   13.40
  -3   7   1  130.19   16.00
  -3   7   1  152.48   12.40
   1  -7  -1  114.09    9.60
   1  -7  -1  108.69   10.60
   1  -7  -1  108.49    9.60
   1  -7  -1  117.39    9.90
   1  -7  -1  101.19   11.00
  -1   7   1  128.09    9.80
  -1   7   1  115.59    9.80
  -1   7   1  126.09   11.80
  -1   7   1  116.09   11.40
  -1   7   1  112.29   10.00
  -1   7   1  125.19   10.30
   0  -7  -1   39.00    4.40
   0  -7  -1   53.69    5.30
   0  -7  -1   53.39    5.00
   0  -7  -1   49.99    8.10
   0  -7  -1   61.09    5.20
   0  -7  -1   47.20    5.10
   0  -7  -1   50.39    6.20
   0   7   1   39.50    7.10
   0   7   1   43.50    4.80
   0   7   1   63.19    5.40
   0   7   1   57.19    6.50
   0   7   1   42.20    4.90
   0   7   1   51.09    4.80
  -1  -7  -1  157.08   12.90
  -1  -7  -1  148.19   12.60
  -1  -7  -1  133.19   12.90
  -1  -7  -1  137.49   13.30
  -1  -7  -1  163.48   12.10
   1   7   1  152.18   12.50
   1   7   1  139.59   12.40
   1   7   1  146.89   12.70
   1   7   1  155.18   13.10
   1   7   1  139.09   12.20
   1   7   1  135.09   12.70
   1   7   1  170.78   13.60
  -2  -7  -1  564.24   44.50
  -2  -7  -1  565.34   44.10
  -2  -7  -1  566.84   44.20
  -2  -7  -1  578.84   43.70
   2   7   1  544.55   44.30
   2   7   1  523.25   43.90
   2   7   1  555.24   43.90
   2   7   1  605.84   45.00
   2   7   1  529.35   43.90
   2   7   1  523.65   44.20
  -3  -7  -1  352.56   27.40
  -3  -7  -1  348.87   29.00
  -3  -7  -1  388.76   28.20
  -3  -7  -1  344.17   27.50
  -3  -7  -1  350.16   27.70
  -3  -7  -1  347.77   27.70
   3   7   1  328.27   29.60
   3   7   1  332.67   28.00
   3   7   1  301.07   29.10
   3   7   1  312.07   27.40
   3   7   1  345.17   27.50
   3   7   1  340.97   27.20
   3   7   1  345.07   29.10
  -4  -7  -1    8.20    2.90
  -4  -7  -1   17.20    5.80
  -4  -7  -1   14.20    5.20
  -4  -7  -1   21.10    7.60
   4   7   1   24.40    9.40
   4   7   1   13.00   12.40
   4   7   1    9.10    3.50
   4   7   1   14.30   10.70
  -5  -7  -1   71.19   10.40
  -5  -7  -1  103.29   13.90
  -5  -7  -1   74.99    8.90
   5   7   1   51.59    8.50
   5   7   1   77.19   16.20
   5   7   1  108.59   15.10
   5   7   1   79.59    9.10
  -6  -7  -1   14.80    9.30
  -6  -7  -1   16.60    6.40
  -6  -7  -1   37.20   12.90
  -6  -7  -1   23.10   10.10
   6   7   1   23.10   12.40
   6   7   1   10.30   10.80
   6   7   1   16.80   14.90
  -7  -7  -1   16.20    9.20
  -7  -7  -1   15.50   11.80
  -7  -7  -1   21.40    6.60
   7   7   1   11.10   12.30
   7   7   1   34.30   16.90
   7   7   1    2.50   13.20
  -8  -7  -1   15.10   10.90
  -8  -7  -1    5.80    7.00
  -8  -7  -1   -5.50   12.90
   8   7   1   16.80   18.60
   8   7   1   -6.60   20.30
   8   7   1    3.90   13.70
  -9  -7  -1   -2.50   14.80
  -9  -7  -1   -6.40   15.80
  -9  -7  -1    6.40    8.30
   9   7   1    3.20   26.80
   9   7   1   15.90   16.70
   9   7   1   14.90   22.70
 -10  -7  -1   14.50   19.30
 -10  -7  -1   21.70   12.20
 -10  -7  -1    2.10   26.80
  10   7   1  -17.80   21.30
  10   7   1    5.70   30.60
  10   7   1  -37.30   28.70
  10  -8  -1   -8.20   30.50
  10  -8  -1   33.30   20.00
 -10   8   1    2.00   25.00
 -10   8   1   -3.60   12.20
 -10   8   1  -31.00   21.50
   9  -8  -1   13.00   16.40
   9  -8  -1   23.50   23.70
  -9   8   1   -4.60   10.20
  -9   8   1   -3.40   19.50
  -9   8   1   12.50   27.60
   8  -8  -1   27.70   17.90
   8  -8  -1   59.29   15.30
   8  -8  -1   33.60   20.30
  -8   8   1   75.59   19.10
  -8   8   1   21.30    8.10
  -8   8   1   40.90   17.20
   7  -8  -1   17.00   12.50
   7  -8  -1   11.30   15.10
   7  -8  -1    8.80   15.20
  -7   8   1   11.80    6.80
  -7   8   1   48.90   15.90
  -7   8   1   13.20   13.90
   6  -8  -1   17.40   11.20
   6  -8  -1    5.30    7.50
   6  -8  -1   25.20   10.80
   6  -8  -1   -1.10   10.30
  -6   8   1   19.00    4.70
  -6   8   1    9.00   10.80
  -6   8   1   14.00    5.60
   5  -8  -1   51.39    7.50
   5  -8  -1   49.70    9.80
   5  -8  -1   24.70   10.30
  -5   8   1   63.19    7.50
  -5   8   1   29.70   11.50
  -5   8   1   48.00    5.90
  -5   8   1   40.30    7.80
   4  -8  -1   14.10    6.20
   4  -8  -1   12.80    7.80
   4  -8  -1    9.80    3.20
   4  -8  -1   -4.30    3.90
  -4   8   1   12.20    9.40
  -4   8   1    3.60    4.10
  -4   8   1    9.60    2.60
   3  -8  -1   72.49    6.90
   3  -8  -1   50.59   10.70
   3  -8  -1   79.89   11.30
   3  -8  -1   69.49    9.50
   3  -8  -1   92.49    8.20
   3  -8  -1   79.39    7.40
  -3   8   1   75.59   12.20
  -3   8   1   93.79    8.60
  -3   8   1   73.79    8.40
  -3   8   1   73.09   12.30
  -3   8   1   80.89   14.20
  -3   8   1   72.49   10.10
  -3   8   1   83.09    7.00
   2  -8  -1   61.49    8.30
   2  -8  -1   43.90    5.10
   2  -8  -1   69.39    9.10
  -2   8   1   39.00    4.60
  -2   8   1   37.30    5.70
   1  -8  -1  188.08   16.80
   1  -8  -1  200.58   16.20
   1  -8  -1  211.48   16.10
   1  -8  -1  196.08   16.10
   1  -8  -1  223.68   16.70
   1  -8  -1  162.18   17.40
  -1   8   1  209.38   16.40
  -1   8   1  205.78   18.60
  -1   8   1  185.68   17.80
  -1   8   1  202.48   16.40
  -1   8   1  207.98   16.60
  -1   8   1  200.58   16.60
   0  -8  -1   58.89    5.90
   0  -8  -1   59.49    7.00
   0  -8  -1   75.19    6.30
   0  -8  -1   78.19    6.70
   0  -8  -1   73.49    8.00
   0  -8  -1   79.69    7.00
   0   8   1   80.69    8.90
   0   8   1   50.09    6.10
   0   8   1   54.79    6.20
   0   8   1   76.89    6.90
  -1  -8  -1   26.70    5.10
  -1  -8  -1   33.30    6.30
  -1  -8  -1   21.80    4.40
  -1  -8  -1   41.60    6.60
  -1  -8  -1   17.80    3.00
   1   8   1   27.50    4.70
   1   8   1   35.30    5.20
   1   8   1   23.10    4.40
   1   8   1   26.00    6.00
   1   8   1   24.30    3.70
   1   8   1   34.60    3.30
   1   8   1   37.20    6.80
  -2  -8  -1  396.46   31.00
  -2  -8  -1  392.36   30.80
  -2  -8  -1  380.86   30.20
  -2  -8  -1  375.76   30.70
   2   8   1  359.96   30.40
   2   8   1  388.46   30.60
   2   8   1  409.16   32.00
   2   8   1  398.86   30.80
   2   8   1  330.67   30.50
   2   8   1  368.26   31.20
  -3  -8  -1   30.80    8.40
  -3  -8  -1   18.70    3.70
  -3  -8  -1   29.60    5.60
  -3  -8  -1   21.40    5.10
  -3  -8  -1   15.00    5.70
  -3  -8  -1   33.50    6.40
   3   8   1   21.20    9.10
   3   8   1   13.80    8.90
   3   8   1   13.60    5.70
   3   8   1   17.40    3.60
   3   8   1   22.30    6.90
  -4  -8  -1   63.09   10.90
  -4  -8  -1   57.29    7.20
  -4  -8  -1   37.10    7.30
   4   8   1   39.00   10.10
   4   8   1   30.00    5.00
   4   8   1   39.60   13.00
   4   8   1   45.40   11.20
   4   8   1   35.60    6.40
  -5  -8  -1   65.39    9.90
  -5  -8  -1   60.49    8.90
  -5  -8  -1   73.99   12.00
   5   8   1   64.89    8.80
   5   8   1   91.79   13.90
   5   8   1   65.29   15.70
  -6  -8  -1  220.28   21.70
  -6  -8  -1  230.18   20.20
  -6  -8  -1  202.28   22.50
   6   8   1  246.38   24.60
   6   8   1  263.37   23.90
   6   8   1  184.08   25.80
  -7  -8  -1   23.40    7.50
  -7  -8  -1    4.20   10.50
  -7  -8  -1   10.70   13.10
   7   8   1   19.10   12.00
   7   8   1    7.70   14.90
   7   8   1   18.30   15.60
  -8  -8  -1   62.79   10.20
  -8  -8  -1   33.10   16.70
  -8  -8  -1   46.20   12.70
   8   8   1   31.60   20.00
   8   8   1   47.10   21.90
   8   8   1   93.29   16.30
  -9  -8  -1   -2.70   19.00
  -9  -8  -1   10.00   14.60
  -9  -8  -1   24.70    9.40
   9   8   1   20.70   26.40
   9   8   1  -38.50   24.00
   9   8   1   15.60   17.30
 -10  -8  -1    9.80   27.70
 -10  -8  -1  -11.00   18.40
 -10  -8  -1  -30.00   11.70
  10   8   1   -7.70   20.40
  10   8   1   25.30   34.50
  10   8   1  -18.10   32.90
  10  -9  -1  -37.30   28.30
  10  -9  -1    9.90   23.50
 -10   9   1    4.70   25.50
 -10   9   1   23.90   21.70
 -10   9   1  -15.80   16.80
   9  -9  -1   -3.70   17.20
   9  -9  -1   38.10   25.60
  -9   9   1   17.40   15.30
  -9   9   1   28.60   25.80
  -9   9   1   18.30   23.90
   8  -9  -1   37.40   23.80
   8  -9  -1   40.90   16.50
   8  -9  -1   47.60   17.20
  -8   9   1   31.90   11.60
  -8   9   1   18.50   18.00
  -8   9   1   34.80   19.40
   7  -9  -1    7.60   11.60
   7  -9  -1    0.00   16.00
   7  -9  -1   -1.30   14.40
  -7   9   1    0.20   11.20
  -7   9   1    9.10    8.50
   6  -9  -1    9.90    9.00
   6  -9  -1    6.90    8.00
   6  -9  -1   21.10   12.80
  -6   9   1   10.50    4.30
  -6   9   1    4.40    6.20
  -6   9   1    4.20   11.30
   5  -9  -1   67.19    7.50
   5  -9  -1   44.00   11.30
   5  -9  -1   52.19    9.60
  -5   9   1   52.29   13.10
  -5   9   1   67.09    8.60
  -5   9   1   42.70    6.20
   4  -9  -1  111.79   14.70
   4  -9  -1  121.29   12.80
   4  -9  -1  115.19   10.50
  -4   9   1  142.09   11.80
  -4   9   1  114.09   15.30
  -4   9   1  109.99   10.30
   3  -9  -1    6.30    3.40
   3  -9  -1   15.10    9.60
   3  -9  -1    9.60    5.20
   3  -9  -1    3.90    2.50
   3  -9  -1    0.70    3.50
  -3   9   1   16.00    6.00
  -3   9   1    6.00    3.80
  -3   9   1    4.00    2.60
  -3   9   1   13.60    9.10
   2  -9  -1   -0.40    3.50
   2  -9  -1   12.80    8.60
   2  -9  -1    7.60    4.10
   2  -9  -1    8.40    2.60
   2  -9  -1   13.50    7.70
   2  -9  -1   17.40    3.40
  -2   9   1   10.30    8.50
  -2   9   1    9.20    3.40
  -2   9   1   -1.00    5.40
  -2   9   1    4.80    4.40
  -2   9   1   22.90   10.50
  -2   9   1    4.50    2.80
   1  -9  -1  253.87   22.00
   1  -9  -1  254.27   20.80
   1  -9  -1  226.28   20.50
   1  -9  -1  295.27   20.70
   1  -9  -1  275.77   21.30
   1  -9  -1  211.28   22.20
  -1   9   1  258.77   21.00
  -1   9   1  263.87   20.90
  -1   9   1  230.58   22.50
  -1   9   1  256.37   23.30
  -1   9   1  270.37   21.00
  -1   9   1  289.47   20.80
   0  -9  -1  200.68   14.90
   0  -9  -1  189.88   14.70
   0  -9  -1  147.29   15.50
   0  -9  -1  191.18   14.70
   0  -9  -1  175.68   14.00
   0  -9  -1  161.48   14.20
   0   9   1  178.48   14.20
   0   9   1  172.48   16.20
   0   9   1  151.88   14.50
   0   9   1  184.78   14.50
   0   9   1  175.08   14.40
   0   9   1  138.39   15.70
   0   9   1  157.78   15.00
  -1  -9  -1   86.49    8.40
  -1  -9  -1   66.09    8.90
  -1  -9  -1   57.89    8.20
  -1  -9  -1   76.59    6.80
  -1  -9  -1  100.19   12.90
   1   9   1   81.79    6.90
   1   9   1   74.99   10.50
   1   9   1   91.29    7.60
   1   9   1   72.59    8.70
   1   9   1   59.89    9.10
   1   9   1   74.29    7.90
   1   9   1   69.99    8.00
  -2  -9  -1   45.00    6.90
  -2  -9  -1   25.20    4.30
  -2  -9  -1   44.90    6.40
  -2  -9  -1   37.10    8.50
  -2  -9  -1   43.80    9.10
   2   9   1   43.50    8.50
   2   9   1   55.39    7.90
   2   9   1   28.20    5.70
   2   9   1   34.40    6.40
   2   9   1   66.49   11.80
  -3  -9  -1    7.90    7.10
  -3  -9  -1   -6.20    4.90
  -3  -9  -1   -2.50    6.50
  -3  -9  -1   -0.10    4.10
   3   9   1    3.40    9.30
   3   9   1    4.20    6.80
   3   9   1   -2.00    3.30
   3   9   1   -5.10    7.40
  -4  -9  -1   18.90    7.40
  -4  -9  -1    6.30    4.00
  -4  -9  -1    3.60    8.20
   4   9   1   13.40   11.00
   4   9   1   10.10   17.00
   4   9   1   15.00    7.80
  -5  -9  -1    6.70    7.80
  -5  -9  -1    4.90    7.90
  -5  -9  -1    1.10    5.40
   5   9   1  -10.30   13.20
   5   9   1   11.90    5.40
   5   9   1   -1.90    9.80
  -6  -9  -1   15.60    9.20
  -6  -9  -1   18.50    5.60
   6   9   1   30.60   17.40
   6   9   1   18.30   12.10
   6   9   1   26.60   13.30
  -7  -9  -1  116.19   13.00
  -7  -9  -1  114.69   19.60
  -7  -9  -1   79.49   15.40
   7   9   1  104.79   24.70
   7   9   1  136.69   21.20
   7   9   1  111.29   17.20
  -8  -9  -1   31.60   14.50
  -8  -9  -1   30.40   19.20
  -8  -9  -1   47.60   10.10
   8   9   1   40.40   22.00
   8   9   1   33.50   25.20
   8   9   1   75.39   15.60
  -9  -9  -1   13.40   15.40
  -9  -9  -1    1.50   11.00
  -9  -9  -1   -8.80   18.00
   9   9   1    0.20   26.50
   9   9   1   -6.20   25.80
   9   9   1    5.00   18.40
 -10  -9  -1    4.80   14.00
 -10  -9  -1   30.20   19.40
 -10  -9  -1  -12.10   30.20
  10   9   1  -10.40   21.40
  10   9   1   45.10   35.50
  10   9   1  -14.80   34.40
  10 -10  -1   17.00   21.70
 -10  10   1    6.90   22.30
 -10  10   1    7.90   31.90
 -10  10   1  -23.60   18.40
   9 -10  -1   21.10   25.60
   9 -10  -1   19.50   19.70
  -9  10   1    5.50   15.10
  -9  10   1   17.80   22.60
   8 -10  -1   20.90   13.80
   8 -10  -1  -52.59   22.60
  -8  10   1   -3.30   19.60
  -8  10   1   10.40   11.60
   7 -10  -1    5.80   11.30
   7 -10  -1   11.30   16.50
  -7  10   1   15.50   14.90
  -7  10   1   -8.80    7.80
   6 -10  -1   22.20   13.50
   6 -10  -1    8.00   11.10
  -6  10   1    0.00   12.10
  -6  10   1   -1.40    6.70
   5 -10  -1   24.00   10.90
   5 -10  -1   12.90    7.50
  -5  10   1    9.70    4.10
  -5  10   1   14.10   12.10
  -5  10   1   16.80    5.40
   4 -10  -1   10.90    7.10
   4 -10  -1    8.50    4.50
   4 -10  -1   11.50    6.70
   4 -10  -1   -8.10    8.50
  -4  10   1    5.10   10.20
  -4  10   1   14.50    3.70
  -4  10   1   11.10    4.60
   3 -10  -1    2.00    5.70
   3 -10  -1   -1.80    8.70
   3 -10  -1    5.90    4.70
   3 -10  -1    4.50    3.20
  -3  10   1    5.80    2.90
  -3  10   1    9.60    3.40
  -3  10   1   11.10    9.60
   2 -10  -1   14.20    3.90
   2 -10  -1   21.10    4.10
   2 -10  -1   12.80    5.10
   2 -10  -1   17.90    9.60
  -2  10   1   10.10    5.20
  -2  10   1   16.80    3.70
  -2  10   1   28.00    7.20
  -2  10   1   14.10    9.20
  -2  10   1    8.60    3.50
   1 -10  -1   45.10    5.20
   1 -10  -1   40.40    5.20
   1 -10  -1   62.09    7.00
  -1  10   1   50.39    6.00
  -1  10   1   51.09   12.40
  -1  10   1   59.79    9.80
   0 -10  -1    5.80    4.60
   0 -10  -1    9.10    3.70
   0 -10  -1   11.00    2.60
   0 -10  -1   14.50    4.60
   0 -10  -1    3.80    6.70
   0 -10  -1   18.60    4.80
   0  10   1   -7.20    8.50
   0  10   1    5.70    3.40
   0  10   1   19.80    4.50
   0  10   1   15.50    3.70
   0  10   1   14.70    3.70
   0  10   1    4.10    4.70
   0  10   1   20.60    7.90
  -1 -10  -1   53.29    9.30
  -1 -10  -1   52.79    6.80
  -1 -10  -1   39.20    7.50
  -1 -10  -1   45.30    5.30
   1  10   1   39.70    8.50
   1  10   1   56.49   11.90
   1  10   1   53.39    5.30
   1  10   1   53.19    7.00
   1  10   1   43.60    6.40
   1  10   1   49.40    6.40
   1  10   1   51.29    7.50
  -2 -10  -1   11.90    5.70
  -2 -10  -1   14.90   11.00
  -2 -10  -1    5.50    3.70
  -2 -10  -1   12.50    7.00
   2  10   1    9.40    3.90
   2  10   1   11.50    7.70
   2  10   1   19.40   12.90
   2  10   1   12.30    6.90
   2  10   1   11.10    5.70
  -3 -10  -1   82.19   10.30
  -3 -10  -1   77.09   12.20
  -3 -10  -1  107.79   11.50
  -3 -10  -1  103.59    9.70
   3  10   1  108.89   20.00
   3  10   1  103.49   11.80
   3  10   1   88.99   11.90
  -4 -10  -1   13.00    8.50
  -4 -10  -1   18.60    5.30
  -4 -10  -1   12.40    8.70
  -4 -10  -1    3.30    7.80
   4  10   1   -3.90   14.70
   4  10   1   11.00    7.20
   4  10   1   21.90    8.90
   4  10   1    8.30   10.50
  -5 -10  -1   63.59    8.90
  -5 -10  -1   74.09   12.50
   5  10   1   76.79   13.80
   5  10   1   55.19   17.10
   5  10   1   75.79    9.80
   5  10   1   56.19   21.20
  -6 -10  -1   41.90    7.80
  -6 -10  -1   27.50   10.70
   6  10   1   48.00   13.90
   6  10   1   37.70   17.80
   6  10   1   55.69   14.90
  -7 -10  -1   52.69   12.50
  -7 -10  -1   51.19   19.30
   7  10   1  110.69   17.00
   7  10   1   71.99   20.20
   7  10   1   77.99   26.50
  -8 -10  -1    3.20    8.30
  -8 -10  -1   12.40   14.20
  -8 -10  -1   -5.70   21.20
   8  10   1    3.30   15.30
   8  10   1    4.50   22.60
   8  10   1   -7.10   22.50
  -9 -10  -1    1.10   21.40
  -9 -10  -1   24.70   15.60
  -9 -10  -1   23.00   11.20
   9  10   1  -15.20   17.50
   9  10   1   51.39   25.60
   9  10   1    5.00   32.70
 -10 -10  -1   13.10   32.30
 -10 -10  -1  -10.80   14.60
 -10 -10  -1  -25.60   21.20
  10  10   1   -1.30   25.30
  10  10   1  -26.60   33.90
  10  10   1   16.90   33.60
   9 -11  -1  -17.20   27.20
   9 -11  -1   11.90   18.20
  -9  11   1  -12.80   17.10
  -9  11   1    7.90   14.30
  -9  11   1  -12.70   24.50
   8 -11  -1   16.00   15.40
   8 -11  -1   61.99   26.20
  -8  11   1    7.00   11.10
  -8  11   1    2.20   21.20
   7 -11  -1   20.80   21.50
   7 -11  -1  -12.10   14.60
  -7  11   1    6.40    7.80
  -7  11   1    8.10   17.40
   6 -11  -1   15.10   16.90
   6 -11  -1    6.80   10.10
  -6  11   1    5.60    6.20
  -6  11   1    8.40   14.80
  -6  11   1   20.90    8.00
   5 -11  -1   58.29   11.00
   5 -11  -1   35.30   13.80
  -5  11   1   50.39    7.40
  -5  11   1   73.09    8.90
  -5  11   1   33.10   14.10
   4 -11  -1    1.90    6.20
   4 -11  -1   -2.00    4.50
   4 -11  -1   -0.90   11.20
   4 -11  -1    1.60    6.20
  -4  11   1    8.40   11.00
  -4  11   1    4.30    4.50
  -4  11   1    4.90    4.60
   3 -11  -1   17.00    4.40
   3 -11  -1   16.90    9.50
   3 -11  -1   19.30    6.80
   3 -11  -1   12.60    5.30
  -3  11   1   16.00    4.60
  -3  11   1   33.10   11.00
  -3  11   1   18.90    4.20
   2 -11  -1    7.10    4.60
   2 -11  -1    1.90    4.40
   2 -11  -1    8.90    7.90
  -2  11   1    0.30    4.20
  -2  11   1   16.00    9.80
  -2  11   1    5.30    6.00
  -2  11   1    3.90    3.50
   1 -11  -1   34.00    5.10
   1 -11  -1   28.30    5.30
   1 -11  -1   33.40   11.00
  -1  11   1   33.10    4.70
  -1  11   1   36.60    5.40
  -1  11   1   36.90    9.00
   0 -11  -1   29.70    5.60
   0 -11  -1   28.70    5.20
   0 -11  -1   20.50    9.70
   0 -11  -1   44.60    8.40
   0 -11  -1   34.50    6.90
   0  11   1   41.00    9.90
   0  11   1   32.40    8.40
   0  11   1   37.90    5.40
   0  11   1   31.10    4.90
   0  11   1   34.10   11.80
   0  11   1   47.60    6.40
  -1 -11  -1   11.40    5.00
  -1 -11  -1    1.10    6.50
  -1 -11  -1    9.10    7.60
   1  11   1    5.50    9.00
   1  11   1    5.20    4.30
   1  11   1    5.70    6.20
   1  11   1    1.90    3.80
   1  11   1    9.40    3.00
   1  11   1   -1.00    9.90
   1  11   1    0.80    6.00
  -2 -11  -1   -3.90    6.70
  -2 -11  -1    3.50    6.80
  -2 -11  -1    3.80    4.80
   2  11   1    7.80    9.20
   2  11   1    1.40    4.10
   2  11   1   -3.90   12.50
   2  11   1   -1.30    2.60
   2  11   1    1.80    6.30
  -3 -11  -1   36.20    9.30
  -3 -11  -1   24.40    8.20
  -3 -11  -1   34.10   15.10
  -3 -11  -1   19.90    5.20
   3  11   1   13.50    8.60
   3  11   1   21.10   14.50
   3  11   1   13.90    9.50
  -4 -11  -1   22.50    8.40
  -4 -11  -1   28.60   12.80
  -4 -11  -1   -0.50    4.50
   4  11   1   -8.30   11.80
   4  11   1    2.80    8.70
   4  11   1   31.60    9.20
   4  11   1    4.30   15.90
  -5 -11  -1   33.70    7.30
  -5 -11  -1   41.90   10.30
   5  11   1   47.60   12.70
   5  11   1   17.40   16.00
   5  11   1   13.30   19.20
  -6 -11  -1   -8.20    6.30
  -6 -11  -1    6.50   10.60
   6  11   1    3.80   13.30
   6  11   1    1.20   12.90
   6  11   1   -7.50   17.60
  -7 -11  -1   -6.40   18.50
  -7 -11  -1   17.00    7.50
  -7 -11  -1   12.00   11.00
   7  11   1    8.30   13.90
   7  11   1   -2.50   18.80
   7  11   1   28.70   24.60
  -8 -11  -1   49.99   15.90
  -8 -11  -1   55.29   11.90
  -8 -11  -1    0.70   23.10
   8  11   1   41.80   25.30
   8  11   1    7.50   24.40
   8  11   1   71.99   18.40
  -9 -11  -1    3.70   24.60
  -9 -11  -1   20.50   17.60
  -9 -11  -1    9.60   12.40
   9  11   1   -4.80   30.40
   9  11   1   60.29   29.40
   9  11   1   63.79   19.90
 -10 -11  -1   17.70   29.20
  10  11   1   34.30   40.20
  10  11   1   49.10   33.20
   9 -12  -1  -51.49   30.40
   9 -12  -1    0.90   18.70
  -9  12   1   24.30   16.40
  -9  12   1  -18.40   27.60
  -9  12   1  -21.70   18.70
   8 -12  -1   11.30   23.90
   8 -12  -1   -4.30   14.90
  -8  12   1   -4.60   23.60
  -8  12   1    4.30   13.50
  -8  12   1   28.80   12.10
   7 -12  -1    3.60   22.90
   7 -12  -1   12.60   12.90
  -7  12   1    6.70    8.20
  -7  12   1   -1.30   19.50
   6 -12  -1   56.69   18.60
   6 -12  -1   13.90   10.10
  -6  12   1   36.30    8.70
  -6  12   1    0.00   15.30
   5 -12  -1   42.60    9.70
   5 -12  -1    4.30   14.20
  -5  12   1   19.30   13.50
   4 -12  -1    5.00   10.30
   4 -12  -1   13.50    7.10
   4 -12  -1   11.30    7.50
   4 -12  -1    4.70    6.20
  -4  12   1   19.60    5.90
  -4  12   1   23.50   11.80
   3 -12  -1   39.70    6.20
   3 -12  -1   24.80   11.10
   3 -12  -1   38.00    7.30
  -3  12   1   38.60    5.90
  -3  12   1   41.20   12.80
   2 -12  -1   15.60   10.00
   2 -12  -1    8.90    5.50
   2 -12  -1   25.10    5.70
  -2  12   1   26.00    4.70
  -2  12   1   19.20   10.60
   1 -12  -1   12.00    9.10
   1 -12  -1    1.90    5.70
   1 -12  -1   20.10    5.00
   1 -12  -1    3.50    4.10
  -1  12   1   11.20    7.20
  -1  12   1   13.20    5.50
  -1  12   1   23.00    9.00
  -1  12   1    8.80    3.70
   0 -12  -1  102.69   11.10
   0 -12  -1   98.69   10.60
   0 -12  -1  128.49   15.10
   0 -12  -1  133.69   15.50
   0  12   1  136.69   11.60
   0  12   1  106.29   10.60
   0  12   1  114.59   10.70
   0  12   1  135.99   14.30
   0  12   1  109.29   13.10
  -1 -12  -1   16.10    4.60
  -1 -12  -1    9.40    7.70
  -1 -12  -1    7.60    6.50
   1  12   1   11.80    5.70
   1  12   1   16.10    5.10
   1  12   1   34.80    7.90
   1  12   1   22.20    4.10
   1  12   1   23.10    7.70
   1  12   1   32.50   11.30
  -2 -12  -1    9.20    4.80
  -2 -12  -1    4.00    7.20
   2  12   1    6.30   13.10
   2  12   1    9.10    4.30
   2  12   1   17.40    7.60
   2  12   1   19.00   12.60
   2  12   1   12.90    3.80
  -3 -12  -1    9.50    4.50
  -3 -12  -1    0.50    8.10
   3  12   1    2.40    8.10
   3  12   1   20.40   16.00
   3  12   1   28.60   11.20
  -4 -12  -1  168.18   15.10
  -4 -12  -1  147.59   13.20
   4  12   1  151.78   23.80
   4  12   1   83.79   17.40
   4  12   1  123.09   16.60
   4  12   1   99.59   14.50
  -5 -12  -1   37.80    8.90
  -5 -12  -1   16.20    9.60
   5  12   1   18.50   20.50
   5  12   1   18.90   17.20
   5  12   1   19.90   12.90
  -6 -12  -1   -2.30    6.80
  -6 -12  -1    0.00    9.90
   6  12   1    2.80   14.60
   6  12   1    4.50   18.80
  -7 -12  -1    7.70   21.20
  -7 -12  -1   -8.30    7.60
  -7 -12  -1    1.10   12.60
   7  12   1  -19.80   27.90
   7  12   1   -0.50   20.70
  -8 -12  -1   49.90   24.90
  -8 -12  -1   44.00   14.70
  -8 -12  -1   41.40   12.10
   8  12   1   24.20   23.10
   8  12   1   32.70   31.30
   8  12   1   73.89   18.90
  -9 -12  -1    2.70   13.70
  -9 -12  -1   12.40   18.00
  -9 -12  -1   32.50   29.40
   9  12   1   28.60   35.60
   9  12   1    3.40   32.90
   9 -13  -1   21.60   30.50
   9 -13  -1   13.10   22.40
  -9  13   1   17.30   32.30
  -9  13   1  -22.70   15.10
  -9  13   1   -2.20   19.30
   8 -13  -1   21.20   17.20
   8 -13  -1   17.10   25.20
  -8  13   1   -1.80   16.90
  -8  13   1   -3.10   22.10
  -8  13   1    5.80   12.20
   7 -13  -1  -32.20   19.90
   7 -13  -1   15.60   17.70
  -7  13   1   18.60   18.00
  -7  13   1   11.60    9.30
   6 -13  -1  -19.60   19.10
   6 -13  -1   22.70   11.40
  -6  13   1   -7.20   16.90
  -6  13   1    5.80    7.20
   5 -13  -1  -13.80    8.60
   5 -13  -1   45.70   16.00
  -5  13   1  -10.50   16.20
  -5  13   1    4.10    5.90
   4 -13  -1   51.59   15.10
   4 -13  -1   79.09   13.00
   4 -13  -1   71.99   10.60
  -4  13   1   91.09    9.40
  -4  13   1   38.40   17.10
   3 -13  -1   66.79    9.70
   3 -13  -1   62.89   10.90
   3 -13  -1   42.40   14.30
  -3  13   1   64.19    8.20
  -3  13   1   57.59   14.80
   2 -13  -1    3.90   12.20
   2 -13  -1   -6.70    6.00
   2 -13  -1    1.60    4.90
  -2  13   1    5.80    8.30
  -2  13   1    4.80    4.10
  -2  13   1  -15.60    7.20
   1 -13  -1    5.90    4.30
   1 -13  -1    5.30    5.80
   1 -13  -1   26.30    8.10
   1 -13  -1    6.80   10.60
  -1  13   1   19.00    7.40
  -1  13   1    3.70    7.50
  -1  13   1   16.80    9.30
  -1  13   1   13.10    4.00
   0 -13  -1   73.39   12.00
   0 -13  -1   40.60    7.40
   0 -13  -1   72.29   14.20
   0 -13  -1   51.09    7.60
   0  13   1   49.80   10.00
   0  13   1   46.40    7.40
   0  13   1   69.99   13.00
   0  13   1   57.39    7.20
  -1 -13  -1   25.60    8.40
  -1 -13  -1   24.30    6.40
   1  13   1    7.20    9.70
   1  13   1   12.60    4.60
   1  13   1    1.20    7.30
   1  13   1   19.80   11.50
   1  13   1   26.90    4.90
  -2 -13  -1   33.20    9.20
  -2 -13  -1   75.79    9.70
   2  13   1   64.29   16.50
   2  13   1   53.69    8.20
   2  13   1   51.19   10.70
   2  13   1   52.59    7.00
  -3 -13  -1  186.28   16.60
  -3 -13  -1  170.78   17.40
   3  13   1  189.08   20.70
   3  13   1  169.38   18.70
   3  13   1  172.78   24.80
  -4 -13  -1  125.89   13.00
  -4 -13  -1  125.59   14.10
   4  13   1  161.38   24.30
   4  13   1  116.19   16.90
   4  13   1   90.79   18.40
   4  13   1   96.69   15.70
  -5 -13  -1    2.60    6.70
  -5 -13  -1   13.90   10.90
   5  13   1   19.40   23.20
   5  13   1    2.70   12.90
   5  13   1    2.40   17.30
  -6 -13  -1   22.80   11.40
  -6 -13  -1   22.60    8.40
   6  13   1  -13.80   21.60
   6  13   1   59.09   17.80
  -7 -13  -1    4.50   14.00
  -7 -13  -1   17.80   22.40
  -7 -13  -1   16.80    8.80
   7  13   1   -6.40   20.20
   7  13   1   12.80   28.90
  -8 -13  -1   -3.40   16.50
  -8 -13  -1   -6.00   34.50
  -8 -13  -1   -4.10   11.90
   8  13   1   -5.50   27.80
   8  13   1    5.30   32.30
   8  13   1   16.70   25.60
  -9 -13  -1   -1.10   18.60
  -9 -13  -1  -17.30   31.50
  -9 -13  -1   -2.70   14.30
   9  13   1   24.80   29.10
   9  13   1   14.90   40.10
   8 -14  -1    3.10   33.00
   8 -14  -1  -23.80   21.40
  -8  14   1   22.30   12.80
  -8  14   1    0.10   15.10
  -8  14   1   24.70   27.50
   7 -14  -1    8.50   16.20
   7 -14  -1   21.90   25.60
  -7  14   1    6.30   10.10
  -7  14   1    7.30   22.20
  -7  14   1   16.30   17.50
   6 -14  -1   -5.40   13.20
   6 -14  -1    4.60   24.50
  -6  14   1   -7.80   12.70
  -6  14   1   18.40    7.50
  -6  14   1   -8.20   25.60
   5 -14  -1   18.20   18.10
  -5  14   1   -3.00    9.20
  -5  14   1    8.20   18.60
  -5  14   1   15.80    6.30
   4 -14  -1   26.60   15.80
   4 -14  -1    2.20    7.00
   4 -14  -1   20.90   11.10
  -4  14   1   -5.10    5.10
  -4  14   1    7.60   10.20
  -4  14   1   -2.70   15.40
   3 -14  -1    9.80   14.00
   3 -14  -1    6.20    9.30
   3 -14  -1   26.20    8.00
  -3  14   1   30.80    5.90
  -3  14   1   11.70    9.10
  -3  14   1   32.80   13.10
   2 -14  -1   17.10   12.80
   2 -14  -1   -7.60    7.30
   2 -14  -1   -2.40    5.40
  -2  14   1    6.40    8.60
  -2  14   1    1.30   11.30
  -2  14   1    0.50    4.30
   1 -14  -1   92.99   12.20
   1 -14  -1  144.69   16.80
   1 -14  -1  132.49   12.60
   1 -14  -1  141.79   17.50
  -1  14   1   96.69   13.70
  -1  14   1  133.59   11.80
  -1  14   1  119.79   16.30
   0 -14  -1  155.78   16.50
   0 -14  -1  129.69   18.30
   0 -14  -1  156.78   13.90
   0  14   1  138.29   13.60
   0  14   1  144.39   13.40
   0  14   1  132.59   15.20
   0  14   1  130.29   18.60
  -1 -14  -1  159.78   16.20
  -1 -14  -1  155.38   14.20
   1  14   1  135.99   14.00
   1  14   1  145.59   16.60
   1  14   1  139.29   13.10
   1  14   1  139.39   15.60
  -2 -14  -1   79.29    9.80
  -2 -14  -1   87.19   12.20
   2  14   1   99.79   19.30
   2  14   1   60.99    9.30
   2  14   1   86.89    9.60
   2  14   1   73.69   12.20
  -3 -14  -1   41.90   10.70
  -3 -14  -1   46.30    8.70
   3  14   1   41.00   11.80
   3  14   1   53.99   19.00
  -4 -14  -1    5.40    5.70
  -4 -14  -1  -12.80    9.90
   4  14   1   10.60   12.20
   4  14   1   27.80   22.80
  -5 -14  -1    7.30   11.90
  -5 -14  -1    7.10    6.60
   5  14   1  -13.10   16.90
   5  14   1   -2.40   28.10
   5  14   1    4.20   13.70
  -6 -14  -1    6.90   13.60
  -6 -14  -1   -6.50    8.50
   6  14   1   16.90   20.00
   6  14   1   14.30   24.80
   6  14   1   45.70   32.50
  -7 -14  -1  -33.10   22.80
  -7 -14  -1   -2.50   10.20
  -7 -14  -1    8.40   15.20
   7  14   1    7.20   25.80
   7  14   1  -25.00   26.00
  -8 -14  -1    4.60   13.50
  -8 -14  -1    0.30   16.00
  -8 -14  -1   24.60   43.70
   8  14   1   51.39   35.90
   8  14   1   33.30   30.40
  -9 -14  -1   27.60   14.10
  -9 -14  -1   16.80   40.60
  -9 -14  -1  -16.50   17.90
   9  14   1   19.00   34.10
   9  14   1  -36.40   38.70
   8 -15  -1    4.70   35.90
  -8  15   1   -1.30   13.40
  -8  15   1  -16.30   18.00
  -8  15   1  -33.20   42.30
  -7  15   1  -23.30   14.10
  -7  15   1   13.10   33.00
  -7  15   1   -4.10   11.20
  -6  15   1   10.80   14.40
  -6  15   1   -0.90    7.30
  -6  15   1   -6.70   24.80
   5 -15  -1   26.30   21.40
  -5  15   1   -8.00   11.80
  -5  15   1    0.40   23.60
  -5  15   1    3.80    7.40
   4 -15  -1    8.70   17.40
   4 -15  -1   -0.70   11.20
   4 -15  -1   -1.20    8.60
  -4  15   1   -1.00    5.70
  -4  15   1   19.50   11.50
  -4  15   1    7.10   16.90
   3 -15  -1   33.10    8.60
   3 -15  -1   11.90   14.70
   3 -15  -1   22.00    9.30
  -3  15   1   31.70    6.20
  -3  15   1   37.00   14.20
  -3  15   1   20.30   10.80
   2 -15  -1    3.30   15.60
   2 -15  -1   17.70    7.50
   2 -15  -1  -21.80    8.70
  -2  15   1   15.00    5.60
  -2  15   1   24.00   12.20
  -2  15   1    7.30    9.80
   1 -15  -1   -5.20    5.70
   1 -15  -1   21.40   14.50
   1 -15  -1   -8.10   16.10
   1 -15  -1  -14.20   10.20
  -1  15   1    1.90    4.90
  -1  15   1    2.70   11.50
  -1  15   1  -14.20    9.20
   0 -15  -1   -3.20   13.00
   0 -15  -1    5.20   12.10
   0 -15  -1    2.70    4.70
   0  15   1   22.20   15.30
   0  15   1    3.10    4.90
   0  15   1   15.40    9.20
   0  15   1  -10.60    8.50
  -1 -15  -1  138.59   13.60
  -1 -15  -1  159.78   16.60
  -1 -15  -1  158.48   20.00
   1  15   1  140.49   22.70
   1  15   1  114.19   13.00
   1  15   1  144.09   15.90
   1  15   1  118.89   15.40
   1  15   1  132.29   13.80
  -2 -15  -1    6.00    6.80
  -2 -15  -1   11.80   10.80
   2  15   1   18.50   18.40
   2  15   1   -7.00    5.90
   2  15   1    9.80   10.60
   2  15   1    1.50    9.80
   2  15   1    8.40    6.00
  -3 -15  -1   -8.10    6.40
  -3 -15  -1    4.30   11.50
   3  15   1   13.70   20.10
   3  15   1  -13.60   11.40
  -4 -15  -1   30.90    8.60
  -4 -15  -1   21.70   12.80
   4  15   1   32.20   27.10
   4  15   1   27.20   13.80
  -5 -15  -1   71.99   11.70
  -5 -15  -1   43.60   14.10
   5  15   1   35.50   17.10
   5  15   1   53.09   21.30
   5  15   1   79.39   30.20
  -6 -15  -1    8.20   13.70
   6  15   1   29.10   29.00
   6  15   1   30.60   22.40
   6  15   1   42.50   39.00
  -7 -15  -1    7.90   15.50
  -7 -15  -1   14.70   27.10
  -7 -15  -1  -12.50   11.90
   7  15   1   -6.00   28.30
   7  15   1   34.80   25.20
  -8 -15  -1    5.40   17.50
  -8 -15  -1   37.90   44.90
  -8 -15  -1   23.20   14.70
   8  15   1   -3.30   33.90
   8  15   1   92.49   38.20
   8 -16  -1   -0.90   43.20
  -8  16   1   46.50   48.00
  -8  16   1   20.20   14.30
  -8  16   1   -6.20   19.20
   7 -16  -1    8.20   37.40
  -7  16   1  -11.60   17.40
  -7  16   1   14.00   11.70
  -7  16   1  -37.20   33.90
   6 -16  -1  -19.90   31.30
  -6  16   1  -13.80    9.30
  -6  16   1   -6.50   27.80
  -6  16   1   -3.00   13.80
   5 -16  -1   -2.30   24.90
  -5  16   1   13.60   13.90
  -5  16   1    3.60    7.90
  -5  16   1   -1.00   22.60
   4 -16  -1    1.50   11.20
   4 -16  -1  -13.30    9.00
   4 -16  -1    3.40   20.20
  -4  16   1   22.00   18.90
  -4  16   1   -1.30    6.40
  -4  16   1  -14.70   10.80
   3 -16  -1   77.99   12.40
   3 -16  -1   50.69   20.80
  -3  16   1   39.10   16.80
  -3  16   1   64.69    9.20
  -3  16   1   46.50   13.80
   2 -16  -1   40.90    9.50
   2 -16  -1   49.40   19.10
   2 -16  -1   23.90   12.00
  -2  16   1   39.40   11.80
  -2  16   1   39.70    6.90
  -2  16   1   45.90   17.30
   1 -16  -1   34.40    8.90
   1 -16  -1   21.70   15.90
   1 -16  -1   40.00   16.90
  -1  16   1   47.40   15.60
  -1  16   1   20.70   10.20
  -1  16   1   30.10    6.20
   0 -16  -1   17.40   14.80
   0 -16  -1   12.60    6.60
   0 -16  -1   17.30   18.50
   0  16   1    3.10   15.70
   0  16   1   12.20    8.50
   0  16   1  -17.70    9.70
   0  16   1   10.60    5.50
  -1 -16  -1  181.58   21.40
  -1 -16  -1  148.29   14.90
  -1 -16  -1  173.18   19.30
   1  16   1  143.69   17.40
   1  16   1  123.79   22.60
   1  16   1  118.99   14.40
   1  16   1  132.19   14.90
   1  16   1  135.49   16.40
  -2 -16  -1   42.30   13.40
  -2 -16  -1   30.00    8.90
   2  16   1   65.19   13.60
   2  16   1   19.40    6.80
   2  16   1   29.20   12.70
   2  16   1   16.90   20.40
  -3 -16  -1  106.69   15.00
  -3 -16  -1  109.59   17.90
   3  16   1  127.39   19.60
   3  16   1  129.09   28.50
  -4 -16  -1  -16.20   11.60
  -4 -16  -1   -0.90    8.80
   4  16   1    1.30   14.60
   4  16   1    7.60   29.30
  -5 -16  -1    7.80   10.90
  -5 -16  -1  -16.40   14.80
   5  16   1   -8.00   23.00
   5  16   1   27.20   33.20
   5  16   1    9.80   20.30
  -6 -16  -1   -3.30   11.00
  -6 -16  -1    3.50   13.80
   6  16   1   44.50   40.80
   6  16   1    5.10   21.60
   6  16   1   59.49   29.00
  -7 -16  -1  -18.30   15.40
  -7 -16  -1   28.00   35.90
  -7 -16  -1    0.60   13.20
   7  16   1  -18.50   28.00
   7  16   1    9.90   29.30
  -8 -16  -1   16.30   16.70
  -8 -16  -1   -4.60   18.90
  -8 -16  -1   47.40   45.10
   8  16   1   17.50   43.90
   8  16   1   36.30   38.90
  -7  17   1  -61.09   36.10
  -7  17   1  -14.90   16.00
  -7  17   1   -7.20   11.70
   6 -17  -1   10.20   33.70
  -6  17   1    8.80   15.90
  -6  17   1  -13.30   31.20
  -6  17   1   -2.60   10.50
   5 -17  -1  -12.30   28.70
  -5  17   1   -7.20   22.90
  -5  17   1    6.90    8.80
  -5  17   1  -17.50   13.60
   4 -17  -1  -17.10   28.20
   4 -17  -1    7.40   12.30
   4 -17  -1    4.80   11.40
  -4  17   1    9.80   19.30
  -4  17   1   -7.10   12.90
  -4  17   1    1.90    7.70
   3 -17  -1  -40.60   22.40
   3 -17  -1   -1.80    9.90
   3 -17  -1    4.10   10.30
  -3  17   1  -12.10   17.80
  -3  17   1    2.70   11.30
  -3  17   1    7.70    7.20
   2 -17  -1  -13.80    8.20
   2 -17  -1   14.50   19.00
  -2  17   1    8.50   17.10
  -2  17   1    9.10    6.30
  -2  17   1   -1.30   12.40
   1 -17  -1   61.99   21.90
   1 -17  -1   37.70    9.90
   1 -17  -1   33.10   19.30
  -1  17   1   36.20    7.40
  -1  17   1    9.90   11.90
  -1  17   1   37.00   18.90
   0 -17  -1   31.90    7.90
   0 -17  -1   10.40   20.60
   0 -17  -1   41.90   17.80
   0  17   1   39.50   19.70
   0  17   1   54.39   11.70
   0  17   1   54.59    9.90
   0  17   1   18.30   13.40
  -1 -17  -1   -3.20   16.70
  -1 -17  -1    6.80    7.80
  -1 -17  -1    4.40   17.10
   1  17   1   -7.30   11.20
   1  17   1   -8.30    7.30
   1  17   1    6.80    9.40
   1  17   1  -17.10   20.40
  -2 -17  -1   22.20    8.50
  -2 -17  -1   10.40   15.00
   2  17   1    2.60   12.70
   2  17   1   -0.80   12.00
   2  17   1   33.80   25.20
   2  17   1   -1.10    7.60
  -3 -17  -1   11.20    8.30
  -3 -17  -1   12.00   14.90
   3  17   1   -6.60   14.20
   3  17   1    1.40   26.70
  -4 -17  -1    7.30    9.20
  -4 -17  -1  -11.80   14.80
   4  17   1   -7.90   16.60
   4  17   1   34.40   31.50
  -5 -17  -1   -9.20   14.00
  -5 -17  -1    5.60   10.50
   5  17   1   50.89   34.70
   5  17   1   -6.50   20.90
   5  17   1  -20.60   24.40
  -6 -17  -1  -23.90   15.50
  -6 -17  -1   -3.50   12.40
   6  17   1   35.40   28.90
   6  17   1    0.90   27.10
   6  17   1   37.60   44.00
  -7 -17  -1   25.80   14.10
  -7 -17  -1  -45.20   37.00
  -7 -17  -1   -1.90   17.10
   7  17   1  -16.30   32.70
   7  17   1   74.99   32.50
   6 -18  -1   -6.50   42.10
  -6  18   1   -0.50   11.50
  -6  18   1   -8.40   15.80
  -6  18   1  -29.00   35.20
   5 -18  -1   71.99   41.00
  -5  18   1   10.20   10.60
  -5  18   1    2.60   25.30
  -5  18   1    5.60   14.10
   4 -18  -1   30.20   29.40
   4 -18  -1   10.20   14.30
   4 -18  -1    1.30   11.70
  -4  18   1    8.80    9.80
  -4  18   1    1.40   24.10
  -4  18   1  -28.50   13.30
   3 -18  -1   21.50   10.50
   3 -18  -1    6.40   26.10
   3 -18  -1    4.30   12.20
  -3  18   1   -4.20   20.70
  -3  18   1   -3.20    7.50
  -3  18   1    0.80   16.30
   2 -18  -1   20.70   24.10
   2 -18  -1   23.20   11.00
  -2  18   1    6.10   21.30
  -2  18   1   22.90    9.00
  -2  18   1   11.50   15.00
   1 -18  -1   88.89   19.90
   1 -18  -1   63.89   12.60
   1 -18  -1  104.59   25.00
  -1  18   1   49.10   22.40
  -1  18   1   64.19   17.30
  -1  18   1   77.19   12.00
   0 -18  -1   27.50   19.10
   0 -18  -1   40.80   11.40
   0 -18  -1   15.20   19.30
   0  18   1  -18.70   20.40
   0  18   1   12.50    7.50
   0  18   1   10.50   12.70
   0  18   1   10.80   12.70
  -1 -18  -1   14.40   19.30
  -1 -18  -1   23.70   21.70
  -1 -18  -1    7.00    9.70
   1  18   1   21.10   25.40
   1  18   1   13.80   11.30
   1  18   1   23.00    8.60
   1  18   1   23.10   13.20
  -2 -18  -1    2.10   21.20
  -2 -18  -1   -0.80    9.00
   2  18   1    1.90    8.70
   2  18   1   -3.40   26.40
   2  18   1   -5.50   11.60
   2  18   1   13.60   14.50
  -3 -18  -1   -5.50   17.70
  -3 -18  -1   -5.50    9.20
   3  18   1   24.20   17.60
   3  18   1   28.70   33.60
  -4 -18  -1   -1.80   11.90
  -4 -18  -1    5.00   17.00
   4  18   1   22.60   36.40
   4  18   1   -5.50   18.30
  -5 -18  -1   18.00   11.80
  -5 -18  -1   12.40   14.90
   5  18   1   18.80   25.80
   5  18   1   39.10   42.80
  -6 -18  -1   35.90   17.20
  -6 -18  -1   -9.40   13.20
   6  18   1   45.90   51.09
   6  18   1   50.89   30.00
   6  18   1   13.00   30.90
  -7 -18  -1    8.60   22.10
  -7 -18  -1  -28.20   44.70
  -7 -18  -1   17.60   17.70
   7  18   1   76.49   34.30
   7  18   1   26.40   40.20
  -6  19   1  -42.30   35.60
  -6  19   1    6.30   14.60
  -6  19   1  -13.60   16.00
  -5  19   1  -11.70   27.90
  -5  19   1   14.60   12.40
  -5  19   1  -24.60   15.00
   4 -19  -1    2.50   13.90
   4 -19  -1   63.09   38.80
   4 -19  -1   16.40   15.00
  -4  19   1    8.80    9.90
  -4  19   1   -2.70   13.10
  -4  19   1  -12.60   24.00
   3 -19  -1   28.70   13.50
   3 -19  -1   14.50   13.00
   3 -19  -1   13.50   37.70
  -3  19   1   31.70   11.50
  -3  19   1    2.80   16.90
  -3  19   1   -6.00   23.10
   2 -19  -1    5.40   13.40
  -2  19   1   20.80    9.20
  -2  19   1  -16.00   22.90
  -2  19   1   -0.60   16.50
   1 -19  -1   23.50   20.60
   1 -19  -1    5.50   25.50
   1 -19  -1   13.90   10.00
  -1  19   1   -5.90    8.90
  -1  19   1  -24.80   15.50
  -1  19   1  -47.90   24.80
   0 -19  -1    8.80   10.20
   0 -19  -1   60.59   26.30
   0 -19  -1   39.00   23.10
   0  19   1    3.70   13.50
   0  19   1   11.60   27.00
   0  19   1   30.30   10.90
   0  19   1   12.30   14.40
  -1 -19  -1   25.30   23.00
  -1 -19  -1   11.20   24.40
  -1 -19  -1   10.80   10.40
   1  19   1   30.70   17.30
   1  19   1   13.60    9.20
   1  19   1    4.70   29.30
   1  19   1   13.50   12.70
  -2 -19  -1    1.50    8.90
  -2 -19  -1   53.99   24.70
   2  19   1   -5.40    9.30
   2  19   1   42.30   17.60
   2  19   1   18.00   30.90
   2  19   1  -20.10   14.10
  -3 -19  -1   42.00   29.30
  -3 -19  -1  -16.00    9.30
   3  19   1   25.50   34.60
   3  19   1   14.60   19.50
  -4 -19  -1   53.69   30.10
   4  19   1   57.99   39.50
   4  19   1   40.30   21.60
  -5 -19  -1  -14.70   12.50
  -5 -19  -1   11.80   19.70
   5  19   1  128.69   47.70
   5  19   1  -17.20   27.20
   5  19   1    5.70   27.30
  -6 -19  -1  -53.19   38.00
  -6 -19  -1   36.50   18.90
  -6 -19  -1   28.10   34.70
   6  19   1    1.90   37.10
   6  19   1   94.79   54.19
   6  19   1   11.20   32.90
  -5  20   1    9.90   13.50
  -5  20   1  -34.70   31.70
  -5  20   1  -21.40   17.50
   4 -20  -1   44.20   15.60
  -4  20   1   10.90   12.40
  -4  20   1   11.50   18.00
  -4  20   1    7.70   31.50
   3 -20  -1   15.10   16.70
   3 -20  -1   35.00   43.20
   3 -20  -1    0.80   13.40
  -3  20   1    6.80   11.60
  -3  20   1  -21.50   26.20
  -3  20   1   18.30   16.50
   2 -20  -1   14.80   13.40
  -2  20   1    8.50   19.30
  -2  20   1   -1.00   26.50
  -2  20   1   12.80   12.00
   1 -20  -1  112.09   33.30
   1 -20  -1   37.30   13.30
   1 -20  -1   57.89   26.90
  -1  20   1   11.10   19.50
  -1  20   1   17.50   17.50
  -1  20   1   19.50    9.60
  -1  20   1  -25.20   27.00
   0 -20  -1   27.30   27.70
   0 -20  -1  -11.60   10.90
   0 -20  -1  -34.80   25.60
   0  20   1   12.60   15.80
   0  20   1  -59.09   29.00
   0  20   1    9.60   18.10
   0  20   1   12.10   12.30
  -1 -20  -1   33.10   12.20
  -1 -20  -1  -17.90   31.20
  -1 -20  -1   24.80   26.00
   1  20   1   22.30   20.10
   1  20   1   30.50   12.30
   1  20   1    8.30   33.10
   1  20   1   37.90   16.40
  -2 -20  -1   -9.90   31.30
  -2 -20  -1   -6.90   11.90
   2  20   1   22.00   13.10
   2  20   1   17.70   21.00
   2  20   1   11.60   37.50
   2  20   1  -10.30   15.40
  -3 -20  -1   20.40   14.60
  -3 -20  -1    1.20   30.00
   3  20   1   39.20   40.40
   3  20   1   12.10   24.30
  -4 -20  -1   45.80   32.80
  -4 -20  -1  -13.20   14.00
   4  20   1   76.49   47.50
   4  20   1   31.50   28.00
  -5 -20  -1  -25.30   39.10
  -5 -20  -1   -8.40   14.00
   5  20   1  -38.90   29.30
   5  20   1    0.40   31.70
   4 -21  -1   31.70   17.40
  -4  21   1    7.60   14.90
  -4  21   1  -21.50   33.10
  -4  21   1   55.89   19.40
   3 -21  -1   36.50   17.40
   3 -21  -1   21.40   14.60
  -3  21   1    2.70   13.00
  -3  21   1  -20.60   18.50
  -3  21   1   -3.60   32.30
   2 -21  -1    2.70   12.90
   2 -21  -1   18.40   39.20
  -2  21   1   -8.00   20.50
  -2  21   1    2.50   11.50
  -2  21   1  -20.50   29.50
   1 -21  -1   27.70   14.90
   1 -21  -1   11.80   36.70
   1 -21  -1   18.20   26.50
  -1  21   1  -11.30   17.90
  -1  21   1  -34.80   20.70
  -1  21   1  -36.80   31.40
  -1  21   1  -17.50   12.20
   0 -21  -1   -0.20   11.90
   0 -21  -1   -6.50   29.00
   0  21   1    8.80   20.60
   0  21   1  -29.90   34.50
   0  21   1   10.90   10.90
   0  21   1   10.00   18.40
  -1 -21  -1   39.90   30.50
  -1 -21  -1    0.30   12.80
   1  21   1   51.59   24.90
   1  21   1   -3.30   12.20
   1  21   1   38.50   39.00
   1  21   1   24.30   19.60
  -2 -21  -1   15.70   32.30
  -2 -21  -1   12.10   12.20
   2  21   1   24.00   36.50
   2  21   1    5.30   23.20
   2  21   1   -8.30   18.30
   2  21   1    8.50   11.20
  -3 -21  -1    3.70   15.40
  -3 -21  -1   22.50   33.00
   3  21   1    5.30   27.30
   3  21   1   40.80   42.90
  -4 -21  -1  -36.10   36.60
  -4 -21  -1    4.80   14.60
   4  21   1   23.00   30.80
   4  21   1  143.79   51.99
   3 -22  -1   16.70   19.10
  -3  22   1   10.70   25.20
  -3  22   1    0.10   34.80
  -3  22   1   -1.20   17.00
   2 -22  -1   -8.50   14.90
  -2  22   1  -15.50   35.80
  -2  22   1   22.00   15.10
  -2  22   1   46.50   23.80
   1 -22  -1   17.20   15.60
  -1  22   1  -14.70   14.50
  -1  22   1   26.50   25.70
  -1  22   1   -6.10   21.10
  -1  22   1  -25.40   35.60
   0 -22  -1   69.69   33.70
   0 -22  -1   39.90   16.50
   0  22   1   -9.60   35.70
   0  22   1   25.40   13.80
   0  22   1   12.10   18.60
   0  22   1   -9.60   26.20
  -1 -22  -1   44.20   36.60
  -1 -22  -1    3.30   14.50
   1  22   1   26.40   22.40
   1  22   1   10.90   14.40
   1  22   1  -29.30   38.60
   1  22   1   54.69   30.40
  -2 -22  -1  -12.40   37.10
  -2 -22  -1   -4.20   14.50
   2  22   1   14.10   44.40
   2  22   1   -5.50   11.70
   2  22   1   35.10   29.30
  -3 -22  -1   12.00   16.40
  -3 -22  -1   65.59   39.70
   3  22   1   47.00   32.20
   3  22   1   98.29   52.59
   1  23   1  111.79   47.10
   3  22  -2    4.60   50.19
   2  22  -2   44.00   28.50
   2  22  -2   47.50   47.80
  -2 -22   2  -17.30   16.30
  -2 -22   2   27.90   33.90
   1  22  -2    3.50   27.90
   1  22  -2    7.80   23.10
   1  22  -2    9.30   14.00
   1  22  -2   -0.60   40.00
  -1 -22   2   56.39   36.60
  -1 -22   2   23.30   14.50
   0  22  -2   -3.20   14.40
   0  22  -2  -36.20   23.90
   0  22  -2   23.80   27.00
   0  22  -2  -60.29   43.30
   0 -22   2   32.90   34.70
   0 -22   2   20.80   15.20
  -1  22  -2  -25.70   40.40
  -1  22  -2   31.90   20.00
  -1  22  -2   19.10   28.00
  -1  22  -2   -3.20   15.40
   1 -22   2   27.70   16.20
   1 -22   2    9.50   48.60
  -2  22  -2  -66.69   37.00
  -2  22  -2    7.70   15.60
  -2  22  -2   16.10   19.60
  -2  22  -2    0.80   27.20
   2 -22   2   36.00   18.60
   4  21  -2  -17.60   32.00
   4  21  -2   12.90   50.89
  -4 -21   2   11.00   36.50
  -4 -21   2   63.49   48.50
  -4 -21   2   16.10   15.20
   3  21  -2   47.20   27.80
   3  21  -2   77.69   45.20
  -3 -21   2   52.39   35.70
  -3 -21   2    9.70   16.20
   2  21  -2   31.40   40.60
   2  21  -2  -31.10   18.60
   2  21  -2   16.30   26.60
  -2 -21   2   -5.80   31.00
  -2 -21   2   13.40   15.20
   1  21  -2   14.70   38.30
   1  21  -2   34.50   21.30
   1  21  -2  -33.20   19.20
   1  21  -2    6.80   12.10
  -1 -21   2   -2.70   31.10
  -1 -21   2   -5.50   13.30
   0  21  -2   16.40   12.70
   0  21  -2   -5.80   34.20
   0  21  -2   49.00   19.80
   0  21  -2   45.50   22.40
   0 -21   2  -34.10   27.50
   0 -21   2   13.60   14.20
  -1  21  -2    8.80   13.10
  -1  21  -2    6.30   34.60
  -1  21  -2   28.60   18.80
  -1  21  -2   48.00   21.50
   1 -21   2   29.50   16.30
   1 -21   2    2.60   27.70
   1 -21   2   26.70   38.00
  -2  21  -2   -4.30   18.60
  -2  21  -2   15.90   19.90
  -2  21  -2  -12.40   29.10
  -2  21  -2    0.10   13.50
   2 -21   2   27.30   14.90
  -3  21  -2   21.40   36.90
  -3  21  -2    3.40   17.80
  -3  21  -2    6.10   13.80
   3 -21   2   22.60   16.40
   3 -21   2    3.70   18.50
  -4  21  -2  -36.50   36.60
  -4  21  -2   33.30   22.30
  -4  21  -2   -0.70   16.50
   4 -21   2   36.40   15.50
   5  20  -2   35.60   35.00
   5  20  -2  138.29   57.89
   5  20  -2  -33.00   34.50
  -5 -20   2   50.49   36.50
  -5 -20   2   -6.30   50.09
  -5 -20   2   -4.30   15.30
   4  20  -2   15.30   30.50
   4  20  -2   48.00   49.50
  -4 -20   2  -17.90   40.90
  -4 -20   2   29.80   32.70
  -4 -20   2   13.60   14.10
   3  20  -2   74.29   26.30
   3  20  -2   53.99   43.40
  -3 -20   2   34.10   14.40
  -3 -20   2   53.79   33.30
   2  20  -2   17.70   17.10
   2  20  -2   -5.70   35.00
   2  20  -2   -9.50   21.00
  -2 -20   2   -2.00   12.00
  -2 -20   2  -11.30   28.20
   1  20  -2    1.60   18.90
   1  20  -2   32.60   18.20
   1  20  -2   11.40    9.90
   1  20  -2  -14.80   32.70
  -1 -20   2  -16.90   26.20
  -1 -20   2    4.00   11.60
   0  20  -2   13.60   19.40
   0  20  -2  -14.30   30.00
   0  20  -2    3.90   11.90
   0  20  -2   23.80   15.90
   0 -20   2    4.80   11.20
   0 -20   2   15.40   32.10
   0 -20   2   19.40   25.50
  -1  20  -2   28.90   16.00
  -1  20  -2  -23.70   15.80
  -1  20  -2  -29.80   30.10
  -1  20  -2   -3.20   11.30
   1 -20   2   15.40   25.00
   1 -20   2   -6.90   11.20
  -2  20  -2  -10.20   12.10
  -2  20  -2  -17.40   28.50
  -2  20  -2    8.80   18.50
   2 -20   2   22.00   13.90
   2 -20   2   16.80   30.30
  -3  20  -2   -7.20   11.90
  -3  20  -2  -16.30   29.50
  -3  20  -2   19.80   18.60
   3 -20   2   -5.10   15.20
   3 -20   2   -3.10   16.00
  -4  20  -2  -20.80   30.30
  -4  20  -2   22.80   18.20
  -4  20  -2    8.10   13.30
   4 -20   2    3.90   16.50
   4 -20   2   22.40   17.40
   4 -20   2   73.29   50.99
  -5  20  -2  -17.10   14.50
  -5  20  -2   -8.20   36.20
  -5  20  -2   -0.60   18.70
   6  19  -2  102.39   37.60
   6  19  -2  -15.20   37.50
   6  19  -2  132.39   57.49
  -6 -19   2    7.80   17.30
  -6 -19   2  -43.90   49.60
  -6 -19   2    9.80   38.30
   5  19  -2   24.30   28.20
   5  19  -2   51.99   29.60
   5  19  -2   33.00   48.10
  -5 -19   2    9.60   33.90
  -5 -19   2   75.29   38.10
  -5 -19   2   12.80   14.20
   4  19  -2   -5.80   24.70
   4  19  -2   40.80   43.70
  -4 -19   2   11.00   12.00
  -4 -19   2   44.70   30.30
   3  19  -2   49.20   38.00
   3  19  -2  -24.30   13.30
   3  19  -2   36.70   21.20
  -3 -19   2   10.80   25.00
  -3 -19   2   -6.60   10.00
   2  19  -2   19.80   15.20
   2  19  -2   38.50   17.80
   2  19  -2   25.60   11.00
   2  19  -2   81.29   37.10
  -2 -19   2   22.50   11.10
  -2 -19   2   26.90   26.70
   1  19  -2  -18.80   15.10
   1  19  -2    5.70    8.90
   1  19  -2    2.30   31.10
   1  19  -2   31.40   19.30
  -1 -19   2   -8.60    9.10
  -1 -19   2   24.40   22.60
   0  19  -2   14.20   13.80
   0  19  -2  -14.00   12.50
   0  19  -2   -7.00    9.70
   0  19  -2    4.10   26.50
   0 -19   2  -20.30   22.20
   0 -19   2   22.30   26.30
   0 -19   2   10.50   12.50
  -1  19  -2   33.10   15.30
  -1  19  -2   -6.10   12.90
  -1  19  -2  -17.50   25.10
  -1  19  -2   32.20   11.00
   1 -19   2   15.50   21.40
   1 -19   2   31.60   24.90
   1 -19   2   28.40   12.20
  -2  19  -2   -2.00   16.00
  -2  19  -2   43.20   27.30
  -2  19  -2  -12.50    9.20
   2 -19   2   12.70   12.00
  -3  19  -2   -7.60   14.90
  -3  19  -2    0.90   10.50
  -3  19  -2   -6.70   24.20
   3 -19   2   -9.40   13.70
   3 -19   2   26.60   14.20
   3 -19   2  -21.90   30.40
  -4  19  -2   -9.10   26.50
  -4  19  -2   11.50   11.10
  -4  19  -2   13.90   14.50
   4 -19   2   -5.90   16.70
   4 -19   2   12.90   14.70
   4 -19   2  -34.80   34.30
  -5  19  -2    2.00   12.50
  -5  19  -2  -39.00   32.30
  -5  19  -2   11.60   16.20
   5 -19   2   25.80   22.30
  -6  19  -2   12.30   38.00
  -6  19  -2   11.00   15.10
   6 -19   2   81.59   53.09
   7  18  -2   38.10   41.80
   6  18  -2  -20.10   33.00
   6  18  -2   24.90   31.00
   6  18  -2   43.20   53.09
  -6 -18   2   43.00   28.10
  -6 -18   2   57.09   43.10
  -6 -18   2    6.40   14.20
   5  18  -2   61.69   25.70
   5  18  -2   57.09   45.70
   5  18  -2   -8.20   29.00
  -5 -18   2   15.30   28.20
  -5 -18   2   10.60   12.90
  -5 -18   2    9.90   39.60
   4  18  -2   55.19   39.60
   4  18  -2   17.80   21.30
  -4 -18   2   -4.70    9.80
  -4 -18   2   15.40   28.10
   3  18  -2   38.90   33.40
   3  18  -2   27.00   18.40
  -3 -18   2    0.20   26.40
  -3 -18   2    2.30   10.10
   2  18  -2   15.10    8.10
   2  18  -2  -13.90   14.80
   2  18  -2   -7.60   29.70
   2  18  -2    3.30   11.90
  -2 -18   2    6.90    9.10
  -2 -18   2    6.90   23.60
   1  18  -2    2.30    7.90
   1  18  -2    7.90   27.20
   1  18  -2    3.10   13.80
   1  18  -2  -21.20   12.90
  -1 -18   2   23.50   18.90
  -1 -18   2   14.20   11.20
   0  18  -2   14.50   12.70
   0  18  -2   15.90   22.60
   0  18  -2   43.50   10.00
   0  18  -2   38.50   14.40
   0 -18   2   54.19   11.00
   0 -18   2   14.70   23.90
   0 -18   2   49.40   21.20
  -1  18  -2    1.20   12.30
  -1  18  -2  -12.40   12.40
  -1  18  -2   25.60    8.80
  -1  18  -2    4.70   22.80
   1 -18   2   -1.70    9.40
   1 -18   2   20.70   24.60
   1 -18   2    7.00   18.30
  -2  18  -2  -30.50   20.40
  -2  18  -2   -4.80    8.30
  -2  18  -2   -2.80   14.10
   2 -18   2   12.10   27.80
   2 -18   2    1.50   12.10
  -3  18  -2   19.00    9.50
  -3  18  -2    0.10   13.90
  -3  18  -2    7.80   22.50
   3 -18   2   24.80   26.80
   3 -18   2   15.20   12.60
   3 -18   2   14.10   12.00
  -4  18  -2  -18.50   13.30
  -4  18  -2   17.10   10.20
  -4  18  -2   30.90   24.70
   4 -18   2   26.10   34.10
   4 -18   2   14.70   13.30
   4 -18   2   19.60   13.20
  -5  18  -2   -5.20   13.90
  -5  18  -2  -11.90   27.40
  -5  18  -2   -2.40   10.90
   5 -18   2   18.60   33.20
   5 -18   2  -12.50   16.10
  -6  18  -2    1.20   14.50
  -6  18  -2  -27.60   33.70
  -6  18  -2   -4.30   11.70
   6 -18   2   65.89   46.30
   7  17  -2   63.89   35.90
   7  17  -2  -36.80   34.10
  -7 -17   2   24.40   45.70
  -7 -17   2   -4.50   31.10
  -7 -17   2   12.80   14.40
   6  17  -2   47.90   51.39
   6  17  -2   25.90   31.30
   6  17  -2   -5.60   26.70
  -6 -17   2  -13.10   23.80
  -6 -17   2   -4.90   13.30
  -6 -17   2   45.50   36.90
   5  17  -2   52.49   26.10
   5  17  -2    7.00   39.60
   5  17  -2  -17.30   22.80
  -5 -17   2   30.70   10.50
  -5 -17   2  -26.00   31.30
  -5 -17   2   18.60   22.80
   4  17  -2   -3.90   36.60
   4  17  -2    8.70   17.60
  -4 -17   2   14.00   22.70
  -4 -17   2    5.10   10.50
   3  17  -2    3.70   12.40
   3  17  -2   32.20   27.70
   3  17  -2   53.89   15.00
  -3 -17   2   26.90   21.00
  -3 -17   2    0.80    8.30
   2  17  -2   43.90   26.00
   2  17  -2   47.90   13.90
   2  17  -2   36.90   12.50
   2  17  -2   14.90    7.60
  -2 -17   2   21.50   18.60
  -2 -17   2   36.90    9.80
   1  17  -2    4.40   22.30
   1  17  -2   28.20   12.60
   1  17  -2   12.10    8.40
   1  17  -2    8.60   12.70
  -1 -17   2   18.60    8.50
  -1 -17   2   42.60   19.00
   0  17  -2   11.80   19.10
   0  17  -2   -2.80   10.40
   0  17  -2    4.80    7.10
   0  17  -2    5.10   11.10
   0 -17   2    3.00   18.30
   0 -17   2   20.50   16.50
   0 -17   2    3.00    7.10
  -1  17  -2   21.70   20.10
  -1  17  -2   -2.30   11.60
  -1  17  -2    2.50    7.30
   1 -17   2   20.80   19.80
   1 -17   2   13.10    8.60
   1 -17   2   12.70   17.10
  -2  17  -2    7.90    6.90
  -2  17  -2   -6.10   11.80
  -2  17  -2   -7.50   18.60
   2 -17   2   10.50    9.10
   2 -17   2   49.20   24.60
  -3  17  -2    5.40    8.40
  -3  17  -2    4.90   18.30
  -3  17  -2   -7.50   10.90
   3 -17   2   35.40   24.60
   3 -17   2   -8.00   11.10
   3 -17   2   -6.30   10.80
  -4  17  -2   -1.80   11.70
  -4  17  -2  -18.00   18.90
  -4  17  -2    0.50    7.80
   4 -17   2  -10.00   11.90
   4 -17   2   -0.60   12.40
   4 -17   2  -35.60   29.70
  -5  17  -2   -6.20    9.20
  -5  17  -2   -9.10   13.00
  -5  17  -2   10.50   24.40
   5 -17   2    7.00   15.00
   5 -17   2    7.70   26.60
  -6  17  -2   -1.40   11.80
  -6  17  -2   30.00   13.50
  -6  17  -2   24.50   33.00
   6 -17   2  -12.20   36.20
   6 -17   2   62.99   19.70
  -7  17  -2  -17.70   37.10
  -7  17  -2    0.60   18.60
   7 -17   2   34.90   41.60
   8  16  -2  -13.30   39.90
   8  16  -2   71.99   50.69
  -8 -16   2    0.10   47.70
   7  16  -2   20.10   34.00
   7  16  -2   29.30   32.70
  -7 -16   2   -1.30   35.10
  -7 -16   2   18.10   27.20
  -7 -16   2   39.30   14.50
   6  16  -2    5.40   27.30
   6  16  -2   89.49   42.40
   6  16  -2    6.20   30.40
  -6 -16   2    3.80   10.60
  -6 -16   2  -18.00   30.20
  -6 -16   2   19.20   20.50
   5  16  -2   51.39   34.60
   5  16  -2   -4.60   19.40
   5  16  -2   29.90   23.10
  -5 -16   2   18.50   27.20
  -5 -16   2   13.30   10.80
  -5 -16   2    4.30   20.80
   4  16  -2   -4.00   15.20
   4  16  -2   26.10   29.20
  -4 -16   2   25.90   11.00
  -4 -16   2   38.20   17.30
   3  16  -2   40.20   26.40
   3  16  -2    9.70   12.80
  -3 -16   2    5.80    7.20
  -3 -16   2   27.60   17.60
   2  16  -2    1.10    6.30
   2  16  -2   11.40   10.80
   2  16  -2   10.00   21.50
   2  16  -2  -14.00    9.60
  -2 -16   2    1.10    7.30
  -2 -16   2   22.00   15.90
   1  16  -2    8.40    5.90
   1  16  -2   12.00   19.10
   1  16  -2    4.00    9.90
   1  16  -2    8.50   10.70
  -1 -16   2    4.60    7.00
  -1 -16   2   24.10   15.50
   0  16  -2   12.00   16.50
   0  16  -2    0.20    9.90
   0  16  -2  -11.60    9.50
   0  16  -2    0.30    6.90
   0 -16   2   13.30    6.90
   0 -16   2   13.20   13.60
   0 -16   2   10.70   16.50
  -1  16  -2   19.10   10.20
  -1  16  -2    6.50   16.80
  -1  16  -2   23.30    6.20
   1 -16   2   40.50   16.60
   1 -16   2   36.00   11.70
   1 -16   2   20.30   16.10
   1 -16   2   11.70    7.80
  -2  16  -2    8.80    9.20
  -2  16  -2   14.60    6.60
  -2  16  -2   18.40   14.20
   2 -16   2   29.30   16.90
   2 -16   2    5.70    7.70
  -3  16  -2   -1.90    5.60
  -3  16  -2    6.60   16.40
  -3  16  -2    0.50    9.10
   3 -16   2   -9.40   18.70
   3 -16   2    0.00    8.90
   3 -16   2   -2.40    8.80
  -4  16  -2    6.10   10.20
  -4  16  -2    6.70    7.40
  -4  16  -2   14.80   19.10
   4 -16   2   30.60   24.80
   4 -16   2   20.00   11.00
   4 -16   2   15.40   10.10
  -5  16  -2   -4.50    8.00
  -5  16  -2   -3.30   19.60
  -5  16  -2  -18.60   12.20
   5 -16   2   25.70   13.20
   5 -16   2    8.20   26.60
  -6  16  -2  -15.90   26.30
  -6  16  -2    7.10   14.20
  -6  16  -2    1.60   10.20
  -7  16  -2  -30.80   33.60
  -7  16  -2   20.50   16.40
  -7  16  -2  -15.50   10.60
   8 -16   2   33.80   44.90
   8  15  -2  104.29   48.10
   8  15  -2   20.10   37.30
  -8 -15   2   10.80   27.50
  -8 -15   2   38.60   15.20
  -8 -15   2   58.89   40.10
   7  15  -2  -22.90   27.50
   7  15  -2  -43.20   28.10
  -7 -15   2  -34.80   33.70
  -7 -15   2  -24.30   21.30
  -7 -15   2  -16.20   12.10
   6  15  -2   10.10   31.00
   6  15  -2    3.00   23.90
   6  15  -2    0.10   38.50
  -6 -15   2  -15.30   12.10
  -6 -15   2   38.20   28.80
  -6 -15   2   15.30   12.10
   5  15  -2   41.90   18.90
   5  15  -2   29.00   33.30
   5  15  -2   18.00   13.10
   5  15  -2   20.80   23.80
  -5 -15   2    8.70   12.40
  -5 -15   2   12.90   10.10
  -5 -15   2    0.30   20.50
   4  15  -2   58.09   15.20
   4  15  -2   41.40   27.40
  -4 -15   2   46.40    9.70
  -4 -15   2   44.00   14.30
   3  15  -2    4.20   12.70
   3  15  -2   19.20   22.70
  -3 -15   2    6.50   13.20
  -3 -15   2    9.40    6.20
   2  15  -2   14.10   10.60
   2  15  -2   -5.50   19.10
   2  15  -2   17.70   11.20
   2  15  -2    3.90    7.00
  -2 -15   2    7.30    7.70
  -2 -15   2   28.40   12.90
   1  15  -2   82.49   11.70
   1  15  -2   77.39   10.40
   1  15  -2   82.09   20.90
   1  15  -2   71.59   13.10
  -1 -15   2   60.49    9.80
  -1 -15   2   93.39   15.80
   0  15  -2   33.20   16.20
   0  15  -2   35.70    9.50
   0  15  -2   39.80    7.50
   0  15  -2   45.20    9.60
   0 -15   2   48.10    9.10
   0 -15   2   31.30   14.90
   0 -15   2   68.99   16.30
  -1  15  -2   83.09   13.20
  -1  15  -2   41.90    6.60
  -1  15  -2   35.90   10.00
  -1  15  -2   42.90   13.60
   1 -15   2   26.90    7.60
   1 -15   2   33.80   14.90
   1 -15   2   18.10    7.90
   1 -15   2   61.79   13.50
  -2  15  -2   18.90    6.50
  -2  15  -2    9.70    8.80
  -2  15  -2   11.80   13.20
   2 -15   2   20.90   14.30
   2 -15   2   11.40    6.50
  -3  15  -2    2.90    5.60
  -3  15  -2    4.10   13.20
  -3  15  -2   -1.70    9.90
   3 -15   2   -5.70    8.90
   3 -15   2   -0.10   17.90
   3 -15   2    0.00    8.20
  -4  15  -2    7.20   15.00
  -4  15  -2    9.60    6.30
  -4  15  -2  -17.90    8.10
   4 -15   2  -12.10    9.70
   4 -15   2   10.50    8.40
   4 -15   2    1.50   19.40
  -5  15  -2   -4.00    7.00
  -5  15  -2  -17.00   11.60
  -5  15  -2  -10.70   20.30
   5 -15   2   14.50   25.50
   5 -15   2   15.00   11.80
  -6  15  -2   28.10   27.90
  -6  15  -2   10.00    8.20
  -6  15  -2  -15.10   13.00
   6 -15   2    4.60   26.80
   6 -15   2   32.00   16.40
  -7  15  -2  -36.90   34.50
  -7  15  -2    5.80   10.90
  -7  15  -2  -15.40   15.70
   7 -15   2  -18.20   21.60
   7 -15   2   20.30   32.80
  -8  15  -2  -13.40   39.60
  -8  15  -2    5.00   15.80
  -8  15  -2   10.50   13.30
   8 -15   2  -47.70   33.90
   8  14  -2   14.90   34.00
   8  14  -2  117.19   41.50
  -8 -14   2   -8.40   20.90
  -8 -14   2    1.10   13.20
  -8 -14   2   47.70   33.90
   7  14  -2    0.70   14.80
   7  14  -2   20.40   26.40
   7  14  -2  -18.70   25.90
  -7 -14   2  -45.20   26.10
  -7 -14   2   20.00   14.80
  -7 -14   2   -7.30   10.00
   6  14  -2    6.30   19.40
   6  14  -2   -0.50   27.90
   6  14  -2    4.50   13.60
   6  14  -2   19.20   34.90
  -6 -14   2   10.30   13.20
  -6 -14   2    2.80    8.60
  -6 -14   2  -24.10   21.70
   5  14  -2   35.10   13.40
   5  14  -2   50.79   30.90
   5  14  -2   42.50   17.40
   5  14  -2   13.60   20.80
  -5 -14   2   11.50   10.60
  -5 -14   2   25.30    8.60
   4  14  -2   31.10   22.50
   4  14  -2    0.90   12.50
   4  14  -2  -20.60   16.90
  -4 -14   2   11.20    9.00
  -4 -14   2   13.00    6.80
   3  14  -2  128.69   25.30
   3  14  -2   93.99   15.50
  -3 -14   2   89.09   12.00
  -3 -14   2  112.99   14.00
   2  14  -2  233.88   31.20
   2  14  -2  277.77   25.60
   2  14  -2  242.18   24.10
   2  14  -2  310.17   26.10
  -2 -14   2  299.57   24.50
  -2 -14   2  318.07   27.00
   1  14  -2  149.79   13.30
   1  14  -2  127.29   15.20
   1  14  -2  138.89   14.20
   1  14  -2  109.39   12.50
   1  14  -2  120.99   20.30
  -1 -14   2  144.09   13.50
   0  14  -2   -1.10    6.20
   0  14  -2    3.90    7.60
   0  14  -2   11.80   11.20
   0  14  -2   -3.60    5.10
   0 -14   2   17.30   13.20
   0 -14   2    9.20   12.00
   0 -14   2   -0.10    5.30
   0 -14   2  -15.60    8.20
  -1  14  -2    3.30    7.90
  -1  14  -2   28.60   12.50
  -1  14  -2  -12.30    9.00
  -1  14  -2   -2.20    4.60
   1 -14   2   -3.80   12.60
   1 -14   2   -9.10    6.00
   1 -14   2  -11.60   13.50
   1 -14   2   10.90    6.20
  -2  14  -2    2.10    7.70
  -2  14  -2   -2.60    4.50
  -2  14  -2   -3.20   11.20
   2 -14   2    5.80    6.10
   2 -14   2   -7.80   12.50
  -3  14  -2   18.20    5.40
  -3  14  -2   12.30   11.80
  -3  14  -2    4.00    8.90
   3 -14   2   -0.80    7.60
   3 -14   2    7.90   15.30
   3 -14   2   12.00    7.30
  -4  14  -2   15.20    5.60
  -4  14  -2   -2.30    9.30
  -4  14  -2    5.20   15.30
   4 -14   2   -4.20    7.50
   4 -14   2    5.10   18.10
   4 -14   2   19.30   10.00
  -5  14  -2   47.40   21.00
  -5  14  -2   20.70    6.90
  -5  14  -2    0.00   10.60
   5 -14   2   35.60   17.50
   5 -14   2   25.10   11.80
  -6  14  -2    8.20    7.60
  -6  14  -2   -7.00   26.60
  -6  14  -2   -1.70   11.50
   6 -14   2   -7.80   22.50
   6 -14   2   -1.60   14.80
  -7  14  -2    2.80   31.30
  -7  14  -2   11.10    9.20
  -7  14  -2    8.40   12.80
   7 -14   2    5.80   26.70
   7 -14   2   23.40   18.70
  -8  14  -2   12.70   15.00
  -8  14  -2  -19.00   12.70
  -8  14  -2   41.40   38.80
   8 -14   2   21.30   32.40
   9  13  -2  -17.50   34.00
   9  13  -2  -12.30   38.10
  -9 -13   2   24.60   34.90
  -9 -13   2    3.60   22.60
  -9 -13   2    4.40   14.00
   8  13  -2   26.20   32.20
   8  13  -2   -5.00   17.90
   8  13  -2  100.59   36.70
  -8 -13   2   -0.50   14.80
  -8 -13   2    6.20   24.70
  -8 -13   2   11.30   11.90
   7  13  -2   42.60   27.90
   7  13  -2   19.10   15.10
   7  13  -2   -6.40   22.50
  -7 -13   2    6.40    8.80
  -7 -13   2   14.30   26.80
  -7 -13   2   -0.20   13.00
   6  13  -2    2.70   31.90
   6  13  -2    5.00   13.00
   6  13  -2   19.80   19.90
   6  13  -2   -7.70   21.90
  -6 -13   2   12.00   11.50
  -6 -13   2   -0.60    7.60
  -6 -13   2   -9.50   18.10
   5  13  -2   -4.10   12.30
   5  13  -2   16.50   24.80
   5  13  -2   22.30   15.00
   5  13  -2  -10.10   18.40
  -5 -13   2    1.50    9.00
  -5 -13   2   -5.60    7.00
   4  13  -2    4.10   14.50
   4  13  -2   -8.60   13.10
   4  13  -2   -2.90   19.50
   4  13  -2   -4.40   11.40
  -4 -13   2   -6.90    5.60
  -4 -13   2   -2.60    7.80
   3  13  -2  155.78   19.70
   3  13  -2  105.19   16.10
   3  13  -2  130.29   23.80
  -3 -13   2  101.79   14.40
  -3 -13   2  139.69   13.50
   2  13  -2   60.69    8.10
   2  13  -2   53.09   10.40
   2  13  -2   45.00   16.20
   2  13  -2   32.40    6.70
  -2 -13   2   41.20    7.10
  -2 -13   2   41.50    9.60
   1  13  -2   43.80    6.90
   1  13  -2   50.89    9.40
   1  13  -2   51.49   14.60
   1  13  -2   52.79    9.60
  -1 -13   2   58.09   11.40
  -1 -13   2   42.30    7.00
   0  13  -2   23.40    9.90
   0  13  -2   -3.40    4.50
   0  13  -2   -0.80    6.70
   0  13  -2   -4.00    5.80
   0  13  -2    0.90    8.00
   0  13  -2    4.80    6.40
   0 -13   2   -3.00    5.30
   0 -13   2    7.60   10.90
   0 -13   2   -2.30   11.80
   0 -13   2   -9.20    6.80
  -1  13  -2    6.30    3.90
  -1  13  -2   14.10   10.50
  -1  13  -2    2.90    6.80
  -1  13  -2    4.40    7.20
   1 -13   2    5.30   10.50
   1 -13   2   -4.90   11.00
   1 -13   2    4.70    5.20
   1 -13   2    8.90    4.90
  -2  13  -2   10.90    4.60
  -2  13  -2    4.90    6.90
  -2  13  -2    7.00    9.20
   2 -13   2   15.40    5.50
   2 -13   2    8.90   12.00
  -3  13  -2   25.90   10.80
  -3  13  -2   35.20    5.90
  -3  13  -2   28.70    9.60
   3 -13   2   33.00    7.40
   3 -13   2   20.10    8.00
   3 -13   2   16.20   15.20
  -4  13  -2    4.60    7.60
  -4  13  -2   -1.70    5.10
  -4  13  -2    0.80   14.10
   4 -13   2   28.90   14.80
   4 -13   2   14.30   10.00
   4 -13   2    3.50    6.30
  -5  13  -2   -6.40    8.80
  -5  13  -2    6.70    5.80
  -5  13  -2   19.50   17.80
   5 -13   2    2.60   11.40
   5 -13   2    6.10   16.60
  -6  13  -2    1.30   21.60
  -6  13  -2   20.40    7.70
  -6  13  -2   12.80   12.90
   6 -13   2   11.30   14.60
   6 -13   2   21.00   22.20
  -7  13  -2    9.90    9.00
  -7  13  -2   -0.40   14.70
  -7  13  -2    4.80   27.60
   7 -13   2  -28.90   22.10
   7 -13   2    3.80   16.60
  -8  13  -2   -1.80   36.00
  -8  13  -2   14.30   14.30
  -8  13  -2   12.10   12.40
   8 -13   2   -2.20   28.50
   8 -13   2    0.50   23.60
  -9  13  -2    9.10   47.30
  -9  13  -2   -4.30   15.90
  -9  13  -2   -5.00   19.00
   9 -13   2   29.90   35.70
   9  12  -2   67.09   39.40
   9  12  -2   -7.60   22.50
   9  12  -2   32.90   31.40
  -9 -12   2   36.20   30.60
  -9 -12   2    8.80   13.30
  -9 -12   2   -4.70   21.80
   8  12  -2    8.40   29.80
   8  12  -2  -28.80   17.00
   8  12  -2   -0.90   32.40
  -8 -12   2    5.30   10.80
  -8 -12   2   13.90   13.50
  -8 -12   2  -10.10   24.10
   7  12  -2   13.70   20.20
   7  12  -2   28.20   13.90
   7  12  -2   22.50   30.20
  -7 -12   2    7.60    8.20
  -7 -12   2   36.50   24.70
  -7 -12   2   -3.00   12.60
   6  12  -2   58.49   14.70
   6  12  -2   52.39   17.10
   6  12  -2   51.89   20.70
  -6 -12   2   39.40   12.00
  -6 -12   2   67.09   10.80
  -6 -12   2   36.20   17.40
   5  12  -2   34.70   21.00
   5  12  -2   39.70   19.40
   5  12  -2   20.50   14.50
   5  12  -2   32.10   12.10
  -5 -12   2   19.10    7.20
  -5 -12   2    6.70    9.50
   4  12  -2  -26.50   10.90
   4  12  -2  -10.10   13.20
   4  12  -2   18.30   19.30
   4  12  -2   -2.80   14.30
  -4 -12   2    7.30    5.40
  -4 -12   2    2.20    7.40
   3  12  -2   98.09   15.00
   3  12  -2  123.99   14.80
   3  12  -2  111.29   20.90
  -3 -12   2  118.09   12.10
  -3 -12   2  117.89   13.00
   2  12  -2    7.70   13.80
   2  12  -2    0.80    4.10
   2  12  -2   -0.20    3.90
   2  12  -2   -5.20    6.40
   2  12  -2   13.50   11.60
  -2 -12   2    1.90    6.80
  -2 -12   2   -0.20    5.10
   1  12  -2  154.68   14.60
   1  12  -2  134.69   14.30
   1  12  -2  149.29   17.50
   1  12  -2  116.99   13.20
  -1 -12   2  143.39   13.40
  -1 -12   2  160.18   15.20
   0  12  -2   56.29    9.10
   0  12  -2   74.09   12.70
   0  12  -2   77.79    9.00
   0  12  -2   49.80    7.30
   0  12  -2   57.99    7.60
   0 -12   2   74.99   12.30
   0 -12   2   50.59    8.10
   0 -12   2   62.49    8.50
   0 -12   2   94.39   13.00
  -1  12  -2   39.60    5.90
  -1  12  -2   44.70    8.60
  -1  12  -2   36.00    7.80
  -1  12  -2   47.70   10.10
  -1  12  -2   46.10    6.80
  -1  12  -2   47.70    7.70
   1 -12   2   47.60    8.10
   1 -12   2   31.00    6.00
   1 -12   2   59.89   12.50
   1 -12   2   26.30    5.60
  -2  12  -2    7.70    4.10
  -2  12  -2    8.70    8.90
  -2  12  -2   -5.00    6.40
   2 -12   2    7.80    5.40
   2 -12   2   -7.00    9.20
  -3  12  -2   24.70   11.20
  -3  12  -2    7.70    4.20
  -3  12  -2   -5.70    7.10
   3 -12   2    5.30    7.50
   3 -12   2    4.00   11.00
   3 -12   2   -2.40    5.60
  -4  12  -2   11.50   13.10
  -4  12  -2   -0.90    7.40
  -4  12  -2    1.70    4.20
   4 -12   2  -24.20   11.60
   4 -12   2    2.00    9.20
  -5  12  -2    3.40    5.60
  -5  12  -2   -0.30   13.60
  -5  12  -2  -15.60    7.20
   5 -12   2   18.00   16.10
   5 -12   2    9.70   11.30
  -6  12  -2   10.40   18.00
  -6  12  -2    6.50    6.50
  -6  12  -2   -3.60    9.30
   6 -12   2    6.00   17.90
   6 -12   2    5.70   14.10
  -7  12  -2   10.40   18.60
  -7  12  -2  -23.20   11.80
  -7  12  -2   11.70    8.40
   7 -12   2    4.40   12.30
   7 -12   2  -21.80   23.60
   7 -12   2   11.00   17.10
  -8  12  -2   18.60   23.20
  -8  12  -2  -11.40   11.50
  -8  12  -2   -4.20   14.00
   8 -12   2   -6.50   30.50
   8 -12   2    4.70   16.40
   8 -12   2   11.40   18.50
  -9  12  -2   17.20   16.80
  -9  12  -2    3.70   26.40
  -9  12  -2  -24.50   14.20
   9 -12   2  -29.90   18.60
   9 -12   2   12.00   32.80
   9  11  -2   21.90   31.40
   9  11  -2  -14.70   32.90
   9  11  -2   38.20   25.30
  -9 -11   2   13.30   18.40
  -9 -11   2   18.20   11.40
  -9 -11   2   16.10   24.40
   8  11  -2   21.30   16.00
   8  11  -2   -3.80   23.90
   8  11  -2  -22.30   25.60
  -8 -11   2    5.40   14.10
  -8 -11   2    7.60    9.40
  -8 -11   2   -0.30   20.30
   7  11  -2    8.10   18.10
   7  11  -2   10.60   12.50
   7  11  -2   52.59   27.40
  -7 -11   2   14.90    8.10
  -7 -11   2   27.30   21.70
  -7 -11   2   17.10   12.90
   6  11  -2    5.20   19.80
   6  11  -2   13.30   14.50
   6  11  -2   10.30   10.50
  -6 -11   2   12.70   14.20
  -6 -11   2  -19.70    8.80
  -6 -11   2    5.80    6.80
   5  11  -2   14.30   12.00
   5  11  -2   22.60   12.00
   5  11  -2   40.60   20.70
   5  11  -2   17.10   16.70
  -5 -11   2   15.00    9.80
  -5 -11   2   16.00    7.20
   4  11  -2  150.18   21.30
   4  11  -2  215.58   20.60
   4  11  -2  165.28   24.20
  -4 -11   2  182.78   18.00
  -4 -11   2  213.58   17.30
   3  11  -2   -8.80    7.80
   3  11  -2   13.30    9.80
   3  11  -2   -3.50   13.10
  -3 -11   2    6.90    4.30
  -3 -11   2   -0.40    6.30
   2  11  -2   58.29    8.70
   2  11  -2   84.69   11.50
   2  11  -2   71.69   10.30
   2  11  -2  104.39   17.30
   2  11  -2   89.29    7.90
  -2 -11   2   76.29    9.10
  -2 -11   2   64.59    9.80
   1  11  -2   79.59   12.70
   1  11  -2   50.89    7.10
   1  11  -2   62.09    9.70
   1  11  -2   51.99    8.20
   1  11  -2   82.39   11.60
   1  11  -2   59.99    7.20
  -1 -11   2   64.09    9.50
  -1 -11   2   43.60    7.40
   0  11  -2    0.30    3.60
   0  11  -2   10.70   11.40
   0  11  -2    9.20    5.10
   0  11  -2    9.90    6.40
   0  11  -2    7.30    8.70
   0  11  -2   -3.10    3.80
   0 -11   2   -7.30    4.50
   0 -11   2   -4.70    6.20
   0 -11   2    4.00    3.60
   0 -11   2   -6.00    6.50
  -1  11  -2   21.80    4.90
  -1  11  -2    2.60    5.10
  -1  11  -2   18.70    8.00
  -1  11  -2   10.80    5.10
  -1  11  -2   18.80    6.90
  -1  11  -2   10.20    3.50
   1 -11   2   11.40    3.70
   1 -11   2    7.70    4.10
   1 -11   2    9.60    9.90
   1 -11   2   11.70    5.20
  -2  11  -2   24.30    8.70
  -2  11  -2   24.90    4.40
  -2  11  -2   19.30    7.00
   2 -11   2   20.00    5.80
   2 -11   2   19.00    8.90
  -3  11  -2   51.19    7.00
  -3  11  -2   44.30    9.70
  -3  11  -2   57.79   13.10
   3 -11   2   51.29    8.10
   3 -11   2   55.49   10.00
   3 -11   2   41.60   11.60
  -4  11  -2   71.19   15.30
  -4  11  -2   80.49    8.80
  -4  11  -2   65.69   11.50
   4 -11   2   84.39   14.90
   4 -11   2   95.29   13.00
  -5  11  -2    6.60   11.70
  -5  11  -2   -5.90    7.80
  -5  11  -2    5.20    4.50
   5 -11   2   -1.70   11.70
   5 -11   2    8.90    7.80
   5 -11   2   -6.40   12.70
  -6  11  -2    8.90   14.00
  -6  11  -2    3.90   10.10
  -6  11  -2    4.60    5.90
   6 -11   2    9.70    9.70
   6 -11   2    7.70   12.20
   6 -11   2   -6.80   13.50
  -7  11  -2   13.30    8.00
  -7  11  -2    6.10   16.40
  -7  11  -2   -2.50   10.30
   7 -11   2    5.60   15.60
   7 -11   2   13.60   12.70
   7 -11   2   -6.00   17.80
  -8  11  -2   21.30   10.90
  -8  11  -2   -9.00   14.30
  -8  11  -2   25.00   22.80
   8 -11   2   33.20   25.90
   8 -11   2    0.50   15.00
   8 -11   2   -1.60   19.20
  -9  11  -2    8.10   25.80
  -9  11  -2   31.50   13.60
  -9  11  -2  -31.60   15.60
   9 -11   2  -19.00   18.90
   9 -11   2   24.40   27.30
  10  10  -2   18.30   24.30
  10  10  -2    7.60   36.90
  10  10  -2   -0.90   43.20
 -10 -10   2  -51.59   32.10
 -10 -10   2   -1.90   13.90
 -10 -10   2  -10.10   23.30
   9  10  -2  -17.80   28.40
   9  10  -2   18.10   20.90
   9  10  -2   44.20   28.10
  -9 -10   2   36.70   28.20
  -9 -10   2   -6.50    9.30
  -9 -10   2   -5.50   14.20
   8  10  -2   21.20   24.10
   8  10  -2    9.80   15.10
   8  10  -2   30.90   24.30
  -8 -10   2   23.90   19.80
  -8 -10   2   -1.50   13.70
  -8 -10   2   -2.00    9.00
   7  10  -2   14.40   25.70
   7  10  -2   12.40   13.20
   7  10  -2    7.70   16.60
  -7 -10   2   33.80    7.30
  -7 -10   2  -12.90   18.00
  -7 -10   2    8.20    9.70
   6  10  -2    2.50   10.60
   6  10  -2   -1.20   14.30
   6  10  -2    3.40   17.20
  -6 -10   2    0.00   13.40
  -6 -10   2   -4.20    6.10
  -6 -10   2    5.00    9.90
   5  10  -2   20.00   20.90
   5  10  -2   41.80   11.90
   5  10  -2   37.20   11.90
   5  10  -2   24.50   18.00
  -5 -10   2   22.10   11.00
  -5 -10   2   38.50    9.20
  -5 -10   2   40.40    6.70
   4  10  -2  134.89   21.10
   4  10  -2  110.89   19.20
   4  10  -2  126.39   15.20
  -4 -10   2  132.09   12.20
  -4 -10   2  115.39   13.30
   3  10  -2   55.99    9.00
   3  10  -2   29.90   14.40
   3  10  -2   62.09   10.90
  -3 -10   2   63.89    8.60
  -3 -10   2   49.70    9.10
   2  10  -2   88.29   11.70
   2  10  -2  117.79   12.30
   2  10  -2  122.69    9.50
   2  10  -2  104.39   16.70
   2  10  -2   94.79   10.40
  -2 -10   2  113.89   10.80
  -2 -10   2   94.69   11.20
  -2 -10   2   87.19   11.80
   1  10  -2   30.40   10.20
   1  10  -2   16.70    5.70
   1  10  -2   14.50    8.00
   1  10  -2   14.70    3.70
   1  10  -2    3.80    6.30
   1  10  -2    8.00    3.80
  -1 -10   2   20.40    5.10
  -1 -10   2    9.20    7.10
  -1 -10   2   12.40    6.50
  -1 -10   2   10.20    2.70
   0  10  -2    3.80    4.40
   0  10  -2   -3.60    5.00
   0  10  -2   -4.10    3.60
   0  10  -2    1.00    4.30
   0  10  -2   -3.30    8.20
   0  10  -2    1.90    3.10
   0  10  -2    7.80    9.50
   0 -10   2   -2.90    4.40
   0 -10   2    3.90    4.50
   0 -10   2    4.60    2.10
   0 -10   2    2.20    5.50
   0 -10   2    9.60    6.60
  -1  10  -2   23.90    8.60
  -1  10  -2   20.50    7.50
  -1  10  -2   25.90   12.60
  -1  10  -2   15.00    4.20
  -1  10  -2   12.10    4.20
  -1  10  -2   33.80    6.20
  -1  10  -2   10.80    4.30
  -1  10  -2   24.10    4.90
   1 -10   2    6.60    8.60
   1 -10   2   10.90    8.70
   1 -10   2   22.30    4.50
   1 -10   2   13.10    4.50
   1 -10   2   11.00    3.50
   1 -10   2   21.40    2.90
  -2  10  -2    2.90    3.50
  -2  10  -2   -0.90    3.00
  -2  10  -2   -8.30    5.90
  -2  10  -2  -17.60    7.30
  -2  10  -2    4.30    5.20
  -2  10  -2    6.60    8.90
   2 -10   2    5.10    8.20
   2 -10   2    4.50    4.00
   2 -10   2   -4.10    2.50
  -3  10  -2  207.38   16.10
  -3  10  -2  189.88   20.10
  -3  10  -2  179.58   15.90
  -3  10  -2  174.68   17.90
   3 -10   2  183.28   16.40
   3 -10   2  189.18   18.70
   3 -10   2  190.58   16.90
  -4  10  -2   -4.40    8.10
  -4  10  -2   12.10    5.10
  -4  10  -2   -3.30    3.70
  -4  10  -2    0.00    9.60
   4 -10   2    5.80    6.80
   4 -10   2   -6.20   10.00
   4 -10   2    4.90    4.90
  -5  10  -2    9.90    5.60
  -5  10  -2   -6.90    7.30
  -5  10  -2   13.60    6.30
  -5  10  -2   12.70   12.70
   5 -10   2   15.80   11.40
   5 -10   2    7.10    6.90
   5 -10   2   13.90   11.40
  -6  10  -2  -16.60    8.30
  -6  10  -2   10.70   12.80
  -6  10  -2    9.50    6.30
   6 -10   2   10.00    8.30
   6 -10   2   15.50   14.30
   6 -10   2   19.30   13.20
  -7  10  -2   -9.60   15.70
  -7  10  -2   -2.90    9.80
  -7  10  -2   14.20    7.60
   7 -10   2   14.50   14.50
   7 -10   2   24.90   17.90
   7 -10   2   27.30   10.40
  -8  10  -2  -18.80   18.90
  -8  10  -2    7.10   10.60
  -8  10  -2   10.70   12.30
   8 -10   2   -2.00   17.50
   8 -10   2    8.50   12.70
   8 -10   2  -30.60   22.60
  -9  10  -2    2.00   25.10
  -9  10  -2  -16.50   13.70
   9 -10   2    8.10   15.40
   9 -10   2   10.30   27.60
   9 -10   2  -10.40   20.30
 -10  10  -2   -4.70   28.60
 -10  10  -2    9.00   20.90
 -10  10  -2   -3.60   18.00
  10 -10   2   21.20   29.60
  10 -10   2   22.50   21.60
  10   9  -2    6.20   23.00
  10   9  -2  -38.60   37.10
  10   9  -2  -25.60   31.90
 -10  -9   2    7.90   29.90
 -10  -9   2   -0.10   11.80
 -10  -9   2   -2.20   19.20
   9   9  -2    1.30   19.60
   9   9  -2    2.10   27.00
   9   9  -2   17.10   25.90
  -9  -9   2   -3.10   22.60
  -9  -9   2   -9.50    9.20
  -9  -9   2   -8.50   16.00
   8   9  -2   17.20   15.00
   8   9  -2   -2.80   24.30
   8   9  -2    4.00   24.90
  -8  -9   2    3.00   13.00
  -8  -9   2   -1.60    7.70
  -8  -9   2  -11.00   14.70
   7   9  -2   32.40   11.50
   7   9  -2   -7.60   14.00
   7   9  -2   -4.70   21.40
  -7  -9   2   16.10   16.20
  -7  -9   2   21.60    6.70
  -7  -9   2    0.90    9.60
   6   9  -2   57.09   12.70
   6   9  -2   37.10   14.70
   6   9  -2   27.80   19.10
  -6  -9   2   54.19    9.20
  -6  -9   2   61.49   16.10
  -6  -9   2   36.50   10.30
   5   9  -2  -11.70   18.90
   5   9  -2   20.60   11.10
   5   9  -2    1.50   15.00
   5   9  -2   15.30   11.40
  -5  -9   2   12.00    5.10
  -5  -9   2    5.80    8.90
  -5  -9   2    5.60    7.10
   4   9  -2   89.19   16.30
   4   9  -2   79.39    9.00
   4   9  -2   85.99   12.20
   4   9  -2   82.79   17.70
  -4  -9   2   59.59   11.70
  -4  -9   2   79.79   10.30
  -4  -9   2   80.19    8.80
   3   9  -2   -2.40    7.40
   3   9  -2    1.20   13.40
   3   9  -2    1.60    6.60
  -3  -9   2   -3.80    6.80
  -3  -9   2   -3.60    3.50
  -3  -9   2   -0.90    5.00
  -3  -9   2   -5.30    5.80
   2   9  -2   39.80    7.30
   2   9  -2   26.80    3.50
   2   9  -2   23.40    6.10
   2   9  -2   19.20    4.60
   2   9  -2   15.00    3.90
   2   9  -2   35.30    6.30
   2   9  -2   27.20   11.90
  -2  -9   2   35.40    6.20
  -2  -9   2   17.40    3.60
  -2  -9   2   33.70    6.50
  -2  -9   2   33.80    7.40
   1   9  -2  136.19   11.30
   1   9  -2  138.09   12.70
   1   9  -2  134.69   15.60
   1   9  -2  114.59   11.90
   1   9  -2  157.18   12.40
   1   9  -2  117.29   11.60
   1   9  -2  117.99   12.10
  -1  -9   2  141.99   12.30
  -1  -9   2  135.29   11.10
  -1  -9   2  131.99   12.40
  -1  -9   2  128.49   12.60
   0   9  -2   17.20    4.70
   0   9  -2   15.80    3.10
   0   9  -2   13.50    7.70
   0   9  -2   18.90    3.80
   0   9  -2   11.50    4.80
   0   9  -2   27.50    9.70
   0  -9   2   31.20    5.00
   0  -9   2   18.60    4.60
   0  -9   2   24.50    3.00
   0  -9   2   16.30    4.00
   0  -9   2   12.00    5.50
  -1   9  -2   -0.90    4.60
  -1   9  -2    3.70    3.80
  -1   9  -2   17.30    8.90
  -1   9  -2    7.90    3.40
  -1   9  -2    2.00    2.60
  -1   9  -2   -1.30    5.30
  -1   9  -2    5.10    2.80
  -1   9  -2   14.60    8.10
   1  -9   2    3.20    3.00
   1  -9   2    9.80    6.40
   1  -9   2   -3.40    3.60
   1  -9   2    0.10    5.80
   1  -9   2   -0.20    1.70
  -2   9  -2   12.00    9.70
  -2   9  -2   23.80    9.10
  -2   9  -2   34.90    4.60
  -2   9  -2   29.80    5.40
  -2   9  -2   36.10    4.30
  -2   9  -2   29.20    5.70
  -2   9  -2   27.70    7.90
   2  -9   2   32.90    5.80
   2  -9   2   27.40    9.00
   2  -9   2   26.00    3.80
   2  -9   2   15.10    9.80
  -3   9  -2   64.19   12.50
  -3   9  -2   55.49    5.80
  -3   9  -2   58.19    6.50
  -3   9  -2   39.80    8.30
   3  -9   2   68.99    8.50
   3  -9   2   47.70    5.70
   3  -9   2   49.00   10.40
   3  -9   2   33.40    5.60
  -4   9  -2  106.09    9.20
  -4   9  -2  116.19   14.50
   4  -9   2   87.69   13.00
   4  -9   2   92.59    9.80
   4  -9   2   92.29   11.00
   4  -9   2   69.79    9.80
  -5   9  -2   20.70   11.10
  -5   9  -2   11.40    5.00
  -5   9  -2    7.30    4.80
   5  -9   2    3.60    6.90
   5  -9   2   16.90   10.60
   5  -9   2   20.20    9.30
  -6   9  -2   19.00    6.00
  -6   9  -2   11.00    6.50
  -6   9  -2   27.50   12.80
   6  -9   2   19.20   12.70
   6  -9   2   13.20   11.50
   6  -9   2   19.60    8.00
  -7   9  -2   -6.30    9.10
  -7   9  -2   18.60   14.70
  -7   9  -2   14.70    7.70
  -7   9  -2    6.00    8.30
   7  -9   2   13.70   11.10
   7  -9   2    8.70   13.60
   7  -9   2   17.90   14.70
  -8   9  -2   12.20    9.60
  -8   9  -2    7.30   18.20
  -8   9  -2    7.80   13.30
   8  -9   2   -8.60   12.40
   8  -9   2   20.30   16.60
   8  -9   2   14.40   23.80
  -9   9  -2   -4.50   12.70
  -9   9  -2  -21.20   21.80
  -9   9  -2   -1.10   17.00
   9  -9   2   -5.60   20.80
   9  -9   2  -20.40   22.90
   9  -9   2   11.10   14.70
 -10   9  -2   -4.40   17.40
 -10   9  -2    6.30   20.30
 -10   9  -2   19.00   28.60
  10  -9   2    6.90   33.40
  10  -9   2   -5.00   18.70
  10   8  -2   17.40   34.10
  10   8  -2  -44.00   33.30
  10   8  -2   24.70   24.00
 -10  -8   2  -21.00   19.70
 -10  -8   2  -13.80   10.20
 -10  -8   2   30.20   30.30
   9   8  -2   30.80   18.20
   9   8  -2   -1.90   24.40
   9   8  -2   -7.40   25.70
  -9  -8   2   -7.10    8.20
  -9  -8   2  -21.20   19.20
  -9  -8   2  -18.50   13.90
   8   8  -2    0.60   15.30
   8   8  -2   -1.50   18.20
   8   8  -2   10.10   21.30
  -8  -8   2    9.70    7.20
  -8  -8   2   -6.40   14.30
  -8  -8   2   22.70   11.40
   7   8  -2   62.39   13.70
   7   8  -2   58.29   17.40
   7   8  -2   26.10   18.30
  -7  -8   2   44.80   16.10
  -7  -8   2   45.60   10.90
  -7  -8   2   56.39    8.90
   6   8  -2    6.80   11.10
   6   8  -2   20.80   10.60
   6   8  -2    6.00   21.10
  -6  -8   2    9.20    7.30
  -6  -8   2   22.00    6.30
  -6  -8   2   10.50   13.30
   5   8  -2   16.10   14.40
   5   8  -2    5.40    9.80
   5   8  -2   12.30   11.60
  -5  -8   2    9.70   10.70
  -5  -8   2    9.20    7.00
  -5  -8   2   -0.30    4.30
   4   8  -2   86.69    8.70
   4   8  -2   67.89    8.10
   4   8  -2   84.89   16.30
   4   8  -2   73.99   12.30
   4   8  -2  113.39   17.60
  -4  -8   2   86.29    8.60
  -4  -8   2   72.49    9.80
  -4  -8   2   70.29   10.50
   3   8  -2   49.40    9.70
   3   8  -2   25.60   12.90
   3   8  -2   42.40    5.30
   3   8  -2   42.10    8.30
  -3  -8   2   51.59    7.80
  -3  -8   2   45.00    5.70
  -3  -8   2   43.10    8.20
  -3  -8   2   48.10    6.80
   2   8  -2   21.60    2.80
   2   8  -2   23.60    6.20
   2   8  -2   10.80   10.70
   2   8  -2   29.80    5.50
   2   8  -2   24.70    3.90
   2   8  -2   12.10    6.30
  -2  -8   2   21.50    3.10
  -2  -8   2   14.40    6.30
  -2  -8   2   21.00    4.90
  -2  -8   2   11.90    5.30
   1   8  -2   36.10    4.60
   1   8  -2   31.10    6.70
   1   8  -2   19.20    4.30
   1   8  -2   17.90    4.80
   1   8  -2   23.20    4.60
   1   8  -2   39.30    9.90
   1   8  -2   28.50    3.40
  -1  -8   2   18.40    4.60
  -1  -8   2   32.10    5.80
  -1  -8   2   24.80    5.40
  -1  -8   2   18.20    3.00
   0   8  -2    5.80    3.70
   0   8  -2   31.30    7.00
   0   8  -2    1.80    2.70
   0   8  -2   -0.60    2.70
   0   8  -2   13.20    6.70
   0   8  -2    2.10    2.40
   0  -8   2    7.30    4.50
   0  -8   2    2.10    3.10
   0  -8   2    9.20    3.30
   0  -8   2    0.90    2.50
  -1   8  -2   51.59    5.60
  -1   8  -2   56.19    8.40
  -1   8  -2   61.09    8.60
  -1   8  -2   41.70    7.00
  -1   8  -2   63.59    5.80
  -1   8  -2   51.89    5.40
   1  -8   2   53.39    5.00
   1  -8   2   51.59    6.40
   1  -8   2   60.19    5.30
   1  -8   2   58.09    5.50
   1  -8   2   44.20    7.90
  -2   8  -2   10.00    3.10
  -2   8  -2   21.90    8.80
  -2   8  -2    3.90    2.60
  -2   8  -2    5.50    3.90
  -2   8  -2   -1.50    5.60
  -2   8  -2   23.40    7.90
  -2   8  -2   14.10    4.90
   2  -8   2    8.90    3.50
   2  -8   2    7.30    2.20
   2  -8   2   10.80    6.50
   2  -8   2    7.00    6.60
  -3   8  -2   76.99    7.20
  -3   8  -2   70.69    8.90
  -3   8  -2   89.99   12.10
  -3   8  -2   62.69    9.60
  -3   8  -2   87.69   14.90
  -3   8  -2   67.69    7.50
   3  -8   2   74.89    7.10
   3  -8   2   75.89   11.40
   3  -8   2   84.79    7.80
   3  -8   2   70.49    7.00
   3  -8   2   82.69    9.40
   3  -8   2   62.39   11.60
  -4   8  -2  181.28   20.60
  -4   8  -2  202.38   16.90
  -4   8  -2  204.58   18.30
  -4   8  -2  242.38   17.80
   4  -8   2  188.98   19.70
   4  -8   2  178.28   17.10
   4  -8   2  210.08   18.30
   4  -8   2  216.68   17.40
  -5   8  -2   19.90   10.50
  -5   8  -2   25.00    5.60
  -5   8  -2   23.00    4.50
   5  -8   2   20.70   10.50
   5  -8   2   20.60    7.70
   5  -8   2   25.30    5.80
  -6   8  -2    8.30    9.30
  -6   8  -2    4.00    5.00
  -6   8  -2    7.70    6.20
   6  -8   2    6.70    8.00
   6  -8   2    3.40   12.20
   6  -8   2    8.40   11.40
  -7   8  -2   -0.80    6.00
  -7   8  -2    8.20    7.30
  -7   8  -2    3.30   13.00
   7  -8   2    7.60   10.50
   7  -8   2    5.80   13.50
   7  -8   2    3.00   15.00
  -8   8  -2    1.00   12.00
  -8   8  -2   13.20    8.00
  -8   8  -2   -8.70   15.60
   8  -8   2    8.60   19.50
   8  -8   2   10.50   12.80
   8  -8   2   -4.40   13.60
  -9   8  -2  -22.70   18.60
  -9   8  -2    5.30   15.70
  -9   8  -2    6.90    9.70
   9  -8   2    5.80   14.20
   9  -8   2   10.30   17.80
   9  -8   2   -7.40   21.10
 -10   8  -2   11.50   21.70
 -10   8  -2  -20.00   13.70
 -10   8  -2   -9.80   27.40
  10  -8   2   27.10   29.20
  10  -8   2   13.20   18.60
  10   7  -2   30.60   32.40
  10   7  -2   -5.20   23.50
  10   7  -2   52.09   35.10
 -10  -7   2    3.00   10.80
 -10  -7   2   18.70   27.40
 -10  -7   2   -6.60   17.40
   9   7  -2    1.90   18.40
   9   7  -2   -5.30   23.20
   9   7  -2   20.70   23.50
  -9  -7   2   20.10   22.40
  -9  -7   2   10.40   13.90
  -9  -7   2   40.20    8.90
   8   7  -2   10.60   18.00
   8   7  -2   17.80   16.00
   8   7  -2   37.50   15.50
  -8  -7   2    3.80   13.10
  -8  -7   2   20.10   10.90
  -8  -7   2   16.60    6.70
   7   7  -2   65.99   17.80
   7   7  -2   58.99   16.60
   7   7  -2   68.09   14.30
  -7  -7   2   45.70   13.70
  -7  -7   2   61.69   12.40
  -7  -7   2   70.89    9.90
   6   7  -2   -5.80   11.00
   6   7  -2    3.10    8.00
   6   7  -2   11.80   18.90
  -6  -7   2    4.00    5.60
  -6  -7   2    5.30    7.40
  -6  -7   2    9.00   12.50
   5   7  -2  105.79   11.30
   5   7  -2  117.19   17.50
   5   7  -2  126.39   15.20
   5   7  -2  128.99   16.00
  -5  -7   2  110.29   13.10
  -5  -7   2  128.09   14.80
  -5  -7   2  127.59   11.80
  -5  -7   2  137.19   16.10
   4   7  -2   96.99    9.10
   4   7  -2  136.49   18.50
   4   7  -2   90.19   13.40
   4   7  -2   84.29    8.50
   4   7  -2  141.09   22.70
  -4  -7   2   85.59   11.00
  -4  -7   2   91.29    9.70
  -4  -7   2   91.79   10.70
   3   7  -2   -1.60    9.00
   3   7  -2   10.70    7.80
   3   7  -2   16.80   10.30
   3   7  -2   22.10    3.20
   3   7  -2   11.50    5.50
  -3  -7   2   15.90    4.10
  -3  -7   2   18.20    4.10
  -3  -7   2   18.70    5.40
  -3  -7   2   20.30    6.90
  -3  -7   2   13.80    3.40
   2   7  -2  268.87   23.40
   2   7  -2  283.57   23.70
   2   7  -2  298.17   23.00
   2   7  -2  238.68   24.90
   2   7  -2  284.27   22.50
   2   7  -2  299.27   23.30
  -2  -7   2  304.57   22.70
  -2  -7   2  273.77   23.20
  -2  -7   2  296.07   22.80
  -2  -7   2  286.37   23.00
  -2  -7   2  282.57   23.70
  -2  -7   2  277.77   23.80
   1   7  -2   21.00    7.20
   1   7  -2  -11.30    4.80
   1   7  -2    2.50    2.40
   1   7  -2    4.80    1.70
   1   7  -2    3.40    2.70
   1   7  -2    3.70    2.40
   1   7  -2   -1.20    3.60
  -1  -7   2    4.50    1.60
  -1  -7   2    0.60    3.60
  -1  -7   2    0.10    2.10
  -1  -7   2    7.10    3.90
   0   7  -2   31.10    4.30
   0   7  -2   38.00    6.90
   0   7  -2   22.40    3.70
   0   7  -2   22.70    3.60
   0   7  -2   24.10    3.60
   0   7  -2   29.40    3.70
   0   7  -2   31.50    7.00
   0  -7   2   22.80    2.80
   0  -7   2   22.00    4.90
   0  -7   2   21.70    3.90
   0  -7   2   26.20    4.00
   0  -7   2   28.30    4.10
  -1   7  -2   10.30    5.50
  -1   7  -2   12.40    2.50
  -1   7  -2   14.40    3.00
  -1   7  -2   12.00    2.80
  -1   7  -2    7.20    4.40
  -1   7  -2   18.30    3.90
  -1   7  -2    6.70    2.10
  -1   7  -2    0.30    5.70
   1  -7   2   14.40    2.00
   1  -7   2   14.20    2.90
   1  -7   2    8.30    4.60
   1  -7   2    8.10    4.60
   1  -7   2   12.10    2.60
  -2   7  -2    2.60    6.80
  -2   7  -2   -1.00    4.40
  -2   7  -2    2.10    2.10
  -2   7  -2    3.10    7.20
  -2   7  -2   -1.20    3.30
  -2   7  -2    3.70    1.70
   2  -7   2    0.60    6.00
   2  -7   2    3.00    1.90
   2  -7   2   -1.40    2.70
   2  -7   2   -8.30    5.80
  -3   7  -2   55.59    6.90
  -3   7  -2   58.29    5.20
  -3   7  -2   49.20    7.50
  -3   7  -2   71.49   11.40
   3  -7   2   37.80    5.00
   3  -7   2   67.09   10.80
   3  -7   2   32.00    7.90
   3  -7   2   48.50    7.50
   3  -7   2   43.40    5.10
  -4   7  -2   16.60    5.00
  -4   7  -2   12.90    6.10
  -4   7  -2   19.50    3.50
  -4   7  -2   12.70    9.60
   4  -7   2   10.40    3.30
   4  -7   2   11.60    6.50
   4  -7   2   11.10    9.00
   4  -7   2   15.80    4.30
  -5   7  -2   39.60   10.70
  -5   7  -2   54.59   11.40
  -5   7  -2   39.90    6.00
  -5   7  -2   52.59    6.80
   5  -7   2   45.70   10.90
   5  -7   2   49.70    7.80
   5  -7   2   56.59    9.80
   5  -7   2   39.60    6.60
  -6   7  -2   14.30    5.30
  -6   7  -2   12.70   10.60
  -6   7  -2   39.20    7.70
  -6   7  -2   16.70    5.10
   6  -7   2   22.90    9.40
   6  -7   2   20.50   12.60
   6  -7   2   10.60    7.80
  -7   7  -2   -0.80    6.00
  -7   7  -2    7.60    5.90
  -7   7  -2    6.10   12.40
   7  -7   2   10.80    9.50
   7  -7   2   13.60   13.80
   7  -7   2   17.20   12.90
  -8   7  -2   28.60    8.00
  -8   7  -2   24.50   12.00
  -8   7  -2   -0.50   14.30
   8  -7   2   53.09   15.30
   8  -7   2   23.60   17.10
   8  -7   2   30.60   15.40
  -9   7  -2    3.10   25.80
  -9   7  -2  -10.80   19.90
  -9   7  -2  -20.60   13.70
  -9   7  -2   10.90    9.90
   9  -7   2    9.00   19.20
   9  -7   2   12.40   21.90
   9  -7   2   19.60   17.10
 -10   7  -2   -3.60   24.30
 -10   7  -2    2.10   21.50
 -10   7  -2    0.90   12.80
  10  -7   2  -49.00   27.60
  10  -7   2    9.60   19.10
  10   6  -2   22.80   30.20
  10   6  -2   18.90   21.20
  10   6  -2  -22.20   32.00
 -10  -6   2  -22.30   24.60
 -10  -6   2   44.40   18.80
 -10  -6   2    5.70   10.60
   9   6  -2   16.90   15.80
   9   6  -2   18.20   25.00
   9   6  -2   26.40   23.60
  -9  -6   2   16.00   12.50
  -9  -6   2    5.40   20.60
  -9  -6   2   19.70    8.00
   8   6  -2   34.30   18.00
   8   6  -2   11.20   20.00
   8   6  -2    2.00   14.00
  -8  -6   2    7.80    7.50
  -8  -6   2   14.00   10.90
  -8  -6   2    1.50   14.20
   7   6  -2  -11.30   12.30
   7   6  -2   -2.00   12.00
   7   6  -2    4.80   10.20
  -7  -6   2   10.70    6.00
  -7  -6   2    3.60    8.70
  -7  -6   2  -13.70   10.20
   6   6  -2  128.09   20.00
   6   6  -2  170.88   16.00
   6   6  -2  136.89   18.50
   6   6  -2  151.38   13.80
  -6  -6   2  149.69   15.20
  -6  -6   2  125.59   17.40
  -6  -6   2  140.29   13.60
   5   6  -2  115.19   20.20
   5   6  -2   85.49   13.60
   5   6  -2  103.39   13.80
   5   6  -2   62.19    7.80
  -5  -6   2  106.59   14.40
  -5  -6   2  100.59   13.70
  -5  -6   2   78.69   10.00
  -5  -6   2   68.09    9.20
   4   6  -2  173.18   20.40
   4   6  -2  200.28   19.00
   4   6  -2  155.68   16.60
   4   6  -2  199.58   15.90
   4   6  -2  178.98   15.30
  -4  -6   2  174.68   17.40
  -4  -6   2  183.78   17.00
  -4  -6   2  192.88   18.10
  -4  -6   2  189.98   16.80
  -4  -6   2  184.18   15.70
   3   6  -2    7.10    7.30
   3   6  -2   -0.40    8.40
   3   6  -2   -6.20    3.80
   3   6  -2    4.70    2.10
   3   6  -2    3.20    7.50
  -3  -6   2   11.10    5.10
  -3  -6   2    8.40    6.60
  -3  -6   2    5.20    2.80
  -3  -6   2   10.60    4.10
  -3  -6   2    1.40    2.00
   2   6  -2   68.09    7.80
   2   6  -2   84.79    6.90
   2   6  -2   67.49   10.30
   2   6  -2   75.89    7.20
   2   6  -2   99.39    8.20
   2   6  -2   68.29    8.40
  -2  -6   2   86.79    8.40
  -2  -6   2   79.39    7.10
  -2  -6   2   85.09    7.50
  -2  -6   2   82.69    8.30
  -2  -6   2   83.89    7.50
   1   6  -2   26.50    5.10
   1   6  -2   12.30    2.80
   1   6  -2   15.80    2.40
   1   6  -2   17.50    2.70
   1   6  -2   17.60    3.50
   1   6  -2   18.20    4.00
   1   6  -2   24.00    6.50
  -1  -6   2   14.60    2.50
  -1  -6   2   19.70    3.70
  -1  -6   2   12.00    3.00
  -1  -6   2   21.80    4.80
  -1  -6   2   20.60    3.30
   0   6  -2  214.98   18.00
   0   6  -2  220.08   17.90
   0   6  -2  209.08   17.90
   0   6  -2  214.28   17.70
   0   6  -2  224.88   17.90
   0   6  -2  234.98   18.70
   0   6  -2  229.88   18.60
   0  -6   2  221.78   18.00
   0  -6   2  220.28   17.80
   0  -6   2  230.78   18.40
   0  -6   2  204.48   17.90
   0  -6   2  231.88   17.60
  -1   6  -2    9.70    2.60
  -1   6  -2    4.10    3.30
  -1   6  -2    1.10    3.00
  -1   6  -2    6.80    2.00
  -1   6  -2    5.70    2.30
   1  -6   2   15.60    4.00
   1  -6   2    8.60    2.60
   1  -6   2    5.70    1.50
   1  -6   2   10.20    3.20
   1  -6   2    8.70    1.90
  -2   6  -2    6.80    2.10
  -2   6  -2    5.90    2.00
  -2   6  -2   10.70    3.20
  -2   6  -2   19.00    6.10
  -2   6  -2    5.80    4.40
   2  -6   2   12.50    4.40
   2  -6   2    5.10    2.40
   2  -6   2   10.40    3.40
   2  -6   2    6.00    1.80
   2  -6   2    2.90    4.50
   2  -6   2   11.90    2.30
  -3   6  -2   43.90    6.10
  -3   6  -2   37.20    4.30
  -3   6  -2   61.49    9.30
  -3   6  -2   43.90    4.70
  -3   6  -2   33.60    7.60
  -3   6  -2   34.90    6.70
   3  -6   2   49.60    6.90
   3  -6   2   48.10    8.00
   3  -6   2   31.50    4.40
   3  -6   2   36.60    4.30
   3  -6   2   32.70    6.90
  -4   6  -2   19.60    7.90
  -4   6  -2   50.49    7.00
  -4   6  -2   37.20    4.80
  -4   6  -2   35.90    9.50
  -4   6  -2   33.70    6.90
  -4   6  -2   39.40    7.90
  -4   6  -2   31.00   11.00
   4  -6   2   46.90    7.50
   4  -6   2   38.70    4.80
   4  -6   2   46.70    9.60
   4  -6   2   36.70    5.10
  -5   6  -2   -0.50    3.60
  -5   6  -2    3.80    4.70
  -5   6  -2    1.80    5.30
  -5   6  -2  -10.10    8.00
  -5   6  -2    6.30    9.00
   5  -6   2    2.70    6.90
   5  -6   2    2.00    5.70
   5  -6   2    3.00    4.00
   5  -6   2    8.10    9.30
  -6   6  -2   15.80    9.40
  -6   6  -2   19.30    5.30
  -6   6  -2   24.80    4.60
  -6   6  -2   38.10    8.10
   6  -6   2   24.70    8.30
   6  -6   2    0.00   12.10
   6  -6   2   18.80   10.60
  -7   6  -2   23.20    6.70
  -7   6  -2   15.50   12.60
  -7   6  -2   32.10    5.70
  -7   6  -2   20.30   16.00
   7  -6   2   27.90   13.70
   7  -6   2   21.60   13.10
   7  -6   2   22.60   10.00
  -8   6  -2   34.40   16.40
  -8   6  -2   36.70   14.10
  -8   6  -2   49.30    9.50
   8  -6   2   41.40   12.30
   8  -6   2   82.39   15.50
   8  -6   2   36.60   18.80
  -9   6  -2   -7.50    8.60
  -9   6  -2   -2.50   19.20
  -9   6  -2   19.30   19.10
  -9   6  -2   11.40   15.40
   9  -6   2   17.80   17.80
   9  -6   2    9.30   22.70
   9  -6   2   10.60   15.70
 -10   6  -2   10.50   12.60
 -10   6  -2  -32.20   19.90
 -10   6  -2   -3.70   25.80
 -10   6  -2   -1.70   26.90
  10  -6   2  -11.10   27.70
  10  -6   2    4.80   18.40
  11   5  -2   -5.10   35.10
 -11  -5   2    7.70   33.80
  10   5  -2    7.20   22.00
  10   5  -2   21.30   34.50
  10   5  -2  -21.60   33.10
 -10  -5   2    2.40   18.50
 -10  -5   2   28.00   14.40
 -10  -5   2   18.90    9.60
 -10  -5   2   59.09   25.20
   9   5  -2   -2.80   20.40
   9   5  -2   -9.30   23.20
   9   5  -2    6.30   16.20
  -9  -5   2   17.20   20.00
  -9  -5   2    1.80    8.00
  -9  -5   2   -4.30   13.20
   8   5  -2   -6.70   18.60
   8   5  -2    3.20   15.40
   8   5  -2   18.90   18.30
  -8  -5   2    1.70    6.70
  -8  -5   2   10.80   13.60
  -8  -5   2    5.20    9.70
   7   5  -2   15.70   15.00
   7   5  -2   35.10   10.50
   7   5  -2   25.00   12.20
   7   5  -2   37.60    6.40
  -7  -5   2   23.60    9.30
  -7  -5   2    3.30   10.30
  -7  -5   2   26.70    6.30
   6   5  -2   14.50   10.20
   6   5  -2   22.80   12.20
   6   5  -2   18.50    8.10
   6   5  -2    9.40    4.50
  -6  -5   2   24.30    6.50
  -6  -5   2   27.40    7.50
  -6  -5   2   23.50    9.90
   5   5  -2   -1.90    8.20
   5   5  -2   -0.60    9.50
   5   5  -2   -8.10   13.10
   5   5  -2   -2.80    3.20
  -5  -5   2   19.60    8.70
  -5  -5   2    3.00    8.90
  -5  -5   2   12.30    6.90
  -5  -5   2   -0.50    4.60
   4   5  -2  286.37   24.60
   4   5  -2  262.67   25.70
   4   5  -2  238.58   21.70
   4   5  -2  257.57   21.60
   4   5  -2  230.08   20.90
  -4  -5   2  266.97   22.80
  -4  -5   2  295.57   23.70
  -4  -5   2  277.77   22.80
  -4  -5   2  237.28   21.10
  -4  -5   2  272.17   22.30
   3   5  -2   45.90    8.20
   3   5  -2   57.09   11.40
   3   5  -2   26.50    3.60
   3   5  -2   31.90    4.00
   3   5  -2   33.60    7.10
  -3  -5   2   26.40    3.70
  -3  -5   2   39.00    5.30
  -3  -5   2   38.00    6.60
  -3  -5   2   36.80    7.10
   2   5  -2   36.80    5.10
   2   5  -2   32.10    3.60
   2   5  -2   42.10    7.40
   2   5  -2   40.90    5.60
  -2  -5   2   27.40    3.70
  -2  -5   2   29.40    4.90
  -2  -5   2   26.80    3.60
  -2  -5   2   43.60    5.90
   1   5  -2  201.38   17.10
   1   5  -2  197.98   18.00
   1   5  -2  231.98   16.90
   1   5  -2  191.58   16.90
   1   5  -2  201.58   17.40
   1   5  -2  223.28   17.10
   1   5  -2  195.08   17.20
  -1  -5   2  225.48   17.60
  -1  -5   2  199.78   17.30
  -1  -5   2  209.18   17.10
  -1  -5   2  217.68   16.90
  -1  -5   2  219.88   17.00
  -1  -5   2  222.68   17.00
   0   5  -2  134.99   10.60
   0   5  -2  131.79   10.80
   0   5  -2  137.69   10.70
   0   5  -2  134.19   11.70
   0   5  -2  126.29   10.80
   0   5  -2  123.59   10.70
   0   5  -2  111.39   11.50
   0  -5   2  121.79   10.80
   0  -5   2  134.39   10.80
   0  -5   2  127.69   11.30
   0  -5   2  140.29   10.50
  -1   5  -2   30.90    3.70
  -1   5  -2   29.50    3.30
  -1   5  -2   42.90    5.20
  -1   5  -2   32.10    3.50
  -1   5  -2   34.60    3.10
  -1   5  -2   24.50    3.90
  -1   5  -2   45.70    5.50
   1  -5   2   33.00    4.80
   1  -5   2   29.40    3.20
   1  -5   2   35.80    3.60
   1  -5   2   31.10    3.20
   1  -5   2   29.00    4.40
  -2   5  -2    4.90    4.00
  -2   5  -2   -2.10    2.50
  -2   5  -2    2.30    1.50
  -2   5  -2   -4.40    3.70
  -2   5  -2    1.50    1.60
   2  -5   2   -2.20    1.40
   2  -5   2    2.70    1.80
   2  -5   2    1.60    2.30
   2  -5   2    2.10    1.50
   2  -5   2    4.20    3.90
   2  -5   2    0.70    3.90
  -3   5  -2   51.09    7.90
  -3   5  -2   44.10    4.40
  -3   5  -2   34.40    5.70
  -3   5  -2   41.10    6.00
  -3   5  -2   47.90    8.10
  -3   5  -2   45.00    6.50
  -3   5  -2   47.60    4.50
   3  -5   2   36.50    7.50
   3  -5   2   39.40    4.40
   3  -5   2   32.70    6.50
   3  -5   2   42.10    6.50
   3  -5   2   37.90    4.70
  -4   5  -2   20.20    8.30
  -4   5  -2   11.00    2.80
  -4   5  -2   15.40    3.50
  -4   5  -2   16.50    5.20
  -4   5  -2    2.50    4.70
  -4   5  -2   16.00    9.30
  -4   5  -2   17.10    4.00
  -4   5  -2   12.50    8.30
   4  -5   2   15.90    3.70
   4  -5   2    5.80    2.80
   4  -5   2    6.40    6.20
   4  -5   2    5.50    8.40
  -5   5  -2    6.40    5.00
  -5   5  -2   12.50    7.20
  -5   5  -2    8.40    4.20
  -5   5  -2   16.20    4.90
  -5   5  -2    8.80    8.10
  -5   5  -2    7.60    3.20
   5  -5   2    6.90    3.50
   5  -5   2   13.60    7.10
   5  -5   2   13.40    8.10
   5  -5   2   12.60    6.10
  -6   5  -2    7.20    4.00
  -6   5  -2    4.40    7.80
  -6   5  -2   14.10    5.10
  -6   5  -2    5.70   10.60
   6  -5   2    7.50   11.40
   6  -5   2    0.60    9.10
   6  -5   2   12.20    8.30
  -7   5  -2   10.90   12.50
  -7   5  -2    0.00    6.00
  -7   5  -2   16.30   11.80
  -7   5  -2   -6.10    5.10
   7  -5   2   -1.00   12.00
   7  -5   2    4.40    9.00
   7  -5   2    1.00   12.30
  -8   5  -2   -0.10    6.80
  -8   5  -2   10.50   14.90
  -8   5  -2   13.00   14.60
   8  -5   2   27.00   12.60
   8  -5   2   15.60   14.60
   8  -5   2    9.90   10.80
  -9   5  -2   17.30   16.20
  -9   5  -2   15.00    9.40
  -9   5  -2   21.90   14.10
  -9   5  -2   78.69   20.40
   9  -5   2   23.80   21.10
   9  -5   2    4.70   14.60
 -10   5  -2   34.10   12.90
 -10   5  -2    3.30   24.60
 -10   5  -2    7.50   20.40
 -10   5  -2    2.50   19.40
 -10   5  -2   -0.30   24.10
  10  -5   2  -10.10   19.30
  10  -5   2   36.40   26.40
 -11   5  -2   14.20   32.90
 -11   5  -2   11.10   26.50
 -11   5  -2  -25.70   14.10
  11  -5   2   36.80   22.70
  11  -5   2   61.79   28.30
  11   4  -2   20.20   26.10
  11   4  -2   52.49   40.90
  11   4  -2  -17.90   33.40
 -11  -4   2   23.70   24.90
 -11  -4   2    2.20   15.60
 -11  -4   2   17.40   32.40
  10   4  -2   10.20   25.40
  10   4  -2    1.80   21.50
  10   4  -2   30.60   30.90
 -10  -4   2   -3.40   11.20
 -10  -4   2   20.40   24.70
 -10  -4   2   -4.90   18.40
   9   4  -2   26.00   24.70
   9   4  -2   43.30   23.80
   9   4  -2   39.30   19.30
  -9  -4   2   47.10    9.20
  -9  -4   2   11.50   18.20
  -9  -4   2   30.70   13.60
   8   4  -2   11.10   16.20
   8   4  -2   -0.50   12.70
   8   4  -2   18.30   18.80
  -8  -4   2    6.50   10.10
  -8  -4   2   23.70   16.30
  -8  -4   2    2.50    6.00
   7   4  -2   78.79   13.00
   7   4  -2   58.49   15.60
   7   4  -2   59.59    7.20
   7   4  -2   25.40   15.20
  -7  -4   2   61.69   14.30
  -7  -4   2   69.19    9.50
  -7  -4   2   70.69   11.80
  -7  -4   2   74.69   10.20
   6   4  -2   57.69   10.30
   6   4  -2   40.30   14.60
   6   4  -2   42.50   11.90
   6   4  -2   52.79    6.00
  -6  -4   2   68.19    8.40
  -6  -4   2   44.50    9.10
  -6  -4   2   48.80   10.60
   5   4  -2   -3.70    8.90
   5   4  -2   -0.50    6.40
   5   4  -2    7.10    8.40
   5   4  -2    0.70    3.00
   5   4  -2   -1.30   10.40
  -5  -4   2    0.50    7.50
  -5  -4   2   -1.60    6.10
  -5  -4   2   12.90    7.80
  -5  -4   2    4.20    3.00
  -5  -4   2   -0.70    6.30
   4   4  -2  543.85   44.00
   4   4  -2  533.45   42.60
   4   4  -2  562.54   45.90
   4   4  -2  531.45   42.50
   4   4  -2  554.64   41.90
  -4  -4   2  541.65   43.80
  -4  -4   2  541.25   42.00
  -4  -4   2  488.95   43.10
  -4  -4   2  548.65   42.90
  -4  -4   2  534.65   42.90
  -4  -4   2  479.95   43.20
   3   4  -2  475.75   39.60
   3   4  -2  517.15   40.10
   3   4  -2  493.25   39.90
   3   4  -2  545.15   40.90
   3   4  -2  517.45   41.40
   3   4  -2  451.15   41.20
  -3  -4   2  505.85   40.30
  -3  -4   2  517.55   40.70
  -3  -4   2  489.75   39.60
  -3  -4   2  506.75   40.80
  -3  -4   2  529.95   40.40
   2   4  -2   38.40    6.10
   2   4  -2   41.60    6.90
   2   4  -2   26.90    4.30
   2   4  -2   34.00    3.40
  -2  -4   2   28.00    4.40
  -2  -4   2   34.70    3.50
  -2  -4   2   25.80    4.40
  -2  -4   2   29.60    5.00
   1   4  -2 2259.87  175.58
   1   4  -2 2190.88  175.58
   1   4  -2 2368.56  175.98
   1   4  -2 2459.95  175.58
   1   4  -2 2252.37  175.48
   1   4  -2 1960.00  175.28
   1   4  -2 2270.67  175.28
  -1  -4   2 2139.49  175.58
  -1  -4   2 2335.77  175.48
  -1  -4   2 2164.88  175.38
  -1  -4   2 2512.15  175.88
  -1  -4   2 2242.18  175.38
   0   4  -2  372.16   30.30
   0   4  -2  368.16   30.30
   0   4  -2  365.56   30.30
   0   4  -2  371.66   30.10
   0  -4   2  446.86   30.80
   0  -4   2  388.16   30.50
   0  -4   2  352.06   30.30
   0  -4   2  390.06   30.10
   0  -4   2  390.16   30.30
   0  -4   2  404.26   30.20
  -1   4  -2   93.69    9.00
  -1   4  -2  113.49    8.30
  -1   4  -2   88.79    8.90
  -1   4  -2   99.59    8.40
  -1   4  -2   97.19    8.50
  -1   4  -2   98.19    8.70
   1  -4   2  102.19    8.50
   1  -4   2  120.69    9.50
   1  -4   2  100.29    8.30
   1  -4   2   90.29    8.90
  -2   4  -2  323.77   25.40
  -2   4  -2  332.37   24.90
  -2   4  -2  296.57   24.80
  -2   4  -2  266.07   24.30
   2  -4   2  328.67   25.50
   2  -4   2  310.07   24.80
   2  -4   2  310.77   25.00
  -3   4  -2   85.59    9.10
  -3   4  -2   67.39    6.70
  -3   4  -2   89.49    7.00
  -3   4  -2   91.49    8.30
  -3   4  -2   82.89    9.30
  -3   4  -2   91.49    7.20
  -3   4  -2   56.99    7.60
  -3   4  -2   61.99    7.40
   3  -4   2   73.49    7.00
   3  -4   2   80.19    8.30
   3  -4   2   73.29    8.50
   3  -4   2   70.29    6.80
   3  -4   2   84.99    8.70
  -4   4  -2   84.29    8.90
  -4   4  -2   92.49   11.80
  -4   4  -2   74.79    7.10
  -4   4  -2   95.19    8.00
  -4   4  -2   80.09    7.70
  -4   4  -2   81.99    8.90
  -4   4  -2   86.89   10.40
  -4   4  -2   70.49    9.60
   4  -4   2   70.69   10.20
   4  -4   2   75.59    7.60
   4  -4   2   66.49    7.20
   4  -4   2   77.49   11.50
  -5   4  -2   25.70    7.90
  -5   4  -2   41.60    5.80
  -5   4  -2   34.00   11.40
  -5   4  -2   26.70    5.80
  -5   4  -2   34.10    4.30
   5  -4   2   36.20    6.80
   5  -4   2   26.80    9.30
   5  -4   2   24.60    7.40
   5  -4   2   32.80   10.00
  -6   4  -2   76.79    8.10
  -6   4  -2   71.69   14.30
  -6   4  -2  103.59   14.80
  -6   4  -2   67.69   10.00
  -6   4  -2  109.09   10.60
   6  -4   2   77.59   11.70
   6  -4   2   91.09   14.80
   6  -4   2   77.39   11.40
  -7   4  -2   50.79   13.60
  -7   4  -2   55.99    7.90
  -7   4  -2   35.20    8.30
  -7   4  -2   40.60    6.10
  -7   4  -2   36.90   12.70
   7  -4   2   22.60    9.00
   7  -4   2   36.40   11.30
   7  -4   2   26.90   13.70
   7  -4   2   51.59   12.00
  -8   4  -2   -9.70   15.20
  -8   4  -2    7.20    6.60
  -8   4  -2  -13.60   15.60
  -8   4  -2   -2.30   11.50
   8  -4   2   12.70   13.00
   8  -4   2   23.30   13.80
   8  -4   2   26.60   17.00
   8  -4   2    3.60   12.90
  -9   4  -2   29.20   10.10
  -9   4  -2   42.40   20.50
  -9   4  -2   43.40   15.00
  -9   4  -2   47.10   20.40
   9  -4   2   13.80   21.70
   9  -4   2   16.90   17.40
   9  -4   2   22.40   20.00
 -10   4  -2   35.40   20.30
 -10   4  -2   57.89   27.30
 -10   4  -2   22.80   19.00
 -10   4  -2    6.60   24.50
 -10   4  -2   36.30   13.00
  10  -4   2   83.89   26.70
  10  -4   2    7.00   17.70
  10  -4   2   64.49   26.30
 -11   4  -2  -20.60   33.60
 -11   4  -2   -9.60   13.80
 -11   4  -2   49.50   36.50
 -11   4  -2    9.10   26.40
  11  -4   2   14.40   31.80
  11  -4   2  -10.10   22.80
  11   3  -2   24.70   26.70
  11   3  -2   28.00   38.70
  11   3  -2    5.40   38.30
 -11  -3   2   37.40   31.40
 -11  -3   2   21.80   15.30
 -11  -3   2   -9.40   24.80
  10   3  -2   -6.90   27.60
  10   3  -2   41.90   22.50
  10   3  -2   37.50   26.40
 -10  -3   2   72.89   25.50
 -10  -3   2   -2.30   17.20
 -10  -3   2   11.50   11.80
   9   3  -2   19.50   25.80
   9   3  -2   11.30   16.80
   9   3  -2   -9.30   22.10
  -9  -3   2    4.40   10.20
  -9  -3   2    9.50    7.50
  -9  -3   2   55.09   18.00
  -9  -3   2    6.20   12.00
   8   3  -2   24.10   18.50
   8   3  -2   33.00   13.60
   8   3  -2   45.80   17.80
  -8  -3   2   25.80   10.80
  -8  -3   2   32.50    9.10
  -8  -3   2   57.99   15.20
  -8  -3   2   32.40    8.50
   7   3  -2   12.20   15.20
   7   3  -2    1.40   11.70
   7   3  -2   17.10   10.80
  -7  -3   2    5.20    6.10
  -7  -3   2   24.90    7.80
  -7  -3   2    1.10    7.10
  -7  -3   2   14.50    6.20
  -7  -3   2   14.00   10.40
   6   3  -2   22.30    3.70
   6   3  -2    5.90    8.50
   6   3  -2    7.20   10.80
   6   3  -2    5.00    7.90
  -6  -3   2   20.80    5.80
  -6  -3   2   17.70    9.00
  -6  -3   2   17.20    4.20
  -6  -3   2   22.90    7.70
  -6  -3   2   20.80    5.20
   5   3  -2  118.89   13.20
   5   3  -2  112.09   10.80
   5   3  -2  115.09    9.60
   5   3  -2  129.79   16.00
   5   3  -2  117.39   13.90
  -5  -3   2  112.29   13.70
  -5  -3   2   95.89   12.40
  -5  -3   2  102.89   12.00
  -5  -3   2  109.19   11.70
  -5  -3   2  112.69   10.00
  -5  -3   2  104.89    9.60
   4   3  -2   54.59    7.80
   4   3  -2   58.59   11.30
   4   3  -2   71.19   13.10
   4   3  -2   52.39    5.00
   4   3  -2   44.60    5.70
  -4  -3   2   75.69    9.30
  -4  -3   2   45.50    7.80
  -4  -3   2   54.59    7.70
  -4  -3   2   41.40    6.30
  -4  -3   2   56.89    8.70
  -4  -3   2   45.10    4.90
  -4  -3   2   76.29   10.90
   3   3  -2  232.18   17.80
   3   3  -2  223.48   18.30
   3   3  -2  234.18   18.30
   3   3  -2  224.88   19.80
   3   3  -2  223.58   19.20
  -3  -3   2  215.78   18.50
  -3  -3   2  210.38   19.00
  -3  -3   2  207.28   19.00
  -3  -3   2  213.78   18.60
  -3  -3   2  230.38   19.00
  -3  -3   2  225.38   17.80
   2   3  -2   67.69    7.80
   2   3  -2   98.19    9.30
   2   3  -2   84.19    7.10
   2   3  -2   88.09    8.40
   2   3  -2   69.69    8.30
  -2  -3   2   86.59    8.10
  -2  -3   2  107.79    9.00
  -2  -3   2   75.89    7.80
  -2  -3   2   82.99    7.10
   1   3  -2   22.50    2.60
   1   3  -2   18.70    2.60
   1   3  -2   32.40    3.80
   1   3  -2   31.30    4.10
  -1  -3   2   21.10    3.20
  -1  -3   2   14.00    2.40
  -1  -3   2   30.10    4.70
  -1  -3   2   21.90    2.80
  -1  -3   2   30.60    3.80
  -1  -3   2   23.00    2.40
   0   3  -2   19.60    2.20
   0   3  -2   18.80    2.40
   0   3  -2   18.70    2.40
   0   3  -2   15.70    2.00
   0   3  -2   16.90    2.10
   0  -3   2   22.10    2.30
   0  -3   2   13.90    2.00
   0  -3   2   14.60    2.20
   0  -3   2   18.10    1.90
  -1   3  -2    4.50    1.00
  -1   3  -2   11.20    2.90
  -1   3  -2    4.70    1.90
  -1   3  -2    7.00    1.50
  -1   3  -2    8.20    2.00
  -1   3  -2    6.30    2.70
   1  -3   2    3.70    1.20
   1  -3   2    6.40    2.80
   1  -3   2    2.80    1.30
  -2   3  -2  982.50   82.39
  -2   3  -2 1065.19   82.09
  -2   3  -2 1102.59   82.49
  -2   3  -2  919.51   82.29
  -2   3  -2 1028.40   82.09
  -2   3  -2 1157.48   82.99
  -2   3  -2 1209.28   82.29
  -2   3  -2 1066.29   82.79
   2  -3   2 1159.68   82.49
   2  -3   2  992.10   82.09
   2  -3   2  967.90   82.39
   2  -3   2 1006.50   82.19
   2  -3   2 1074.29   82.89
  -3   3  -2    3.70    1.80
  -3   3  -2    2.40    3.30
  -3   3  -2   22.60    5.50
  -3   3  -2   17.50    5.40
  -3   3  -2    3.30    3.40
  -3   3  -2    6.80    3.70
  -3   3  -2    7.00    2.80
   3  -3   2    9.50    1.90
   3  -3   2    5.90    2.40
   3  -3   2    4.50    3.10
   3  -3   2   24.10    5.80
   3  -3   2   12.70    4.40
  -4   3  -2  223.78   17.20
  -4   3  -2  207.48   16.50
  -4   3  -2  176.38   18.40
  -4   3  -2  208.88   17.20
  -4   3  -2  174.78   17.80
  -4   3  -2  199.38   16.50
  -4   3  -2  193.28   17.10
   4  -3   2  207.98   16.50
   4  -3   2  215.18   17.70
   4  -3   2  181.68   17.30
   4  -3   2  168.28   18.10
  -5   3  -2   87.29    8.20
  -5   3  -2   65.09   12.10
  -5   3  -2   95.89    9.10
  -5   3  -2   52.89   13.70
  -5   3  -2   98.09   11.30
  -5   3  -2   65.09    9.40
  -5   3  -2   54.59    8.50
   5  -3   2   71.19   10.10
   5  -3   2   69.59   10.60
   5  -3   2   83.89   12.90
   5  -3   2   67.29    8.90
  -6   3  -2   27.50    7.10
  -6   3  -2   13.60    4.90
  -6   3  -2   28.30    3.90
  -6   3  -2   15.90   11.00
  -6   3  -2   26.80   10.30
   6  -3   2   14.50    9.80
   6  -3   2   22.90   10.30
   6  -3   2   16.30    7.60
   6  -3   2   15.10    9.30
  -7   3  -2    7.00    6.00
  -7   3  -2    9.80    6.60
  -7   3  -2   26.50   11.60
  -7   3  -2   -2.00   11.60
   7  -3   2    9.20    8.20
   7  -3   2   11.30    9.70
   7  -3   2   20.30   10.40
   7  -3   2   24.10   13.20
  -8   3  -2    9.40    6.20
  -8   3  -2    2.70   15.20
  -8   3  -2    5.70    9.50
  -8   3  -2   20.00   14.90
   8  -3   2    2.80   14.70
   8  -3   2   -5.30   13.20
   8  -3   2   -6.20   10.70
  -9   3  -2  -10.10   13.00
  -9   3  -2    8.40   17.20
  -9   3  -2   28.40   18.40
  -9   3  -2    3.50    7.80
  -9   3  -2   20.70   13.10
   9  -3   2   -9.80   14.40
   9  -3   2    1.70   20.60
   9  -3   2   -2.00   16.70
 -10   3  -2   12.40   18.20
 -10   3  -2  -15.20   11.50
 -10   3  -2   20.10   28.10
 -10   3  -2   20.30   18.80
 -10   3  -2   -9.00   23.80
  10  -3   2   42.90   21.50
  10  -3   2   -7.50   24.50
  10  -3   2   23.90   26.40
 -11   3  -2    4.00   27.00
 -11   3  -2   61.29   39.00
 -11   3  -2    7.70   32.60
 -11   3  -2   29.90   15.60
  11  -3   2   14.00   22.50
  11  -3   2   15.10   26.60
  11  -3   2   19.90   33.50
  11   2  -2   -9.10   37.80
  11   2  -2   51.79   24.30
  11   2  -2   -0.70   23.20
 -11  -2   2   -9.30   13.60
 -11  -2   2   60.59   26.70
 -11  -2   2  -43.50   30.50
  10   2  -2    6.80   30.10
  10   2  -2   19.60   21.40
  10   2  -2    8.70   18.50
  10   2  -2   -1.20   29.20
 -10  -2   2   53.39   23.50
 -10  -2   2    9.10   11.10
 -10  -2   2   21.30   16.70
   9   2  -2    0.10   21.70
   9   2  -2   37.10   18.40
   9   2  -2   -2.00   20.30
  -9  -2   2   34.30   13.20
  -9  -2   2    5.00   17.60
  -9  -2   2    9.30    9.90
   8   2  -2    5.20   14.50
   8   2  -2   18.80   18.70
   8   2  -2    9.30   11.50
   8   2  -2   -3.40   14.40
  -8  -2   2   30.70   10.10
  -8  -2   2    5.50    9.00
  -8  -2   2    0.30    7.70
  -8  -2   2   16.80    7.40
  -8  -2   2   14.50   14.10
   7   2  -2   48.70   13.70
   7   2  -2   66.49   18.30
   7   2  -2   52.19   12.00
   7   2  -2   56.19   13.10
  -7  -2   2   37.60   12.90
  -7  -2   2   35.70    8.10
[truncated: 4,899,342 more chars]
