# Supplementary material for: Synthesis, structure and π-expansion of tris(4,5-dehydro-2,3:6,7-dibenzotropone)
Source: Beilstein J Org Chem. 2025 Jan 2;21:1–7. doi: 10.3762/bjoc.21.1 (PMC11702293; doi:10.3762/bjoc.21.1)
Supplement: File 2 — CIF-files of compounds 1 and 3. [file Beilstein_J_Org_Chem-21-01-s002.zip › Tris(4,5-dehydro-dibenzotropone)-colorless.cif]

 
data_xym20209073heptogons_colourless
 
_audit_creation_method            'SHELXL-2018/3'
_shelx_SHELXL_version_number      '2018/3'
_chemical_name_systematic         ?
_chemical_name_common             ?
_chemical_melting_point           ?
_chemical_formula_moiety          ?
_chemical_formula_sum
 'C45 H24 O3' 
_chemical_formula_weight          612.64

loop_
 _atom_type_symbol
 _atom_type_description
 _atom_type_scat_dispersion_real
 _atom_type_scat_dispersion_imag
 _atom_type_scat_source
 'C'  'C'   0.0033   0.0016
 'International Tables Vol C Tables 4.2.6.8 and 6.1.1.4'
 'H'  'H'   0.0000   0.0000
 'International Tables Vol C Tables 4.2.6.8 and 6.1.1.4'
 'O'  'O'   0.0106   0.0060
 'International Tables Vol C Tables 4.2.6.8 and 6.1.1.4'
 
_space_group_crystal_system       monoclinic
_space_group_IT_number            15
_space_group_name_H-M_alt         'C 2/c'
_space_group_name_Hall            '-C 2yc'
 
_shelx_space_group_comment
;
The symmetry employed for this shelxl refinement is uniquely defined
by the following loop, which should always be used as a source of
symmetry information in preference to the above space-group names.
They are only intended as comments.
;
 
loop_
 _space_group_symop_operation_xyz
 'x, y, z'
 '-x, y, -z+1/2'
 'x+1/2, y+1/2, z'
 '-x+1/2, y+1/2, -z+1/2'
 '-x, -y, -z'
 'x, -y, z-1/2'
 '-x+1/2, -y+1/2, -z'
 'x+1/2, -y+1/2, z-1/2'
 
_cell_length_a                    28.0213(7)
_cell_length_b                    11.2681(3)
_cell_length_c                    22.2666(6)
_cell_angle_alpha                 90
_cell_angle_beta                  97.4740(10)
_cell_angle_gamma                 90
_cell_volume                      6970.9(3)
_cell_formula_units_Z             8
_cell_measurement_temperature     297(2)
_cell_measurement_reflns_used     4600
_cell_measurement_theta_min       15
_cell_measurement_theta_max       15
 
_exptl_crystal_description        block
_exptl_crystal_colour             colourless
_exptl_crystal_density_meas       ?
_exptl_crystal_density_method     ?
_exptl_crystal_density_diffrn     1.168          
_exptl_crystal_F_000              2544
_exptl_transmission_factor_min    ?
_exptl_transmission_factor_max    ?
_exptl_crystal_size_max           0.500
_exptl_crystal_size_mid           0.400
_exptl_crystal_size_min           0.300
_exptl_absorpt_coefficient_mu     0.072
_shelx_estimated_absorpt_T_min    0.965
_shelx_estimated_absorpt_T_max    0.979
_exptl_absorpt_correction_type    multi-scan
_exptl_absorpt_correction_T_min   0.6884  
_exptl_absorpt_correction_T_max   0.7456
_exptl_absorpt_process_details    ?
_exptl_absorpt_special_details    ?
_diffrn_ambient_temperature       297(2)
_diffrn_radiation_wavelength      0.71073
_diffrn_radiation_type            MoK\a
_diffrn_source                    ?
_diffrn_measurement_device_type   'BRUKER D8VENTURE DIFFRACTOMETER'
_diffrn_measurement_method        'PHI & OMEGA SCAN'
_diffrn_detector_area_resol_mean  ?
_diffrn_reflns_number             38790
_diffrn_reflns_av_unetI/netI      0.0207
_diffrn_reflns_av_R_equivalents   0.0314
_diffrn_reflns_limit_h_min        -33
_diffrn_reflns_limit_h_max        33
_diffrn_reflns_limit_k_min        -13
_diffrn_reflns_limit_k_max        13
_diffrn_reflns_limit_l_min        -26
_diffrn_reflns_limit_l_max        26
_diffrn_reflns_theta_min          2.116
_diffrn_reflns_theta_max          25.245
_diffrn_reflns_theta_full         25.242
_diffrn_measured_fraction_theta_max   0.995
_diffrn_measured_fraction_theta_full  0.995
_diffrn_reflns_Laue_measured_fraction_max    0.995
_diffrn_reflns_Laue_measured_fraction_full   0.995
_diffrn_reflns_point_group_measured_fraction_max   0.995
_diffrn_reflns_point_group_measured_fraction_full  0.995
_reflns_number_total              6285
_reflns_number_gt                 5240
_reflns_threshold_expression      'I > 2\s(I)'
_reflns_Friedel_coverage          0.000
_reflns_Friedel_fraction_max      .
_reflns_Friedel_fraction_full     .
 
_reflns_special_details
;
 Reflections were merged by SHELXL according to the crystal
 class for the calculation of statistics and refinement.
 
 Structure factors included contributions from the .fab file.
 
 _reflns_Friedel_fraction is defined as the number of unique
 Friedel pairs measured divided by the number that would be
 possible theoretically, ignoring centric projections and
 systematic absences.
;
 
_computing_data_collection        'BRUKER D8VENTURE DIFFRACTOMETER'
_computing_cell_refinement        'BRUKER D8VENTURE DIFFRACTOMETER'
_computing_data_reduction         'BRUKER D8VENTURE DIFFRACTOMETER'
_computing_structure_solution     'SHELXT 2014/5 (Sheldrick, 2014)'
_computing_structure_refinement 'SHELXL-2018/3 (Sheldrick, 2018)'
_computing_molecular_graphics     'BRUKER SHELXTL'
_computing_publication_material   'BRUKER SHELXTL'
_refine_special_details           ?
_refine_ls_structure_factor_coef  Fsqd
_refine_ls_matrix_type            full
_refine_ls_weighting_scheme       calc
_refine_ls_weighting_details
'w=1/[\s^2^(Fo^2^)+(0.0444P)^2^+3.5514P] where P=(Fo^2^+2Fc^2^)/3'
_atom_sites_solution_primary      ?
_atom_sites_solution_secondary    ?
_atom_sites_solution_hydrogens    geom
_refine_ls_hydrogen_treatment     constr
_refine_ls_extinction_method      none
_refine_ls_extinction_coef        .
_refine_ls_number_reflns          6285
_refine_ls_number_parameters      433
_refine_ls_number_restraints      0
_refine_ls_R_factor_all           0.0502
_refine_ls_R_factor_gt            0.0402
_refine_ls_wR_factor_ref          0.1065
_refine_ls_wR_factor_gt           0.1001
_refine_ls_goodness_of_fit_ref    1.072
_refine_ls_restrained_S_all       1.072
_refine_ls_shift/su_max           0.000
_refine_ls_shift/su_mean          0.000
 
loop_
 _atom_site_label
 _atom_site_type_symbol
 _atom_site_fract_x
 _atom_site_fract_y
 _atom_site_fract_z
 _atom_site_U_iso_or_equiv
 _atom_site_adp_type
 _atom_site_occupancy
 _atom_site_site_symmetry_order  
 _atom_site_calc_flag
 _atom_site_refinement_flags_posn
 _atom_site_refinement_flags_adp
 _atom_site_refinement_flags_occupancy
 _atom_site_disorder_assembly
 _atom_site_disorder_group
O1 O 0.21584(5) 0.11898(15) 0.29763(8) 0.0875(5) Uani 1 1 d . . . . .
O2 O 0.48181(5) 0.30804(13) 0.17809(7) 0.0779(4) Uani 1 1 d . . . . .
O3 O 0.48379(4) 0.42799(11) 0.44449(5) 0.0571(3) Uani 1 1 d . . . . .
C1 C 0.25906(6) 0.10488(14) 0.30356(9) 0.0547(4) Uani 1 1 d . . . . .
C2 C 0.28594(6) 0.07035(14) 0.25285(8) 0.0496(4) Uani 1 1 d . . . . .
C3 C 0.26882(8) -0.02805(17) 0.21861(10) 0.0691(5) Uani 1 1 d . . . . .
H3A H 0.238969 -0.060081 0.223442 0.083 Uiso 1 1 calc R U . . .
C4 C 0.29553(9) -0.07779(18) 0.17802(10) 0.0787(6) Uani 1 1 d . . . . .
H4A H 0.283756 -0.142929 0.155065 0.094 Uiso 1 1 calc R U . . .
C5 C 0.33984(8) -0.03133(16) 0.17121(9) 0.0682(6) Uani 1 1 d . . . . .
H5A H 0.358547 -0.067059 0.144727 0.082 Uiso 1 1 calc R U . . .
C6 C 0.35684(7) 0.06851(14) 0.20356(7) 0.0519(4) Uani 1 1 d . . . . .
H6A H 0.386749 0.099536 0.198210 0.062 Uiso 1 1 calc R U . . .
C7 C 0.32981(6) 0.12290(13) 0.24390(7) 0.0417(3) Uani 1 1 d . . . . .
C8 C 0.34491(5) 0.23894(12) 0.27347(6) 0.0356(3) Uani 1 1 d . . . . .
C9 C 0.35942(5) 0.33362(13) 0.23850(6) 0.0360(3) Uani 1 1 d . . . . .
C10 C 0.35637(6) 0.31848(13) 0.17143(6) 0.0423(4) Uani 1 1 d . . . . .
C11 C 0.31277(7) 0.29247(14) 0.13680(7) 0.0508(4) Uani 1 1 d . . . . .
H11A H 0.284679 0.289249 0.154869 0.061 Uiso 1 1 calc R U . . .
C12 C 0.31119(8) 0.27124(17) 0.07500(8) 0.0678(6) Uani 1 1 d . . . . .
H12A H 0.281824 0.256234 0.051636 0.081 Uiso 1 1 calc R U . . .
C13 C 0.35274(9) 0.27229(18) 0.04821(8) 0.0738(6) Uani 1 1 d . . . . .
H13A H 0.351409 0.256326 0.007051 0.089 Uiso 1 1 calc R U . . .
C14 C 0.39598(8) 0.29671(16) 0.08184(8) 0.0628(5) Uani 1 1 d . . . . .
H14A H 0.424035 0.296803 0.063652 0.075 Uiso 1 1 calc R U . . .
C15 C 0.39796(6) 0.32142(13) 0.14335(7) 0.0475(4) Uani 1 1 d . . . . .
C16 C 0.44420(6) 0.36140(15) 0.17781(7) 0.0498(4) Uani 1 1 d . . . . .
C17 C 0.44120(5) 0.48537(14) 0.20023(6) 0.0414(3) Uani 1 1 d . . . . .
C18 C 0.47316(6) 0.56315(16) 0.17822(7) 0.0505(4) Uani 1 1 d . . . . .
H18A H 0.498682 0.533078 0.160078 0.061 Uiso 1 1 calc R U . . .
C19 C 0.46773(6) 0.68379(17) 0.18278(7) 0.0543(4) Uani 1 1 d . . . . .
H19A H 0.490090 0.735360 0.169547 0.065 Uiso 1 1 calc R U . . .
C20 C 0.42869(6) 0.72681(15) 0.20723(7) 0.0501(4) Uani 1 1 d . . . . .
H20A H 0.423378 0.808225 0.208122 0.060 Uiso 1 1 calc R U . . .
C21 C 0.39705(6) 0.65006(13) 0.23062(6) 0.0408(3) Uani 1 1 d . . . . .
H21A H 0.370785 0.681400 0.246795 0.049 Uiso 1 1 calc R U . . .
C22 C 0.40344(5) 0.52768(13) 0.23061(6) 0.0357(3) Uani 1 1 d . . . . .
C23 C 0.37629(5) 0.44163(12) 0.26539(6) 0.0338(3) Uani 1 1 d . . . . .
C24 C 0.37238(5) 0.45871(12) 0.32773(6) 0.0333(3) Uani 1 1 d . . . . .
C25 C 0.38565(5) 0.57302(12) 0.35996(6) 0.0365(3) Uani 1 1 d . . . . .
C26 C 0.35955(6) 0.67697(14) 0.34797(7) 0.0464(4) Uani 1 1 d . . . . .
H26A H 0.331287 0.675752 0.320964 0.056 Uiso 1 1 calc R U . . .
C27 C 0.37521(7) 0.78276(15) 0.37589(8) 0.0592(5) Uani 1 1 d . . . . .
H27A H 0.357394 0.851836 0.367629 0.071 Uiso 1 1 calc R U . . .
C28 C 0.41697(8) 0.78544(16) 0.41569(8) 0.0610(5) Uani 1 1 d . . . . .
H28A H 0.428526 0.857351 0.432155 0.073 Uiso 1 1 calc R U . . .
C29 C 0.44179(6) 0.68239(15) 0.43134(7) 0.0506(4) Uani 1 1 d . . . . .
H29A H 0.469481 0.684276 0.459313 0.061 Uiso 1 1 calc R U . . .
C30 C 0.42541(5) 0.57528(13) 0.40525(6) 0.0386(3) Uani 1 1 d . . . . .
C31 C 0.44255(5) 0.46230(14) 0.43636(6) 0.0398(3) Uani 1 1 d . . . . .
C32 C 0.40211(5) 0.40837(13) 0.46510(6) 0.0392(3) Uani 1 1 d . . . . .
C33 C 0.40587(6) 0.40383(15) 0.52781(7) 0.0520(4) Uani 1 1 d . . . . .
H33A H 0.435169 0.419999 0.551081 0.062 Uiso 1 1 calc R U . . .
C34 C 0.36625(7) 0.37539(17) 0.55563(7) 0.0607(5) Uani 1 1 d . . . . .
H34A H 0.368881 0.371262 0.597650 0.073 Uiso 1 1 calc R U . . .
C35 C 0.32283(7) 0.35312(16) 0.52117(8) 0.0562(4) Uani 1 1 d . . . . .
H35A H 0.295842 0.337189 0.540115 0.067 Uiso 1 1 calc R U . . .
C36 C 0.31887(6) 0.35416(14) 0.45853(7) 0.0453(4) Uani 1 1 d . . . . .
H36A H 0.289396 0.337535 0.435771 0.054 Uiso 1 1 calc R U . . .
C37 C 0.35851(5) 0.37982(12) 0.42948(6) 0.0366(3) Uani 1 1 d . . . . .
C38 C 0.35800(5) 0.36463(12) 0.36252(6) 0.0338(3) Uani 1 1 d . . . . .
C39 C 0.34594(5) 0.25323(12) 0.33615(6) 0.0349(3) Uani 1 1 d . . . . .
C40 C 0.33370(5) 0.15320(13) 0.37542(7) 0.0397(3) Uani 1 1 d . . . . .
C41 C 0.36360(6) 0.12188(14) 0.42795(7) 0.0504(4) Uani 1 1 d . . . . .
H41A H 0.394382 0.153952 0.435337 0.060 Uiso 1 1 calc R U . . .
C42 C 0.34813(9) 0.04359(17) 0.46936(8) 0.0684(6) Uani 1 1 d . . . . .
H42A H 0.368775 0.022005 0.503746 0.082 Uiso 1 1 calc R U . . .
C43 C 0.30242(9) -0.00206(18) 0.45969(10) 0.0772(6) Uani 1 1 d . . . . .
H43A H 0.291350 -0.050310 0.488818 0.093 Uiso 1 1 calc R U . . .
C44 C 0.27317(8) 0.02319(16) 0.40740(10) 0.0658(5) Uani 1 1 d . . . . .
H44A H 0.242487 -0.009600 0.400652 0.079 Uiso 1 1 calc R U . . .
C45 C 0.28884(6) 0.09765(13) 0.36400(8) 0.0479(4) Uani 1 1 d . . . . .
 
loop_
 _atom_site_aniso_label
 _atom_site_aniso_U_11
 _atom_site_aniso_U_22
 _atom_site_aniso_U_33
 _atom_site_aniso_U_23
 _atom_site_aniso_U_13
 _atom_site_aniso_U_12
O1 0.0393(8) 0.0979(11) 0.1231(13) -0.0136(10) 0.0023(7) -0.0008(7)
O2 0.0730(9) 0.0824(10) 0.0807(10) -0.0053(8) 0.0189(7) 0.0295(8)
O3 0.0418(7) 0.0774(8) 0.0512(7) 0.0020(6) 0.0021(5) 0.0001(6)
C1 0.0427(10) 0.0418(9) 0.0782(12) -0.0061(8) 0.0024(8) -0.0064(7)
C2 0.0482(9) 0.0415(8) 0.0550(10) -0.0048(7) -0.0090(8) -0.0005(7)
C3 0.0687(13) 0.0546(11) 0.0784(14) -0.0131(10) -0.0115(10) -0.0133(9)
C4 0.1060(18) 0.0511(11) 0.0731(14) -0.0232(10) -0.0111(13) -0.0080(12)
C5 0.0987(16) 0.0488(10) 0.0550(11) -0.0145(8) 0.0027(10) 0.0137(11)
C6 0.0659(11) 0.0443(9) 0.0443(9) -0.0041(7) 0.0027(8) 0.0101(8)
C7 0.0486(9) 0.0366(7) 0.0374(8) -0.0026(6) -0.0044(6) 0.0033(7)
C8 0.0338(7) 0.0378(7) 0.0339(7) -0.0037(6) 0.0002(6) 0.0010(6)
C9 0.0379(8) 0.0411(8) 0.0282(7) -0.0041(6) 0.0012(6) 0.0033(6)
C10 0.0608(10) 0.0368(8) 0.0282(7) -0.0039(6) 0.0021(7) 0.0050(7)
C11 0.0662(11) 0.0455(9) 0.0372(8) -0.0091(7) -0.0066(7) 0.0062(8)
C12 0.0935(15) 0.0600(11) 0.0427(10) -0.0139(8) -0.0186(10) 0.0086(10)
C13 0.1165(18) 0.0725(13) 0.0317(9) -0.0139(9) 0.0073(11) 0.0087(12)
C14 0.0956(15) 0.0594(11) 0.0355(9) -0.0093(8) 0.0170(9) 0.0058(10)
C15 0.0707(11) 0.0406(8) 0.0323(8) -0.0031(6) 0.0113(7) 0.0066(8)
C16 0.0585(10) 0.0568(10) 0.0363(8) 0.0019(7) 0.0149(7) 0.0107(8)
C17 0.0428(8) 0.0548(9) 0.0265(7) 0.0017(6) 0.0040(6) 0.0026(7)
C18 0.0427(9) 0.0745(12) 0.0353(8) 0.0023(8) 0.0093(7) -0.0015(8)
C19 0.0549(10) 0.0663(11) 0.0420(9) 0.0074(8) 0.0073(8) -0.0161(9)
C20 0.0611(11) 0.0470(9) 0.0414(9) 0.0055(7) 0.0032(8) -0.0087(8)
C21 0.0467(9) 0.0454(8) 0.0298(7) -0.0006(6) 0.0035(6) -0.0013(7)
C22 0.0385(8) 0.0437(8) 0.0240(6) -0.0009(6) 0.0006(6) -0.0015(6)
C23 0.0340(7) 0.0390(7) 0.0281(7) -0.0007(6) 0.0025(5) 0.0028(6)
C24 0.0324(7) 0.0388(7) 0.0285(7) -0.0028(6) 0.0033(5) 0.0006(6)
C25 0.0435(8) 0.0406(8) 0.0275(7) -0.0038(6) 0.0120(6) -0.0044(6)
C26 0.0590(10) 0.0457(9) 0.0361(8) -0.0015(7) 0.0125(7) 0.0052(7)
C27 0.0881(14) 0.0417(9) 0.0511(10) -0.0041(8) 0.0220(10) 0.0079(9)
C28 0.0888(14) 0.0449(10) 0.0515(10) -0.0143(8) 0.0170(10) -0.0163(9)
C29 0.0593(10) 0.0551(10) 0.0386(8) -0.0104(7) 0.0106(7) -0.0182(8)
C30 0.0423(8) 0.0464(8) 0.0289(7) -0.0052(6) 0.0114(6) -0.0085(7)
C31 0.0409(9) 0.0505(9) 0.0273(7) -0.0086(6) 0.0019(6) -0.0062(7)
C32 0.0450(8) 0.0433(8) 0.0291(7) -0.0024(6) 0.0039(6) -0.0028(7)
C33 0.0598(10) 0.0646(10) 0.0305(8) -0.0005(7) 0.0014(7) -0.0076(8)
C34 0.0799(13) 0.0750(12) 0.0291(8) 0.0000(8) 0.0136(8) -0.0100(10)
C35 0.0642(11) 0.0654(11) 0.0444(9) -0.0018(8) 0.0275(8) -0.0065(9)
C36 0.0432(9) 0.0535(9) 0.0410(8) -0.0032(7) 0.0117(7) -0.0043(7)
C37 0.0417(8) 0.0394(7) 0.0293(7) -0.0014(6) 0.0066(6) -0.0022(6)
C38 0.0311(7) 0.0420(7) 0.0284(7) -0.0018(6) 0.0039(5) -0.0016(6)
C39 0.0307(7) 0.0397(7) 0.0337(7) -0.0001(6) 0.0019(6) -0.0012(6)
C40 0.0434(8) 0.0382(8) 0.0387(8) -0.0010(6) 0.0095(6) 0.0009(6)
C41 0.0615(11) 0.0469(9) 0.0429(9) 0.0019(7) 0.0073(8) 0.0062(8)
C42 0.1063(17) 0.0529(11) 0.0475(10) 0.0115(8) 0.0160(10) 0.0141(11)
C43 0.1148(19) 0.0515(11) 0.0735(14) 0.0126(10) 0.0436(14) -0.0052(12)
C44 0.0727(13) 0.0466(10) 0.0853(15) -0.0037(10) 0.0379(11) -0.0134(9)
C45 0.0475(9) 0.0373(8) 0.0618(10) -0.0049(7) 0.0181(8) -0.0040(7)
 
_geom_special_details
;
 All esds (except the esd in the dihedral angle between two l.s. planes)
 are estimated using the full covariance matrix.  The cell esds are taken
 into account individually in the estimation of esds in distances, angles
 and torsion angles; correlations between esds in cell parameters are only
 used when they are defined by crystal symmetry.  An approximate (isotropic)
 treatment of cell esds is used for estimating esds involving l.s. planes.
;
 
loop_
 _geom_bond_atom_site_label_1
 _geom_bond_atom_site_label_2
 _geom_bond_distance
 _geom_bond_site_symmetry_2
 _geom_bond_publ_flag
O1 C1 1.212(2) . ?
O2 C16 1.213(2) . ?
O3 C31 1.2095(18) . ?
C1 C2 1.488(3) . ?
C1 C45 1.491(3) . ?
C2 C3 1.395(2) . ?
C2 C7 1.402(2) . ?
C3 C4 1.367(3) . ?
C3 H3A 0.9300 . ?
C4 C5 1.374(3) . ?
C4 H4A 0.9300 . ?
C5 C6 1.386(2) . ?
C5 H5A 0.9300 . ?
C6 C7 1.390(2) . ?
C6 H6A 0.9300 . ?
C7 C8 1.4999(19) . ?
C8 C39 1.4015(19) . ?
C8 C9 1.411(2) . ?
C9 C23 1.4107(19) . ?
C9 C10 1.4945(19) . ?
C10 C11 1.389(2) . ?
C10 C15 1.392(2) . ?
C11 C12 1.392(2) . ?
C11 H11A 0.9300 . ?
C12 C13 1.376(3) . ?
C12 H12A 0.9300 . ?
C13 C14 1.367(3) . ?
C13 H13A 0.9300 . ?
C14 C15 1.392(2) . ?
C14 H14A 0.9300 . ?
C15 C16 1.487(2) . ?
C16 C17 1.489(2) . ?
C17 C18 1.387(2) . ?
C17 C22 1.411(2) . ?
C18 C19 1.373(3) . ?
C18 H18A 0.9300 . ?
C19 C20 1.372(2) . ?
C19 H19A 0.9300 . ?
C20 C21 1.388(2) . ?
C20 H20A 0.9300 . ?
C21 C22 1.390(2) . ?
C21 H21A 0.9300 . ?
C22 C23 1.5072(19) . ?
C23 C24 1.4195(18) . ?
C24 C38 1.4027(19) . ?
C24 C25 1.4976(19) . ?
C25 C26 1.388(2) . ?
C25 C30 1.402(2) . ?
C26 C27 1.389(2) . ?
C26 H26A 0.9300 . ?
C27 C28 1.373(3) . ?
C27 H27A 0.9300 . ?
C28 C29 1.375(3) . ?
C28 H28A 0.9300 . ?
C29 C30 1.391(2) . ?
C29 H29A 0.9300 . ?
C30 C31 1.498(2) . ?
C31 C32 1.501(2) . ?
C32 C33 1.387(2) . ?
C32 C37 1.405(2) . ?
C33 C34 1.378(2) . ?
C33 H33A 0.9300 . ?
C34 C35 1.375(3) . ?
C34 H34A 0.9300 . ?
C35 C36 1.385(2) . ?
C35 H35A 0.9300 . ?
C36 C37 1.387(2) . ?
C36 H36A 0.9300 . ?
C37 C38 1.4988(18) . ?
C38 C39 1.4083(19) . ?
C39 C40 1.494(2) . ?
C40 C41 1.393(2) . ?
C40 C45 1.398(2) . ?
C41 C42 1.386(3) . ?
C41 H41A 0.9300 . ?
C42 C43 1.371(3) . ?
C42 H42A 0.9300 . ?
C43 C44 1.364(3) . ?
C43 H43A 0.9300 . ?
C44 C45 1.393(2) . ?
C44 H44A 0.9300 . ?
 
loop_
 _geom_angle_atom_site_label_1
 _geom_angle_atom_site_label_2
 _geom_angle_atom_site_label_3
 _geom_angle
 _geom_angle_site_symmetry_1
 _geom_angle_site_symmetry_3
 _geom_angle_publ_flag
O1 C1 C2 123.30(18) . . ?
O1 C1 C45 122.67(18) . . ?
C2 C1 C45 113.05(14) . . ?
C3 C2 C7 120.24(17) . . ?
C3 C2 C1 116.78(16) . . ?
C7 C2 C1 122.49(14) . . ?
C4 C3 C2 120.57(19) . . ?
C4 C3 H3A 119.7 . . ?
C2 C3 H3A 119.7 . . ?
C3 C4 C5 119.82(18) . . ?
C3 C4 H4A 120.1 . . ?
C5 C4 H4A 120.1 . . ?
C4 C5 C6 120.41(19) . . ?
C4 C5 H5A 119.8 . . ?
C6 C5 H5A 119.8 . . ?
C5 C6 C7 120.94(18) . . ?
C5 C6 H6A 119.5 . . ?
C7 C6 H6A 119.5 . . ?
C6 C7 C2 117.85(14) . . ?
C6 C7 C8 121.43(14) . . ?
C2 C7 C8 120.56(14) . . ?
C39 C8 C9 119.51(12) . . ?
C39 C8 C7 120.35(13) . . ?
C9 C8 C7 120.12(12) . . ?
C23 C9 C8 121.50(12) . . ?
C23 C9 C10 119.68(13) . . ?
C8 C9 C10 118.82(12) . . ?
C11 C10 C15 118.89(14) . . ?
C11 C10 C9 120.70(15) . . ?
C15 C10 C9 120.24(14) . . ?
C10 C11 C12 119.85(18) . . ?
C10 C11 H11A 120.1 . . ?
C12 C11 H11A 120.1 . . ?
C13 C12 C11 120.49(18) . . ?
C13 C12 H12A 119.8 . . ?
C11 C12 H12A 119.8 . . ?
C14 C13 C12 120.28(16) . . ?
C14 C13 H13A 119.9 . . ?
C12 C13 H13A 119.9 . . ?
C13 C14 C15 119.89(19) . . ?
C13 C14 H14A 120.1 . . ?
C15 C14 H14A 120.1 . . ?
C14 C15 C10 120.57(17) . . ?
C14 C15 C16 119.25(16) . . ?
C10 C15 C16 119.96(13) . . ?
O2 C16 C15 123.42(16) . . ?
O2 C16 C17 123.38(17) . . ?
C15 C16 C17 111.94(13) . . ?
C18 C17 C22 120.98(15) . . ?
C18 C17 C16 114.01(14) . . ?
C22 C17 C16 123.79(14) . . ?
C19 C18 C17 121.12(16) . . ?
C19 C18 H18A 119.4 . . ?
C17 C18 H18A 119.4 . . ?
C20 C19 C18 118.72(15) . . ?
C20 C19 H19A 120.6 . . ?
C18 C19 H19A 120.6 . . ?
C19 C20 C21 120.67(16) . . ?
C19 C20 H20A 119.7 . . ?
C21 C20 H20A 119.7 . . ?
C20 C21 C22 121.97(15) . . ?
C20 C21 H21A 119.0 . . ?
C22 C21 H21A 119.0 . . ?
C21 C22 C17 116.09(13) . . ?
C21 C22 C23 124.35(13) . . ?
C17 C22 C23 119.27(13) . . ?
C9 C23 C24 117.89(12) . . ?
C9 C23 C22 120.04(12) . . ?
C24 C23 C22 121.57(12) . . ?
C38 C24 C23 120.13(12) . . ?
C38 C24 C25 117.16(11) . . ?
C23 C24 C25 122.63(12) . . ?
C26 C25 C30 118.19(13) . . ?
C26 C25 C24 122.80(13) . . ?
C30 C25 C24 118.99(13) . . ?
C25 C26 C27 120.67(16) . . ?
C25 C26 H26A 119.7 . . ?
C27 C26 H26A 119.7 . . ?
C28 C27 C26 120.05(17) . . ?
C28 C27 H27A 120.0 . . ?
C26 C27 H27A 120.0 . . ?
C27 C28 C29 120.36(16) . . ?
C27 C28 H28A 119.8 . . ?
C29 C28 H28A 119.8 . . ?
C28 C29 C30 119.89(16) . . ?
C28 C29 H29A 120.1 . . ?
C30 C29 H29A 120.1 . . ?
C29 C30 C25 120.28(14) . . ?
C29 C30 C31 118.39(13) . . ?
C25 C30 C31 119.61(12) . . ?
O3 C31 C30 125.70(14) . . ?
O3 C31 C32 124.49(14) . . ?
C30 C31 C32 109.07(12) . . ?
C33 C32 C37 120.43(14) . . ?
C33 C32 C31 118.78(13) . . ?
C37 C32 C31 120.10(12) . . ?
C34 C33 C32 120.06(16) . . ?
C34 C33 H33A 120.0 . . ?
C32 C33 H33A 120.0 . . ?
C35 C34 C33 119.87(15) . . ?
C35 C34 H34A 120.1 . . ?
C33 C34 H34A 120.1 . . ?
C34 C35 C36 120.66(15) . . ?
C34 C35 H35A 119.7 . . ?
C36 C35 H35A 119.7 . . ?
C35 C36 C37 120.49(15) . . ?
C35 C36 H36A 119.8 . . ?
C37 C36 H36A 119.8 . . ?
C36 C37 C32 118.36(13) . . ?
C36 C37 C38 122.38(13) . . ?
C32 C37 C38 118.88(12) . . ?
C24 C38 C39 120.92(12) . . ?
C24 C38 C37 119.79(12) . . ?
C39 C38 C37 119.16(12) . . ?
C8 C39 C38 119.37(12) . . ?
C8 C39 C40 121.32(12) . . ?
C38 C39 C40 119.30(12) . . ?
C41 C40 C45 117.89(15) . . ?
C41 C40 C39 121.61(14) . . ?
C45 C40 C39 120.07(13) . . ?
C42 C41 C40 120.94(18) . . ?
C42 C41 H41A 119.5 . . ?
C40 C41 H41A 119.5 . . ?
C43 C42 C41 120.07(19) . . ?
C43 C42 H42A 120.0 . . ?
C41 C42 H42A 120.0 . . ?
C44 C43 C42 120.08(18) . . ?
C44 C43 H43A 120.0 . . ?
C42 C43 H43A 120.0 . . ?
C43 C44 C45 120.61(19) . . ?
C43 C44 H44A 119.7 . . ?
C45 C44 H44A 119.7 . . ?
C44 C45 C40 120.04(17) . . ?
C44 C45 C1 117.98(16) . . ?
C40 C45 C1 121.63(14) . . ?
 
_refine_diff_density_max    0.155
_refine_diff_density_min   -0.159
_refine_diff_density_rms    0.028

_shelx_res_file
;
TITL P_a.res in C2/c
    p_sq.res
    created by SHELXL-2018/3 at 11:12:29 on 15-Sep-2020
CELL  0.71073  28.0213  11.2681  22.2666   90.000   97.474   90.000
ZERR  8.000   0.0007   0.0003   0.0006    0.000    0.001    0.000
LATT 7
SYMM -X, Y, 1/2-Z
SFAC C  H  O
UNIT 360 192 24
REM C45 H24 O3
REM d8venture block colourless
OMIT -3 50.5
SIZE 0.50 0.40 0.30
L.S. 5 0   40
acta
BOND $H
FMAP 2
PLAN 20
TEMP 23.850
ABIN
ACTA

WGHT    0.044400    3.551400
FVAR       0.38177
O1    3    0.215838    0.118977    0.297630    11.00000    0.03934    0.09792 =
         0.12306   -0.01362    0.00229   -0.00084
O2    3    0.481810    0.308037    0.178092    11.00000    0.07297    0.08240 =
         0.08073   -0.00525    0.01885    0.02953
O3    3    0.483788    0.427987    0.444494    11.00000    0.04178    0.07743 =
         0.05116    0.00199    0.00206    0.00008
C1    1    0.259057    0.104879    0.303557    11.00000    0.04271    0.04182 =
         0.07817   -0.00608    0.00243   -0.00642
C2    1    0.285936    0.070353    0.252847    11.00000    0.04823    0.04150 =
         0.05500   -0.00482   -0.00901   -0.00046
C3    1    0.268818   -0.028051    0.218606    11.00000    0.06870    0.05462 =
         0.07842   -0.01315   -0.01149   -0.01333
AFIX  43
H3A   2    0.238969   -0.060081    0.223442    11.00000   -1.20000
AFIX   0
C4    1    0.295535   -0.077795    0.178017    11.00000    0.10596    0.05111 =
         0.07310   -0.02323   -0.01108   -0.00803
AFIX  43
H4A   2    0.283756   -0.142929    0.155065    11.00000   -1.20000
AFIX   0
C5    1    0.339841   -0.031326    0.171206    11.00000    0.09874    0.04880 =
         0.05502   -0.01447    0.00267    0.01372
AFIX  43
H5A   2    0.358547   -0.067059    0.144727    11.00000   -1.20000
AFIX   0
C6    1    0.356839    0.068507    0.203563    11.00000    0.06586    0.04433 =
         0.04435   -0.00414    0.00271    0.01010
AFIX  43
H6A   2    0.386749    0.099536    0.198210    11.00000   -1.20000
AFIX   0
C7    1    0.329807    0.122900    0.243902    11.00000    0.04861    0.03656 =
         0.03744   -0.00264   -0.00437    0.00330
C8    1    0.344912    0.238941    0.273470    11.00000    0.03383    0.03785 =
         0.03388   -0.00369    0.00024    0.00101
C9    1    0.359418    0.333618    0.238496    11.00000    0.03791    0.04108 =
         0.02819   -0.00412    0.00120    0.00328
C10   1    0.356374    0.318483    0.171426    11.00000    0.06080    0.03684 =
         0.02825   -0.00389    0.00206    0.00502
C11   1    0.312765    0.292474    0.136802    11.00000    0.06616    0.04552 =
         0.03717   -0.00914   -0.00659    0.00623
AFIX  43
H11A  2    0.284679    0.289249    0.154869    11.00000   -1.20000
AFIX   0
C12   1    0.311189    0.271243    0.074997    11.00000    0.09345    0.05997 =
         0.04275   -0.01386   -0.01863    0.00860
AFIX  43
H12A  2    0.281824    0.256234    0.051636    11.00000   -1.20000
AFIX   0
C13   1    0.352740    0.272293    0.048213    11.00000    0.11654    0.07252 =
         0.03166   -0.01389    0.00732    0.00873
AFIX  43
H13A  2    0.351409    0.256326    0.007051    11.00000   -1.20000
AFIX   0
C14   1    0.395982    0.296709    0.081845    11.00000    0.09556    0.05944 =
         0.03552   -0.00927    0.01701    0.00579
AFIX  43
H14A  2    0.424035    0.296803    0.063652    11.00000   -1.20000
AFIX   0
C15   1    0.397956    0.321424    0.143352    11.00000    0.07073    0.04065 =
         0.03232   -0.00311    0.01129    0.00656
C16   1    0.444203    0.361402    0.177806    11.00000    0.05854    0.05677 =
         0.03631    0.00185    0.01494    0.01068
C17   1    0.441204    0.485368    0.200234    11.00000    0.04279    0.05476 =
         0.02648    0.00165    0.00398    0.00255
C18   1    0.473156    0.563150    0.178224    11.00000    0.04267    0.07453 =
         0.03531    0.00233    0.00930   -0.00148
AFIX  43
H18A  2    0.498682    0.533078    0.160078    11.00000   -1.20000
AFIX   0
C19   1    0.467733    0.683793    0.182777    11.00000    0.05495    0.06628 =
         0.04204    0.00736    0.00731   -0.01614
AFIX  43
H19A  2    0.490090    0.735360    0.169547    11.00000   -1.20000
AFIX   0
C20   1    0.428687    0.726811    0.207226    11.00000    0.06111    0.04700 =
         0.04142    0.00548    0.00321   -0.00874
AFIX  43
H20A  2    0.423378    0.808225    0.208122    11.00000   -1.20000
AFIX   0
C21   1    0.397047    0.650056    0.230624    11.00000    0.04666    0.04542 =
         0.02979   -0.00065    0.00347   -0.00128
AFIX  43
H21A  2    0.370785    0.681400    0.246795    11.00000   -1.20000
AFIX   0
C22   1    0.403435    0.527683    0.230613    11.00000    0.03849    0.04369 =
         0.02396   -0.00087    0.00065   -0.00147
C23   1    0.376294    0.441635    0.265395    11.00000    0.03397    0.03897 =
         0.02805   -0.00073    0.00253    0.00280
C24   1    0.372380    0.458710    0.327728    11.00000    0.03241    0.03884 =
         0.02847   -0.00279    0.00329    0.00061
C25   1    0.385647    0.573020    0.359958    11.00000    0.04347    0.04065 =
         0.02745   -0.00382    0.01204   -0.00438
C26   1    0.359545    0.676966    0.347969    11.00000    0.05904    0.04567 =
         0.03608   -0.00147    0.01252    0.00518
AFIX  43
H26A  2    0.331287    0.675752    0.320964    11.00000   -1.20000
AFIX   0
C27   1    0.375205    0.782760    0.375892    11.00000    0.08814    0.04169 =
         0.05114   -0.00414    0.02201    0.00788
AFIX  43
H27A  2    0.357394    0.851836    0.367629    11.00000   -1.20000
AFIX   0
C28   1    0.416969    0.785441    0.415694    11.00000    0.08877    0.04494 =
         0.05146   -0.01430    0.01696   -0.01633
AFIX  43
H28A  2    0.428526    0.857351    0.432155    11.00000   -1.20000
AFIX   0
C29   1    0.441788    0.682385    0.431338    11.00000    0.05927    0.05506 =
         0.03858   -0.01043    0.01061   -0.01822
AFIX  43
H29A  2    0.469481    0.684276    0.459313    11.00000   -1.20000
AFIX   0
C30   1    0.425406    0.575281    0.405250    11.00000    0.04229    0.04639 =
         0.02894   -0.00525    0.01136   -0.00845
C31   1    0.442553    0.462305    0.436357    11.00000    0.04094    0.05048 =
         0.02729   -0.00862    0.00195   -0.00621
C32   1    0.402110    0.408372    0.465102    11.00000    0.04504    0.04326 =
         0.02911   -0.00245    0.00390   -0.00276
C33   1    0.405874    0.403829    0.527810    11.00000    0.05979    0.06456 =
         0.03047   -0.00052    0.00140   -0.00759
AFIX  43
H33A  2    0.435169    0.419999    0.551081    11.00000   -1.20000
AFIX   0
C34   1    0.366252    0.375386    0.555634    11.00000    0.07988    0.07496 =
         0.02906    0.00001    0.01356   -0.01000
AFIX  43
H34A  2    0.368881    0.371262    0.597650    11.00000   -1.20000
AFIX   0
C35   1    0.322829    0.353117    0.521173    11.00000    0.06416    0.06537 =
         0.04441   -0.00178    0.02747   -0.00654
AFIX  43
H35A  2    0.295842    0.337189    0.540115    11.00000   -1.20000
AFIX   0
C36   1    0.318865    0.354162    0.458528    11.00000    0.04316    0.05352 =
         0.04099   -0.00321    0.01174   -0.00426
AFIX  43
H36A  2    0.289396    0.337535    0.435771    11.00000   -1.20000
AFIX   0
C37   1    0.358513    0.379819    0.429477    11.00000    0.04173    0.03944 =
         0.02927   -0.00138    0.00659   -0.00223
C38   1    0.357999    0.364634    0.362522    11.00000    0.03107    0.04198 =
         0.02843   -0.00183    0.00386   -0.00164
C39   1    0.345944    0.253227    0.336149    11.00000    0.03070    0.03973 =
         0.03366   -0.00011    0.00194   -0.00120
C40   1    0.333704    0.153202    0.375420    11.00000    0.04338    0.03817 =
         0.03866   -0.00100    0.00949    0.00087
C41   1    0.363597    0.121875    0.427946    11.00000    0.06145    0.04692 =
         0.04286    0.00187    0.00730    0.00617
AFIX  43
H41A  2    0.394382    0.153952    0.435337    11.00000   -1.20000
AFIX   0
C42   1    0.348130    0.043594    0.469358    11.00000    0.10633    0.05293 =
         0.04752    0.01155    0.01598    0.01407
AFIX  43
H42A  2    0.368775    0.022005    0.503746    11.00000   -1.20000
AFIX   0
C43   1    0.302423   -0.002063    0.459688    11.00000    0.11484    0.05146 =
         0.07346    0.01261    0.04362   -0.00519
AFIX  43
H43A  2    0.291350   -0.050310    0.488818    11.00000   -1.20000
AFIX   0
C44   1    0.273175    0.023189    0.407401    11.00000    0.07270    0.04659 =
         0.08533   -0.00374    0.03792   -0.01339
AFIX  43
H44A  2    0.242487   -0.009600    0.400652    11.00000   -1.20000
AFIX   0
C45   1    0.288844    0.097653    0.364001    11.00000    0.04749    0.03728 =
         0.06178   -0.00494    0.01808   -0.00400

HKLF 4


REM  P_a.res in C2/c
REM wR2 = 0.106546, GooF = S = 1.07249, Restrained GooF = 1.07249 for all data
REM R1 = 0.040197 for 5240 Fo > 4sig(Fo) and 0.050246 for all 6285 data
REM 433 parameters refined using 0 restraints

END

WGHT      0.0441      3.5632

REM Highest difference peak  0.155,  deepest hole -0.159,  1-sigma level  0.028
Q1    1   0.3775  0.4221  0.4482  11.00000  0.05    0.16
Q2    1   0.3588  0.3771  0.3966  11.00000  0.05    0.15
Q3    1   0.3725  0.4617  0.2952  11.00000  0.05    0.14
Q4    1   0.3535  0.4254  0.3392  11.00000  0.05    0.14
Q5    1   0.4394  0.4275  0.1974  11.00000  0.05    0.14
Q6    1   0.3601  0.3208  0.2042  11.00000  0.05    0.14
Q7    1   0.3808  0.5164  0.3425  11.00000  0.05    0.14
Q8    1   0.3322  0.2149  0.3528  11.00000  0.05    0.13
Q9    1   0.3836  0.3762  0.2570  11.00000  0.05    0.13
Q10   1   0.4096  0.5024  0.1960  11.00000  0.05    0.13
Q11   1   0.4162  0.3499  0.1630  11.00000  0.05    0.13
Q12   1   0.4069  0.5764  0.3810  11.00000  0.05    0.13
Q13   1   0.3883  0.4846  0.2493  11.00000  0.05    0.13
Q14   1   0.3388  0.1775  0.2592  11.00000  0.05    0.12
Q15   1   0.2705  0.2290  0.0662  11.00000  0.05    0.12
Q16   1   0.4198  0.4402  0.4516  11.00000  0.05    0.12
Q17   1   0.3670  0.2723  0.2580  11.00000  0.05    0.12
Q18   1   0.3365  0.3034  0.2552  11.00000  0.05    0.12
Q19   1   0.4922  0.4984  0.1454  11.00000  0.05    0.11
Q20   1   0.3496  0.2393  0.3070  11.00000  0.05    0.11
;
_shelx_res_checksum   91291

_shelx_hkl_file
;
  -8   0   0 2620.24   43.60
   8   0   0 2620.44   40.70
   8   0   0 2637.04   44.00
   8   0   0 2635.24   43.60
  10   0   0 1382.26   26.50
  10   0   0 1331.57   26.00
  10   0   0 1351.96   22.60
  12   0   0 1214.48   21.30
  12   0   0 1253.77   25.30
  12   0   0 1252.97   26.00
  14   0   0 2580.44   46.80
  14   0   0 2474.85   40.50
  14   0   0 2496.05   45.40
  16   0   0  578.54   17.30
  16   0   0  579.24   12.20
  16   0   0  578.94   16.20
  18   0   0   20.50    2.50
  18   0   0   24.00    4.90
  18   0   0   20.00    3.80
 -20   0   0   70.39    7.20
  20   0   0   80.39    7.80
  20   0   0   69.39    3.80
  20   0   0   87.49    7.00
  22   0   0   89.39    9.70
  22   0   0   70.99    6.70
  22   0   0   69.79    4.00
 -22   0   0   80.79    9.70
  24   0   0  500.35   19.40
 -24   0   0  500.85   20.10
  24   0   0  478.05   11.50
  26   0   0  638.64   23.00
  26   0   0  592.94   13.40
 -26   0   0  609.34   23.30
  28   0   0   41.20    8.00
  28   0   0   31.70    3.30
 -28   0   0   38.90    7.60
  30   0   0    5.30    2.20
  30   0   0    9.60    5.50
 -30   0   0   19.90    9.60
  32   0   0    4.80    5.20
 -32   0   0    0.30    5.10
 -34   0   0    4.50    5.00
  34   0   0    9.30    6.40
  36   0   0    5.90    6.20
 -36   0   0   12.60    5.50
  -3  -1   0  101.39    3.90
  -3  -1   0  101.69    4.00
   3  -1   0  101.89    2.30
  -3  -1   0   93.89    3.30
   3   1   0   99.29    3.90
  -3   1   0   97.89    2.20
   3   1   0  104.69    3.40
  -7  -1   0   19.20    2.90
  -7  -1   0   17.40    2.20
   7  -1   0   18.80    2.10
   7   1   0   20.20    3.00
   7   1   0   20.10    2.90
   9  -1   0  104.49    5.60
   9  -1   0  104.29    4.50
  -9  -1   0  100.59    4.40
   9   1   0  106.39    4.20
   9   1   0   92.89    5.30
  11  -1   0  613.94   15.40
 -11  -1   0  612.54   13.40
  11  -1   0  588.94   14.20
  11  -1   0  589.84   10.00
  11   1   0  588.54   12.70
  11   1   0  584.54   15.80
  11   1   0  583.54   15.30
  13  -1   0  935.21   20.70
  13  -1   0  906.31   15.20
 -13  -1   0  928.31   19.10
  13  -1   0  945.51   19.90
  13   1   0  913.31   21.50
  13   1   0  915.01   18.20
  13   1   0  913.21   22.30
  15  -1   0  430.66   12.50
  15  -1   0  426.26    8.20
 -15  -1   0  438.86   15.00
  15  -1   0  415.86   13.30
  15   1   0  445.36   14.20
  15   1   0  426.56   14.70
  15   1   0  446.16   12.20
 -17  -1   0   30.80    6.50
  17  -1   0   23.60    3.90
  17  -1   0   29.80    1.80
  17  -1   0   38.00    5.30
  17   1   0   31.50    5.50
  17   1   0   27.40    4.30
 -19  -1   0  226.48   12.10
  19  -1   0  216.48    9.50
  19  -1   0  217.38   10.60
  19  -1   0  209.88    5.20
  19   1   0  214.98   11.90
  21  -1   0    1.30    1.00
  21  -1   0   -3.00    2.50
  21  -1   0   -2.60    3.10
 -21  -1   0    2.50    4.30
  21   1   0   -0.80    3.30
  21   1   0   -4.60    3.20
 -21   1   0   -0.80    3.20
  23  -1   0   66.59    8.50
  23  -1   0   54.59    2.40
  23  -1   0   55.79    6.00
 -23  -1   0   73.59   10.00
  23   1   0   58.49    8.40
 -23   1   0   73.09    9.30
 -25  -1   0  883.11   29.20
  25  -1   0  886.81   26.50
 -25   1   0  902.21   27.90
 -27  -1   0   19.20    5.70
  27  -1   0   36.50    6.90
 -27   1   0   27.90    6.80
  27   1   0   33.50    6.90
 -29  -1   0    7.00    6.90
  29  -1   0   12.10    5.20
  29   1   0   12.00    5.50
 -29   1   0   15.20    4.70
 -31  -1   0   14.90    6.20
  31  -1   0   17.10    5.70
 -31   1   0   15.60    5.50
  31   1   0   11.50    5.50
  33  -1   0   20.30    6.90
 -33  -1   0   20.10    7.40
 -33   1   0   27.20    8.00
  33   1   0   13.30    5.70
 -35  -1   0   -8.80    5.30
  35  -1   0    3.70    5.50
  35   1   0   13.60    6.80
 -35   1   0   -1.30    5.20
   2  -2   0 2298.47   35.60
  -2  -2   0 2338.37   36.90
  -2  -2   0 2238.48   36.50
  -2  -2   0 2204.08   36.50
  -2  -2   0 2240.18   36.90
  -2   2   0 2232.38   34.00
   2   2   0 2127.49   36.60
   2   2   0 2229.78   37.00
  -2   2   0 2258.47   33.90
  -2   2   0 2277.37   35.50
   2   2   0 2244.68   36.70
   2   2   0 2261.67   36.60
  -6  -2   0 1179.88   22.90
  -6  -2   0 1192.98   23.60
   6  -2   0 1042.60   18.40
   6  -2   0 1191.08   18.60
  -6  -2   0 1181.28   21.90
   6  -2   0 1169.58   18.30
   6   2   0 1140.39   21.50
   6   2   0 1184.08   22.90
   6   2   0 1138.29   23.00
  -6   2   0 1181.28   18.60
  -8  -2   0  690.83   17.10
  -8  -2   0  685.93   15.10
   8  -2   0  699.93   11.10
   8  -2   0  695.03   12.60
   8   2   0  686.63   14.80
   8   2   0  669.93   16.60
   8   2   0  679.93   16.30
 -10  -2   0  103.69    6.60
 -10  -2   0  113.59    5.40
  10  -2   0  117.69    4.30
  10   2   0  118.29    6.70
  10   2   0  106.59    6.20
  12  -2   0 1358.06   25.80
 -12  -2   0 1390.06   30.50
 -12  -2   0 1426.36   27.20
  12  -2   0 1352.86   24.90
  12   2   0 1401.36   30.30
  12   2   0 1345.27   29.10
 -14  -2   0   -0.50    1.70
  14  -2   0   -0.60    1.90
  14  -2   0    2.60    1.70
 -14  -2   0    0.20    2.40
  14   2   0    3.00    2.40
  14   2   0    3.40    2.70
 -16  -2   0   18.30    4.80
  16  -2   0   13.20    2.90
 -16  -2   0   15.50    3.20
  16  -2   0   14.70    3.20
  16   2   0   14.80    3.70
  16   2   0   14.50    4.50
  18  -2   0  423.46   12.80
 -18  -2   0  444.26   17.40
  18  -2   0  414.96   13.90
  18   2   0  468.35   16.30
  18   2   0  457.55   17.30
  20  -2   0    7.10    2.90
 -20  -2   0    4.50    4.60
  20  -2   0    4.00    3.20
  20   2   0    9.50    4.90
  20   2   0    3.80    3.40
 -22  -2   0   24.40    6.90
  22  -2   0   26.40    4.40
  22  -2   0   21.30    4.70
  22   2   0   20.00    6.00
  24  -2   0   73.69    7.40
 -24  -2   0   65.79    9.60
  24   2   0   61.69    8.90
 -24   2   0   73.69    7.50
  26  -2   0   93.99    8.70
 -26  -2   0   86.19    9.70
 -26   2   0   85.69    8.90
  26   2   0   71.39   10.20
  28  -2   0  105.99    9.00
 -28  -2   0  111.29   14.00
 -28   2   0  102.69    9.80
  28   2   0  104.79   12.80
 -30  -2   0    5.80    5.60
  30  -2   0    5.80    4.30
  30   2   0   -0.60    5.00
 -30   2   0   14.50    5.50
  32  -2   0    0.10    4.00
 -32  -2   0    4.70    5.20
  32   2   0    0.60    5.60
 -32   2   0   -1.40    4.90
  34  -2   0    7.80    6.00
 -34  -2   0    7.60    6.50
  34   2   0    3.50    5.80
 -34   2   0    4.10    5.30
  36  -2   0    9.80    6.60
  36   2   0    2.20    6.80
 -36   2   0    4.00    5.50
   3  -3   0 2636.44   42.40
  -3  -3   0 2656.43   44.40
  -3  -3   0 2621.94   44.10
  -3  -3   0 2605.34   43.60
  -3   3   0 2614.64   42.30
   3   3   0 2575.14   43.70
  -3   3   0 2656.33   40.10
   3   3   0 2545.85   43.70
   3   3   0 2659.73   44.60
   3   3   0 2582.54   44.10
  -3   3   0 2652.83   39.80
  -5  -3   0 5444.25   87.29
  -5  -3   0 5468.95   86.79
   5   3   0 5318.57   86.39
   5   3   0 5413.66   86.89
   5   3   0 5408.26   87.09
  -5   3   0 5570.14   84.29
  -7  -3   0  461.25   13.60
  -7  -3   0  476.05   12.60
   7   3   0  470.35   13.60
   7   3   0  467.55   13.10
  -7   3   0  477.45    9.50
   9  -3   0   19.90    1.40
   9  -3   0   18.70    1.60
  -9  -3   0   18.00    3.00
   9  -3   0   20.50    1.70
  -9  -3   0   21.40    4.00
   9   3   0   21.30    3.70
   9   3   0   23.20    4.10
  -9   3   0   17.90    1.50
  11  -3   0 1326.67   20.80
  11  -3   0 1289.27   22.90
 -11  -3   0 1306.07   27.10
 -11  -3   0 1307.97   30.00
  11  -3   0 1311.17   22.20
  11   3   0 1357.96   29.90
  11   3   0 1326.17   28.90
 -13  -3   0    6.60    3.40
  13  -3   0    6.40    1.60
 -13  -3   0    5.80    2.80
  13   3   0    7.30    3.00
  13   3   0    9.50    3.60
  15  -3   0   15.10    2.40
 -15  -3   0    5.10    2.90
 -15  -3   0   12.70    4.70
  15   3   0   14.00    4.50
  15   3   0   11.40    4.00
 -17  -3   0  663.43   22.30
  17  -3   0  659.13   15.30
 -17  -3   0  663.73   18.60
  17  -3   0  682.43   16.80
  17   3   0  655.03   20.40
  17   3   0  667.13   22.30
  19  -3   0    0.30    2.60
  19  -3   0    4.30    2.20
 -19  -3   0    4.00    3.40
 -19  -3   0    0.90    3.80
  19   3   0   -0.20    4.10
  19   3   0    2.70    3.80
  21  -3   0  741.43   18.20
 -21  -3   0  712.43   25.30
  21  -3   0  746.23   20.00
  21   3   0  780.52   26.00
  21   3   0  716.53   26.50
 -23  -3   0   12.70    5.90
  23  -3   0   10.70    2.80
  23  -3   0   18.20    3.90
  23   3   0   11.20    5.40
  25  -3   0  455.45   16.60
 -25  -3   0  470.05   21.60
 -25   3   0  469.65   17.70
  25   3   0  483.55   21.90
  27  -3   0  328.47   14.40
 -27  -3   0  343.57   19.50
  27   3   0  295.97   18.00
 -27   3   0  296.87   15.20
 -29  -3   0   56.99   11.30
  29  -3   0   54.29    7.60
 -29   3   0   61.49    9.00
  29   3   0   45.90    8.60
 -31  -3   0   53.59   10.90
  31  -3   0   64.89    8.20
  31   3   0   53.29    9.40
 -31   3   0   59.39    9.40
 -33  -3   0   28.80    8.30
  33  -3   0   19.20    5.20
 -33   3   0   17.70    6.10
  33   3   0   14.40    6.80
  35  -3   0    6.50    5.90
  35   3   0    3.30    7.30
 -35   3   0   17.90    6.30
   0  -4   0   19.00    2.10
   0  -4   0   14.90    1.70
   0  -4   0   15.80    2.90
   0   4   0   17.10    2.50
   0   4   0   14.90    2.40
   0   4   0   14.80    2.40
  -2  -4   0 1995.40   34.90
   2  -4   0 1947.81   34.70
  -2  -4   0 1992.30   33.80
  -2  -4   0 2033.80   36.00
  -2   4   0 1977.70   32.20
   2   4   0 1964.20   35.60
   2   4   0 2000.10   35.40
  -2   4   0 1986.00   32.40
  -2   4   0 2009.20   31.70
   2   4   0 1952.10   34.80
  -2   4   0 1917.31   32.60
  -4  -4   0 1392.66   27.50
  -4  -4   0 1375.76   26.50
  -4  -4   0 1369.96   27.40
   4  -4   0 1356.16   25.10
   4   4   0 1352.16   27.30
   4   4   0 1361.46   26.90
   4   4   0 1385.76   27.70
  -4   4   0 1345.07   22.20
  -4   4   0 1375.06   25.00
  -6  -4   0   25.00    3.70
  -6  -4   0   27.20    4.80
   6  -4   0   26.50    2.70
  -6  -4   0   26.80    4.20
   6   4   0   23.40    3.70
   6   4   0   27.60    3.80
  -6   4   0   23.00    2.30
  -8  -4   0  600.54   17.30
  -8  -4   0  587.64   16.70
   8  -4   0  595.34   12.50
  -8  -4   0  585.74   15.90
   8   4   0  592.54   17.00
  -8   4   0  578.04   12.20
   8   4   0  578.44   18.50
  10  -4   0  305.67    7.60
 -10  -4   0  316.57   12.80
 -10  -4   0  311.97   11.30
 -10  -4   0  318.37   12.60
  10   4   0  300.77   11.80
  10   4   0  294.27   12.20
  12  -4   0   16.80    1.30
  12  -4   0   19.60    1.90
 -12  -4   0   19.00    4.20
  12  -4   0   18.90    1.60
 -12  -4   0   16.20    4.60
  12   4   0   18.40    4.10
 -12   4   0   19.20    1.80
  12   4   0   19.40    4.80
  14  -4   0   13.80    1.70
  14  -4   0   18.00    2.10
 -14  -4   0   12.10    3.80
 -14  -4   0    6.40    4.30
  14   4   0   20.50    5.20
  14   4   0   13.70    3.70
 -16  -4   0    2.20    3.10
  16  -4   0    1.60    1.30
 -16  -4   0    0.60    3.40
  16  -4   0    2.30    1.80
  16   4   0    1.50    2.90
  16   4   0    1.30    3.60
 -18  -4   0   25.00    5.20
  18  -4   0   26.70    3.10
  18  -4   0   29.20    3.60
 -18  -4   0   42.40    8.10
  18   4   0   28.80    6.50
  18   4   0   24.30    5.20
 -20  -4   0   17.20    6.00
  20  -4   0   19.10    3.00
 -20  -4   0   11.10    4.70
  20   4   0   16.40    6.00
  20   4   0   11.20    4.70
 -22  -4   0  209.38   14.20
  22  -4   0  220.08    9.00
  22   4   0  222.38   14.90
 -24  -4   0   13.70    6.00
  24  -4   0   10.20    2.80
  24   4   0    6.00    5.30
 -26  -4   0  562.84   25.00
  26  -4   0  602.64   18.50
  26   4   0  599.04   25.20
 -26   4   0  561.44   19.90
  28  -4   0  287.37   12.90
 -28  -4   0  279.77   18.70
  28   4   0  335.67   19.70
 -28   4   0  306.77   15.20
 -30  -4   0    2.20    3.80
  30   4   0   -2.60    5.10
 -30   4   0    0.30    3.20
 -32  -4   0  153.78   14.70
 -32   4   0  152.48   12.00
 -34  -4   0   10.00   10.20
 -34   4   0   -6.40    3.80
  34   4   0   -4.00    4.50
   1  -5   0  101.69    5.80
  -1  -5   0   92.99    5.80
  -1  -5   0  102.59    4.80
  -1  -5   0   92.39    4.10
   1   5   0   90.69    5.40
   1   5   0  107.29    5.80
  -1   5   0   93.19    4.70
  -1   5   0  101.79    4.60
  -1   5   0   93.29    4.70
  -1   5   0   92.39    4.80
   1   5   0   98.89    5.50
   1   5   0   92.79    5.10
   3  -5   0  289.67    9.60
  -3  -5   0  312.57    9.30
  -3  -5   0  300.47   10.80
  -3  -5   0  305.37   10.00
  -3   5   0  295.27    7.40
  -3   5   0  296.17    7.70
  -3   5   0  292.17    7.90
   3   5   0  302.37   10.00
  -3   5   0  296.57    7.20
   3   5   0  290.37   10.30
  -5  -5   0  304.17   11.20
  -5  -5   0  307.77   11.20
   5  -5   0  305.57    9.50
  -5  -5   0  318.87   12.20
   5   5   0  293.87   11.10
  -5   5   0  305.07    6.30
  -5   5   0  300.37    6.70
   5   5   0  313.87   10.90
   5   5   0  314.07   11.40
  -7  -5   0    0.80    2.40
   7  -5   0    0.90    1.70
  -7  -5   0    1.00    2.40
  -7  -5   0    6.90    2.80
   7   5   0    3.90    2.70
   7   5   0    3.00    2.60
   9  -5   0  219.88    7.30
  -9  -5   0  208.28   10.10
  -9  -5   0  215.68   10.60
  -9  -5   0  213.68   10.00
   9   5   0  209.18   10.70
  -9   5   0  204.48    6.90
   9   5   0  208.28    9.70
 -11  -5   0   11.00    4.00
  11  -5   0   13.80    2.30
 -11  -5   0   17.60    4.80
 -11  -5   0   16.30    4.80
  11   5   0   14.60    4.30
  11   5   0   10.30    3.60
 -11   5   0   16.50    2.20
 -13  -5   0   10.50    4.30
 -13  -5   0    7.50    3.40
  13  -5   0    6.40    1.60
 -13  -5   0    3.20    3.90
 -13   5   0   11.00    1.80
  13   5   0    7.50    3.90
  13   5   0   13.50    4.00
 -15  -5   0  198.28   10.60
 -15  -5   0  200.38   12.30
  15   5   0  218.08   13.00
  15   5   0  188.38   10.90
 -17  -5   0   16.90    4.60
 -17  -5   0   14.90    5.60
  17  -5   0   18.40    1.60
  17  -5   0   20.60    2.10
 -17  -5   0   26.70    7.00
  17   5   0   26.60    6.80
  17   5   0   23.70    5.00
  19  -5   0   14.70    1.90
  19  -5   0   14.00    2.30
 -19  -5   0    9.80    4.80
 -19  -5   0   10.50    5.80
  19   5   0   11.50    4.90
  19   5   0    7.80    5.00
 -21  -5   0   27.80    5.70
 -21  -5   0   27.60    7.20
  21  -5   0   38.20    3.50
  21  -5   0   33.20    2.90
  21   5   0   34.20    7.20
 -23  -5   0   50.79    9.70
  23  -5   0   46.20    3.60
  23  -5   0   44.20    4.10
  23   5   0   49.50    9.10
 -25  -5   0   78.79   11.60
  25  -5   0   83.89    5.00
  25  -5   0   90.39    6.00
  25   5   0   79.69   11.50
 -25   5   0   98.59    8.80
  27  -5   0   21.20    4.00
 -27  -5   0   28.70    7.90
  27   5   0   21.20    7.20
 -27   5   0   16.10    4.80
 -29  -5   0  100.79   13.90
  29  -5   0   94.09    7.20
 -29   5   0   77.39    8.70
  31  -5   0    3.50    3.20
 -31  -5   0    0.20    5.40
  31   5   0    0.80    5.50
 -31   5   0    3.70    3.90
  33   5   0    9.50    6.20
 -33   5   0   14.50    5.70
   0  -6   0    3.10    2.80
   0  -6   0    2.50    1.20
   0  -6   0    3.60    1.50
   0   6   0    2.80    2.40
   0   6   0    1.90    1.90
   0   6   0    1.60    2.10
   0   6   0    2.70    2.60
   2  -6   0  191.68    8.70
  -2  -6   0  203.38    7.70
  -2  -6   0  191.68    9.30
  -2  -6   0  198.78    6.90
   2   6   0  213.38    8.50
  -2   6   0  196.38    6.90
  -2   6   0  199.78    7.50
   2   6   0  189.08    8.70
  -2   6   0  194.88    7.30
   2   6   0  188.08    8.60
  -2   6   0  193.38    7.50
  -4  -6   0    0.60    3.70
  -4  -6   0   -2.70    2.20
   4  -6   0    1.20    2.30
  -4  -6   0   -1.00    2.20
  -4   6   0    0.70    1.30
   4   6   0   -1.40    1.80
   4   6   0   -1.10    2.30
  -4   6   0   -1.00    1.30
  -4   6   0    0.70    1.60
  -4   6   0   -0.40    1.60
   4   6   0   -0.50    2.00
   6  -6   0   73.09    5.30
  -6  -6   0   68.99    5.90
  -6  -6   0   73.19    6.30
  -6  -6   0   75.59    6.40
  -6   6   0   75.59    3.00
  -6   6   0   77.29    2.90
   6   6   0   73.49    6.70
   6   6   0   76.09    5.90
  -6   6   0   77.69    2.60
  -6   6   0   74.99    2.60
   8  -6   0  175.68    7.60
  -8  -6   0  194.28   10.00
  -8  -6   0  197.88   10.30
  -8  -6   0  172.68    9.20
   8   6   0  190.98    9.60
   8   6   0  189.08   10.40
 -10  -6   0  455.75   15.90
 -10  -6   0  416.36   15.40
 -10  -6   0  413.46   16.20
  10  -6   0  425.56   11.90
  10   6   0  435.06   16.70
  10   6   0  428.06   15.60
  12  -6   0   11.50    2.50
 -12  -6   0   14.20    4.50
 -12  -6   0    8.80    4.60
 -12  -6   0    6.00    4.60
  12   6   0    9.80    3.90
  12   6   0   14.60    4.60
 -14  -6   0  324.77   15.80
 -14  -6   0  318.97   15.30
 -14  -6   0  333.97   14.60
  14  -6   0  312.57    9.10
 -14   6   0  299.77    8.70
  14   6   0  320.37   15.60
  14   6   0  314.27   14.40
 -16  -6   0   84.39   10.10
 -16  -6   0   60.79    8.90
 -16  -6   0   56.29    7.60
  16   6   0   66.99    8.10
 -16   6   0   65.69    3.70
  16   6   0   64.49    9.00
 -18  -6   0   31.90    6.40
 -18  -6   0   34.10    7.70
  18   6   0   36.90    7.60
  18   6   0   36.90    6.50
 -20  -6   0    7.00    4.60
 -20  -6   0   21.60    6.50
  20   6   0   23.10    6.70
 -22  -6   0  281.37   14.90
 -22  -6   0  291.07   17.40
  22   6   0  286.07   17.70
 -24  -6   0  111.09   11.90
  24   6   0  110.09   13.60
 -26  -6   0  121.69   13.10
  26  -6   0   96.19    4.90
 -26   6   0  109.69    9.70
  28  -6   0    4.20    1.80
 -28  -6   0    0.00    4.70
 -28   6   0    5.70    4.00
  28   6   0   -0.50    6.00
 -30  -6   0   62.39   11.80
  30  -6   0   59.19    5.60
  30   6   0   67.89   11.80
 -30   6   0   72.19    9.00
 -32   6   0   21.60    4.90
  32   6   0   14.20    7.70
  -1  -7   0  291.37   14.10
  -1  -7   0  298.87    7.50
  -1  -7   0  295.77    8.20
   1  -7   0  293.97   12.00
  -1   7   0  301.17   12.50
  -1   7   0  287.27    9.50
  -1   7   0  272.47   10.20
   1   7   0  272.17   11.00
   1   7   0  304.97   10.40
   1   7   0  300.67   13.20
  -1   7   0  304.87   10.40
  -3  -7   0  382.66   14.40
  -3  -7   0  372.16   11.90
   3  -7   0  397.36   13.60
  -3  -7   0  385.16   10.80
  -3   7   0  379.26   11.00
   3   7   0  365.46   12.50
   3   7   0  380.56   13.70
  -3   7   0  393.66   10.20
  -3   7   0  372.56   10.80
  -3   7   0  376.96   11.20
   3   7   0  360.86   13.50
  -5  -7   0   21.40    4.50
  -5  -7   0   21.90    3.80
  -5  -7   0   20.20    4.50
   5  -7   0   14.90    3.90
   5   7   0   20.40    4.10
  -5   7   0   21.10    2.70
  -5   7   0   27.10    3.30
  -5   7   0   24.60    3.00
  -5   7   0   20.00    2.30
   5   7   0   18.50    4.60
  -7  -7   0    8.70    4.00
  -7  -7   0   12.60    4.20
  -7  -7   0    7.00    3.60
   7  -7   0    6.30    2.90
   7   7   0    4.50    3.50
   7   7   0    3.40    3.40
  -7   7   0    7.40    1.70
  -7   7   0    9.70    1.80
  -9  -7   0    1.30    3.30
  -9  -7   0    0.00    3.10
   9  -7   0    4.20    2.70
  -9  -7   0   -2.40    3.00
   9   7   0   -3.90    2.80
   9   7   0    2.10    3.50
 -11  -7   0  283.87   13.60
 -11  -7   0  276.97   13.00
 -11  -7   0  304.87   14.60
  11  -7   0  274.67   10.10
  11   7   0  270.57   12.90
  11   7   0  281.47   14.30
 -13  -7   0   83.59    8.50
  13  -7   0   94.09    5.90
 -13  -7   0   89.59    9.10
 -13  -7   0   90.69    8.70
  13   7   0   95.89    9.00
  13   7   0   87.09    9.00
 -15  -7   0  214.58   14.00
  15  -7   0  213.68    8.20
 -15  -7   0  210.78   12.50
 -15  -7   0  192.18   12.60
  15   7   0  208.18   13.70
 -17  -7   0   56.49    8.40
 -17  -7   0   51.19    8.80
  17   7   0   51.99    7.60
  17   7   0   67.19    9.60
 -17   7   0   38.50    3.50
 -19  -7   0  109.19    9.90
 -19  -7   0  119.59   11.60
  19   7   0  120.59   11.50
 -21  -7   0  177.28   13.00
  21   7   0  212.28   15.50
 -23  -7   0   83.39   12.90
 -23  -7   0   82.19   10.30
  23   7   0   98.09   12.70
 -25  -7   0  133.89   13.20
  25   7   0  110.39   14.20
 -25   7   0  101.69    7.20
 -27  -7   0   13.40    7.20
 -27   7   0    3.80    3.90
  27   7   0    9.80    6.60
 -29  -7   0   18.70    7.00
 -29   7   0   22.60    4.70
  29   7   0   21.60    7.90
 -31  -7   0   39.70   10.30
 -31   7   0   40.40    7.00
  31   7   0   26.40    9.40
   0  -8   0   61.49    7.30
   0   8   0   76.79    6.30
   0   8   0   69.69    5.40
   0   8   0   77.39    6.40
   2  -8   0  780.02   22.10
  -2  -8   0  793.42   15.90
  -2  -8   0  793.82   23.10
  -2  -8   0  762.42   16.90
   2   8   0  798.62   21.50
  -2   8   0  774.82   17.80
  -2   8   0  770.82   18.90
  -2   8   0  778.22   19.70
   2   8   0  781.12   20.00
  -2   8   0  787.72   19.80
   2   8   0  785.82   21.60
   4  -8   0    5.10    3.60
  -4  -8   0    0.40    2.10
  -4  -8   0   -2.20    3.50
  -4  -8   0   -0.30    2.80
   4   8   0    0.20    2.70
   4   8   0    3.00    3.60
  -4   8   0    1.40    2.00
  -4   8   0    2.80    2.30
  -4   8   0    1.30    2.60
  -4   8   0    0.50    1.80
  -6  -8   0   39.30    6.10
  -6  -8   0   40.30    6.90
  -6  -8   0   52.39    5.40
  -6   8   0   46.60    2.90
  -6   8   0   43.20    3.50
   6   8   0   41.20    5.60
   6   8   0   54.49    7.20
  -6   8   0   43.60    4.00
  -6   8   0   42.00    4.00
  -8  -8   0  262.27   11.50
   8  -8   0  266.77   11.30
  -8  -8   0  259.07   12.90
  -8  -8   0  256.97   13.50
  -8   8   0  263.27    7.80
  -8   8   0  255.67    7.20
   8   8   0  278.37   12.80
   8   8   0  271.87   14.00
 -10  -8   0  274.57   14.30
  10  -8   0  280.57   11.20
 -10  -8   0  258.77   13.90
 -10  -8   0  275.17   12.80
 -10   8   0  278.37    6.60
 -10   8   0  273.47    6.10
  10   8   0  277.37   13.50
  10   8   0  270.47   14.30
 -12  -8   0  135.19   10.80
 -12  -8   0  122.79   10.20
 -12  -8   0  123.99    9.90
  12  -8   0  114.99    7.40
  12   8   0  121.39    9.70
  12   8   0  120.29   11.00
 -14  -8   0   16.50    6.00
 -14  -8   0    8.40    5.00
 -14  -8   0   13.60    5.30
  14  -8   0   10.80    3.70
  14   8   0    9.10    4.70
  14   8   0    6.60    4.80
  16  -8   0   -1.90    2.60
 -16  -8   0   -5.80    3.20
 -16  -8   0    6.50    4.90
  16   8   0    4.40    4.00
  16   8   0   -2.80    3.60
 -18  -8   0    3.80    5.40
 -18  -8   0   10.10    5.30
  18   8   0    4.70    5.40
 -20  -8   0   57.89   12.10
 -20  -8   0   38.40    8.30
  20   8   0   35.90    7.80
 -22  -8   0   30.30    7.50
 -22  -8   0   34.80    9.50
  22   8   0   38.60    9.10
 -24  -8   0   12.80    6.00
 -24  -8   0    5.10    5.40
  24   8   0   -3.30    5.10
 -24   8   0    3.20    2.50
 -26  -8   0   12.70    5.90
  26   8   0    7.30    6.00
 -28  -8   0   -1.60    5.20
 -28   8   0   -2.70    4.20
  28   8   0    1.50    5.50
 -30   8   0    8.90    3.90
  30   8   0    9.10    7.40
  -1  -9   0  302.87   14.50
   1  -9   0  319.47   14.60
  -1   9   0  282.37   11.80
   1   9   0  326.07   13.10
   1   9   0  286.37   11.40
   1   9   0  315.47   13.10
  -1   9   0  294.47   12.30
  -1   9   0  310.27   11.00
  -3  -9   0    6.30    2.10
  -3  -9   0    8.10    5.10
  -3  -9   0    9.20    2.80
   3  -9   0    2.30    3.90
   3   9   0    5.50    4.20
  -3   9   0    1.40    2.20
   3   9   0    1.20    3.00
  -3   9   0    8.40    3.30
  -3   9   0    8.70    3.50
   5  -9   0   53.69    7.10
  -5  -9   0   46.60    7.80
  -5  -9   0   41.90    5.00
  -5  -9   0   51.29    6.30
  -5   9   0   39.40    5.20
  -5   9   0   40.90    4.30
  -5   9   0   46.20    5.40
  -5   9   0   43.90    3.60
   5   9   0   43.60    6.70
  -7  -9   0   86.79    9.00
  -7  -9   0  101.39   12.30
  -7  -9   0   81.99    6.80
   7  -9   0   99.59    8.40
  -7   9   0   85.09    5.70
  -7   9   0   85.09    3.80
   7   9   0   81.99    7.90
  -7   9   0   94.49    3.50
   7   9   0   86.29    9.10
  -7   9   0  100.99    5.70
  -9  -9   0  111.29   10.60
  -9  -9   0  107.29    8.00
  -9  -9   0   90.69    8.40
   9  -9   0   92.49    7.60
  -9   9   0  107.59    5.30
  -9   9   0   92.39    5.00
   9   9   0   94.29   10.60
   9   9   0   88.19    8.50
 -11  -9   0   48.80    8.00
 -11  -9   0   38.70    7.30
  11  -9   0   50.19    6.30
 -11  -9   0   56.49    7.70
  11   9   0   49.70    7.50
 -11   9   0   50.39    3.20
 -11   9   0   46.20    3.10
  11   9   0   48.20    8.10
  13  -9   0   59.19    6.50
 -13  -9   0   61.89    8.60
 -13  -9   0   44.90    8.50
 -13  -9   0   47.70    7.70
  13   9   0   38.30    7.70
  13   9   0   50.39    8.10
 -15  -9   0   -5.70    4.30
 -15  -9   0   -2.00    4.60
  15  -9   0    0.10    2.80
  15   9   0   -4.80    3.30
 -17  -9   0   40.60    8.20
 -17  -9   0   31.30    7.10
  17   9   0   56.49    9.80
 -19  -9   0   61.19   11.00
 -19  -9   0   67.19   10.30
  19   9   0   56.89    9.70
 -21  -9   0   17.60    7.00
 -21  -9   0    3.90    9.20
  21   9   0   -0.10    4.60
 -23  -9   0    0.70    5.20
 -23  -9   0    1.10    5.90
 -23   9   0   -1.90    1.90
  23   9   0    5.10    5.60
 -25  -9   0    0.30    6.00
 -25   9   0    7.80    2.70
  25   9   0    2.00    6.00
 -27  -9   0   23.30    8.00
  27   9   0   24.30    7.70
 -27   9   0   24.00    4.10
 -29  -9   0    6.00    5.40
   0 -10   0   16.80    5.20
   0  10   0   24.40    4.70
   0  10   0   23.20    4.30
  -2 -10   0   10.70    4.90
   2 -10   0    4.00    4.00
  -2  10   0    8.50    2.70
   2  10   0    8.80    3.50
  -2  10   0    9.10    3.40
   2  10   0    2.40    3.20
   4 -10   0  230.08   12.60
  -4 -10   0  237.38    7.90
  -4 -10   0  231.68    8.90
  -4 -10   0  227.58   13.80
  -4  10   0  248.28   10.90
  -4  10   0  243.28    9.70
   4  10   0  231.88   12.70
  -4  10   0  250.87    8.80
   4  10   0  216.88   11.10
  -6 -10   0  322.07   12.70
   6 -10   0  331.97   15.00
  -6 -10   0  332.27   11.40
  -6 -10   0  362.46   17.30
   6  10   0  335.87   14.40
  -6  10   0  327.87    8.70
  -6  10   0  332.37    9.60
   6  10   0  315.17   15.50
  -6  10   0  332.37   12.00
  -8 -10   0   11.40    5.70
   8 -10   0    8.30    4.50
  -8 -10   0    3.70    3.60
  -8 -10   0    8.80    3.50
   8  10   0   11.40    4.50
   8  10   0    4.60    3.80
  -8  10   0    5.20    2.70
  -8  10   0   10.00    3.30
 -10 -10   0  267.47   13.80
  10 -10   0  262.87   12.70
 -10 -10   0  249.88   13.90
 -10 -10   0  264.37   16.10
 -10  10   0  234.78    8.50
  10  10   0  269.67   15.60
  10  10   0  226.78   13.10
 -10  10   0  242.68    8.70
 -12 -10   0    8.10    4.30
  12 -10   0    4.20    3.60
 -12 -10   0   15.80    5.70
 -12 -10   0   12.50    5.10
  12  10   0   -2.80    3.80
 -12  10   0   12.70    2.50
 -12  10   0    6.60    2.40
  12  10   0   13.00    5.40
 -14 -10   0    4.30    5.50
 -14 -10   0    2.90    4.90
  14 -10   0    8.00    3.80
 -14  10   0    6.70    1.90
  14  10   0    0.40    3.20
 -14  10   0    4.00    1.70
  14  10   0   15.70    5.50
 -16 -10   0   13.40    5.20
  16  10   0   -0.70    4.70
 -18 -10   0   39.00    9.50
 -18 -10   0   39.60    8.70
  18  10   0   36.20    8.10
 -20 -10   0   -2.50    5.10
 -20 -10   0   18.10    6.90
  20  10   0    5.60    5.40
 -22 -10   0    3.60    5.60
 -22 -10   0    9.20    5.50
  22  10   0    4.70    5.40
 -24 -10   0    7.60    5.50
 -24  10   0   -1.30    1.90
  24  10   0    1.00    5.50
 -26 -10   0    6.60    6.60
   1 -11   0   22.30    6.10
  -1 -11   0   25.00    6.60
   1  11   0   32.90    5.30
  -1  11   0   33.50    5.50
  -1  11   0   27.80    4.30
   1  11   0   18.20    4.80
   3 -11   0   -2.20    3.80
  -3 -11   0    6.10    5.40
   3  11   0    0.90    3.70
  -3  11   0    3.70    2.80
   3  11   0   -0.70    3.10
  -3  11   0    2.80    2.50
  -5 -11   0   97.89   11.80
  -5 -11   0   99.79    5.00
   5 -11   0  114.89   10.60
  -5 -11   0   97.19    5.80
   5  11   0  103.99    8.80
  -5  11   0  101.29    5.20
   5  11   0   94.09    9.40
  -5  11   0  104.59    6.30
   7 -11   0  104.79   10.00
  -7 -11   0  110.49    7.80
  -7 -11   0  105.79   11.10
  -7 -11   0  106.59    6.60
   7  11   0   96.39    8.70
  -7  11   0  103.09    4.30
  -7  11   0   95.39    3.80
   7  11   0  109.79   13.40
   9 -11   0   14.20    5.00
  -9 -11   0   24.00    5.40
  -9 -11   0   10.30    6.00
  -9 -11   0    8.50    3.70
   9  11   0    9.40    4.00
   9  11   0   10.60    5.00
 -11 -11   0   10.60    4.30
 -11 -11   0    7.50    4.50
  11 -11   0   10.90    4.70
 -11 -11   0    9.40    6.80
  11  11   0   -3.90    3.90
  11  11   0   13.90    5.90
  13 -11   0   96.39    8.90
 -13 -11   0   97.89    9.90
 -13 -11   0   74.39   11.00
  13  11   0   76.99   10.00
  13  11   0  110.89   11.70
 -15 -11   0  115.19   13.90
 -15 -11   0  118.99   11.20
  15  11   0  130.09   12.60
 -17 -11   0    8.50    5.70
 -17 -11   0   14.80    7.00
  17  11   0   16.60    7.20
 -19 -11   0   11.90    6.90
 -19 -11   0   16.70    6.30
  19  11   0   14.90    6.60
 -21 -11   0   -2.10    5.80
 -21 -11   0   11.40    6.20
  21  11   0   -4.30    4.20
 -23 -11   0   -0.10    5.40
  23  11   0    7.70   10.10
   0 -12   0   -6.70    4.30
   0  12   0    1.00    2.70
   0  12   0    4.80    3.40
  -2 -12   0    7.00    5.00
   2 -12   0   -7.30    3.30
  -2  12   0    6.30    2.70
  -2  12   0   -0.10    2.40
   2  12   0   -4.40    2.50
   4 -12   0   18.40    6.20
   4  12   0    9.60    4.60
  -4  12   0   14.80    3.50
   4  12   0    7.30    4.70
  -4  12   0    8.20    2.80
   6 -12   0    0.60    4.20
  -6 -12   0    4.10    2.20
  -6 -12   0    0.30    1.80
  -6 -12   0    2.50    5.60
  -6  12   0   -0.20    2.00
   6  12   0   -0.60    3.90
  -6  12   0   -0.40    1.40
   6  12   0   -9.30    3.20
   8 -12   0    1.70    4.30
  -8 -12   0    4.20    5.80
  -8 -12   0    3.10    2.90
   8  12   0   -1.90    3.70
   8  12   0    5.60    5.00
  10 -12   0   31.10    6.90
 -10 -12   0   26.70    5.90
 -10 -12   0   27.20    7.60
 -10 -12   0   30.20    5.50
  10  12   0   21.50    6.80
  10  12   0   23.40    6.50
 -12 -12   0    9.80    5.10
 -12 -12   0   14.60    4.90
 -12 -12   0    0.40    6.00
  12 -12   0    1.20    4.50
  12  12   0   -3.90    3.80
  12  12   0    3.60    5.10
 -14 -12   0    4.10    6.10
 -14 -12   0    1.90    5.00
  14  12   0    7.80    5.70
 -16 -12   0   56.79    9.50
 -16 -12   0   40.00   10.10
  16  12   0   56.39   10.30
 -18 -12   0    0.20    5.40
 -18 -12   0    2.30    5.30
  18  12   0    2.60    6.00
 -20 -12   0   57.39   10.70
 -20 -12   0   21.30    8.60
  20  12   0   45.50   10.30
   1 -13   0   -5.40    4.40
  -1 -13   0   -2.40    5.40
  -1  13   0   -3.60    2.50
   1  13   0   -0.90    3.00
  -1  13   0    2.10    2.70
   1  13   0   -0.20    3.00
   3 -13   0    3.30    5.00
  -3 -13   0   -4.30    5.40
   3  13   0   -2.00    3.30
  -3  13   0    3.20    2.70
  -3  13   0    4.40    3.70
   3  13   0    1.90    3.60
   5 -13   0   -3.00    5.80
  -5 -13   0    8.50    6.00
   5  13   0    5.20    3.90
  -5  13   0    0.80    1.90
  -5  13   0    4.70    2.20
   5  13   0    4.00    3.80
   7 -13   0   10.50    5.90
  -7 -13   0    0.80    5.50
   7  13   0    1.30    4.20
   7  13   0   15.00    5.30
  -9 -13   0    8.00    5.40
  -9 -13   0    8.00    6.40
   9 -13   0   -1.10    4.80
  -9 -13   0    6.80    3.00
   9  13   0   -4.10    4.40
   9  13   0    3.20    3.90
 -11 -13   0   38.50    6.50
  11 -13   0   36.60    8.00
 -11 -13   0   36.10    9.80
  11  13   0   33.90    7.30
  11  13   0   40.50    7.40
 -13 -13   0   10.10    7.50
 -13 -13   0   22.60    5.40
  13  13   0    4.10    4.80
 -15 -13   0   17.80    8.20
 -15 -13   0   46.80    7.60
 -17 -13   0   29.70    7.00
 -17 -13   0   38.90   10.50
  17  13   0   34.00    8.10
   0 -14   0    1.20    5.40
   0  14   0   -1.40    2.70
   2 -14   0    5.70    5.30
  -2 -14   0   10.80    6.80
  -2  14   0    5.80    3.30
   2  14   0   13.90    4.60
  -4 -14   0   -4.50    5.10
   4 -14   0    0.00    5.00
  -4  14   0    2.70    2.30
   4  14   0    5.50    3.80
   6 -14   0    2.20    5.60
  -6 -14   0   -5.50    5.50
   6  14   0    8.90    5.20
  -8 -14   0   28.70    8.70
   8 -14   0   24.20    7.90
   8  14   0   21.30    6.10
  10 -14   0   79.59   11.10
 -10 -14   0   73.39   12.80
 -10 -14   0   99.99    6.90
 -12 -14   0    3.10    6.00
 -12 -14   0    5.70    5.00
  12  14   0    2.80    5.60
  36   0  -1    5.50    5.90
 -36   0   1    1.90    5.10
 -34   0   1    1.00    4.70
  34   0  -1    1.20    5.40
 -32   0   1    2.00    5.00
  32   0  -1   -7.90    4.50
  30   0  -1   -2.30    1.90
  30   0  -1   -1.30    3.90
  28   0  -1    0.10    4.10
 -28   0   1    7.70    4.60
  26   0  -1   -0.70    3.90
 -26   0   1   -3.20    3.50
 -24   0   1   -1.00    3.90
  24   0  -1    7.90    4.40
  22   0  -1    2.50    4.00
  22   0  -1   -2.30    2.40
  22   0  -1    3.60    3.00
 -22   0   1    0.10    4.00
  20   0  -1    1.20    3.30
  20   0  -1   -2.20    1.40
 -20   0   1    4.40    3.60
  20   0  -1    1.40    3.10
 -18   0   1   -1.10    2.40
  18   0  -1   -2.90    2.70
  18   0  -1   -0.30    1.20
  18   0  -1    1.00    2.50
  16   0  -1   -2.50    2.50
  16   0  -1    0.60    1.10
  16   0  -1    2.20    2.20
 -16   0   1    0.50    2.40
  14   0  -1   -1.00    2.20
 -14   0   1   -2.50    2.10
  14   0  -1   -4.70    1.40
  14   0  -1   -0.90    1.00
 -14   0   1   -1.60    2.10
  12   0  -1    0.10    1.00
 -12   0   1   -0.90    1.80
  12   0  -1   -1.70    1.80
 -12   0   1   -2.00    1.70
 -10   0   1    0.50    1.60
  10   0  -1    0.70    0.90
  10   0  -1    0.40    1.60
 -10   0   1    2.00    1.70
   8   0  -1   -0.20    0.90
  -8   0   1    3.30    1.80
   8   0  -1    3.20    1.70
  -8   0   1   -1.80    1.30
  -6   0   1    1.40    1.20
  -6   0   1    0.60    1.30
   6   0  -1    0.40    1.30
  -4   0   1    0.80    1.10
   4   0  -1   -0.10    0.90
  -4   0   1    0.10    1.10
  -4   0  -1    0.10    0.60
  -4   0  -1    0.90    0.90
   4   0   1    0.60    1.10
   4   0   1   -0.10    0.50
   6   0   1   -0.20    1.30
  -6   0  -1    4.00    1.60
   6   0   1   -0.10    0.60
  -6   0  -1    2.40    0.80
   8   0   1   -1.10    1.40
   8   0   1    1.00    1.60
   8   0   1    0.20    0.60
  -8   0  -1    0.90    0.90
  10   0   1   -0.30    0.70
 -10   0  -1   -0.40    0.80
  10   0   1    0.70    1.80
 -12   0  -1   -0.40    1.10
  12   0   1   -0.40    1.70
  12   0   1    3.40    2.30
  12   0   1   -0.80    1.00
  14   0   1    0.40    1.80
  14   0   1    0.90    1.10
  14   0   1   -1.30    1.90
  16   0   1    1.80    2.20
  16   0   1    1.00    1.10
  16   0   1    1.00    2.60
  18   0   1   -1.40    1.20
  18   0   1   -2.20    2.40
  18   0   1   -2.10    2.00
  20   0   1   -0.90    3.40
  20   0   1   -2.40    1.10
  20   0   1    0.30    2.30
  22   0   1    9.20    3.30
  22   0   1    0.90    1.60
  22   0   1   -1.60    3.30
  24   0   1   -2.00    1.40
 -24   0  -1   -2.90    3.70
  24   0   1    0.80    3.70
  26   0   1   -9.40    3.50
  26   0   1   -2.40    1.50
 -26   0  -1   -4.60    3.60
 -28   0  -1    3.30    3.60
  28   0   1    5.30    4.30
 -30   0  -1   -0.60    4.30
  30   0   1   -8.80    3.20
 -32   0  -1    6.10    5.90
  32   0   1    1.70    5.60
  34   0   1    9.80    6.10
 -34   0  -1   -4.10    4.30
 -36   0  -1   -4.70    4.60
  36   0   1   -3.80    7.00
  35  -1  -1   17.60    6.70
 -35  -1   1    2.10    5.80
  35   1  -1    9.90    6.50
 -35   1   1   11.90    5.50
  33  -1  -1    9.00    5.40
 -33  -1   1    5.90    5.40
 -33   1   1    1.60    4.60
  33   1  -1    5.10    6.00
 -31  -1   1   52.29   10.10
  31  -1  -1   50.49    7.90
  31   1  -1   40.60    8.10
  29  -1  -1   18.40    5.70
 -29   1   1   20.00    5.50
  29   1  -1   15.90    5.90
  27  -1  -1    0.90    3.70
 -27  -1   1    3.10    3.30
 -27   1   1    5.70    4.20
  27   1  -1    0.80    4.20
 -25  -1   1  142.89   11.70
  25  -1  -1  158.68   11.30
  25  -1  -1  139.89    4.20
 -25   1   1  149.79   11.40
  23  -1  -1   79.89    7.00
 -23  -1   1   85.09    9.10
  23  -1  -1   92.69    8.70
  23  -1  -1   85.19    4.10
 -23   1   1   87.69    8.60
  23   1  -1   77.59    9.30
 -21  -1   1  450.75   18.40
  21  -1  -1  457.75   16.50
  21  -1  -1  435.56   14.80
  21  -1  -1  444.06   10.90
  21   1  -1  492.25   18.60
 -21   1   1  447.46   16.90
  21   1  -1  450.85   16.50
  19  -1  -1   87.39    7.10
  19  -1  -1   79.59    3.30
 -19  -1   1   78.59    7.60
  19  -1  -1   88.29    6.50
  19   1  -1   84.29    8.20
  19   1  -1   78.29    7.40
 -19   1   1   89.79    7.40
  17  -1  -1   18.80    1.90
  17  -1  -1   13.80    3.70
  17  -1  -1   22.00    4.00
 -17  -1   1   19.50    5.40
  17   1  -1   25.00    4.80
  17   1  -1   15.30    4.00
 -17   1   1   18.30    4.10
 -15  -1   1  271.47   11.70
 -15  -1   1  264.77   11.00
  15  -1  -1  268.47    6.30
  15  -1  -1  282.57    9.90
  15  -1  -1  268.17   10.40
  15   1  -1  264.47   11.50
  15   1  -1  288.77   11.20
 -13  -1   1  171.68    8.70
 -13  -1   1  156.18    7.80
  13  -1  -1  164.78    7.40
  13  -1  -1  157.48    4.40
  13   1  -1  155.78    5.90
  13   1  -1  148.09    8.00
 -13   1   1  167.18    7.10
  11  -1  -1   95.09    5.10
 -11  -1   1   91.29    6.00
  11  -1  -1   92.59    3.10
 -11  -1   1   85.19    5.70
  11   1  -1   89.19    5.90
 -11   1   1   91.19    4.80
  11   1  -1   93.79    4.20
  -9  -1   1 2779.92   47.60
   9  -1  -1 2655.23   45.00
  -9  -1   1 2666.53   46.60
   9   1  -1 2731.33   47.30
   9   1  -1 2711.83   44.00
  -9   1   1 2677.93   44.40
   7  -1  -1 2936.91   47.40
  -7  -1   1 3059.69   48.00
  -7  -1   1 2995.90   50.19
  -7  -1   1 2924.11   49.50
   7   1  -1 2961.40   47.60
  -7   1   1 2937.21   47.20
   7   1  -1 3002.50   49.99
  -3  -1   1 2393.46   38.00
   3  -1  -1 2343.37   35.70
  -3  -1   1 2416.86   37.40
  -3  -1   1 2311.67   38.10
   3   1  -1 2379.46   38.00
  -3   1   1 2298.27   35.80
   3   1  -1 2340.07   37.10
   3   1  -1 2287.27   37.90
  -3   1   1 2342.37   35.80
  -1  -1   1  574.64   11.30
  -5  -1  -1  862.11   16.80
   5  -1   1  881.71   15.00
  -5  -1  -1  875.31   17.20
   5   1   1  889.31   17.10
   5   1   1  881.61   15.80
  -5   1  -1  888.01   15.20
   9  -1   1    1.40    1.40
  -9  -1  -1    1.10    1.20
   9  -1   1   -0.30    1.10
   9   1   1    0.20    1.40
   9   1   1    3.10    1.20
   9   1   1   -0.40    1.60
  11  -1   1   40.00    3.40
  11  -1   1   47.70    3.70
 -11  -1  -1   39.80    3.10
  11   1   1   44.20    4.00
  11   1   1   46.20    4.60
  11   1   1   47.20    3.00
  13  -1   1  917.91   14.80
  13  -1   1  893.51   19.50
 -13  -1  -1  936.81   18.80
  13  -1   1  946.51   20.60
  13   1   1  913.61   18.10
  13   1   1  906.81   21.40
  13   1   1  918.41   22.30
  15  -1   1  140.19    3.40
  15  -1   1  140.59    7.50
  15  -1   1  138.79    6.70
 -15  -1  -1  134.09    6.00
  15   1   1  126.79    5.40
  15   1   1  135.49    8.10
  15   1   1  134.99    7.70
  17  -1   1  104.39    3.00
  17  -1   1  107.09    7.10
 -17  -1  -1  110.19    5.80
  17  -1   1  110.29    6.40
  17   1   1  108.39    8.30
  17   1   1  110.99    7.00
  19  -1   1   66.09    5.60
  19  -1   1   78.59    6.80
  19  -1   1   73.19    2.50
  19   1   1   76.59    7.90
  21  -1   1  125.49    8.00
 -21  -1  -1  121.09    9.90
  21  -1   1  129.69    9.30
  21   1   1  134.89   10.40
  21   1   1  130.79    9.00
 -23  -1  -1   47.60    8.20
  23  -1   1   54.89    5.90
  23  -1   1   62.29    8.10
  23   1   1   56.69    8.70
 -25  -1  -1    3.80    3.30
  25  -1   1    0.80    3.80
 -25   1  -1    9.10    4.90
 -27  -1  -1  117.09   10.70
  27  -1   1   95.39    9.90
 -27   1  -1  118.69   10.70
  27   1   1  116.69   11.00
 -29  -1  -1   24.60    7.30
  29  -1   1   35.40    7.30
  29   1   1   18.70    6.70
 -29   1  -1   29.70    6.30
 -31  -1  -1   12.80    6.00
  31  -1   1    4.40    5.00
 -31   1  -1   12.50    4.90
  31   1   1   16.30    6.30
  33  -1   1    6.80    5.60
 -33  -1  -1    7.60    5.80
  33   1   1    7.20    6.30
 -33   1  -1    1.90    4.40
 -35  -1  -1   15.30    7.20
  35  -1   1    8.10    6.70
 -35   1  -1   -3.80    5.40
  35   1   1   -0.30    5.60
  36  -2  -1   11.20    7.20
 -36  -2   1   12.00   10.40
 -36   2   1   16.00    6.60
  36   2  -1   10.00    7.00
 -34  -2   1   -0.90    5.40
  34  -2  -1    8.10    5.20
 -34   2   1   -0.20    4.10
  34   2  -1    5.50    6.00
  32  -2  -1    5.30    4.60
 -32  -2   1   10.80    6.00
 -32   2   1   -3.20    4.90
  32   2  -1   -1.10    5.00
 -30  -2   1    4.30    4.90
  30  -2  -1   -4.50    3.30
 -30   2   1   -3.40    3.50
  30   2  -1    8.20    5.50
  28  -2  -1   32.50    6.10
 -28  -2   1   35.60   10.30
  28   2  -1   40.30    8.10
 -28   2   1   53.39    8.50
  26  -2  -1   77.89    8.10
 -26  -2   1   75.89   10.60
 -26   2   1   74.09    8.20
  26   2  -1  101.89   10.90
 -24  -2   1  612.54   23.90
  24  -2  -1  564.44   19.40
  24   2  -1  608.34   23.00
 -24   2   1  609.54   20.80
 -22  -2   1  128.59   11.20
  22  -2  -1  153.08    9.50
  22  -2  -1  122.09    7.60
  22   2  -1  123.29   10.50
 -22   2   1  122.69    8.90
  20  -2  -1  457.85   15.30
 -20  -2   1  451.35   18.60
  20  -2  -1  446.16   13.90
  20   2  -1  437.56   16.50
 -20   2   1  440.46   15.40
  20   2  -1  456.75   18.10
 -18  -2   1  560.84   19.60
  18  -2  -1  520.95   14.80
  18  -2  -1  549.35   16.20
  18   2  -1  547.05   18.00
  18   2  -1  552.64   19.20
  16  -2  -1  279.07    9.50
 -16  -2   1  276.57   12.90
  16  -2  -1  288.47   10.40
  16   2  -1  270.27   11.70
  16   2  -1  283.57   12.80
  14  -2  -1   -1.80    1.60
  14  -2  -1    0.70    0.50
 -14  -2   1    2.60    2.10
  14  -2  -1    1.00    0.50
 -14  -2   1    1.60    2.70
  14  -2  -1    2.20    1.70
 -14  -2   1    5.50    2.70
  14   2  -1    0.60    2.50
  14   2  -1   -0.70    2.40
 -12  -2   1 1067.59   25.00
 -12  -2   1 1053.79   25.50
  12  -2  -1 1069.09   21.40
 -12  -2   1 1084.99   22.80
  12  -2  -1 1079.69   17.10
 -12   2   1 1046.50   20.60
  12   2  -1 1111.19   25.70
 -10  -2   1  183.68    7.20
 -10  -2   1  189.58    8.60
  10  -2  -1  186.98    4.10
 -10  -2   1  165.48    7.70
  10   2  -1  184.98    8.50
 -10   2   1  176.48    5.70
  -8  -2   1   58.49    3.90
  -8  -2   1   44.10    4.20
   8  -2  -1   63.79    2.20
  -8  -2   1   44.10    4.10
  -8   2   1   47.90    2.60
   8   2  -1   58.69    4.70
   8   2  -1   52.39    3.60
  -6  -2   1 1091.59   22.20
   6  -2  -1 1102.99   18.30
  -6  -2   1 1125.79   21.40
  -6  -2   1 1092.09   22.70
   6   2  -1 1135.59   22.70
   6   2  -1 1144.19   22.80
   6   2  -1 1096.79   20.90
  -6   2   1 1091.79   18.40
  -6   2   1 1116.69   18.20
  -4  -2   1 1072.39   20.80
   4  -2  -1 1073.09   17.80
  -4  -2   1 1099.29   20.00
  -4  -2   1 1042.70   20.20
   4   2  -1 1007.40   20.30
   4   2  -1 1037.30   19.60
   4   2  -1 1011.30   20.40
  -4   2   1 1041.80   17.70
  -4   2   1 1055.79   16.60
  -2  -2   1  286.47    7.40
  -2  -2   1  271.77    7.20
  -2  -2   1  265.37    7.20
   2   2  -1  272.07    7.10
  -2   2   1  274.27    5.30
   2   2  -1  281.07    7.50
  -2   2   1  266.27    6.40
   2   2  -1  279.27    7.40
  -2   2   1  272.57    4.80
  -2   2   1  273.77    4.90
   0  -2  -1 2505.45   39.10
   0  -2  -1 2419.26   38.30
   0  -2   1 2414.56   37.50
   0  -2   1 2460.75   39.10
   0  -2   1 2450.65   38.40
   0  -2  -1 2427.36   38.20
   0  -2  -1 2458.55   37.60
   0   2  -1 2449.05   38.30
   0   2   1 2401.86   39.00
   0   2  -1 2439.36   39.00
   0   2  -1 2398.76   38.40
   0   2   1 2427.26   38.20
   2  -2   1  944.81   15.40
   2  -2   1  957.60   16.70
  -2  -2  -1  952.40   17.60
  -2  -2  -1  966.00   17.70
  -2  -2  -1  958.00   17.90
  -2  -2  -1  969.70   17.50
  -2   2  -1  959.00   16.60
   2   2   1  934.01   17.70
  -2   2  -1  952.50   15.40
   2   2   1  923.91   17.40
   2   2   1  961.70   17.60
  -4  -2  -1 1711.13   29.90
   4  -2   1 1687.33   25.60
  -4  -2  -1 1677.93   29.10
  -4  -2  -1 1681.53   29.90
   4  -2   1 1698.23   27.00
  -4   2  -1 1698.53   26.90
  -4   2  -1 1718.93   25.50
   4   2   1 1666.43   28.90
   4   2   1 1678.93   29.60
  -6  -2  -1   57.49    3.50
  -6  -2  -1   63.29    4.80
   6  -2   1   59.29    2.10
   6   2   1   57.79    4.00
   6   2   1   55.19    3.30
   6   2   1   66.19    4.60
  -6   2  -1   55.59    1.90
  -8  -2  -1   23.40    2.90
   8  -2   1   21.80    1.80
   8   2   1   19.50    3.30
   8   2   1   20.00    3.10
   8   2   1   26.30    2.60
 -10  -2  -1  167.28    6.60
  10  -2   1  173.38    5.40
  10   2   1  171.88    7.70
  10   2   1  177.68    8.40
 -12  -2  -1  245.68    8.60
  12  -2   1  261.87    7.60
  12  -2   1  251.57    8.10
  12   2   1  244.98   10.70
 -14  -2  -1  266.27    9.20
  14  -2   1  267.17    9.40
  14  -2   1  258.47    8.30
  14   2   1  252.37   10.50
  14   2   1  247.78   11.10
  16  -2   1 1113.69   23.50
 -16  -2  -1 1161.68   29.40
  16  -2   1 1196.68   25.30
 -16  -2  -1 1169.28   24.80
  16   2   1 1155.08   27.60
  16   2   1 1189.28   29.20
 -18  -2  -1  196.18    8.90
  18  -2   1  189.98    8.20
  18  -2   1  181.68    9.00
 -18  -2  -1  200.78   11.70
  18   2   1  196.48   11.30
  18   2   1  173.78    9.80
 -20  -2  -1   32.20    6.90
  20  -2   1   25.70    4.10
  20  -2   1   26.70    5.00
  20   2   1   30.70    6.50
  20   2   1   26.80    5.60
  22  -2   1   72.79    7.20
 -22  -2  -1   86.99   10.90
  22  -2   1   69.29    5.90
  22   2   1   73.49    9.80
  24  -2   1    0.50    2.90
 -24  -2  -1    2.80    4.70
  24   2   1   -7.30    3.20
 -26  -2  -1    7.50    5.50
  26  -2   1   10.10    4.50
  26   2   1    5.00    4.90
 -26   2  -1    9.10    4.70
  28  -2   1  173.08   11.30
 -28  -2  -1  171.08   14.10
  28   2   1  150.38   13.30
 -28   2  -1  144.89   11.40
  30  -2   1   31.60    6.50
 -30  -2  -1   23.70    7.20
 -30   2  -1   31.10    7.10
  30   2   1   29.30    8.00
 -32  -2  -1   22.30    7.00
  32  -2   1   21.20    6.60
 -32   2  -1    9.90    5.40
  32   2   1   12.70    6.20
 -34  -2  -1   19.80    7.40
  34  -2   1   15.50    6.80
 -34   2  -1   24.00    7.60
  34   2   1   16.40    7.00
 -36  -2  -1   11.40    9.80
  36  -2   1    8.00    6.90
 -36   2  -1    8.70    5.50
  36   2   1   17.20    8.10
 -35  -3   1   14.10    8.70
  35  -3  -1   -5.50    5.00
  35   3  -1   11.00    7.20
 -35   3   1    0.70    4.70
  33  -3  -1    0.50    4.00
 -33  -3   1    3.30    5.70
 -33   3   1    3.90    4.40
  33   3  -1   -4.60    5.10
 -31  -3   1   21.30    7.60
  31  -3  -1   15.20    5.60
 -31   3   1   11.50    5.50
  31   3  -1    7.20    5.70
 -29  -3   1  121.29   13.20
  29  -3  -1  100.59    9.10
  29   3  -1  115.89   11.60
 -29   3   1  116.99   10.30
  27  -3  -1    3.10    3.20
 -27  -3   1    4.80    4.70
 -27   3   1   14.20    5.30
  27   3  -1    3.00    5.30
  25  -3  -1  141.39    9.30
 -25  -3   1  135.49   11.80
 -25   3   1  163.78   10.20
  25   3  -1  166.98   13.50
  23  -3  -1   34.70    5.30
  23  -3  -1   32.10    4.40
 -23  -3   1   34.10    7.50
 -23   3   1   39.20    6.40
  23   3  -1   42.50    8.10
  21  -3  -1   29.80    4.70
 -21  -3   1   30.70    7.00
  21  -3  -1   22.90    3.70
 -21   3   1   28.40    5.30
  21   3  -1   15.00    5.10
  21   3  -1   18.80    5.80
  19  -3  -1   11.70    4.30
 -19  -3   1   10.20    4.50
  19  -3  -1   14.50    3.00
  19   3  -1    9.60    4.20
  19   3  -1    3.20    4.20
  17  -3  -1  210.98    8.60
  17  -3  -1  214.38    7.90
 -17  -3   1  224.68   12.70
 -17  -3   1  219.78   10.20
  17   3  -1  220.18   11.30
  17   3  -1  208.48   12.60
 -15  -3   1  195.28   11.20
  15  -3  -1  196.38    6.80
 -15  -3   1  184.28    8.90
  15   3  -1  189.28   10.30
  15   3  -1  186.58   10.60
 -13  -3   1    6.00    3.10
  13  -3  -1    5.10    1.60
 -13  -3   1   17.00    4.00
 -13  -3   1    2.70    3.00
  13  -3  -1    9.60    1.00
  13   3  -1   10.10    3.50
  13   3  -1    5.40    2.80
 -11  -3   1 3264.07   60.59
 -11  -3   1 3351.46   57.59
  11  -3  -1 3306.37   50.99
 -11  -3   1 3311.17   59.29
  11  -3  -1 3297.47   51.99
  11   3  -1 3438.16   60.69
  -9  -3   1  568.44   16.00
  -9  -3   1  605.84   15.40
   9  -3  -1  636.54   12.50
  -9  -3   1  625.74   17.30
   9  -3  -1  603.04   11.20
  -9   3   1  602.64   11.80
  -9   3   1  584.94   11.60
   9   3  -1  618.14   17.10
  -7  -3   1   38.00    4.00
  -7  -3   1   37.30    4.90
   7  -3  -1   42.60    2.50
   7  -3  -1   41.50    1.50
  -7  -3   1   34.60    3.60
  -7   3   1   42.10    1.60
   7   3  -1   41.50    4.20
  -7   3   1   41.20    2.40
  -5  -3   1   -1.60    1.40
  -5  -3   1    1.50    1.90
   5  -3  -1    1.00    0.60
  -5  -3   1   -0.10    1.80
   5  -3  -1    3.10    1.20
  -5   3   1    2.30    1.00
   5   3  -1    3.40    2.00
   5   3  -1    2.50    2.00
  -5   3   1    0.90    0.60
  -3  -3   1  639.74   14.70
  -3  -3   1  667.93   15.00
  -3  -3   1  703.53   15.30
  -3  -3   1  661.53   14.70
   3  -3  -1  671.73   13.70
  -3   3   1  677.73   11.60
  -3   3   1  665.33   13.50
   3   3  -1  666.53   15.20
   3   3  -1  671.33   15.30
   3   3  -1  661.13   14.70
  -3  -3  -1 3687.53   59.29
   3  -3   1 3621.24   54.89
   3  -3   1 3662.93   57.39
  -3  -3  -1 3626.84   58.99
  -3  -3  -1 3587.64   58.39
   3   3   1 3662.03   58.99
  -3   3  -1 3578.24   56.99
   3   3   1 3646.84   58.69
  -3   3  -1 3655.13   54.99
   3   3   1 3577.24   58.99
   3   3   1 3639.64   59.49
   5  -3   1  872.11   15.90
  -5  -3  -1  845.12   18.60
  -5  -3  -1  875.01   18.30
  -5  -3  -1  868.51   19.20
   5   3   1  813.92   18.20
   5   3   1  850.31   18.90
  -5   3  -1  845.12   15.70
  -7  -3  -1  515.05   14.60
   7  -3   1  500.45   10.10
  -7  -3  -1  482.15   12.80
  -7   3  -1  511.55    9.90
   7   3   1  509.85   13.70
   7   3   1  540.55   14.50
   9  -3   1  706.33   12.10
  -9  -3  -1  701.43   16.80
   9  -3   1  711.63   12.70
  -9  -3  -1  691.33   18.40
  -9  -3  -1  737.23   19.20
  -9   3  -1  693.23   12.20
   9   3   1  727.73   18.70
   9   3   1  708.53   17.90
 -11  -3  -1   16.10    4.00
  11  -3   1    6.60    1.50
 -11  -3  -1    2.00    2.60
 -11  -3  -1    5.30    2.60
  11  -3   1    8.50    1.50
  11   3   1    8.60    3.30
  11   3   1   26.50    4.40
 -13  -3  -1  152.28    7.50
 -13  -3  -1  144.99    8.80
 -13  -3  -1  138.19    9.10
  13  -3   1  142.99    5.00
  13   3   1  145.59    8.30
  13   3   1  149.79    8.90
 -15  -3  -1 1955.70   43.20
  15  -3   1 2006.30   34.50
 -15  -3  -1 1998.00   38.70
  15   3   1 1991.60   41.40
  15   3   1 2072.99   43.20
  17  -3   1  925.51   20.80
 -17  -3  -1  968.90   23.10
  17  -3   1  930.41   19.40
 -17  -3  -1  944.31   27.30
  17   3   1  898.21   24.80
  17   3   1  926.01   30.20
 -19  -3  -1  401.46   14.10
 -19  -3  -1  385.96   17.50
  19  -3   1  393.66   14.70
  19  -3   1  389.96   11.50
  19   3   1  402.16   17.30
  19   3   1  395.16   15.60
 -21  -3  -1    1.80    4.90
  21  -3   1    2.90    2.20
 -21  -3  -1   -2.30    3.10
  21  -3   1   -2.50    2.40
 -21  -3  -1   -0.60    3.80
  21   3   1   -1.90    3.90
  23  -3   1 1172.48   28.20
  23  -3   1 1147.49   25.70
 -23  -3  -1 1213.88   35.80
  23   3   1 1240.98   35.40
  25  -3   1   67.89    7.30
 -25  -3  -1   81.99   11.30
  25   3   1   79.89   10.90
 -27  -3  -1  370.46   20.20
  27  -3   1  354.56   15.10
  27   3   1  341.57   19.30
 -27   3  -1  335.27   16.10
  29  -3   1    8.80    4.10
 -29  -3  -1    6.00    6.10
  29   3   1   11.50    5.70
 -29   3  -1    9.20    4.10
 -31  -3  -1   36.10    8.30
  31  -3   1   29.60    6.50
 -31   3  -1   30.70    7.20
  31   3   1   38.40    9.20
  33  -3   1   -2.90    4.20
 -33  -3  -1    6.10    6.00
  33   3   1    0.90    6.10
 -33   3  -1    4.30    5.30
  35  -3   1   12.30    6.70
  35   3   1    9.20    6.40
 -35   3  -1    3.20    4.90
  34  -4  -1   -1.50    4.80
 -34  -4   1   -3.20    6.20
  34   4  -1    1.00    5.40
 -34   4   1    9.20    5.10
 -32  -4   1    5.40    5.90
  32  -4  -1   19.80    7.80
 -32   4   1   14.10    5.20
 -30  -4   1  185.18   15.40
 -30   4   1  194.48   12.70
  30   4  -1  194.08   15.30
  28  -4  -1   13.10    4.10
 -28  -4   1   19.40    7.80
  28   4  -1   17.00    7.30
 -28   4   1   12.40    4.90
 -26  -4   1   23.20    7.50
  26  -4  -1   18.60    4.30
 -26   4   1   25.80    5.90
  26   4  -1   30.80    7.80
 -24  -4   1   18.30    6.40
  24  -4  -1   10.60    3.00
  24   4  -1    0.10    3.80
 -24   4   1    2.10    3.50
 -22  -4   1  564.94   23.40
  22  -4  -1  563.84   14.80
 -22   4   1  567.84   17.30
  22   4  -1  587.84   23.20
 -20  -4   1  166.88   12.30
  20  -4  -1  153.48    6.50
  20   4  -1  187.48   13.30
  20   4  -1  151.38   10.90
 -18  -4   1  112.69    9.70
  18  -4  -1   97.09    4.90
 -18  -4   1   96.99    7.80
  18   4  -1   85.19    7.90
  18   4  -1  105.49    9.80
  16  -4  -1   28.00    3.20
 -16  -4   1   31.60    6.40
 -16  -4   1   29.90    5.50
  16  -4  -1   29.90    2.70
  16   4  -1   33.40    6.60
  16   4  -1   33.50    5.60
  14  -4  -1  313.87    7.90
  14  -4  -1  315.47    7.40
 -14  -4   1  300.47   13.80
 -14  -4   1  308.47   12.40
  14  -4  -1  313.97    6.90
  14   4  -1  322.37   13.30
  14   4  -1  333.77   16.50
 -12  -4   1  525.15   16.00
  12  -4  -1  536.05   10.20
  12  -4  -1  567.54   11.20
  12  -4  -1  538.15    9.90
 -12   4   1  541.05   12.20
  12   4  -1  565.74   18.30
  12   4  -1  532.95   17.00
 -10  -4   1 1049.70   24.80
  10  -4  -1 1021.10   19.00
 -10  -4   1 1021.00   24.00
 -10  -4   1 1070.39   26.30
 -10   4   1 1035.40   19.10
  10   4  -1 1072.09   25.10
  10   4  -1 1036.60   25.80
  -8  -4   1  727.33   18.80
  -8  -4   1  718.33   18.30
   8  -4  -1  737.43   14.80
  -8  -4   1  756.42   19.90
  -8   4   1  709.53   14.60
   8   4  -1  725.43   19.30
   8   4  -1  740.33   19.60
  -6  -4   1  105.39    6.50
  -6  -4   1  106.89    6.20
   6  -4  -1  107.49    4.70
  -6  -4   1  100.89    6.10
   6   4  -1   96.59    6.10
   6   4  -1  111.19    6.40
  -6   4   1  101.39    4.40
  -4  -4   1  653.43   15.80
  -4  -4   1  694.93   16.00
  -4  -4   1  645.34   16.20
  -4  -4   1  665.83   16.50
   4  -4  -1  666.03   14.60
  -4   4   1  655.73   12.10
  -4   4   1  674.43   11.10
  -4   4   1  647.34   14.30
   4   4  -1  647.84   16.50
  -4   4   1  664.93   10.90
  -4   4   1  665.83   11.70
   4   4  -1  654.83   16.40
  -2  -4   1  757.92   15.70
  -2  -4   1  754.32   16.30
  -2  -4   1  773.12   17.60
   2  -4  -1  759.82   16.50
  -2  -4   1  734.93   16.40
  -2   4   1  762.92   14.80
  -2   4   1  770.82   14.40
   2   4  -1  750.72   17.20
   2   4  -1  768.42   17.10
  -2   4   1  766.02   14.00
  -2   4   1  759.52   14.70
   0  -4  -1 2886.51   45.60
   0  -4  -1 2968.20   49.40
   0  -4   1 2922.11   45.70
   0  -4  -1 2969.30   46.70
   0  -4   1 2917.21   49.40
   0  -4   1 2897.51   47.50
   0  -4   1 2896.71   45.10
   0   4  -1 2910.21   48.00
   0   4  -1 2953.30   48.20
   0   4   1 2960.10   47.70
   0   4   1 2865.31   48.10
   0   4   1 2888.51   47.90
   0   4   1 2909.61   47.40
  -2  -4  -1  322.07    8.70
   2  -4   1  311.37    7.50
   2  -4   1  318.17    9.30
  -2  -4  -1  305.97    9.20
  -2  -4  -1  314.47    9.80
  -2   4  -1  320.47    7.20
   2   4   1  323.27    9.70
  -2   4  -1  298.97    7.70
   2   4   1  302.87    9.40
  -2   4  -1  310.37    7.40
   2   4   1  321.67    9.20
  -4  -4  -1  304.77   10.10
  -4  -4  -1  306.77   10.10
  -4  -4  -1  295.17    9.40
   4  -4   1  325.97    8.90
   4   4   1  300.47   10.10
  -4   4  -1  298.47    6.40
   4   4   1  301.17    9.70
  -4   4  -1  294.37    8.30
   6  -4   1  131.89    5.30
  -6  -4  -1  138.79    6.80
  -6  -4  -1  137.29    7.00
  -6  -4  -1  127.19    7.00
   6   4   1  143.39    7.00
   6   4   1  142.69    7.20
  -6   4  -1  135.09    5.00
  -8  -4  -1   30.40    4.60
  -8  -4  -1   33.60    5.30
  -8  -4  -1   35.70    4.60
   8  -4   1   26.40    2.50
  -8   4  -1   39.40    2.60
   8   4   1   33.50    4.30
   8   4   1   24.20    4.20
 -10  -4  -1  273.17   10.40
 -10  -4  -1  285.97   12.00
  10  -4   1  275.17    7.10
 -10  -4  -1  271.27   11.60
  10   4   1  265.17   11.50
  10   4   1  300.57   11.40
 -10   4  -1  270.97    6.70
 -12  -4  -1  147.19    8.00
 -12  -4  -1  152.78    9.40
  12  -4   1  159.88    3.80
 -12  -4  -1  160.58    9.80
  12  -4   1  155.58    4.20
  12   4   1  158.38    9.40
 -12   4  -1  161.78    4.20
  12   4   1  151.18    8.90
  14  -4   1   34.70    2.70
 -14  -4  -1   23.50    5.40
  14  -4   1   29.50    2.10
 -14  -4  -1   38.50    6.40
 -14  -4  -1   33.50    4.80
  14   4   1   30.20    5.80
  14   4   1   32.70    5.30
 -16  -4  -1  320.57   16.60
  16  -4   1  304.47    7.90
 -16  -4  -1  300.57   14.90
  16  -4   1  326.57    9.10
 -16  -4  -1  311.07   12.30
  16   4   1  300.37   13.50
  16   4   1  316.57   14.70
 -18  -4  -1   64.29    6.70
 -18  -4  -1   78.89   10.10
  18  -4   1   57.99    4.40
  18  -4   1   65.89    4.00
 -18  -4  -1   77.29    9.60
  18   4   1   77.79    7.80
  18   4   1   70.89    9.20
 -20  -4  -1   20.90    6.30
  20  -4   1   19.30    2.90
 -20  -4  -1   14.90    4.60
  20   4   1   25.20    5.70
  20   4   1   26.20    6.70
 -22  -4  -1  181.38   11.00
 -22  -4  -1  196.48   14.10
  22   4   1  168.18   13.50
 -24  -4  -1  544.65   23.70
  24  -4   1  474.05   13.60
  24   4   1  499.75   22.70
  26  -4   1    6.90    3.00
 -26  -4  -1   12.90    5.60
  26   4   1    3.90    5.00
 -28  -4  -1  285.67   19.00
  28  -4   1  266.67   12.30
  28   4   1  281.67   18.00
 -28   4  -1  272.67   14.60
 -30  -4  -1    4.30    5.50
  30   4   1    2.60    5.30
 -30   4  -1    6.90    3.80
 -32  -4  -1   34.80    9.10
 -32   4  -1   31.20    7.30
  32   4   1   26.90    8.90
  34   4   1    7.80    5.50
 -34   4  -1  -11.30    3.90
 -33  -5   1   37.10   11.20
 -33   5   1   45.20    7.70
  33   5  -1   34.40    8.60
  31  -5  -1   71.69    6.50
 -31  -5   1   63.79   12.00
 -31   5   1   64.19    8.90
  31   5  -1   57.79   11.40
 -29  -5   1   19.40    7.20
  29  -5  -1   13.90    3.70
 -29   5   1   16.80    5.50
  27  -5  -1   28.10    4.30
 -27  -5   1   36.00    8.90
  27   5  -1   29.60    8.30
 -27   5   1   37.60    6.50
  25  -5  -1    0.30    2.30
  25  -5  -1   -4.90    1.70
 -25  -5   1   -2.10    4.30
 -25   5   1    1.30    3.30
  25   5  -1    6.40    5.30
  23  -5  -1   15.40    2.80
  23  -5  -1    8.30    2.20
 -23  -5   1    8.70    5.60
  23   5  -1    9.60    5.20
 -23   5   1   15.00    4.10
  21  -5  -1  257.87    8.30
 -21  -5   1  263.47   16.00
  21  -5  -1  257.07    7.50
 -21   5   1  262.77   10.20
  21   5  -1  295.77   16.70
  19  -5  -1  117.09    4.30
  19  -5  -1  113.89    4.80
 -19  -5   1  121.09   10.80
 -19  -5   1  113.89    9.50
  19   5  -1  110.89   10.60
  19   5  -1  104.29    9.20
  17  -5  -1  153.08    4.70
 -17  -5   1  153.08   10.30
  17  -5  -1  150.98    4.20
 -17  -5   1  149.79   11.70
  17   5  -1  158.28   10.40
  17   5  -1  155.18   11.60
  15  -5  -1    0.90    1.30
 -15  -5   1    0.40    3.80
 -15  -5   1    0.80    4.20
 -15  -5   1    0.30    3.40
  15   5  -1   -2.60    3.30
  15   5  -1   -2.00    3.10
 -13  -5   1    3.20    3.60
  13  -5  -1    0.90    1.40
 -13  -5   1    2.50    3.60
 -13  -5   1    3.40    3.10
  13   5  -1    2.80    3.50
  13   5  -1    6.10    3.30
 -13   5   1   -0.10    1.30
  11  -5  -1  304.97    8.70
 -11  -5   1  327.77   14.30
 -11  -5   1  327.67   13.60
 -11  -5   1  318.17   12.70
  11   5  -1  315.27   13.70
 -11   5   1  299.17    8.50
  11   5  -1  330.27   13.20
  -9  -5   1   37.20    5.50
  -9  -5   1   40.70    6.20
  -9  -5   1   44.20    5.60
   9  -5  -1   41.90    3.50
   9   5  -1   39.30    5.20
   9   5  -1   38.00    5.70
  -7  -5   1    0.30    2.30
  -7  -5   1    0.30    2.40
   7  -5  -1    2.80    1.70
  -7  -5   1    3.20    2.90
   7   5  -1    5.50    2.50
   7   5  -1    1.00    2.20
   7   5  -1    0.30    2.30
  -5  -5   1  974.70   22.50
  -5  -5   1  949.31   21.90
  -5  -5   1  939.81   22.60
   5  -5  -1  960.70   20.40
   5   5  -1  972.00   23.10
  -5   5   1  962.90   16.90
  -5   5   1  960.90   16.40
   5   5  -1  979.60   22.20
  -5   5   1  961.50   16.40
   5   5  -1  972.90   22.90
   3  -5  -1  580.34   14.70
  -3  -5   1  581.64   14.00
  -3  -5   1  591.04   14.80
  -3  -5   1  582.34   14.90
  -3  -5   1  564.74   15.80
   3   5  -1  563.84   14.80
  -3   5   1  585.64   12.50
  -3   5   1  586.84   12.50
  -3   5   1  589.44   11.80
   3   5  -1  585.64   15.60
  -3   5   1  585.14   11.90
  -1  -5   1  287.17    7.60
  -1  -5   1  303.77    8.40
   1  -5  -1  300.37    5.90
   1  -5  -1  309.37   10.20
  -1  -5   1  300.27   10.60
  -1   5   1  277.57    8.60
  -1   5   1  294.97    8.30
  -1   5   1  298.37    8.90
  -1   5   1  300.87    8.60
   1   5  -1  283.67    9.50
   1   5  -1  307.47    9.30
   1   5  -1  303.17    9.80
  -1  -5  -1  430.46    9.90
  -1  -5  -1  412.86   10.80
   1  -5   1  406.66   12.20
  -1  -5  -1  429.56   12.80
   1   5   1  437.26   12.00
  -1   5  -1  429.06   11.00
   1   5   1  429.86   11.90
  -1   5  -1  424.86   10.70
   1   5   1  423.46   12.00
  -1   5  -1  402.96   10.80
   1   5   1  409.06   11.20
  -1   5  -1  412.46   10.40
  -3  -5  -1   84.59    5.80
  -3  -5  -1   80.19    5.30
   3  -5   1   90.19    5.40
  -3  -5  -1   84.09    4.90
  -3   5  -1   82.79    3.70
  -3   5  -1   77.69    4.00
  -3   5  -1   84.39    3.70
  -3   5  -1   83.69    3.90
   3   5   1   86.29    5.30
   3   5   1  100.09    6.00
   3   5   1   86.79    6.10
  -5  -5  -1 2462.75   46.50
   5  -5   1 2584.34   44.30
  -5  -5  -1 2504.15   45.30
  -5  -5  -1 2523.05   46.80
   5   5   1 2528.35   47.00
   5   5   1 2574.34   46.10
  -5   5  -1 2577.54   39.60
  -5   5  -1 2594.04   39.30
   7  -5   1  132.09    5.90
  -7  -5  -1  127.39    7.20
  -7  -5  -1  138.99    8.10
  -7  -5  -1  127.79    7.40
   7   5   1  123.79    7.80
  -9  -5  -1 1131.19   27.90
  -9  -5  -1 1107.19   26.70
  -9  -5  -1 1129.99   26.40
   9  -5   1 1150.68   22.20
   9   5   1 1298.27   38.40
  -9   5  -1 1078.19   21.40
   9   5   1 1134.59   26.70
 -11  -5  -1  331.37   14.10
  11  -5   1  335.47    8.90
 -11  -5  -1  315.87   13.00
 -11  -5  -1  332.77   12.80
 -11   5  -1  314.77    8.30
  11   5   1  310.87   12.80
  11   5   1  332.77   14.10
 -13  -5  -1   56.39    6.00
 -13  -5  -1   63.79    8.10
 -13  -5  -1   53.29    7.60
  13   5   1   60.39    7.30
  13   5   1   60.49    7.70
 -15  -5  -1  269.27   12.60
 -15  -5  -1  301.07   17.20
 -15  -5  -1  309.57   15.00
  15   5   1  314.97   15.30
  15   5   1  292.07   13.40
 -15   5  -1  276.77    6.30
 -17  -5  -1  158.48   11.80
 -17  -5  -1  148.19   10.80
  17  -5   1  154.18    4.70
  17  -5   1  151.98    4.10
 -17  -5  -1  142.39    9.40
  17   5   1  154.98   12.00
  17   5   1  137.09    9.60
  19  -5   1  142.19    4.70
 -19  -5  -1  140.19   11.90
 -19  -5  -1  154.18   10.30
  19  -5   1  145.59    5.50
  19   5   1  136.69   10.00
  19   5   1  152.28   12.00
 -21  -5  -1  136.89   12.30
  21  -5   1  145.59    5.30
  21  -5   1  143.19    6.10
 -21  -5  -1  157.18   10.70
  21   5   1  148.39   12.20
  23  -5   1   14.10    2.40
 -23  -5  -1   21.60    6.90
 -23  -5  -1    7.80    4.50
  23  -5   1   10.20    2.60
  23   5   1   18.20    7.10
  25  -5   1   23.00    3.80
 -25  -5  -1   16.00    6.30
  25  -5   1   22.10    3.10
  25   5   1    8.10    6.30
  27  -5   1   45.20    5.30
 -27  -5  -1   39.60    8.90
  27   5   1   59.19   10.20
 -27   5  -1   38.60    6.40
 -29  -5  -1  277.77   19.30
  29  -5   1  272.87   11.50
  29   5   1  246.08   21.80
 -29   5  -1  282.07   14.60
  31  -5   1    4.70    3.70
 -31  -5  -1    2.30    5.20
 -31   5  -1    3.10    4.00
  31   5   1    9.20    5.40
 -33   5  -1   92.99    9.30
  33   5   1   54.69   11.10
  32   6  -1    0.70    6.40
 -32   6   1    8.80    4.00
 -30  -6   1   12.90    7.70
  30   6  -1   23.80    7.80
 -30   6   1    9.40    5.20
  28  -6  -1   15.60    2.30
 -28  -6   1   26.50    8.20
  28   6  -1   10.80    6.30
 -28   6   1   17.70    4.80
 -26  -6   1  272.87   18.20
 -26   6   1  261.47   14.10
 -24  -6   1  108.29   11.90
 -24   6   1  114.29    7.60
  24   6  -1   93.39   12.30
 -22  -6   1   26.10    7.80
 -22   6   1   19.70    4.20
  22   6  -1   28.30    6.90
 -20  -6   1  486.35   22.10
 -20  -6   1  475.25   19.40
  20   6  -1  526.95   22.70
 -18  -6   1    4.80    4.40
 -18  -6   1    4.40    4.10
  18   6  -1    6.20    3.90
  18   6  -1    0.00    4.50
 -16  -6   1    6.10    5.70
  16  -6  -1   11.40    2.30
 -16  -6   1    3.10    4.10
 -16  -6   1   10.40    5.00
 -16   6   1    4.40    1.90
  16   6  -1   11.20    6.30
  16   6  -1    9.70    5.60
 -14  -6   1   54.99   10.10
 -14  -6   1   55.69    8.50
  14  -6  -1   44.10    3.80
 -14  -6   1   40.40    6.60
  14   6  -1   47.20    6.70
  14   6  -1   42.70    7.10
  12  -6  -1   30.30    3.60
 -12  -6   1   25.40    6.10
 -12  -6   1   20.80    4.90
 -12  -6   1   24.90    6.00
  12   6  -1   25.40    5.60
  12   6  -1   24.40    5.40
 -10  -6   1   37.60    6.40
  10  -6  -1   35.10    4.10
 -10  -6   1   36.60    6.10
 -10  -6   1   49.80    6.80
  10   6  -1   34.20    5.60
  10   6  -1   41.50    6.30
  -8  -6   1  317.07   12.50
  -8  -6   1  313.37   13.00
  -8  -6   1  319.87   13.20
   8  -6  -1  331.57   10.50
   8   6  -1  308.57   12.50
   8   6  -1  305.17   12.90
   8   6  -1  326.77   13.40
  -6  -6   1   -1.10    2.40
   6  -6  -1    1.00    2.00
  -6  -6   1    1.70    2.80
  -6  -6   1    1.90    2.60
  -6   6   1    0.40    1.00
   6   6  -1   -0.50    2.40
  -6   6   1    1.90    0.90
  -6   6   1    1.60    1.10
   6   6  -1    0.80    2.60
  -6   6   1    0.10    1.10
   6   6  -1   -0.50    2.50
  -4  -6   1 1150.18   27.00
  -4  -6   1 1135.09   25.00
  -4  -6   1 1167.68   24.30
   4  -6  -1 1157.38   24.90
  -4   6   1 1164.18   21.80
  -4   6   1 1158.48   20.70
   4   6  -1 1162.78   25.60
  -4   6   1 1150.48   21.60
  -4   6   1 1169.28   21.00
   4   6  -1 1124.89   26.60
   4   6  -1 1140.59   26.30
  -2  -6   1   36.80    5.10
  -2  -6   1   37.90    3.80
  -2  -6   1   43.90    3.70
   2  -6  -1   53.89    4.90
  -2   6   1   46.30    4.00
  -2   6   1   46.90    4.00
   2   6  -1   46.30    5.20
   2   6  -1   45.40    4.60
  -2   6   1   45.90    4.00
  -2   6   1   44.40    3.60
   2   6  -1   37.90    4.50
   0  -6   1 1769.12   27.80
   0  -6  -1 1777.32   35.20
   0  -6   1 1766.02   28.20
   0  -6  -1 1749.43   28.80
   0  -6   1 1701.73   35.20
   0  -6  -1 1775.72   29.70
   0   6  -1 1798.02   33.50
   0   6   1 1766.32   33.40
   0   6  -1 1735.43   33.70
   0   6   1 1764.92   33.80
   0   6   1 1806.82   32.60
   0   6  -1 1736.93   32.50
   0   6   1 1806.32   33.50
  -2  -6  -1 4367.66   75.09
  -2  -6  -1 4430.96   70.09
  -2  -6  -1 4391.56   71.99
   2  -6   1 4468.55   74.39
  -2   6  -1 4371.76   70.69
   2   6   1 4330.37   73.69
  -2   6  -1 4364.76   71.29
  -2   6  -1 4437.46   70.99
   2   6   1 4426.96   72.79
  -2   6  -1 4425.56   70.09
   2   6   1 4458.65   74.39
  -4  -6  -1  293.97   11.70
  -4  -6  -1  299.17   11.50
   4  -6   1  285.07   10.60
  -4  -6  -1  284.67   10.70
   4   6   1  295.07   10.80
  -4   6  -1  304.87    8.20
  -4   6  -1  306.47    8.00
   4   6   1  301.67   11.60
  -4   6  -1  300.77    7.60
  -4   6  -1  291.87    8.20
  -6  -6  -1   79.79    7.50
  -6  -6  -1   79.29    6.00
   6  -6   1   88.89    5.70
  -6  -6  -1   79.19    6.50
  -6   6  -1   81.89    2.90
   6   6   1   71.39    6.30
  -6   6  -1   78.49    3.80
   6   6   1   81.99    6.10
  -6   6  -1   81.89    2.60
  -6   6  -1   84.49    2.90
  -8  -6  -1   13.60    3.90
   8  -6   1   14.60    3.00
  -8  -6  -1   14.90    4.40
  -8  -6  -1   19.20    4.40
   8   6   1    9.30    3.90
   8   6   1   17.50    4.00
 -10  -6  -1  182.08   10.80
 -10  -6  -1  200.18   10.50
  10  -6   1  191.28    7.60
 -10  -6  -1  180.28   10.00
  10   6   1  164.58   10.60
  10   6   1  186.78   10.00
  12  -6   1   13.40    2.70
 -12  -6  -1   10.20    4.90
 -12  -6  -1    4.80    3.40
 -12  -6  -1    9.20    4.30
  12   6   1   10.90    4.70
  12   6   1    6.00    3.50
 -14  -6  -1  214.48   11.60
 -14  -6  -1  204.78   12.00
 -14  -6  -1  213.78   12.70
 -14   6  -1  210.08    6.70
  14   6   1  217.68   12.10
  14   6   1  243.28   13.60
 -16  -6  -1   70.99    8.70
 -16  -6  -1   60.39    8.40
 -16  -6  -1   74.59    9.90
  16   6   1   65.29    9.50
  16   6   1   68.79    7.50
 -18  -6  -1  142.09   10.70
 -18  -6  -1  170.08   12.70
  18   6   1  156.68   10.80
  18   6   1  168.78   13.20
 -20  -6  -1   13.50    4.90
 -20  -6  -1   16.10    5.90
  20   6   1   11.20    5.90
 -22  -6  -1   95.19    9.60
 -22  -6  -1   96.19   14.20
  22   6   1   90.29   12.60
 -24  -6  -1   30.90    7.90
 -24  -6  -1   38.50    7.10
  24   6   1   40.20    9.10
 -26  -6  -1   93.79   14.00
  26  -6   1   54.79    5.20
  26  -6   1   60.19    4.30
  26   6   1   53.59   12.20
  28  -6   1   69.29    5.40
  28  -6   1   71.59    3.80
 -28  -6  -1   91.99   14.10
  28   6   1   81.19   13.20
 -28   6  -1   77.99    7.80
 -30  -6  -1   25.80    8.60
  30  -6   1    5.80    2.90
 -30   6  -1    6.10    4.40
  30   6   1    9.50    6.50
 -32  -6  -1    9.40    7.40
 -32   6  -1    7.70    3.50
  32   6   1    6.00    6.80
 -31  -7   1   11.40   10.10
 -31   7   1    0.40    3.90
  31   7  -1    8.70    6.90
 -29  -7   1   -3.70    5.30
  29   7  -1   -1.40    4.50
 -29   7   1    6.60    3.20
 -27  -7   1   59.69   10.90
  27   7  -1   41.70    8.90
 -27   7   1   50.49    8.50
 -25  -7   1    4.10    4.60
  25   7  -1    9.60    5.30
 -25   7   1    7.30    3.60
 -23  -7   1  253.27   17.70
 -23   7   1  254.17   10.10
  23   7  -1  267.17   20.40
 -21  -7   1    0.70    4.20
 -21  -7   1   -3.10    4.80
 -21   7   1   -1.50    2.20
  21   7  -1   -0.20    4.70
 -19  -7   1  174.18   13.40
 -19  -7   1  162.78   12.60
  19   7  -1  184.88   14.20
  17  -7  -1  168.58    6.80
 -17  -7   1  164.78   12.30
 -17  -7   1  192.28   13.20
  17   7  -1  174.68   13.40
  17   7  -1  179.58   12.00
 -15  -7   1 1127.79   31.50
 -15  -7   1 1113.59   32.70
  15  -7  -1 1105.19   23.00
 -15  -7   1 1130.79   31.40
  15   7  -1 1139.39   33.20
 -13  -7   1   67.39    8.70
  13  -7  -1   65.19    5.10
 -13  -7   1   75.89    9.00
 -13  -7   1   60.79    8.50
  13   7  -1   67.69    8.70
  13   7  -1   56.09    7.90
 -11  -7   1   33.10    6.10
 -11  -7   1   25.10    5.40
  11  -7  -1   28.60    4.20
 -11  -7   1   34.00    6.70
  11   7  -1   29.50    6.70
  11   7  -1   35.00    6.50
  -9  -7   1  175.98   10.70
  -9  -7   1  207.78   10.60
  -9  -7   1  181.98   10.60
   9  -7  -1  180.88    8.50
   9   7  -1  185.78   10.60
   9   7  -1  177.38   11.30
  -7  -7   1  350.46   14.40
   7  -7  -1  328.97   11.80
  -7  -7   1  349.96   13.80
  -7  -7   1  337.07   12.70
  -7   7   1  337.97    7.50
   7   7  -1  337.57   13.30
   7   7  -1  320.07   13.80
  -7   7   1  342.97    8.60
  -7   7   1  338.37    7.90
  -7   7   1  345.07    7.00
   7   7  -1  341.87   14.40
  -5  -7   1  292.17   12.80
  -5  -7   1  276.57   11.20
  -5  -7   1  295.27   10.50
   5  -7  -1  291.87   11.30
  -5   7   1  267.67    8.20
  -5   7   1  290.07    8.80
  -5   7   1  289.07    8.20
   5   7  -1  304.27   12.60
   5   7  -1  285.07   12.40
   5   7  -1  291.47   11.80
  -3  -7   1  625.94   16.10
   3  -7  -1  617.64   17.70
  -3  -7   1  659.13   19.70
  -3  -7   1  633.94   14.90
  -3   7   1  624.74   15.60
   3   7  -1  645.34   17.40
   3   7  -1  633.24   18.40
  -3   7   1  624.14   14.20
  -3   7   1  644.14   15.40
   3   7  -1  616.04   18.40
  -3   7   1  630.14   15.10
  -1  -7   1  102.99    4.00
  -1  -7   1  117.19    4.70
   1  -7  -1  106.99    7.30
  -1   7   1  112.59    6.50
   1   7  -1  118.59    6.60
   1   7  -1  110.89    7.10
  -1   7   1  111.39    5.80
   1   7  -1  121.49    8.70
  -1   7   1  112.89    6.50
  -1   7   1  109.19    6.50
  -1  -7  -1   87.59    4.70
  -1  -7  -1   88.29    4.10
   1  -7   1   85.99    6.80
  -1  -7  -1   93.49    7.60
  -1   7  -1   88.39    5.80
   1   7   1   87.69    6.40
  -1   7  -1   93.19    5.40
   1   7   1   96.49    7.00
   1   7   1   86.79    5.80
  -3  -7  -1    5.00    3.20
   3  -7   1    2.70    3.20
  -3  -7  -1   -1.80    1.60
  -3  -7  -1   -0.10    2.20
  -3   7  -1    1.80    1.70
  -3   7  -1   -2.20    2.20
   3   7   1    1.80    2.50
  -3   7  -1    1.80    1.70
   3   7   1   -2.40    2.20
  -3   7  -1    1.00    1.80
  -5  -7  -1    6.20    3.30
  -5  -7  -1    6.70    2.80
   5  -7   1    9.40    3.20
  -5  -7  -1    6.20    3.40
  -5   7  -1    9.60    2.10
  -5   7  -1    4.70    2.10
   5   7   1    2.10    3.20
  -5   7  -1    8.20    2.00
   5   7   1    4.50    3.10
  -5   7  -1    6.20    1.70
   7  -7   1  135.79    7.50
  -7  -7  -1  130.39    9.00
  -7  -7  -1  132.79    8.00
  -7  -7  -1  147.39    9.20
  -7   7  -1  138.69    4.70
   7   7   1  126.39    8.40
   7   7   1  130.89    9.10
  -7   7  -1  135.89    4.40
  -9  -7  -1  107.19    8.50
  -9  -7  -1  100.79    7.80
  -9  -7  -1   94.49    8.20
   9  -7   1  100.79    6.50
   9   7   1  107.89    8.90
   9   7   1  100.19    7.70
 -11  -7  -1   35.40    6.50
  11  -7   1   40.10    4.70
 -11  -7  -1   35.70    7.30
 -11  -7  -1   36.60    6.50
  11   7   1   40.10    6.50
  11   7   1   32.40    6.70
  13  -7   1   34.40    4.30
 -13  -7  -1   27.00    6.20
 -13  -7  -1   39.60    7.20
 -13  -7  -1   42.90    7.70
  13   7   1   33.40    6.80
  13   7   1   34.00    7.30
 -15  -7  -1   88.89    8.70
 -15  -7  -1   86.29    9.70
 -15  -7  -1   99.89    9.50
  15   7   1   92.39    8.90
  15   7   1   96.79   11.10
 -17  -7  -1   10.10    4.90
 -17  -7  -1   13.50    5.70
  17   7   1    5.30    5.10
  17   7   1   10.50    4.90
 -19  -7  -1   35.70    7.50
 -19  -7  -1   55.19    9.40
  19   7   1   60.29    9.60
 -21  -7  -1  119.89   11.20
  21   7   1  137.39   13.00
 -23  -7  -1   20.20    7.20
 -23  -7  -1    9.50    5.40
  23   7   1    6.40    5.60
 -25  -7  -1   51.19    9.80
 -25  -7  -1   44.10    8.30
  25   7   1   40.40    9.20
 -27  -7  -1   26.60    8.20
  27   7   1   29.40    8.30
 -27   7  -1   33.60    5.40
 -29  -7  -1   28.20    8.80
  29   7   1   38.30    9.50
 -29   7  -1   28.20    5.30
 -31  -7  -1   18.60    7.20
  31   7   1    6.70    6.30
 -31   7  -1    6.30    4.10
 -30  -8   1   11.30    7.20
  30   8  -1   17.50    7.60
 -30   8   1   32.50    5.50
 -28  -8   1   16.10    6.60
  28   8  -1   -0.40    5.30
 -28   8   1    5.20    4.10
 -26  -8   1    9.40    6.10
 -26   8   1   11.90    3.70
  26   8  -1    6.20    5.20
 -24  -8   1    9.50    6.60
 -24   8   1    1.50    2.90
  24   8  -1    0.40    4.40
 -22  -8   1    8.90    6.00
 -22  -8   1   -1.30    4.80
  22   8  -1    2.90    5.30
 -22   8   1    6.00    1.90
 -20  -8   1   18.00    7.00
 -20  -8   1   26.10   12.60
  20   8  -1   24.30    6.90
 -20   8   1   16.10    2.60
  18  -8  -1   51.49    4.80
 -18  -8   1   58.79    9.80
 -18  -8   1   72.29   10.30
  18   8  -1   54.69    9.40
 -16  -8   1   26.40    6.20
  16  -8  -1   17.40    3.40
 -16  -8   1    9.70    5.00
  16   8  -1   18.30    6.10
  16   8  -1   12.20    5.20
 -14  -8   1  876.31   28.50
  14  -8  -1  899.11   21.20
 -14  -8   1  854.51   26.60
 -14  -8   1  907.61   28.20
  14   8  -1  867.61   27.30
  14   8  -1  890.81   29.00
  12  -8  -1  162.08    8.50
 -12  -8   1  161.78   11.60
 -12  -8   1  169.08   11.00
 -12  -8   1  166.98   11.80
  12   8  -1  158.08   10.70
  12   8  -1  164.38   12.30
 -10  -8   1  283.17   14.40
 -10  -8   1  258.17   14.10
  10  -8  -1  301.67   11.80
 -10  -8   1  292.97   13.40
 -10   8   1  287.17    7.30
  10   8  -1  284.27   14.60
 -10   8   1  283.27    6.70
  10   8  -1  308.97   14.20
  -8  -8   1    2.00    3.90
  -8  -8   1   -2.60    3.00
  -8  -8   1    2.20    4.30
   8  -8  -1    2.90    3.50
  -8   8   1    1.40    1.80
   8   8  -1    2.70    4.10
   8   8  -1    1.80    3.70
  -8   8   1    1.50    1.80
  -6  -8   1  227.48    9.90
   6  -8  -1  216.78   12.30
  -6  -8   1  230.38   12.50
  -6  -8   1  221.48   10.70
  -6   8   1  231.98    6.50
   6   8  -1  225.88   12.10
   6   8  -1  240.98   11.50
  -6   8   1  229.18    8.20
  -6   8   1  227.88    7.90
  -6   8   1  235.28    7.40
   6   8  -1  266.47   12.70
   4  -8  -1  294.77   12.60
  -4  -8   1  285.87   13.50
  -4  -8   1  299.47   11.00
   4   8  -1  287.37   11.90
  -4   8   1  284.67   10.10
  -4   8   1  298.17   11.30
  -4   8   1  298.27    8.80
   4   8  -1  290.77   13.00
   4   8  -1  291.57   13.10
  -2  -8   1    5.40    2.00
  -2  -8   1    7.30    2.40
  -2  -8   1    4.20    3.90
   2  -8  -1    3.70    3.60
  -2   8   1   12.10    3.00
   2   8  -1    8.40    3.80
  -2   8   1    4.20    2.30
   2   8  -1    3.90    3.20
  -2   8   1    6.90    2.80
   2   8  -1    7.70    2.80
  -2   8   1    0.90    3.20
   0  -8  -1  184.78   10.40
   0  -8   1  186.18   10.80
   0   8  -1  194.98    8.40
   0   8   1  170.38    9.00
   0   8   1  169.68    9.40
   0   8  -1  184.98    9.20
   0   8   1  181.18    8.30
   0   8  -1  176.58    9.00
  -2  -8  -1  104.59    5.80
  -2  -8  -1  103.69    5.00
  -2  -8  -1  115.39    8.80
   2  -8   1  110.29    8.20
  -2   8  -1  107.29    6.70
   2   8   1   96.09    6.80
   2   8   1   89.59    7.60
  -2   8  -1  109.59    6.70
  -2   8  -1  107.49    6.10
  -4  -8  -1  127.39    6.60
  -4  -8  -1  149.59   10.40
   4  -8   1  136.79    8.80
  -4  -8  -1  144.49    8.00
  -4   8  -1  139.59    5.90
   4   8   1  135.89    8.20
   4   8   1  121.19    8.80
  -4   8  -1  137.89    6.90
  -4   8  -1  129.99    6.30
  -6  -8  -1   26.10    5.10
   6  -8   1   23.40    5.50
  -6  -8  -1   22.90    4.10
  -6  -8  -1   31.60    6.40
   6   8   1   23.20    4.70
   6   8   1   25.90    5.60
  -6   8  -1   24.20    3.60
  -6   8  -1   27.50    3.60
  -6   8  -1   30.70    2.90
  -6   8  -1   27.10    2.40
   8  -8   1   15.60    4.10
  -8  -8  -1   14.50    4.10
  -8  -8  -1   11.10    4.80
  -8  -8  -1   12.30    4.80
  -8   8  -1   16.40    2.50
  -8   8  -1   11.50    2.40
   8   8   1   16.50    5.10
   8   8   1    8.90    3.70
  10  -8   1  502.25   15.70
 -10  -8  -1  530.65   19.60
 -10  -8  -1  501.15   17.50
 -10  -8  -1  513.75   19.50
  10   8   1  517.15   18.50
  10   8   1  518.95   20.30
  12  -8   1   -0.90    2.90
 -12  -8  -1    3.30    4.70
 -12  -8  -1   -3.60    3.70
 -12  -8  -1    4.10    4.50
  12   8   1   -2.70    4.20
  12   8   1    4.30    4.10
 -14  -8  -1    2.70    4.60
 -14  -8  -1    4.90    5.20
 -14  -8  -1   12.70    5.00
  14   8   1    1.20    4.50
 -16  -8  -1   92.19   10.00
 -16  -8  -1   69.09    9.30
  16   8   1   74.29   10.60
  16   8   1   78.59    8.30
 -18  -8  -1   85.89   11.90
 -18  -8  -1   74.59    9.90
  18   8   1   75.19   11.20
 -20  -8  -1   15.50    6.90
 -20  -8  -1   15.20    6.40
  20   8   1   16.60    6.60
 -22  -8  -1    3.20    5.60
 -22  -8  -1    2.90    5.40
  22   8   1    0.10    5.50
 -24  -8  -1    4.20    5.50
 -24  -8  -1    3.50    5.00
  24   8   1   -2.20    4.30
 -26  -8  -1    8.80    5.50
 -26   8  -1   10.10    3.50
  26   8   1    9.20    7.20
 -28  -8  -1   11.30    6.60
 -28   8  -1   13.50    4.60
  28   8   1   15.10    6.90
 -30  -8  -1    9.40    6.40
  30   8   1   -7.90    5.20
 -30   8  -1    5.00    3.90
 -29  -9   1   19.00    8.00
 -27  -9   1    8.10    6.10
  27   9  -1    7.80    6.70
 -27   9   1    1.00    2.60
 -25  -9   1   71.59   11.90
  25   9  -1   88.29   13.30
 -25   9   1   86.59    5.70
 -23  -9   1   16.10    6.70
  23   9  -1   15.80    6.40
 -23   9   1    8.60    2.50
 -21  -9   1    9.50    5.20
 -21   9   1    6.20    1.90
  21   9  -1   -0.80    5.50
 -19  -9   1   14.80    5.80
 -19  -9   1   10.40    6.10
  19   9  -1    9.90    5.90
  17  -9  -1    8.30    3.20
 -17  -9   1    8.60    5.40
 -17  -9   1    6.40    4.80
  17   9  -1   12.90    5.70
 -15  -9   1  100.99   10.50
  15  -9  -1  102.19    7.00
 -15  -9   1  104.89   11.00
  15   9  -1   96.39    9.20
  15   9  -1  114.99   14.80
 -13  -9   1   54.39    8.40
 -13  -9   1   40.40    7.50
 -13  -9   1   46.00    8.20
  13  -9  -1   41.30    6.70
  13   9  -1   37.50    7.00
 -13   9   1   43.40    2.40
  13   9  -1   38.30    8.00
 -11  -9   1    4.00    4.40
  11  -9  -1   -0.10    2.90
 -11  -9   1    6.20    4.90
 -11  -9   1    2.80    4.30
  11   9  -1    5.20    4.20
 -11   9   1    3.30    1.60
  11   9  -1   -0.80    3.10
  -9  -9   1  770.72   25.90
  -9  -9   1  806.82   22.50
  -9  -9   1  816.72   24.30
   9  -9  -1  803.92   22.40
   9   9  -1  826.62   26.40
  -9   9   1  806.32   16.90
   9   9  -1  812.82   24.40
  -9   9   1  789.22   17.50
   7  -9  -1   24.80    5.50
  -7  -9   1   31.10    6.10
  -7  -9   1   21.60    6.20
  -7  -9   1   30.80    5.50
  -7   9   1   28.00    2.50
   7   9  -1   17.50    5.10
  -7   9   1   20.00    3.70
  -7   9   1   22.50    2.70
   7   9  -1   19.00    5.40
  -5  -9   1  176.98    9.10
  -5  -9   1  160.68    7.80
   5  -9  -1  181.68   10.90
  -5  -9   1  160.88   11.50
  -5   9   1  193.98    8.60
  -5   9   1  178.18    7.30
  -5   9   1  176.48    7.50
   5   9  -1  160.08   10.70
  -3  -9   1  245.58   13.30
  -3  -9   1  233.58    8.20
   3  -9  -1  227.68   12.20
  -3  -9   1  234.28    7.30
  -3   9   1  228.58    9.60
  -3   9   1  225.78   10.50
   3   9  -1  226.78   11.60
   3   9  -1  241.98   12.20
  -3   9   1  239.08    8.70
   3   9  -1  204.38   10.20
   1  -9  -1  301.47   14.30
  -1  -9   1  276.67   13.90
   1   9  -1  289.97   12.50
   1   9  -1  285.87   12.50
   1   9  -1  312.77   11.70
  -1   9   1  292.47   10.70
  -1   9   1  294.37   11.90
   1  -9   1  859.11   24.70
  -1  -9  -1  805.52   24.60
  -1   9  -1  849.22   21.60
   1   9   1  844.32   22.90
   1   9   1  807.02   20.90
  -1   9  -1  839.12   20.20
  -1   9  -1  820.92   22.30
  -3  -9  -1   55.99    7.80
   3  -9   1   52.09    7.20
  -3  -9  -1   58.79    4.10
  -3  -9  -1   66.29    5.10
   3   9   1   58.29    6.00
  -3   9  -1   53.89    5.80
  -3   9  -1   51.99    4.70
  -3   9  -1   62.19    5.60
   3   9   1   56.89    7.40
  -5  -9  -1  346.37   13.00
   5  -9   1  349.96   14.80
  -5  -9  -1  365.86   16.60
  -5  -9  -1  325.87   11.30
   5   9   1  336.17   15.10
  -5   9  -1  353.46   10.30
  -5   9  -1  348.17    9.40
   5   9   1  338.07   14.00
  -5   9  -1  360.06   11.90
   7  -9   1   51.39    6.80
  -7  -9  -1   53.69    6.50
  -7  -9  -1   46.80    7.80
   7   9   1   50.39    6.80
  -7   9  -1   55.69    4.60
  -7   9  -1   47.60    2.40
  -7   9  -1   51.69    2.90
   7   9   1   45.50    7.50
   9  -9   1  200.68   10.50
  -9  -9  -1  197.48   11.80
  -9  -9  -1  188.28   10.30
  -9  -9  -1  216.98   13.10
  -9   9  -1  204.88    7.30
  -9   9  -1  187.98    7.00
   9   9   1  203.78   13.00
   9   9   1  207.18   11.60
 -11  -9  -1  402.26   18.20
 -11  -9  -1  419.76   18.20
 -11  -9  -1  426.86   16.30
  11   9   1  445.06   19.60
 -11   9  -1  413.66    9.50
  11   9   1  416.56   17.10
 -11   9  -1  419.96    9.80
 -13  -9  -1   16.60    5.50
 -13  -9  -1   19.30    5.30
 -13  -9  -1   25.90    7.00
  13  -9   1   22.00    4.70
  13   9   1   20.60    6.10
 -15  -9  -1   40.80    8.80
 -15  -9  -1   40.40    8.10
  15   9   1   28.60    7.10
 -17  -9  -1   41.00    9.00
 -17  -9  -1   54.49    9.00
  17   9   1   49.90    9.40
 -19  -9  -1   11.50    6.20
 -19  -9  -1    5.40    5.10
  19   9   1   15.50    5.80
 -21  -9  -1   57.39   12.00
 -21  -9  -1   71.09   10.80
  21   9   1   76.09   12.20
 -23  -9  -1   10.00    5.40
 -23  -9  -1    2.50    5.70
  23   9   1    3.70    6.20
 -25  -9  -1   -1.30    4.70
 -25  -9  -1   -2.70    5.40
 -25   9  -1    3.70    2.60
  25   9   1   -6.40    5.30
 -27  -9  -1    0.10    5.00
  27   9   1   -2.50    5.30
 -27   9  -1    4.00    2.70
 -26 -10   1   21.10    8.00
 -24 -10   1   15.50    6.10
 -24  10   1   13.70    2.70
  24  10  -1    8.80    7.10
 -22 -10   1   -2.40    5.20
  22  10  -1   -1.00    5.70
 -20 -10   1   13.10    5.80
 -20 -10   1   15.00    7.70
  20  10  -1    7.10    5.70
 -18 -10   1   13.10    5.40
 -18 -10   1    2.60    5.60
  18  10  -1   13.40    5.80
  16 -10  -1   -1.60    3.00
 -16 -10   1   -4.50    3.80
  16  10  -1   -0.50    4.30
  14 -10  -1   69.99    6.90
 -14 -10   1   72.79   10.30
 -14 -10   1   54.99    9.20
  14  10  -1   71.99   10.70
  14  10  -1   68.99    8.90
 -14  10   1   73.39    3.60
 -12 -10   1   10.20    4.80
  12 -10  -1   12.10    4.60
 -12 -10   1   15.80    5.70
 -12 -10   1    9.40    5.60
 -12  10   1   19.50    2.90
  12  10  -1   19.80    5.70
  12  10  -1   12.10    5.30
 -10 -10   1   44.00    6.60
  10 -10  -1   23.70    5.20
 -10 -10   1   31.00    6.60
 -10 -10   1   22.90    6.50
  10  10  -1   26.30    5.70
  10  10  -1   32.20    7.20
 -10  10   1   25.10    3.60
  -8 -10   1   14.30    5.90
  -8 -10   1    1.90    3.40
  -8 -10   1    5.90    3.20
   8 -10  -1   -0.60    3.60
   8  10  -1   -0.30    2.90
   8  10  -1    0.90    3.80
  -8  10   1    6.40    2.80
   6 -10  -1   51.19    7.80
  -6 -10   1   50.59    5.70
  -6 -10   1   54.79    8.60
  -6 -10   1   52.99    5.00
  -6  10   1   50.29    5.70
  -6  10   1   48.00    3.60
   6  10  -1   53.19    7.80
   6  10  -1   55.29    7.00
  -6  10   1   54.79    4.40
  -4 -10   1   38.50    4.40
  -4 -10   1   35.20    7.50
  -4 -10   1   39.20    3.60
   4 -10  -1   24.20    6.10
  -4  10   1   38.30    6.20
   4  10  -1   44.60    7.00
  -4  10   1   46.20    5.30
  -4  10   1   40.20    4.00
   4  10  -1   32.30    5.50
  -2 -10   1   53.19    8.20
   2 -10  -1   65.19    8.50
  -2  10   1   68.49    6.30
   2  10  -1   64.19    7.00
   2  10  -1   66.09    7.90
  -2  10   1   58.69    5.20
   2  10  -1   57.69    6.20
   0 -10   1   35.60    6.90
   0 -10  -1   35.30    7.20
   0  10  -1   33.20    4.80
   0  10  -1   27.00    5.10
   0  10   1   31.40    5.60
   0  10   1   38.50    4.80
   0  10  -1   37.30    6.00
   2 -10   1  165.18   11.20
  -2 -10  -1  145.29   11.00
  -2  10  -1  162.68    7.90
   2  10   1  149.79    8.90
  -2  10  -1  147.69    8.70
   2  10   1  161.08   10.10
  -2  10  -1  156.38    8.70
  -4 -10  -1   24.40    6.30
  -4 -10  -1   41.80    3.90
  -4 -10  -1   44.80    5.10
   4 -10   1   45.30    7.40
  -4  10  -1   46.60    5.10
   4  10   1   51.29    7.30
   4  10   1   47.50    7.20
  -4  10  -1   53.19    6.40
  -6 -10  -1   42.60    4.70
  -6 -10  -1   43.10    8.10
   6 -10   1   50.09    7.30
  -6 -10  -1   43.30    6.20
   6  10   1   41.10    7.20
  -6  10  -1   49.50    3.70
  -6  10  -1   43.50    3.20
  -6  10  -1   47.30    5.00
   6  10   1   41.50    6.30
  -8 -10  -1   19.30    6.40
   8 -10   1   16.20    4.80
  -8 -10  -1   19.10    4.30
  -8 -10  -1   27.80    5.70
   8  10   1   14.90    5.10
   8  10   1   20.80    5.40
  -8  10  -1   17.70    3.70
 -10 -10  -1  118.99    9.80
  10 -10   1   98.99    8.60
 -10 -10  -1  100.49   11.70
 -10  10  -1   94.79    5.40
  10  10   1   81.79   10.30
  10  10   1   80.19    8.50
 -12 -10  -1  219.98   14.50
 -12 -10  -1  186.78   12.50
 -12 -10  -1  187.38   11.40
  12 -10   1  225.98   11.60
  12  10   1  201.28   14.30
  12  10   1  181.48   14.00
 -12  10  -1  190.38    6.80
 -14 -10  -1   30.90    7.30
 -14 -10  -1   41.70    8.00
  14  10   1   23.80    7.10
  14  10   1   23.90    6.70
 -14  10  -1   35.00    2.50
 -16 -10  -1  100.09   10.40
  16  10   1   79.39   12.00
 -18 -10  -1   -2.90    4.20
 -18 -10  -1   -1.50    4.00
  18  10   1   -2.80    3.90
 -20 -10  -1   -0.20    5.30
 -20 -10  -1    8.80    5.10
  20  10   1    8.70    5.20
 -22 -10  -1    2.10    5.80
 -22 -10  -1    4.50    4.80
  22  10   1   -1.30    5.20
 -24 -10  -1    0.90    4.80
 -24 -10  -1   -2.00    5.20
  24  10   1    8.90    6.10
 -24  10  -1    1.40    2.00
 -26 -10  -1    7.50    6.10
 -23 -11   1   29.20    8.80
 -21 -11   1   -1.80    5.10
  21  11  -1    5.80    5.90
 -19 -11   1    1.80    4.80
 -19 -11   1  -10.20    5.00
  19  11  -1   -6.60    4.10
 -17 -11   1   64.79   10.20
 -17 -11   1   37.30    9.60
  17 -11  -1   49.00    6.60
  17  11  -1   41.50    8.80
 -17  11   1   41.70    2.90
  15 -11  -1   11.00    4.50
 -15 -11   1   14.40    5.60
 -15 -11   1    9.20    5.80
 -15  11   1    4.60    2.30
  15  11  -1   23.70    6.90
  13 -11  -1    8.20    3.90
 -13 -11   1   15.50    5.60
 -13 -11   1    3.60    6.30
  13  11  -1   -6.00    4.20
  13  11  -1   12.80    5.80
 -13  11   1    4.10    2.60
 -11 -11   1   56.89    8.40
  11 -11  -1   75.09    8.80
 -11 -11   1   59.79   12.60
 -11 -11   1   55.79    7.30
  11  11  -1   64.39   10.20
  11  11  -1   50.69    8.00
 -11  11   1   64.49    5.40
  -9 -11   1   22.40    4.30
  -9 -11   1   22.80    5.20
  -9 -11   1   12.10    5.80
   9 -11  -1   27.00    5.90
  -9  11   1   14.30    4.10
   9  11  -1   14.00    4.90
   9  11  -1   13.70    5.50
  -7 -11   1   -4.50    4.90
   7 -11  -1    3.10    4.30
  -7 -11   1    0.30    2.30
  -7 -11   1    4.10    3.00
  -7  11   1    0.60    1.30
  -7  11   1    2.00    1.70
   7  11  -1    1.40    4.70
   7  11  -1   -4.80    3.20
  -5 -11   1    2.00    2.10
  -5 -11   1    3.80    1.90
   5 -11  -1    2.40    4.00
  -5 -11   1    7.00    5.80
   5  11  -1    0.80    3.40
  -5  11   1    0.20    2.20
   5  11  -1    3.40    3.70
  -5  11   1    2.00    1.70
   3 -11  -1   45.00    7.30
  -3 -11   1   49.90    8.50
   3  11  -1   47.00    7.20
  -3  11   1   38.90    4.50
  -3  11   1   58.79    5.70
   3  11  -1   43.90    6.20
  -1 -11   1   22.10    6.40
   1 -11  -1   14.40    6.00
  -1  11   1   17.70    3.80
   1  11  -1   14.20    4.50
  -1  11   1   17.00    4.30
   1  11  -1   13.30    3.90
  -1 -11  -1   -6.70    3.70
   1 -11   1   -3.10    3.40
  -1  11  -1    1.80    2.80
   1  11   1   -2.20    2.40
   1  11   1   -1.20    2.30
  -1  11  -1    0.40    2.60
  -3 -11  -1   56.19    9.00
   3 -11   1   67.99    9.10
  -3  11  -1   71.79    6.10
  -3  11  -1   67.49    7.90
   3  11   1   66.59    8.30
   3  11   1   66.59    7.10
  -3  11  -1   71.09    5.40
  -5 -11  -1    2.70    2.50
   5 -11   1    4.70    4.60
  -5 -11  -1   12.00    5.60
  -5  11  -1    4.10    2.60
   5  11   1    1.40    3.30
  -5  11  -1    4.90    3.30
  -5  11  -1    6.50    2.20
   5  11   1    5.40    4.30
  -7 -11  -1  215.68   14.60
  -7 -11  -1  223.88   13.10
   7 -11   1  207.28   12.90
  -7 -11  -1  208.28    9.20
  -7  11  -1  212.98    5.80
  -7  11  -1  211.68    5.30
  -7  11  -1  222.68   10.10
   7  11   1  200.08   11.90
   7  11   1  212.08   14.20
  -9 -11  -1   39.30    8.00
   9 -11   1   40.60    7.00
  -9 -11  -1   40.50    5.70
  -9 -11  -1   35.40    6.40
  -9  11  -1   41.90    5.60
   9  11   1   36.70    7.00
   9  11   1   36.10    6.60
 -11 -11  -1   -2.60    5.00
  11 -11   1   -3.10    3.60
 -11 -11  -1    0.30    3.30
 -11 -11  -1   -3.00    3.50
  11  11   1    4.80    4.50
 -11  11  -1    2.70    2.80
  11  11   1   -0.40    4.50
 -13 -11  -1  320.77   19.20
 -13 -11  -1  326.27   17.00
  13  11   1  308.77   18.10
 -13  11  -1  310.57    9.60
  13  11   1  304.27   16.40
 -15 -11  -1   14.30    5.90
 -15 -11  -1   15.60    5.60
 -15  11  -1   12.30    2.30
  15  11   1   15.70    6.10
 -17 -11  -1   39.70    9.10
 -17 -11  -1   48.40    9.00
  17  11   1   38.50    8.70
 -19 -11  -1   40.30    8.20
 -19 -11  -1   30.00    9.30
  19  11   1   46.20    9.10
 -21 -11  -1    8.40    6.60
 -21 -11  -1   -1.10    4.20
  21  11   1    6.40    6.00
 -23 -11  -1   -3.70    6.60
 -23 -11  -1   11.30    6.60
  23  11   1    6.10    8.00
 -20 -12   1    7.70    5.70
  20  12  -1    4.70    5.60
 -18 -12   1   49.40   10.50
 -18 -12   1   45.20    8.70
  18  12  -1   49.80    9.90
 -16 -12   1   22.10   11.00
  16 -12  -1    7.70    4.10
 -16 -12   1   11.00    6.40
  16  12  -1   18.30    6.50
 -14 -12   1   -0.70    4.30
  14 -12  -1   -0.10    4.10
 -14 -12   1    0.30    5.10
  14  12  -1   10.70    5.60
 -12 -12   1   11.30    4.80
  12 -12  -1    1.70    4.00
 -12 -12   1    3.50    5.80
 -12 -12   1    8.60    4.50
  12  12  -1    8.40    4.10
  12  12  -1    4.10    5.00
 -10 -12   1   21.70    5.50
  10 -12  -1   15.40    5.90
 -10 -12   1   21.80    7.90
 -10 -12   1   11.10    4.10
  10  12  -1   10.30    5.30
  10  12  -1   12.00    5.30
  -8 -12   1    1.50    3.20
  -8 -12   1    2.20    2.80
   8 -12  -1    1.50    3.70
  -8 -12   1   -8.20    4.00
   8  12  -1   -5.60    3.70
   8  12  -1   -5.10    3.50
  -6 -12   1   20.70    3.00
  -6 -12   1   14.70    6.90
   6 -12  -1   18.60    6.60
  -6 -12   1   20.00    2.70
   6  12  -1   16.60    5.20
   6  12  -1    9.20    4.70
  -6  12   1   19.30    3.30
  -6  12   1   15.60    2.50
   4 -12  -1   34.10    7.80
   4  12  -1   36.80    6.60
  -4  12   1   29.10    4.40
  -4  12   1   31.40    4.10
  -2 -12   1   40.50    8.20
   2 -12  -1   34.30    8.20
  -2  12   1   48.90    5.90
  -2  12   1   36.60    4.80
   2  12  -1   41.00    6.00
   0 -12  -1   12.10    5.10
   0 -12   1    3.90    5.50
   0  12   1   11.40    3.60
   0  12  -1   11.60    3.40
   0  12  -1   11.50    4.00
   0  12   1   12.60    4.70
   2 -12   1    1.30    4.60
  -2 -12  -1   -2.60    4.10
  -2  12  -1    8.10    2.90
   2  12   1    1.50    3.00
  -2  12  -1    0.90    2.40
   2  12   1    1.50    3.30
   4 -12   1    5.10    4.80
  -4 -12  -1    2.30    6.00
  -4  12  -1    3.30    2.50
   4  12   1    5.10    3.60
   4  12   1    3.00    4.00
  -4  12  -1    4.30    2.40
  -6 -12  -1   -3.90    2.00
  -6 -12  -1    3.30    2.90
   6 -12   1   -2.50    4.10
  -6 -12  -1   -3.80    5.00
  -6  12  -1    2.40    2.00
  -6  12  -1    0.10    1.40
   6  12   1    0.90    3.90
   6  12   1   -5.30    3.20
   8 -12   1    4.90    4.80
  -8 -12  -1    2.40    5.50
  -8 -12  -1   16.00    3.90
   8  12   1   11.20    5.20
   8  12   1   10.70    4.30
 -10 -12  -1   10.90    6.30
  10 -12   1   29.00    6.90
 -10 -12  -1   22.80    5.30
  10  12   1   10.30    5.00
  10  12   1   33.00    7.40
 -12 -12  -1   62.79   10.70
 -12 -12  -1   65.19    9.20
 -12 -12  -1   67.89    9.20
  12  12   1   58.89   10.20
  12  12   1   56.89    8.40
 -14 -12  -1    1.20    5.40
 -14 -12  -1    5.10    4.50
  14  12   1    1.90    5.00
 -16 -12  -1   23.70    6.50
 -16 -12  -1   24.40    8.00
  16  12   1   15.30    6.20
 -18 -12  -1   -3.80    6.60
 -18 -12  -1   -6.00    4.40
  18  12   1    5.60    5.80
 -20 -12  -1   16.30    6.60
 -20 -12  -1    2.20    7.00
  20  12   1   14.30    6.60
 -17 -13   1    1.40    7.00
 -17 -13   1   27.20    6.60
  17  13  -1   18.60    7.70
 -15 -13   1    8.50    6.50
 -15 -13   1   21.10    5.80
 -13 -13   1    3.90    4.10
  13 -13  -1    5.20    5.10
 -13 -13   1    1.00    6.10
  13  13  -1    8.00    6.00
 -11 -13   1   18.60    7.30
  11 -13  -1    5.80    5.40
 -11 -13   1    8.20    6.10
 -11 -13   1   16.50    5.20
  11  13  -1   -7.40    4.50
  11  13  -1    8.70    5.00
  -9 -13   1   44.50    5.70
   9 -13  -1   50.79    9.00
  -9 -13   1   32.50    4.50
  -9 -13   1   27.10    8.60
   9  13  -1   33.80    7.70
   9  13  -1   34.50    7.00
  -7 -13   1    2.40    6.10
   7 -13  -1    4.40    5.20
   7  13  -1    2.60    4.60
   7  13  -1    3.70    4.60
  -5 -13   1   23.60    8.40
   5  13  -1   19.50    5.80
  -5  13   1   21.00    3.20
   5  13  -1   13.60    4.90
  -5  13   1   29.10    4.20
  -3 -13   1    9.70    7.00
   3 -13  -1   -0.40    5.20
   3  13  -1    5.80    3.40
  -3  13   1    2.00    2.80
   3  13  -1    4.70    4.00
   1 -13  -1    4.20    5.40
  -1 -13   1    2.70    6.00
   1  13  -1    5.50    3.50
  -1  13   1   12.40    4.10
   1  13  -1    8.70    3.80
  -1  13   1    6.40    3.30
   1 -13   1    4.80    5.20
  -1 -13  -1   -6.50    4.40
  -1  13  -1   12.10    3.80
   1  13   1   -5.60    2.70
   1  13   1    3.40    3.20
  -1  13  -1    5.00    3.10
   3 -13   1   -8.50    4.90
  -3 -13  -1    6.30    5.40
   3  13   1    5.90    3.80
  -3  13  -1   -0.10    2.20
   3  13   1   -7.30    3.50
  -3  13  -1    3.90    3.00
  -5 -13  -1    3.70    6.00
   5 -13   1   16.60    6.60
  -5  13  -1   15.70    2.70
   5  13   1    2.20    4.40
   5  13   1    7.30    4.50
  -5  13  -1   11.50    2.90
   7 -13   1   31.30    7.90
  -7 -13  -1   34.60    9.90
  -7 -13  -1   35.00    2.90
  -7 -13  -1   30.60    3.10
   7  13   1   18.90    5.00
   7  13   1   27.30    6.60
   9 -13   1   17.20    6.60
  -9 -13  -1   19.40    7.20
  -9 -13  -1   25.10    4.10
   9  13   1   24.20    6.40
   9  13   1   16.40    5.60
 -11 -13  -1    7.80    4.20
 -11 -13  -1   -4.60    6.00
 -11 -13  -1   16.40    5.90
  11  13   1   -0.30    4.70
  11  13   1   -1.00    4.60
 -13 -13  -1   68.59   12.00
 -13 -13  -1   86.19    8.80
  13  13   1   42.80    8.30
 -15 -13  -1   11.60    6.90
 -15 -13  -1   -2.90    4.60
  15  13   1   -1.20    6.50
 -17 -13  -1   21.10    6.70
 -17 -13  -1   15.70    8.10
  17  13   1   25.30    7.90
 -12 -14   1   14.60    5.10
  12 -14  -1   -0.30    6.20
 -12 -14   1   13.60    8.20
  12  14  -1   13.80    5.80
  10 -14  -1    1.80    5.50
 -10 -14   1   -2.60    6.90
 -10 -14   1    7.50    3.50
  -8 -14   1   -4.20    5.70
   8 -14  -1   -1.50    5.70
   8  14  -1   -1.60    4.30
  -6 -14   1   23.20    8.60
   6 -14  -1   23.10    8.10
   6  14  -1   17.30    5.90
  -6  14   1   19.00    2.40
  -4 -14   1   -6.70    5.50
   4 -14  -1   -4.00    5.20
   4  14  -1   -1.20    3.50
  -4  14   1    0.10    2.40
  -2 -14   1   -5.30    6.10
   2 -14  -1   -0.30    4.60
  -2  14   1    6.80    3.10
  -2  14   1    2.00    3.60
   2  14  -1    3.00    3.80
   0 -14  -1   12.00    7.60
   0 -14   1   23.60    8.10
   0  14   1   23.50    4.70
   0  14  -1   19.10    4.80
  -2 -14  -1    4.90    6.40
   2 -14   1    8.50    7.00
  -2  14  -1    3.60    4.20
   2  14   1    8.70    4.00
  -2  14  -1    6.30    3.30
  -4 -14  -1   54.89   11.20
   4 -14   1   34.90    9.10
   4  14   1   46.10    7.70
  -4  14  -1   45.30    5.30
  -4  14  -1   44.40    4.30
  -6 -14  -1   -0.50    6.00
   6 -14   1    3.10    5.70
   6  14   1    6.10    4.50
  -8 -14  -1   29.80    9.00
   8  14   1   29.70    6.70
 -10 -14  -1   24.20    9.00
 -10 -14  -1   28.50    5.00
 -36   0   2   -3.90    4.80
  36   0  -2   -3.00    5.30
  34   0  -2   12.40    6.20
 -34   0   2   17.30    6.70
  32   0  -2   52.09    8.90
 -32   0   2   69.89   10.90
  30   0  -2    8.20    4.60
  28   0  -2    6.20    4.70
 -28   0   2    5.60    4.00
  26   0  -2  166.88   12.20
 -26   0   2  156.18   12.30
 -24   0   2   17.10    5.90
  24   0  -2   21.10    5.70
 -22   0   2  129.99   10.20
  22   0  -2  141.69    9.20
  22   0  -2  130.19    9.90
 -20   0   2   68.49    8.60
  20   0  -2   64.99    8.10
  20   0  -2   60.89    7.40
 -18   0   2   -1.10    2.50
  18   0  -2   -1.20    2.70
  18   0  -2    1.70    2.30
  18   0  -2   -0.70    1.40
 -18   0   2   -2.40    2.60
 -16   0   2 1209.28   26.70
  16   0  -2 1138.69   21.80
  16   0  -2 1156.88   27.10
 -16   0   2 1146.99   27.50
 -14   0   2  657.13   18.20
 -14   0   2  672.03   17.50
  14   0  -2  684.83   18.10
  14   0  -2  656.03   14.00
  12   0  -2  987.90   19.00
  12   0  -2 1027.60   22.70
 -12   0   2 1005.20   22.20
 -12   0   2 1059.39   23.20
 -10   0   2 1759.92   33.20
 -10   0   2 1768.92   33.60
  10   0  -2 1876.41   32.10
  10   0  -2 1838.72   33.80
  -8   0   2 1430.36   26.70
  -8   0   2 1460.35   27.00
   8   0  -2 1417.66   26.80
  -6   0   2 2979.50   48.50
  -6   0   2 2992.10   48.40
   6   0  -2 2969.20   48.00
   6   0  -2 2979.30   48.50
   4   0  -2 1168.38   20.80
  -4   0   2 1181.78   20.90
   4   0  -2 1186.08   20.80
  -4   0   2 1196.18   21.00
  -2   0  -2  205.88    5.00
  -2   0  -2  200.78    4.60
   2   0   2  202.68    4.70
   2   0   2  213.38    5.10
  -2   0  -2  204.68    4.90
   2   0   2  202.58    4.80
   4   0   2   16.30    1.80
  -4   0  -2   18.00    2.10
   4   0   2   20.40    2.30
   4   0   2   18.70    1.30
  -4   0  -2   17.00    1.80
  -4   0  -2   17.50    1.30
  -8   0  -2 2046.60   32.60
   8   0   2 2041.00   32.50
   8   0   2 2114.39   35.40
  -8   0  -2 2039.40   35.70
 -10   0  -2 1543.15   26.40
  10   0   2 1558.44   25.40
  10   0   2 1548.95   28.70
 -10   0  -2 1547.25   29.30
  10   0   2 1509.15   29.10
  12   0   2 7484.25  112.39
 -12   0  -2 7501.25  112.79
  12   0   2 7487.95  116.99
  12   0   2 7388.36  117.99
 -14   0  -2   43.90    3.00
  14   0   2   47.50    5.00
  14   0   2   40.70    4.30
  14   0   2   44.10    3.00
 -16   0  -2  258.27    7.40
  16   0   2  250.17   10.80
  16   0   2  231.08    6.60
  16   0   2  248.48    9.90
  18   0   2  913.91   17.50
  18   0   2  952.00   24.60
  18   0   2  915.31   22.70
  20   0   2   23.20    2.60
  20   0   2   19.00    4.80
  20   0   2   16.50    3.80
  22   0   2  252.67   13.30
  22   0   2  226.58   11.20
  22   0   2  233.08    7.00
  24   0   2   38.70    3.10
  24   0   2   57.99    8.40
 -26   0  -2  142.39   11.40
  26   0   2  150.48   11.70
  26   0   2  123.79    5.10
 -28   0  -2   35.50    8.10
  28   0   2   48.10    8.50
 -30   0  -2   41.50    8.90
  30   0   2   26.70    6.90
  32   0   2   -1.90    4.60
 -32   0  -2   16.10    6.30
  34   0   2   -3.30    5.40
 -34   0  -2   -7.00    3.70
  36   0   2    1.10    7.10
 -36   0  -2   -3.30    5.90
 -35  -1   2    2.20    4.90
  35  -1  -2   -0.80    5.20
 -35   1   2   14.10    5.50
  35   1  -2    0.10    5.20
 -33  -1   2   11.30    5.20
  33  -1  -2    7.20    4.50
  33   1  -2    9.20    6.70
 -33   1   2   16.20    5.60
  31  -1  -2   26.20    6.50
 -31  -1   2   35.30    8.70
  31   1  -2   25.40    7.40
  29  -1  -2   56.89    8.40
  29   1  -2   49.70    8.40
 -29   1   2   55.09    9.60
 -27  -1   2    4.20    3.30
  27  -1  -2    4.30    4.10
  27   1  -2    2.60    4.90
 -27   1   2    6.20    4.20
 -25  -1   2   77.69   11.10
  25  -1  -2   50.59    3.10
  25  -1  -2   60.99    8.30
 -25   1   2   65.09    9.50
 -23  -1   2    5.10    5.10
  23  -1  -2    7.10    3.50
  23  -1  -2    4.00    1.70
  23  -1  -2    5.20    3.90
  23   1  -2    8.30    4.50
 -23   1   2    3.00    4.40
  21  -1  -2   12.40    3.60
  21  -1  -2   16.50    2.20
 -21  -1   2   25.00    6.50
  21  -1  -2   19.50    4.90
 -21   1   2   14.90    4.80
  21   1  -2   12.10    5.10
  21   1  -2   15.10    4.40
  19  -1  -2    2.10    1.20
  19  -1  -2    0.90    2.40
 -19  -1   2    1.70    3.50
  19  -1  -2   -0.70    2.40
  19   1  -2   -3.20    2.80
 -19   1   2    3.60    3.20
  19   1  -2   -1.90    1.90
 -17  -1   2  690.53   19.90
 -17  -1   2  728.13   24.40
  17  -1  -2  695.53   13.90
  17  -1  -2  722.83   19.50
 -17   1   2  698.83   19.50
 -17   1   2  712.13   18.50
  17   1  -2  680.73   20.70
 -15  -1   2  328.47   14.20
 -15  -1   2  343.47   13.30
  15  -1  -2  330.77   11.60
 -15   1   2  317.47   11.60
 -15   1   2  310.07   10.90
  15   1  -2  332.87   13.00
  13  -1  -2  277.67    9.80
 -13  -1   2  265.17   10.40
  13  -1  -2  254.27    6.80
 -13  -1   2  274.07   11.10
 -13   1   2  264.07    9.30
  13   1  -2  285.47    9.50
 -13   1   2  272.37    9.80
  13   1  -2  268.77   10.80
 -11  -1   2  178.98    7.90
 -11  -1   2  188.28    8.60
  11  -1  -2  181.08    7.30
 -11   1   2  188.48    7.00
  11   1  -2  188.38    6.40
  11   1  -2  180.88    8.20
 -11   1   2  196.38    7.40
  -9  -1   2   28.60    3.80
  -9  -1   2   30.00    3.90
   9  -1  -2   31.20    3.10
   9   1  -2   36.80    4.30
  -9   1   2   26.00    2.80
   9   1  -2   26.00    2.60
  -9   1   2   29.70    2.80
   7  -1  -2  701.23   14.40
  -7  -1   2  698.93   16.10
  -7  -1   2  703.93   15.80
  -7   1   2  686.83   14.00
   7   1  -2  683.83   15.70
   7   1  -2  682.13   14.10
   7   1  -2  692.23   15.90
  -7   1   2  684.93   13.80
  -5  -1   2   84.39    4.40
  -5  -1   2   73.69    4.10
   5  -1  -2   77.49    3.30
   5  -1  -2   78.79    2.70
   5  -1  -2   82.59    3.10
   5   1  -2   75.09    4.10
  -5   1   2   74.59    3.30
   5   1  -2   77.19    4.20
  -5   1   2   82.89    3.20
   3  -1  -2  706.13   12.50
   3  -1  -2  695.83   12.40
  -3  -1   2  696.43   13.90
   3  -1  -2  692.33   12.00
  -3  -1   2  707.63   14.10
  -3   1   2  679.33   12.60
   3   1  -2  686.23   14.00
  -3   1   2  686.43   12.50
   3   1  -2  688.53   13.90
  -3   1   2  700.23   12.50
   1  -1  -2  781.12   13.50
   1  -1  -2  769.62   13.20
  -1  -1   2  770.22   14.20
   1  -1  -2  792.92   13.70
  -1  -1   2  791.92   14.20
   1   1  -2  782.22   14.20
  -1   1   2  788.02   13.30
   1   1  -2  760.92   14.20
  -1   1   2  767.32   13.70
  -1   1   2  794.62   13.50
  -1  -1  -2  268.07    6.20
  -1  -1  -2  276.57    6.30
  -1  -1  -2  274.37    6.20
   1  -1   2  270.07    5.90
  -1   1  -2  272.57    5.90
   1   1   2  266.97    6.30
   1   1   2  266.17    6.20
  -1   1  -2  266.67    5.50
   1   1   2  271.97    6.20
  -3  -1  -2 2654.33   42.20
   3  -1   2 2617.84   40.20
  -3   1  -2 2588.34   40.20
   3   1   2 2617.84   41.30
   3   1   2 2634.34   41.90
  -7  -1  -2  489.95   12.30
  -7  -1  -2  506.35   12.90
  -7  -1  -2  497.45   10.70
   7  -1   2  482.25   10.40
  -7   1  -2  478.85   10.60
   7   1   2  524.15   12.30
  -7   1  -2  501.45    8.30
   7   1   2  491.85   10.50
  -9  -1  -2 1752.62   29.80
  -9  -1  -2 1750.02   32.80
   9  -1   2 1711.93   30.00
  -9   1  -2 1790.82   30.80
  -9   1  -2 1729.53   26.50
   9   1   2 1722.13   29.60
  11  -1   2  580.34   14.10
  11  -1   2  599.84   13.60
  11  -1   2  582.24    9.90
 -11  -1  -2  579.44   12.80
  11   1   2  583.84   15.20
  11   1   2  593.94   15.80
 -11   1  -2  592.44    9.90
  11   1   2  571.74   12.60
  13  -1   2  633.24   10.80
  13  -1   2  641.24   15.20
 -13  -1  -2  639.84   14.20
  13  -1   2  650.93   16.10
  13   1   2  638.74   16.90
  13   1   2  638.04   17.60
  13   1   2  610.54   13.60
  15  -1   2  159.58    7.20
 -15  -1  -2  143.99    6.20
  15  -1   2  155.58    7.80
  15  -1   2  144.79    3.70
  15   1   2  140.69    7.70
  15   1   2  151.38    6.60
  15   1   2  159.88    9.00
  17  -1   2   79.79    6.20
  17  -1   2   74.69    5.40
  17  -1   2   71.29    2.50
 -17  -1  -2   76.69    4.90
  17   1   2   74.29    6.90
  17   1   2   74.69    6.10
  19  -1   2    4.50    1.00
 -19  -1  -2    5.70    2.40
  19  -1   2    7.60    3.60
  19  -1   2    5.20    2.60
  19   1   2    9.20    4.10
  19   1   2    6.40    3.20
  21  -1   2   26.40    4.70
  21  -1   2   32.10    5.90
  21   1   2   27.50    6.30
  21   1   2   32.00    5.70
 -23  -1  -2    9.90    5.10
  23  -1   2   -1.80    3.30
  23   1   2   -2.00    3.90
  25  -1   2    2.50    3.90
 -25  -1  -2    5.40    4.00
  25   1   2    7.70    6.60
  27  -1   2   45.10    8.00
 -27  -1  -2   50.39    9.60
  27   1   2   70.89    9.80
 -27   1  -2   66.39    9.40
  29  -1   2    7.70    4.40
 -29  -1  -2    0.00    4.50
  29   1   2   10.30    5.60
 -29   1  -2   19.20    5.40
  31  -1   2   97.19   10.50
 -31  -1  -2  122.09   11.80
  31   1   2   94.99   11.60
 -31   1  -2  101.29   10.80
 -33  -1  -2    2.40    5.40
  33  -1   2   -3.30    4.80
  33   1   2   -0.20    5.70
 -33   1  -2    8.00    5.50
 -35  -1  -2   -1.80    5.20
  35  -1   2    6.40    7.10
  35   1   2   -0.40    6.30
 -35   1  -2    9.50    6.00
 -36  -2   2    8.90    7.20
  36  -2  -2   13.10    7.20
 -36   2   2    4.00    5.80
  36   2  -2   -6.80    5.60
 -34  -2   2   14.40    7.20
  34  -2  -2   27.70    7.00
 -34   2   2   14.30    6.40
  34   2  -2   20.10    7.10
  32  -2  -2    3.70    4.50
 -32  -2   2    2.80    5.40
 -32   2   2    4.30    8.00
  32   2  -2    4.00    5.10
  30  -2  -2    3.60    4.30
 -30  -2   2    4.70    5.00
  30   2  -2    5.10    5.20
 -30   2   2    8.00    4.90
  28  -2  -2   20.20    5.20
 -28  -2   2   32.20   12.80
  28   2  -2   28.80    7.40
 -28   2   2   31.60    6.60
 -26  -2   2   12.50    4.40
  26  -2  -2    4.80    3.70
 -26   2   2    2.60    3.90
  26   2  -2   10.80    5.50
 -24  -2   2   17.20    5.80
  24  -2  -2   15.30    4.40
 -24   2   2   16.80    5.20
  24   2  -2   23.90    6.70
  22  -2  -2   22.80    5.00
  22  -2  -2   18.70    4.10
 -22  -2   2   22.50    6.60
  22   2  -2   21.80    6.40
 -22   2   2   19.60    5.10
  20  -2  -2   76.09    6.80
  20  -2  -2   65.09    2.50
  20  -2  -2   68.49    2.60
  20  -2  -2   70.69    5.80
 -20  -2   2   58.59    8.40
  20   2  -2   60.89    7.40
  20   2  -2   61.29    8.10
 -20   2   2   63.59    6.30
  18  -2  -2   20.20    1.80
 -18  -2   2   26.70    5.50
  18  -2  -2   19.00    1.80
  18  -2  -2   29.30    4.60
  18  -2  -2   23.60    3.90
 -18  -2   2   24.40    5.40
  18   2  -2   21.10    4.70
  18   2  -2   24.30    5.40
 -18   2   2   20.30    4.40
 -16  -2   2  146.89    9.70
  16  -2  -2  145.39    7.40
 -16  -2   2  149.88    9.10
  16  -2  -2  147.09    4.30
  16  -2  -2  138.79    4.20
 -16   2   2  139.59    6.90
 -16   2   2  133.99    7.30
  16   2  -2  150.28    9.40
  14  -2  -2   -0.50    1.80
 -14  -2   2    3.90    2.90
 -14  -2   2    4.40    2.70
  14  -2  -2    2.70    0.90
 -14   2   2   -0.40    1.80
  14   2  -2    2.40    2.60
 -14   2   2    2.50    2.00
  12  -2  -2 2081.09   32.90
 -12  -2   2 2020.40   41.00
  12  -2  -2 2091.19   36.70
 -12  -2   2 2051.09   40.10
 -12   2   2 2048.10   36.10
 -12   2   2 2068.59   35.90
  12   2  -2 2056.09   40.90
 -10  -2   2   45.20    4.80
  10  -2  -2   45.40    3.40
  10  -2  -2   47.30    2.40
 -10  -2   2   43.00    4.40
  10   2  -2   52.89    5.00
 -10   2   2   45.40    3.00
 -10   2   2   44.00    3.10
  -8  -2   2 1541.55   30.40
   8  -2  -2 1561.74   25.60
  -8  -2   2 1522.75   31.10
  -8  -2   2 1548.55   29.20
   8   2  -2 1555.44   30.80
   8   2  -2 1589.74   31.00
  -8   2   2 1568.34   26.70
  -8   2   2 1581.84   26.10
   8   2  -2 1633.44   30.60
  -6  -2   2 3551.44   58.39
   6  -2  -2 3734.73   56.39
  -6  -2   2 3521.85   59.19
  -6  -2   2 3640.34   60.09
  -6   2   2 3610.64   55.29
  -6   2   2 3538.75   55.49
   6   2  -2 3553.84   59.49
   6   2  -2 3515.45   57.69
   6   2  -2 3530.95   59.59
  -4  -2   2   23.20    3.20
   4  -2  -2   20.00    2.30
  -4  -2   2   20.70    2.80
  -4  -2   2   16.30    2.50
  -4   2   2   21.70    1.70
   4   2  -2   22.10    3.10
  -4   2   2   20.10    1.80
   4   2  -2   18.80    2.40
   4   2  -2   21.00    2.90
  -4   2   2   25.30    1.50
  -2  -2   2 2865.61   46.30
  -2  -2   2 2939.41   46.60
   2  -2  -2 2765.62   44.80
   2  -2  -2 2878.11   43.40
   2  -2  -2 2835.22   45.20
  -2  -2   2 2841.92   46.30
  -2   2   2 2842.92   43.90
   2   2  -2 2825.02   46.40
  -2   2   2 2910.51   44.10
   2   2  -2 2910.31   46.30
  -2   2   2 2889.41   46.50
   2   2  -2 2813.62   46.50
   0  -2  -2  192.08    5.20
   0  -2  -2  183.18    5.50
   0  -2   2  172.78    5.10
   0  -2  -2  174.88    4.70
   0  -2   2  174.88    4.60
   0   2  -2  179.68    5.00
   0   2  -2  182.78    5.30
   0   2  -2  177.18    6.00
   0   2   2  170.78    4.80
   0   2   2  168.38    5.20
   0   2   2  171.98    4.90
  -2  -2  -2   41.20    2.80
   2  -2   2   45.90    2.20
  -2  -2  -2   41.80    2.90
  -2  -2  -2   46.00    3.10
  -2   2  -2   43.90    2.20
  -2   2  -2   41.70    1.60
  -2   2  -2   46.00    2.60
   2   2   2   41.60    2.80
   2   2   2   38.80    3.10
   2   2   2   39.70    2.70
   4  -2   2    9.20    1.10
  -4  -2  -2    7.80    2.10
  -4  -2  -2   11.30    2.60
  -4  -2  -2    7.70    1.80
  -4   2  -2    9.30    1.30
   4   2   2    7.00    1.60
   4   2   2    7.10    1.90
  -4   2  -2    7.90    1.00
   4   2   2    6.00    2.40
  -6  -2  -2   68.59    4.90
  -6  -2  -2   76.79    4.10
  -6  -2  -2   73.49    4.90
   6  -2   2   70.19    2.60
  -6   2  -2   72.29    2.70
   6   2   2   75.79    3.80
  -6   2  -2   74.49    2.50
   6   2   2   77.59    4.50
  -8  -2  -2 1332.67   26.90
   8  -2   2 1359.36   22.30
  -8  -2  -2 1328.47   24.80
   8   2   2 1289.77   26.20
  -8   2  -2 1323.87   20.30
   8   2   2 1293.67   24.40
  -8   2  -2 1340.57   22.80
  10  -2   2  513.25   12.10
  10  -2   2  552.24   11.60
 -10  -2  -2  544.25   15.60
 -10  -2  -2  556.14   13.30
  10   2   2  546.45   15.40
  10   2   2  554.44   14.90
 -12  -2  -2   47.30    5.90
 -12  -2  -2   47.00    4.00
  12  -2   2   49.00    3.40
  12  -2   2   45.80    3.70
  12   2   2   45.50    4.60
  12   2   2   41.90    5.30
  14  -2   2  670.03   15.20
  14  -2   2  670.83   16.20
 -14  -2  -2  686.93   16.40
 -14  -2  -2  650.03   19.50
  14   2   2  672.63   18.60
  14   2   2  709.73   19.90
  16  -2   2  173.98    8.10
  16  -2   2  169.18    7.30
 -16  -2  -2  193.18   10.90
 -16  -2  -2  181.98    8.10
  16   2   2  186.98   10.70
  16   2   2  178.58    9.40
 -18  -2  -2  742.23   18.50
 -18  -2  -2  725.33   22.80
  18  -2   2  732.43   17.80
  18  -2   2  728.63   19.40
  18   2   2  736.33   22.90
  20  -2   2   18.70    3.60
 -20  -2  -2   30.10    6.80
 -20  -2  -2   22.10    4.30
 -20  -2  -2   33.20    7.10
  20  -2   2   29.30    4.80
  20   2   2   24.40    6.10
  20   2   2   22.20    5.00
  22  -2   2  219.58    9.70
  22  -2   2  239.78   11.60
 -22  -2  -2  220.58   10.10
 -22  -2  -2  204.08   13.10
 -22  -2  -2  221.68   13.80
  22   2   2  219.78   13.70
 -24  -2  -2  112.09   10.60
  24  -2   2  113.19    8.70
  24   2   2  118.69   10.90
  26  -2   2   75.49    8.70
 -26  -2  -2   72.89   10.40
  26   2   2   99.69   11.90
 -28  -2  -2   11.60    6.30
  28  -2   2    0.90    3.80
 -28   2  -2   -5.70    3.10
  28   2   2   -2.10    4.20
 -30  -2  -2   17.40    7.00
  30  -2   2   20.10    6.20
  30   2   2   10.80    5.60
 -30   2  -2   18.70    6.20
 -32  -2  -2   23.00    7.60
  32  -2   2   25.20    6.70
 -32   2  -2   25.90    6.80
  32   2   2   21.70    7.40
  34  -2   2    6.10    5.50
 -34  -2  -2   18.50    8.50
  34   2   2   15.10    5.90
 -34   2  -2   16.80    6.40
 -35  -3   2    7.20    5.30
  35  -3  -2    4.50    5.40
 -35   3   2    2.10    4.70
  33  -3  -2   -3.50    4.10
 -33  -3   2    0.60    5.30
 -33   3   2    2.10    3.80
  33   3  -2    3.60    6.90
  31  -3  -2   14.70    5.20
 -31  -3   2    3.90    5.70
  31   3  -2   -1.60    4.40
 -31   3   2   13.90    5.50
  29  -3  -2   -3.90    3.10
 -29  -3   2   13.00    6.60
 -29   3   2   -0.60    3.90
  29   3  -2   -2.00    3.70
  27  -3  -2   43.80    6.70
 -27  -3   2   63.49   10.90
  27   3  -2   54.19    9.60
 -27   3   2   49.50    8.20
  25  -3  -2   -5.50    2.60
 -25  -3   2    1.70    4.30
 -25   3   2    0.10    3.00
  25   3  -2    2.50    4.10
  23  -3  -2  186.98    9.90
 -23  -3   2  177.08   13.30
  23  -3  -2  162.98    8.20
 -23   3   2  169.48   10.30
  23   3  -2  211.68   14.30
  21  -3  -2   -0.20    2.40
  21  -3  -2    3.80    3.00
 -21  -3   2   -0.40    3.90
  21   3  -2    0.10    4.00
 -21   3   2    4.90    3.00
  21   3  -2    1.50    3.50
  19  -3  -2  226.68    8.80
 -19  -3   2  192.18   12.30
 -19   3   2  228.78   10.10
  19   3  -2  234.88   13.60
  19   3  -2  237.18   12.50
  17  -3  -2  194.18    8.40
 -17  -3   2  211.58   12.30
  17  -3  -2  198.08    4.30
 -17  -3   2  178.08   10.70
  17  -3  -2  196.78    7.70
 -17   3   2  198.28    8.60
  17   3  -2  205.58   11.00
  17   3  -2  205.08   13.50
  15  -3  -2   67.99    2.70
 -15  -3   2   69.09    6.40
 -15  -3   2   76.39    7.50
  15   3  -2   66.99    7.00
 -15   3   2   71.39    4.40
 -15   3   2   67.19    4.50
 -13  -3   2 1839.92   36.40
 -13  -3   2 1792.22   38.00
 -13  -3   2 1845.32   39.70
  13  -3  -2 1873.41   30.60
  13   3  -2 1833.12   39.10
 -13   3   2 1815.62   31.80
 -11  -3   2   15.90    4.10
 -11  -3   2   11.80    3.40
  11  -3  -2   14.50    1.70
 -11  -3   2   13.50    3.20
  11   3  -2   12.20    3.70
 -11   3   2   13.40    1.90
  -9  -3   2 1042.10   22.90
  -9  -3   2 1035.40   23.70
   9  -3  -2 1033.50   18.50
  -9   3   2 1033.40   18.30
   9   3  -2 1050.39   24.30
   9   3  -2 1057.09   24.50
   7  -3  -2  165.58    4.10
  -7  -3   2  169.18    7.30
  -7  -3   2  164.58    7.80
   7  -3  -2  176.78    5.30
  -7   3   2  171.88    4.60
   7   3  -2  180.78    8.00
  -7   3   2  166.68    5.30
   7   3  -2  172.18    9.20
  -5  -3   2  166.68    6.90
  -5  -3   2  158.98    7.10
  -5  -3   2  157.38    6.90
   5  -3  -2  156.38    5.30
  -5   3   2  158.68    4.20
   5   3  -2  153.88    6.90
   5   3  -2  160.28    7.20
  -5   3   2  161.68    5.30
   1  -3  -2 4547.75   69.29
  -1  -3   2 4417.56   68.19
  -1  -3   2 4395.16   69.09
   1  -3  -2 4354.56   66.89
   1  -3  -2 4293.27   67.49
  -1  -3   2 4442.36   69.99
   1  -3  -2 4271.77   66.29
  -1   3   2 4257.07   68.79
  -1   3   2 4410.96   67.39
   1   3  -2 4461.55   69.29
   1   3  -2 4266.17   69.39
   1   3  -2 4363.16   69.19
  -1  -3  -2 2723.03   44.50
  -1  -3  -2 2712.53   43.90
   1  -3   2 2656.63   39.90
   1  -3   2 2647.14   42.70
   1  -3   2 2662.03   44.20
  -1  -3  -2 2602.14   42.80
  -1  -3  -2 2702.43   43.80
   1   3   2 2620.44   44.30
  -1   3  -2 2682.93   42.80
  -1   3  -2 2665.73   42.30
   1   3   2 2670.53   43.70
  -1   3  -2 2657.43   43.80
   1   3   2 2647.73   43.50
  -3  -3  -2   18.00    3.00
   3  -3   2   19.20    2.40
  -3  -3  -2   19.10    2.90
  -3  -3  -2   17.10    2.60
  -3  -3  -2   20.70    3.00
   3  -3   2   17.20    1.80
   3   3   2   15.20    3.00
  -3   3  -2   15.60    1.00
  -3   3  -2   18.90    2.20
  -3   3  -2   15.10    1.60
   3   3   2   23.60    3.10
  -5  -3  -2   39.60    4.00
  -5  -3  -2   36.70    3.30
  -5  -3  -2   37.80    3.60
   5  -3   2   43.50    1.90
  -5   3  -2   45.80    1.70
   5   3   2   45.30    3.90
  -5   3  -2   42.70    2.90
   5   3   2   37.70    4.10
  -7  -3  -2   54.49    4.70
   7  -3   2   58.09    2.20
  -7  -3  -2   55.69    4.90
  -7  -3  -2   67.09    4.40
  -7   3  -2   58.09    2.60
   7   3   2   66.09    4.60
  -7   3  -2   59.29    2.20
   7   3   2   56.69    4.80
   9  -3   2   64.19    2.80
  -9  -3  -2   61.79    4.70
  -9  -3  -2   65.09    5.70
   9  -3   2   61.29    2.50
   9   3   2   61.49    5.00
   9   3   2   62.69    5.40
  -9   3  -2   59.99    2.30
  11  -3   2 2685.63   42.20
 -11  -3  -2 2621.14   47.00
 -11  -3  -2 2649.63   50.19
  11   3   2 2643.14   49.00
  11   3   2 2705.63   50.39
 -13  -3  -2   29.20    5.50
  13  -3   2   17.90    2.20
 -13  -3  -2   15.70    3.20
  13   3   2   16.30    4.50
  13   3   2   18.20    4.10
 -15  -3  -2    6.00    3.90
 -15  -3  -2    9.80    4.20
  15  -3   2    9.60    2.20
 -15  -3  -2    3.90    2.60
  15   3   2   10.30    4.50
  15   3   2    1.40    2.90
 -17  -3  -2  177.58   11.40
  17  -3   2  184.18    8.10
  17  -3   2  174.08    6.90
 -17  -3  -2  184.68    9.10
 -17  -3  -2  186.58   11.30
  17   3   2  192.08   10.40
  19  -3   2    5.70    2.30
 -19  -3  -2    8.10    3.70
 -19  -3  -2    3.90    4.20
 -19  -3  -2    1.40    4.10
  19   3   2    6.60    4.90
  19   3   2   11.60    4.20
 -21  -3  -2    1.10    3.40
 -21  -3  -2    5.40    4.10
  21  -3   2    1.50    2.40
  21   3   2   -3.70    4.10
  23  -3   2   14.40    3.20
  23  -3   2   10.30    3.80
 -23  -3  -2   18.80    5.60
  23   3   2    9.50    5.90
 -25  -3  -2   69.19   10.40
  25  -3   2   57.29    6.90
  25   3   2   60.59    9.90
  27  -3   2   12.60    4.20
 -27  -3  -2   16.00    7.80
  27   3   2   23.70    7.50
 -29  -3  -2   15.60    6.80
  29  -3   2   17.00    5.00
  29   3   2   19.20    6.90
 -29   3  -2   17.80    5.70
  31  -3   2   15.90    4.80
 -31  -3  -2   15.30    6.20
 -31   3  -2   17.40    6.00
  31   3   2    6.30    6.10
 -33  -3  -2  134.69   14.30
  33  -3   2  102.79   10.20
 -33   3  -2   88.59   11.50
  33   3   2  105.99   13.50
 -35  -3  -2   -8.90    5.80
 -35   3  -2    9.60    4.80
  35   3   2    6.00    6.20
 -34  -4   2   13.10    5.50
  34  -4  -2    6.00    5.00
  34   4  -2   14.60    6.80
 -34   4   2    5.60    5.00
  32  -4  -2   14.60    4.40
 -32  -4   2   29.10    8.50
 -32   4   2   29.30    5.90
  30  -4  -2   95.09   13.80
 -30  -4   2  120.99   12.60
  30   4  -2  123.09   12.90
 -30   4   2   97.99    9.80
 -28  -4   2  104.69   14.70
  28   4  -2   91.09   12.70
 -28   4   2   83.69    8.90
  26  -4  -2   14.60    4.00
 -26  -4   2   20.60    6.50
  26   4  -2   19.70    6.90
 -26   4   2   16.00    5.00
 -24  -4   2   17.40    6.40
  24  -4  -2   14.50    4.60
  24  -4  -2   10.80    3.20
  24   4  -2   19.50    6.10
 -24   4   2   15.90    4.50
 -22  -4   2  174.18   13.30
  22  -4  -2  158.98    8.40
  22   4  -2  172.18   12.80
 -22   4   2  170.08    9.20
  20  -4  -2   79.29    4.90
 -20  -4   2   76.89    9.90
 -20   4   2   88.39    6.50
  20   4  -2   87.59    8.50
  20   4  -2   89.39    9.70
  18  -4  -2   -0.30    1.70
  18  -4  -2   -0.50    0.50
 -18  -4   2   -2.30    3.40
  18   4  -2   -4.40    3.30
  18   4  -2    4.50    3.40
 -18   4   2   -0.10    2.10
  16  -4  -2  155.88    4.50
  16  -4  -2  159.48    5.80
 -16  -4   2  154.58   10.70
  16  -4  -2  148.49    6.20
 -16  -4   2  150.78    9.60
 -16  -4   2  168.38    9.40
  16   4  -2  156.18    9.80
  16   4  -2  151.48   10.60
 -16   4   2  155.18    6.60
  14  -4  -2   91.19    3.70
 -14  -4   2   92.59    7.90
  14  -4  -2   95.79    4.10
  14  -4  -2   96.39    4.30
 -14  -4   2  106.99    8.70
 -14  -4   2   89.79    7.00
  14   4  -2   93.99    8.40
 -12  -4   2  726.33   20.60
  12  -4  -2  746.53   13.60
  12  -4  -2  743.93   14.40
 -12  -4   2  746.43   20.00
  12   4  -2  702.53   21.20
 -12   4   2  732.63   13.60
 -12   4   2  722.53   15.00
 -10  -4   2   90.39    6.40
 -10  -4   2   89.59    7.10
  10  -4  -2   99.99    2.90
 -10  -4   2   97.99    6.80
  10  -4  -2   99.49    4.40
 -10   4   2   97.29    3.10
  10   4  -2   91.69    7.00
 -10   4   2   98.19    4.20
  10   4  -2   92.29    6.90
  -8  -4   2  890.21   22.40
  -8  -4   2  870.61   21.10
  -8  -4   2  892.31   21.60
   8  -4  -2  878.01   14.40
   8  -4  -2  892.51   17.60
  -8   4   2  896.51   14.90
  -8   4   2  853.31   17.30
   8   4  -2  895.81   22.30
   8   4  -2  902.31   22.30
  -6  -4   2  104.69    6.30
   6  -4  -2  105.19    3.10
  -6  -4   2  100.59    6.30
   6  -4  -2  101.39    4.70
  -6  -4   2  101.99    6.50
   6   4  -2  106.89    6.50
  -6   4   2   99.29    4.60
   6   4  -2  106.89    6.50
  -6   4   2  102.69    4.20
  -4  -4   2 1503.85   29.30
  -4  -4   2 1478.15   29.30
  -4  -4   2 1445.96   29.50
   4  -4  -2 1494.85   27.50
  -4   4   2 1522.65   24.60
  -4   4   2 1528.25   24.40
   4   4  -2 1526.25   30.10
   4   4  -2 1484.35   29.60
   2  -4  -2 4243.58   67.69
   2  -4  -2 4103.19   65.19
  -2  -4   2 4236.98   66.69
  -2  -4   2 4237.48   67.19
  -2  -4   2 4194.18   68.89
  -2  -4   2 4136.99   67.99
   2   4  -2 4105.59   68.29
  -2   4   2 4209.78   64.69
  -2   4   2 4111.19   64.89
   2   4  -2 4196.98   68.19
   0  -4   2  420.16   10.50
   0  -4   2  419.96    8.60
   0  -4   2  410.16   11.50
   0  -4  -2  399.16    9.10
   0  -4  -2  428.06   11.60
   0  -4   2  424.16    8.90
   0  -4  -2  410.66   10.40
   0  -4  -2  418.46   10.00
   0   4   2  403.36   10.10
   0   4  -2  433.66   10.80
   0   4  -2  412.76   10.60
   0   4   2  416.96   10.40
  -2  -4  -2  440.46   12.10
   2  -4   2  421.56   11.40
  -2  -4  -2  433.66   11.70
  -2  -4  -2  429.06   11.50
  -2  -4  -2  434.36   10.70
   2  -4   2  432.46    9.80
   2   4   2  455.95   12.10
  -2   4  -2  446.36   10.10
   2   4   2  433.06   11.40
  -2   4  -2  446.46    9.70
   4  -4   2  177.28    6.60
  -4  -4  -2  167.88    7.50
   4  -4   2  171.88    4.70
  -4  -4  -2  170.08    7.50
  -4  -4  -2  165.78    7.40
  -4  -4  -2  177.28    7.00
   4   4   2  181.78    7.90
  -4   4  -2  167.68    6.10
   4   4   2  185.08    7.40
  -4   4  -2  180.18    4.80
  -4   4  -2  170.98    3.50
   6  -4   2    8.20    2.00
   6  -4   2   10.50    1.00
  -6  -4  -2   15.50    3.50
  -6  -4  -2    9.90    3.20
  -6  -4  -2   14.30    3.10
  -6   4  -2    9.10    1.70
   6   4   2    7.50    2.50
   6   4   2   13.80    3.30
  -6   4  -2    9.90    0.90
  -8  -4  -2  197.18    9.40
  -8  -4  -2  199.38    8.60
  -8  -4  -2  205.78    9.30
   8   4   2  218.78    9.10
  -8   4  -2  193.98    5.90
   8   4   2  209.88    9.70
  10  -4   2   23.60    1.40
 -10  -4  -2   26.20    4.80
 -10  -4  -2   21.90    4.40
 -10  -4  -2   24.20    3.80
  10  -4   2   21.90    1.40
  10   4   2   21.50    4.00
 -10   4  -2   27.00    2.10
  10   4   2   24.80    4.70
  12  -4   2  118.49    3.50
 -12  -4  -2  117.89    8.20
 -12  -4  -2  113.59    8.20
 -12  -4  -2  118.89    7.30
  12  -4   2  115.19    4.00
  12   4   2  126.89    8.60
  12   4   2  121.09    7.80
 -12   4  -2  116.79    3.30
  14  -4   2   85.09    3.40
 -14  -4  -2   90.69    8.00
 -14  -4  -2   84.99    6.40
  14  -4   2   84.99    4.10
 -14  -4  -2   71.39    7.60
  14   4   2   83.19    8.20
  14   4   2   90.39    7.10
 -16  -4  -2   18.10    4.60
  16  -4   2   18.70    2.80
 -16  -4  -2   15.30    5.40
  16  -4   2   17.80    2.20
  16   4   2   20.80    5.10
  16   4   2   16.40    4.50
 -18  -4  -2  103.19    7.90
  18  -4   2   97.29    4.70
 -18  -4  -2  110.09    9.60
 -18  -4  -2   84.89    9.10
  18   4   2  100.89    8.30
  18   4   2   80.39    8.70
 -20  -4  -2   79.79    8.90
  20  -4   2   84.59    4.90
 -20  -4  -2   80.09    7.50
  20   4   2   86.99   10.30
 -22  -4  -2   -2.80    3.50
  22  -4   2   -0.30    2.00
 -22  -4  -2   -1.70    3.10
  22   4   2   -3.50    4.20
 -24  -4  -2   25.00    7.20
  24  -4   2   25.00    3.60
 -24  -4  -2   18.80    4.80
  24   4   2   24.40    7.10
  26  -4   2   50.29    6.20
 -26  -4  -2   49.80    9.50
  26   4   2   41.30    9.10
 -28  -4  -2    1.60    5.20
  28  -4   2   11.70    3.80
  28   4   2    2.80    6.30
 -30  -4  -2   67.89   11.60
 -30   4  -2   78.49    9.90
  30   4   2   63.69   10.60
 -32  -4  -2    7.30    6.30
 -32   4  -2   21.60    6.50
  32   4   2   29.30    8.30
 -34  -4  -2   14.40    8.50
 -34   4  -2    0.30    5.20
  34   4   2   13.70    7.50
 -33  -5   2   11.00    8.70
  33   5  -2    6.00    6.20
 -33   5   2    3.90    4.40
 -31  -5   2    7.40    6.60
  31  -5  -2    0.10    2.90
  31   5  -2    7.10    6.90
 -31   5   2    3.30    3.90
 -29  -5   2   75.39   12.40
  29  -5  -2   80.79    6.80
 -29   5   2   86.09    9.20
  27  -5  -2    9.40    3.00
 -27  -5   2   11.90    5.30
  27   5  -2   15.70    6.30
 -27   5   2   18.90    5.10
 -25  -5   2  299.27   18.40
  25  -5  -2  286.47    9.30
  25  -5  -2  277.47   10.40
  25   5  -2  279.77   17.30
 -25   5   2  287.27   13.10
  23  -5  -2   17.90    3.10
  23  -5  -2   14.40    2.60
 -23  -5   2   13.20    6.10
  23   5  -2   26.20    6.90
 -23   5   2   17.30    4.10
  21  -5  -2   44.30    4.00
 -21  -5   2   54.09    9.70
  21  -5  -2   42.50    3.40
 -21   5   2   52.09    5.10
  21   5  -2   56.39    8.70
  19  -5  -2  133.79    5.40
  19  -5  -2  135.99    5.00
 -19  -5   2  153.08   12.20
  19   5  -2  139.29   11.50
  19   5  -2  130.69   10.50
 -19   5   2  136.19    6.90
  17  -5  -2   52.99    3.00
  17  -5  -2   51.29    2.90
 -17  -5   2   53.49    9.20
  17  -5  -2   45.10    2.70
 -17  -5   2   47.00    7.20
  17   5  -2   63.39    9.10
 -17   5   2   47.10    4.00
  17   5  -2   45.30    7.10
  15  -5  -2   10.50    1.90
 -15  -5   2   13.80    5.20
  15  -5  -2   12.20    1.40
  15  -5  -2   12.30    1.40
 -15  -5   2   19.00    4.90
  15   5  -2   11.40    4.00
  15   5  -2   13.00    4.90
 -13  -5   2  395.36   14.90
 -13  -5   2  333.07   15.10
  13  -5  -2  378.26    9.60
 -13  -5   2  337.67   14.20
  13   5  -2  364.56   14.70
 -13   5   2  362.36    9.80
  13   5  -2  390.56   16.00
 -11  -5   2  651.03   20.70
 -11  -5   2  642.74   18.90
  11  -5  -2  605.44   13.90
 -11  -5   2  577.04   18.40
  11   5  -2  583.74   19.00
  11   5  -2  607.24   19.70
  -9  -5   2   36.30    5.10
  -9  -5   2   42.20    5.40
   9  -5  -2   39.50    3.40
  -9  -5   2   34.50    5.40
   9   5  -2   47.80    6.40
   9   5  -2   39.30    6.50
   7  -5  -2   87.29    2.90
  -7  -5   2   86.99    6.50
  -7  -5   2   96.79    6.90
  -7  -5   2   81.49    6.40
  -7  -5   2   76.19    6.10
   7  -5  -2   88.89    5.00
   7   5  -2   84.49    6.40
   7   5  -2   80.49    6.60
  -7   5   2   91.99    3.10
  -5  -5   2  446.16   14.20
  -5  -5   2  432.36   13.60
  -5  -5   2  424.76   13.30
   5  -5  -2  451.25   12.20
  -5   5   2  436.86    9.40
   5   5  -2  446.16   14.20
  -5   5   2  442.56    9.10
  -5   5   2  458.25    9.30
   5   5  -2  455.85   14.20
   3  -5  -2  246.48    8.80
  -3  -5   2  257.47    9.20
  -3  -5   2  239.78    9.80
  -3  -5   2  239.88    8.80
  -3  -5   2  248.28    8.50
  -3   5   2  241.28    6.70
  -3   5   2  230.18    6.70
   3   5  -2  235.38    9.30
  -1  -5   2 5556.54   89.79
  -1  -5   2 5576.74   85.39
   1  -5  -2 5462.85   86.39
   1  -5  -2 5478.55   88.69
  -1  -5   2 5462.55   87.39
   1  -5  -2 5428.46   83.39
  -1  -5   2 5503.05   84.69
   1  -5  -2 5508.15   82.89
  -1   5   2 5607.24   86.19
   1   5  -2 5438.36   88.39
  -1   5   2 5483.15   85.79
   1   5  -2 5428.36   87.99
  -1  -5  -2   45.20    4.30
   1  -5   2   49.60    3.60
   1  -5   2   43.00    4.50
  -1  -5  -2   43.10    3.60
  -1  -5  -2   41.80    3.20
  -1  -5  -2   48.70    4.80
   1   5   2   50.29    4.00
  -1   5  -2   49.20    4.00
   1   5   2   47.70    4.40
   1   5   2   51.39    4.50
  -1   5  -2   49.99    3.80
  -3  -5  -2 3727.23   60.59
   3  -5   2 3653.63   61.79
  -3  -5  -2 3682.23   62.29
  -3  -5  -2 3742.23   63.49
   3  -5   2 3668.13   58.09
   3   5   2 3750.02   63.39
  -3   5  -2 3659.03   58.49
   3   5   2 3669.63   62.69
   3   5   2 3676.43   61.79
  -3   5  -2 3656.73   58.19
  -5  -5  -2   31.80    4.30
   5  -5   2   19.50    3.20
  -5  -5  -2   21.20    4.00
  -5  -5  -2   20.60    3.70
   5   5   2   23.60    4.30
  -5   5  -2   22.00    1.50
  -5   5  -2   18.80    1.90
   5   5   2   24.20    4.80
   5   5   2   24.30    3.70
  -7  -5  -2    0.10    2.20
  -7  -5  -2   -1.20    2.30
   7  -5   2    1.50    1.70
  -7  -5  -2    2.70    2.70
   7   5   2   -0.40    2.00
   7   5   2    2.50    2.40
  -9  -5  -2  390.46   13.50
  -9  -5  -2  370.06   14.30
   9  -5   2  414.06   10.80
  -9  -5  -2  380.36   13.80
   9   5   2  399.36   17.20
  -9   5  -2  390.26   10.00
   9   5   2  395.86   13.70
 -11  -5  -2    2.30    3.90
 -11  -5  -2    6.10    3.10
 -11  -5  -2    9.10    4.30
 -11   5  -2    6.10    1.60
  11   5   2    4.30    2.90
  11   5   2    3.70    3.30
 -13  -5  -2  156.28    9.30
 -13  -5  -2  170.58   10.70
 -13  -5  -2  174.08   10.40
  13   5   2  159.78    9.70
  13   5   2  137.29    9.90
 -15  -5  -2   13.10    5.60
 -15  -5  -2   20.40    4.50
 -15  -5  -2   27.50    6.00
  15   5   2   21.50    5.60
  15   5   2   13.40    4.20
 -17  -5  -2  507.25   20.20
  17  -5   2  479.25   10.20
  17  -5   2  453.75    9.30
 -17  -5  -2  485.85   17.00
 -17  -5  -2  449.56   18.50
  17   5   2  442.46   18.90
  17   5   2  446.06   17.40
 -19  -5  -2   32.70    5.90
  19  -5   2   31.60    3.10
  19  -5   2   36.10    2.70
 -19  -5  -2   38.60    8.10
  19   5   2   23.40    5.20
  19   5   2   29.60    6.90
 -21  -5  -2    6.70    5.10
 -21  -5  -2    8.80    4.50
  21  -5   2   13.40    2.50
  21  -5   2   14.10    2.10
  21   5   2    7.50    5.10
 -23  -5  -2   32.90    6.60
 -23  -5  -2   45.50    8.30
  23  -5   2   36.50    4.20
  23   5   2   38.00    8.80
  25  -5   2    6.80    2.70
  25  -5   2    9.40    2.40
 -25  -5  -2    6.90    4.30
 -25  -5  -2    2.70    5.10
  25   5   2    9.70    6.10
  27  -5   2   45.00    5.40
 -27  -5  -2   58.99   11.20
  27   5   2   49.90    9.50
 -29  -5  -2   21.90    7.40
  29  -5   2   13.10    3.90
  29   5   2   12.70    6.40
 -29   5  -2   13.80    5.00
  31  -5   2   11.90    4.10
 -31  -5  -2   11.90    6.50
  31   5   2    2.50    5.70
 -31   5  -2   19.10    6.40
 -33  -5  -2   -1.90    5.30
 -33   5  -2    2.40    4.20
  33   5   2    2.10    6.20
 -32  -6   2   49.00   17.00
 -32   6   2   41.10    7.60
  32   6  -2   35.80    9.50
 -30  -6   2   59.59   11.50
 -30   6   2   52.99    8.20
  30   6  -2   69.99   11.50
  28  -6  -2   12.90    2.20
 -28  -6   2    9.80    5.50
  28   6  -2    3.40    6.00
 -28   6   2   11.90    4.90
 -26  -6   2   25.70    7.60
 -26   6   2   41.50    6.40
 -24  -6   2  220.28   16.30
  24  -6  -2  204.88    5.40
  24   6  -2  230.98   16.20
 -24   6   2  195.98   10.00
 -22  -6   2  238.38   15.70
  22   6  -2  224.28   15.30
 -22   6   2  221.78    9.60
 -20  -6   2  310.17   17.80
 -20   6   2  345.87   10.90
  20   6  -2  318.07   17.60
 -18  -6   2   20.80    6.10
  18  -6  -2   22.50    2.60
 -18  -6   2   29.30    6.90
  18   6  -2   14.90    5.50
 -18   6   2   26.40    3.40
  18   6  -2   38.90    7.90
 -16  -6   2    9.40    5.20
 -16  -6   2   20.30    5.80
 -16  -6   2    4.80    4.30
  16  -6  -2   12.10    2.30
 -16   6   2   12.60    2.20
 -16   6   2    3.70    2.00
  16   6  -2    6.30    4.90
 -14  -6   2  153.08   11.30
 -14  -6   2  166.58   13.10
  14  -6  -2  163.08    6.60
 -14  -6   2  172.88   10.70
  14   6  -2  166.98   10.60
  14   6  -2  155.58   11.10
 -12  -6   2  366.06   16.20
 -12  -6   2  399.86   15.70
 -12  -6   2  393.16   16.00
  12  -6  -2  387.26   11.20
  12   6  -2  416.26   16.10
  12   6  -2  406.66   16.90
 -10  -6   2  382.86   15.50
 -10  -6   2  369.06   14.40
  10  -6  -2  371.76   11.20
 -10  -6   2  381.26   15.00
 -10  -6   2  389.06   15.00
  10   6  -2  355.46   14.80
  10   6  -2  385.26   14.80
  10   6  -2  358.86   15.10
   8  -6  -2  283.67   10.00
  -8  -6   2  285.87   12.00
  -8  -6   2  262.77   12.00
  -8  -6   2  281.27   12.00
  -8  -6   2  268.27   12.10
  -8   6   2  282.87    5.80
  -8   6   2  276.77    6.20
  -8   6   2  283.17    5.80
   8   6  -2  300.57   12.50
   8   6  -2  293.17   12.90
  -8   6   2  276.07    6.60
   8   6  -2  310.77   13.10
  -6  -6   2  310.97   12.00
  -6  -6   2  318.57   11.70
   6  -6  -2  319.47   10.90
  -6  -6   2  323.87   13.00
  -6  -6   2  333.47   12.50
   6   6  -2  311.87   12.60
   6   6  -2  323.67   12.30
  -6   6   2  331.27    8.00
   6   6  -2  323.67   12.90
  -6   6   2  315.77    8.00
  -6   6   2  323.77    7.40
  -6   6   2  317.67    7.50
  -4  -6   2  287.97   11.90
  -4  -6   2  276.77   10.30
  -4  -6   2  279.47    9.90
   4  -6  -2  282.57   10.40
  -4  -6   2  280.87   10.50
  -4   6   2  270.57    7.50
  -4   6   2  268.27    7.70
   4   6  -2  284.77   11.20
   4   6  -2  267.87   11.10
  -4   6   2  278.77    8.20
  -2  -6   2 3553.44   63.39
  -2  -6   2 3535.35   58.79
   2  -6  -2 3496.35   61.79
  -2  -6   2 3587.14   57.79
  -2  -6   2 3565.04   60.79
   2   6  -2 3588.34   62.39
  -2   6   2 3612.34   57.99
  -2   6   2 3555.34   58.59
   2   6  -2 3622.14   61.89
  -2   6   2 3599.64   59.09
   0  -6  -2  121.69    5.00
   0  -6  -2  116.19    7.30
   0  -6   2  119.39    3.80
   0  -6   2  116.89    3.30
   0  -6  -2  117.59    4.40
   0  -6   2  128.99    7.60
   0  -6   2  121.99    6.00
   0   6  -2  126.29    6.60
   0   6  -2  118.29    6.10
   0   6   2  110.59    6.40
   0   6  -2  117.89    6.40
   0   6   2  111.99    6.40
   0   6   2  114.19    5.90
  -2  -6  -2  721.43   19.50
   2  -6   2  761.52   19.20
  -2  -6  -2  735.13   17.60
  -2  -6  -2  722.83   16.10
  -2   6  -2  747.93   16.90
  -2   6  -2  722.63   16.00
   2   6   2  754.02   18.90
   2   6   2  752.32   17.90
  -2   6  -2  772.12   16.80
   2   6   2  748.93   19.30
  -4  -6  -2 1382.76   29.20
  -4  -6  -2 1336.67   29.90
  -4  -6  -2 1360.96   27.20
   4  -6   2 1348.97   28.30
   4   6   2 1363.26   28.50
  -4   6  -2 1338.57   24.60
   4   6   2 1324.27   32.60
  -4   6  -2 1369.46   24.00
  -4   6  -2 1357.46   24.50
   4   6   2 1364.46   30.30
  -6  -6  -2    4.20    3.00
   6  -6   2    0.90    2.20
  -6  -6  -2   -3.00    2.00
   6   6   2    2.90    2.70
  -6   6  -2    0.90    1.00
  -6   6  -2    2.10    1.20
  -6   6  -2    1.00    1.10
  -6   6  -2    0.60    0.90
  -8  -6  -2  594.14   18.20
   8  -6   2  588.64   15.30
  -8  -6  -2  569.04   18.40
  -8  -6  -2  575.84   17.30
   8   6   2  598.14   17.80
   8   6   2  579.14   18.70
 -10  -6  -2   60.49    7.90
  10  -6   2   47.70    4.30
 -10  -6  -2   50.49    6.80
 -10  -6  -2   46.90    6.40
  10   6   2   34.40    5.50
  10   6   2   57.59    7.70
 -12  -6  -2   24.70    5.70
 -12  -6  -2   13.70    4.20
 -12  -6  -2   10.60    3.90
  12   6   2    8.90    4.30
  12   6   2   11.30    4.30
 -14  -6  -2  162.08   10.20
 -14  -6  -2  165.98   11.40
 -14  -6  -2  167.38   10.60
  14   6   2  171.48   12.00
 -14   6  -2  159.78    5.50
  14   6   2  161.28   10.20
 -16  -6  -2   39.20    7.50
 -16  -6  -2   19.00    5.10
 -16  -6  -2   30.40    7.20
 -16   6  -2   22.30    2.00
  16   6   2   30.10    6.20
  16   6   2   33.90    7.50
 -18  -6  -2   25.10    5.60
 -18  -6  -2   34.80    7.90
  18   6   2   35.60    7.40
  18   6   2   37.90    6.80
 -20  -6  -2    3.90    3.90
 -20  -6  -2   12.30    5.00
  20   6   2    6.70    5.20
 -22  -6  -2   23.10    6.00
  22   6   2   28.00    7.90
 -24  -6  -2   20.00    6.00
 -24  -6  -2   45.60    9.40
  24   6   2   25.30    7.70
 -26  -6  -2   55.19   10.50
 -26  -6  -2   60.99    8.90
  26   6   2   53.29   10.10
 -28  -6  -2   21.40    7.60
  28  -6   2   14.10    2.20
  28  -6   2   11.00    4.10
  28   6   2   17.50    6.60
 -30  -6  -2   16.90    6.80
  30  -6   2   10.70    3.00
 -30   6  -2   21.30    5.60
 -30   6  -2    1.70    4.90
  30   6   2    8.60    6.10
 -32  -6  -2   21.30    7.30
  32   6   2   12.70    7.10
 -32   6  -2    7.10    4.10
  31   7  -2   -2.00    5.80
 -31   7   2    4.30    4.00
 -29  -7   2    4.60    6.10
 -29   7   2    7.10    3.90
  29   7  -2    8.60    5.00
 -27  -7   2    5.70    5.90
 -27   7   2    2.50    3.30
  27   7  -2   -6.20    4.70
 -25  -7   2   14.30    6.60
 -25   7   2   18.10    4.30
  25   7  -2   12.50    6.30
 -23  -7   2   82.39   12.40
  23   7  -2   93.19   14.70
 -23   7   2   82.49    6.20
 -21  -7   2  182.28   14.40
  21   7  -2  172.28   14.00
 -21   7   2  195.88    8.00
 -19  -7   2  813.62   26.70
 -19  -7   2  767.72   28.30
  19  -7  -2  770.22   16.20
  19   7  -2  829.42   29.10
 -19   7   2  754.12   16.70
  17  -7  -2  384.26   10.90
 -17  -7   2  409.06   19.20
 -17  -7   2  395.16   18.20
 -17   7   2  394.16    9.20
  17   7  -2  346.47   16.70
  17   7  -2  382.56   18.80
 -15  -7   2  -12.40    4.50
 -15  -7   2    1.80    4.50
 -15  -7   2   -4.60    3.60
  15  -7  -2    0.60    2.50
  15   7  -2   -1.80    4.30
  15   7  -2    0.10    4.50
 -13  -7   2    3.00    4.40
  13  -7  -2    7.00    2.80
 -13  -7   2    4.10    4.70
 -13  -7   2    9.10    4.90
  13   7  -2    3.50    3.60
  13   7  -2   11.60    4.70
 -11  -7   2  116.39    9.60
 -11  -7   2  110.19    9.40
  11  -7  -2  111.79    6.70
 -11  -7   2  106.79    8.90
  11   7  -2  106.59    9.40
  11   7  -2  109.09    8.80
  -9  -7   2   90.79    7.80
  -9  -7   2   85.49    8.20
   9  -7  -2   89.29    6.20
  -9  -7   2   83.89    7.70
   9   7  -2   92.89    8.10
  -9   7   2   84.49    3.40
   9   7  -2   79.49    7.90
   9   7  -2   99.79    8.10
  -7  -7   2  474.35   17.40
   7  -7  -2  472.65   14.60
  -7  -7   2  487.55   16.40
  -7  -7   2  506.35   15.90
  -7   7   2  483.85   10.50
  -7   7   2  471.25    9.80
  -7   7   2  485.25   10.70
   7   7  -2  492.75   17.50
   7   7  -2  461.05   17.10
   7   7  -2  484.75   16.30
  -5  -7   2    0.50    2.80
  -5  -7   2    5.00    3.50
   5  -7  -2    0.40    2.50
  -5  -7   2    3.30    2.80
  -5   7   2    1.10    1.40
   5   7  -2    3.50    3.10
  -5   7   2    0.70    1.80
  -5   7   2   -0.50    1.70
   5   7  -2    0.90    2.80
   5   7  -2    1.00    2.20
  -3  -7   2   49.00    4.70
   3  -7  -2   43.90    5.60
  -3  -7   2   43.20    6.00
  -3  -7   2   39.60    4.00
  -3   7   2   47.80    4.40
  -3   7   2   47.00    3.90
   3   7  -2   49.30    5.70
   3   7  -2   64.19    6.20
   3   7  -2   49.60    5.50
  -3   7   2   47.60    4.40
   1  -7  -2  110.69    8.80
  -1  -7   2   98.89    3.80
  -1  -7   2   96.29    4.10
   1   7  -2   99.79    6.30
  -1   7   2   97.99    5.60
  -1   7   2  104.29    6.60
   1   7  -2   93.99    6.60
   1   7  -2   96.99    7.80
  -1   7   2  103.19    6.40
  -1  -7  -2   85.79    4.90
  -1  -7  -2   90.29    4.40
  -1  -7  -2   86.49    6.90
   1  -7   2   79.79    7.10
  -1   7  -2   98.79    5.60
  -1   7  -2   93.49    6.10
   1   7   2   96.49    7.20
   1   7   2   85.09    5.80
  -1   7  -2  100.69    9.60
   1   7   2   97.09    6.80
  -3  -7  -2  149.69    8.90
   3  -7   2  132.49    8.20
  -3  -7  -2  149.59    8.70
  -3  -7  -2  141.09    7.40
   3   7   2  132.59    7.50
  -3   7  -2  137.99    6.40
   3   7   2  135.59    8.20
   3   7   2  149.29    9.10
  -3   7  -2  129.59    6.40
  -3   7  -2  137.09    5.90
   5  -7   2  121.29    7.60
  -5  -7  -2  112.59    8.20
  -5  -7  -2  114.19    7.70
  -5  -7  -2  116.19    6.70
  -5   7  -2  115.09    5.20
  -5   7  -2  113.99    4.50
   5   7   2  129.39    8.60
   5   7   2  101.89    7.20
  -5   7  -2  116.89    5.00
   7  -7   2   86.69    6.60
  -7  -7  -2   83.19    7.20
  -7  -7  -2   93.19    6.80
  -7  -7  -2   88.59    7.80
   7   7   2   85.39    6.90
   7   7   2   92.49    8.10
  -7   7  -2   87.19    3.90
  -7   7  -2   86.39    3.80
   9  -7   2  258.97   10.30
  -9  -7  -2  238.18   11.30
  -9  -7  -2  218.58   11.80
  -9  -7  -2  244.68   12.50
   9   7   2  249.38   13.10
   9   7   2  260.57   11.90
 -11  -7  -2   -1.60    3.20
 -11  -7  -2   -2.80    3.60
 -11  -7  -2    6.30    4.00
  11   7   2   -4.00    3.60
  11   7   2   -5.30    2.30
 -13  -7  -2  104.39    9.00
 -13  -7  -2  110.39   10.00
 -13  -7  -2  113.79    9.30
  13   7   2  118.69   10.10
  13   7   2  100.69    9.00
 -15  -7  -2   48.90    7.60
 -15  -7  -2   51.69    7.80
 -15  -7  -2   50.19    8.80
  15   7   2   48.10    8.00
  15   7   2   39.30    7.10
 -17  -7  -2   74.69   10.00
 -17  -7  -2   54.89    7.90
  17   7   2   70.29   10.40
 -17   7  -2   53.79    3.30
  17   7   2   46.00    8.00
 -19  -7  -2   11.60    5.20
 -19  -7  -2   34.20    7.70
  19   7   2   32.60    8.40
 -21  -7  -2    5.80    4.20
 -21  -7  -2    5.90    5.30
  21   7   2    5.70    5.10
 -23  -7  -2    7.60    5.00
 -23  -7  -2    3.60    6.10
  23   7   2    5.90    5.70
 -25  -7  -2  202.88   14.20
 -25  -7  -2  176.68   15.00
  25   7   2  180.88   15.70
 -27  -7  -2   25.30    6.60
 -27  -7  -2   19.50    7.60
  27   7   2   20.40    8.30
 -29  -7  -2   18.90    7.80
  29   7   2   19.10    6.90
 -29   7  -2    7.20    3.80
 -31  -7  -2   -2.50    4.90
 -31   7  -2   -2.30    3.00
  31   7   2    4.40    6.40
 -30  -8   2    1.20    4.80
 -30   8   2   13.70    4.60
  30   8  -2   13.50    7.30
 -28  -8   2    5.40    5.40
 -28   8   2   12.50    3.50
  28   8  -2   15.40    6.80
 -26  -8   2   79.19   13.30
  26   8  -2   70.69   11.70
 -26   8   2   73.69    6.10
 -24  -8   2    4.30    5.40
 -24   8   2    3.30    2.70
  24   8  -2   -0.50    4.80
 -22  -8   2  139.99   13.30
 -22   8   2  137.59    6.90
  22   8  -2  159.18   14.80
  20  -8  -2  263.77    8.60
  20   8  -2  292.67   17.80
 -20   8   2  259.87    8.30
  18  -8  -2  749.33   17.60
 -18  -8   2  682.03   25.80
 -18  -8   2  764.42   28.10
  18   8  -2  770.22   28.70
 -18   8   2  703.13   14.60
 -16  -8   2  119.39   10.90
 -16  -8   2  131.39   11.60
  16  -8  -2  117.99    6.80
  16   8  -2  122.49   11.80
  16   8  -2  115.09   10.40
  14  -8  -2  253.97   10.40
 -14  -8   2  247.48   14.90
 -14  -8   2  238.68   14.30
 -14  -8   2  240.68   13.80
  14   8  -2  235.28   14.50
  14   8  -2  241.28   13.60
  12  -8  -2  367.06   12.80
 -12  -8   2  360.96   16.80
 -12  -8   2  371.66   17.10
 -12  -8   2  346.67   15.80
 -12   8   2  347.57    7.90
  12   8  -2  369.76   17.30
  12   8  -2  365.26   16.20
 -10  -8   2  117.79    9.90
  10  -8  -2  130.39    8.10
 -10  -8   2   95.29   10.70
 -10  -8   2  130.89    9.30
  10   8  -2  131.19    9.80
 -10   8   2  131.69    4.70
  10   8  -2  140.99   10.90
  -8  -8   2  629.84   19.10
  -8  -8   2  681.23   22.60
   8  -8  -2  663.23   21.30
  -8  -8   2  653.73   22.60
  -8   8   2  632.84   12.30
   8   8  -2  650.73   21.70
  -8   8   2  637.24   13.90
   8   8  -2  605.94   30.50
  -8   8   2  640.14   12.00
   8   8  -2  674.33   20.70
  -6  -8   2   28.50    6.20
  -6  -8   2   56.69    7.00
  -6  -8   2   48.80    5.80
   6  -8  -2   38.00    5.60
  -6   8   2   45.50    3.20
   6   8  -2   38.50    6.40
  -6   8   2   40.20    4.10
   6   8  -2   55.99    7.80
  -6   8   2   39.50    3.70
   6   8  -2   40.70    5.80
  -4  -8   2  945.61   26.60
  -4  -8   2  928.91   22.00
   4  -8  -2  985.70   24.80
   4   8  -2  961.30   25.50
  -4   8   2  929.61   19.40
  -4   8   2  966.40   23.30
   4   8  -2  943.61   23.90
   4   8  -2  966.30   25.90
  -4   8   2  948.71   21.20
   2  -8  -2   10.50    4.50
  -2  -8   2   12.50    2.30
  -2  -8   2    8.40    4.70
  -2  -8   2   10.60    2.30
  -2   8   2   11.20    2.70
   2   8  -2   16.50    3.80
  -2   8   2   12.10    4.20
  -2   8   2   11.90    3.50
   2   8  -2   10.40    3.80
   2   8  -2   13.80    3.80
   0  -8  -2   62.79    7.50
   0  -8   2   77.09    7.50
   0   8  -2   71.99    5.70
   0   8   2   80.89    6.70
   0   8  -2   72.59    6.30
   0   8   2   58.19    6.50
   0   8   2   72.79    5.60
   0   8  -2   85.09    6.70
  -2  -8  -2  432.16   12.30
   2  -8   2  427.26   16.00
  -2  -8  -2  430.46   16.30
  -2  -8  -2  436.16   11.10
  -2   8  -2  428.36   12.30
   2   8   2  439.96   16.20
   2   8   2  412.76   13.70
  -2   8  -2  434.46   13.20
   2   8   2  449.06   15.30
  -2   8  -2  422.16   13.60
  -4  -8  -2   31.80    5.10
   4  -8   2   38.90    6.10
  -4  -8  -2   28.20    5.50
  -4  -8  -2   36.60    4.60
  -4   8  -2   33.30    3.60
   4   8   2   31.20    4.80
  -4   8  -2   36.20    4.00
   4   8   2   30.80    5.30
  -4   8  -2   42.10    4.10
  -6  -8  -2  290.77   12.60
  -6  -8  -2  283.47   13.70
   6  -8   2  280.67   12.30
  -6  -8  -2  289.47   11.20
  -6   8  -2  285.27    9.20
  -6   8  -2  280.67    7.20
   6   8   2  274.37   12.20
  -6   8  -2  296.57    7.80
   6   8   2  299.97   14.00
  -8  -8  -2    4.10    3.60
  -8  -8  -2    4.60    4.10
  -8  -8  -2    6.80    4.50
   8  -8   2    3.30    3.40
   8   8   2    6.80    4.00
   8   8   2    6.60    4.40
  -8   8  -2    6.90    1.80
 -10  -8  -2    6.50    5.20
 -10  -8  -2    4.40    3.80
  10  -8   2    8.70    3.50
 -10  -8  -2    3.90    4.00
  10   8   2   11.30    4.50
 -10   8  -2   10.00    1.70
 -10   8  -2    7.50    1.90
  10   8   2    9.00    4.90
 -12  -8  -2  503.45   20.20
 -12  -8  -2  459.05   17.40
 -12  -8  -2  507.95   19.60
  12   8   2  482.85   18.30
  12   8   2  470.65   20.20
 -14  -8  -2   35.90    6.90
 -14  -8  -2   39.40    7.40
 -14  -8  -2   28.50    7.30
  14   8   2   26.60    6.20
  14   8   2   28.50    6.20
 -16  -8  -2   18.40    5.70
 -16  -8  -2   34.20    7.50
  16   8   2   19.00    5.40
  16   8   2   18.20    6.40
 -18  -8  -2   31.40    7.90
 -18  -8  -2   29.10    7.00
  18   8   2   29.80    8.30
 -18   8  -2   23.60    3.00
 -20  -8  -2    4.20    5.40
 -20  -8  -2    7.50    5.10
  20   8   2    9.10    5.50
 -22  -8  -2    3.90    5.70
 -22  -8  -2    8.50    6.20
  22   8   2    2.70    4.20
 -24  -8  -2    1.40    4.60
 -24  -8  -2    1.80    5.40
  24   8   2    6.00    5.90
 -26  -8  -2   48.40    9.10
 -26  -8  -2   34.70    9.50
  26   8   2   55.89   11.20
 -26   8  -2   30.00    5.50
 -28  -8  -2   26.30    8.30
  28   8   2   17.00    7.80
 -28   8  -2   13.50    4.60
 -30  -8  -2   18.40    7.60
  30   8   2    7.30    6.70
 -30   8  -2    4.80    3.90
 -29  -9   2    6.30    6.30
 -29   9   2    9.30    3.70
 -27  -9   2   18.30    8.10
  27   9  -2   15.20    6.40
 -27   9   2   15.20    4.00
 -25  -9   2    1.00    4.90
  25   9  -2   10.90    7.00
 -25   9   2    4.90    2.70
 -23  -9   2    0.80    5.00
 -23   9   2    4.60    2.00
  23   9  -2    9.90    5.40
 -21  -9   2   82.59   12.10
 -21   9   2   57.69    4.00
  21   9  -2   78.59   12.00
 -19  -9   2   68.49   11.10
  19  -9  -2   57.29    5.40
 -19  -9   2   62.89   10.10
 -19   9   2   64.39    3.60
  19   9  -2   66.69   10.80
 -17  -9   2  105.29   12.10
  17  -9  -2  113.39    7.40
 -17  -9   2  109.49   11.00
  17   9  -2  131.49   12.00
 -15  -9   2   -0.20    4.30
  15  -9  -2    2.60    2.70
 -15  -9   2    1.30    4.50
 -15   9   2    6.20    1.50
  15   9  -2   -6.80    3.40
  15   9  -2   -0.80    4.40
  13  -9  -2  185.88   10.50
 -13  -9   2  192.18   12.70
 -13  -9   2  190.58   12.00
 -13  -9   2  179.38   13.10
  13   9  -2  198.18   13.90
  13   9  -2  196.48   12.70
 -13   9   2  179.18    5.50
 -11  -9   2   55.69    8.50
 -11  -9   2   59.89    8.80
  11  -9  -2   58.69    6.70
  11   9  -2   45.80    7.80
  11   9  -2   45.90    7.40
 -11   9   2   50.89    3.40
  -9  -9   2  107.79    9.20
  -9  -9   2  121.49   10.80
   9  -9  -2  104.09    7.90
  -9  -9   2   98.39    7.90
   9   9  -2  108.69    9.70
   9   9  -2  117.49    9.60
  -9   9   2  112.89    5.60
  -7  -9   2  786.12   22.30
  -7  -9   2  775.12   25.40
   7  -9  -2  808.82   22.80
  -7  -9   2  785.92   20.50
   7   9  -2  768.02   23.00
   7   9  -2  773.62   24.70
   7   9  -2  736.53   24.20
  -7   9   2  778.82   15.30
  -7   9   2  761.52   17.90
  -5  -9   2  221.38   13.60
   5  -9  -2  211.28   11.30
  -5  -9   2  204.08    9.60
  -5  -9   2  208.28    8.70
  -5   9   2  216.18    9.30
  -5   9   2  220.58    8.60
   5   9  -2  185.58   12.30
   5   9  -2  200.78   13.50
   5   9  -2  207.38   11.90
  -5   9   2  215.58    7.90
   3  -9  -2  283.07   13.50
  -3  -9   2  269.17   14.00
  -3  -9   2  262.57    8.50
  -3  -9   2  279.47    7.90
   3   9  -2  290.17   13.30
   3   9  -2  270.47   12.60
  -3   9   2  251.27   10.50
  -3   9   2  261.67    9.40
  -3   9   2  268.57   11.20
   3   9  -2  258.97   11.50
   1  -9  -2  147.39   10.20
  -1  -9   2  168.08   11.10
  -1   9   2  136.29    7.60
   1   9  -2  159.48    9.40
   1   9  -2  151.18    8.40
   1   9  -2  158.28    9.20
  -1   9   2  141.89    9.50
  -1   9   2  141.49    8.70
  -1  -9  -2  877.11   25.70
   1  -9   2  871.81   25.50
   1   9   2  880.41   21.80
   1   9   2  877.61   24.40
  -1   9  -2  834.42   22.70
  -1   9  -2  815.42   20.30
  -1   9  -2  830.92   21.60
   1   9   2  862.21   23.40
  -3  -9  -2   95.49    6.20
  -3  -9  -2   86.19    8.70
   3  -9   2   91.79    8.90
  -3  -9  -2  102.79    5.40
  -3   9  -2   99.89    6.50
   3   9   2  101.19    7.30
  -3   9  -2   98.49    5.90
  -3   9  -2  108.09    7.30
   3   9   2  100.69    8.70
  -5  -9  -2   56.99    6.90
  -5  -9  -2   60.79    8.90
  -5  -9  -2   46.30    4.90
   5  -9   2   52.49    7.40
  -5   9  -2   50.49    4.30
  -5   9  -2   48.00    3.80
  -5   9  -2   52.09    4.90
   5   9   2   51.69    7.40
   5   9   2   53.79    6.70
  -7  -9  -2  432.76   16.50
   7  -9   2  424.66   16.20
  -7  -9  -2  434.26   14.60
  -7  -9  -2  451.45   18.50
  -7   9  -2  441.76    9.10
   7   9   2  444.66   18.20
   7   9   2  435.76   16.50
  -7   9  -2  453.25    8.70
  -7   9  -2  447.06   12.70
  -9  -9  -2    2.50    3.80
   9  -9   2    3.00    3.70
  -9  -9  -2    3.20    3.20
  -9  -9  -2   -0.20    3.30
   9   9   2    4.10    3.90
  -9   9  -2    4.40    2.10
   9   9   2    1.60    3.90
 -11  -9  -2    1.80    3.40
 -11  -9  -2    0.40    3.90
 -11  -9  -2    4.90    4.90
  11   9   2    7.20    4.50
  11   9   2    1.70    3.10
 -11   9  -2    3.50    1.40
 -13  -9  -2  161.38   12.00
 -13  -9  -2  147.99   11.50
 -13  -9  -2  128.29   10.20
  13   9   2  158.98   12.80
  13   9   2  135.79   12.90
 -15  -9  -2  119.19   11.20
 -15  -9  -2  106.29   10.50
  15   9   2  131.09   16.70
  15   9   2   94.19    9.30
 -17  -9  -2   35.80    8.40
 -17  -9  -2   54.39    9.70
  17   9   2   30.00    7.90
 -19  -9  -2    6.90    5.90
 -19  -9  -2   -5.30    4.60
  19   9   2    0.10    5.40
 -21  -9  -2   19.30    7.30
 -21  -9  -2   18.20    7.50
 -21   9  -2   21.30    2.80
  21   9   2   24.40    7.60
 -23  -9  -2    0.10    5.50
 -23  -9  -2    0.20    4.90
 -23   9  -2    0.70    2.30
  23   9   2    5.50    6.80
 -25  -9  -2   19.90    7.00
 -25  -9  -2   17.00    6.40
 -25   9  -2   15.20    3.80
  25   9   2   13.30    8.30
 -27  -9  -2   11.70    6.60
 -27  -9  -2    2.10    5.30
  27   9   2   10.60    6.70
 -27   9  -2    8.50    3.40
 -26 -10   2    3.10    6.20
 -26  10   2    3.40    2.60
 -24 -10   2    2.30    5.00
 -24  10   2    1.50    2.20
  24  10  -2    5.20    5.90
 -22 -10   2    7.20    5.60
 -22  10   2   10.90    2.20
  22  10  -2    1.80    4.60
 -20 -10   2   19.40    7.00
 -20  10   2   14.70    2.20
  20  10  -2   10.90    6.30
 -18 -10   2    5.10    4.90
  18 -10  -2    2.30    3.50
 -18 -10   2    7.10    7.10
  18  10  -2   -1.10    3.20
 -16 -10   2    2.50    5.00
  16 -10  -2   16.60    4.40
 -16  10   2   14.30    1.90
  16  10  -2   16.80    6.70
 -14 -10   2    9.50    5.60
  14 -10  -2   20.80    4.70
 -14 -10   2    5.40    4.60
 -14  10   2   14.20    2.20
  14  10  -2   25.50    6.60
  14  10  -2    7.30    4.80
 -12 -10   2    5.40    5.50
  12 -10  -2   10.60    3.90
 -12 -10   2    1.30    4.00
 -12 -10   2    7.30    5.00
 -12  10   2   10.50    2.50
  12  10  -2   -1.40    3.40
  12  10  -2    5.80    5.00
 -10 -10   2   74.59    9.30
 -10 -10   2   59.69    7.50
 -10 -10   2   54.89    8.70
  10 -10  -2   50.69    7.00
 -10  10   2   53.99    4.60
  10  10  -2   73.19   10.20
  10  10  -2   56.59    7.60
   8 -10  -2   20.80    4.90
  -8 -10   2   15.50    6.90
  -8 -10   2   21.00    5.00
  -8 -10   2   24.20    4.90
  -8  10   2   24.40    4.20
   8  10  -2   23.10    5.10
   8  10  -2   23.60    5.90
  -8  10   2   19.90    2.20
  -6 -10   2    1.10    2.40
   6 -10  -2   -8.30    3.20
  -6 -10   2   -3.50    4.40
  -6 -10   2    3.10    2.90
   6  10  -2   -1.40    3.00
   6  10  -2   -1.10    3.20
  -6  10   2   -1.30    1.50
  -6  10   2    0.60    2.80
   6  10  -2    3.90    3.10
  -6  10   2    1.00    1.90
   4 -10  -2  157.28   11.10
  -4 -10   2  156.18    6.80
  -4 -10   2  165.38    6.20
  -4 -10   2  153.38   11.90
  -4  10   2  182.98    8.70
   4  10  -2  172.58   11.30
   4  10  -2  182.78   10.40
   4  10  -2  171.48   10.80
  -4  10   2  170.98    7.30
  -4  10   2  174.68    9.60
  -2 -10   2   39.80    7.80
   2 -10  -2   32.80    6.80
  -2  10   2   39.70    6.60
   2  10  -2   32.90    5.50
  -2  10   2   32.50    4.90
   2  10  -2   52.89    7.10
  -2  10   2   36.70    4.70
   2  10  -2   33.70    5.20
   0 -10  -2   74.49    9.20
   0 -10   2   79.99    9.70
   0  10  -2   73.29    7.10
   0  10   2   78.49    6.20
   0  10  -2   80.39    6.50
   0  10  -2   77.59    7.00
   0  10   2   76.89    7.10
  -2 -10  -2   84.59    9.00
   2 -10   2   91.19    8.80
  -2  10  -2   97.49    6.30
  -2  10  -2  103.09    7.20
  -2  10  -2  104.19    7.30
   2  10   2   96.59    7.40
   2  10   2   89.79    8.30
  -4 -10  -2  385.46   18.10
   4 -10   2  398.86   17.20
  -4 -10  -2  395.66   12.70
   4  10   2  386.66   16.80
  -4  10  -2  383.16   14.00
   4  10   2  430.56   22.90
  -4  10  -2  395.26   12.40
  -6 -10  -2  132.69    7.40
  -6 -10  -2  155.58   11.60
  -6 -10  -2  135.79    8.70
   6 -10   2  144.09   10.50
   6  10   2  140.99    9.60
  -6  10  -2  136.29    7.70
   6  10   2  121.29   10.60
  -6  10  -2  136.49    5.10
  -6  10  -2  127.69    5.50
  -8 -10  -2  350.86   17.60
  -8 -10  -2  342.27   12.90
   8 -10   2  339.87   15.10
  -8 -10  -2  338.17   15.10
  -8  10  -2  328.47   11.30
   8  10   2  355.26   17.10
   8  10   2  341.17   15.30
 -10 -10  -2    6.50    4.70
 -10 -10  -2    2.30    5.50
 -10 -10  -2    5.20    3.90
  10 -10   2    7.90    4.10
  10  10   2    0.00    3.90
 -10  10  -2    9.00    2.40
  10  10   2    4.10    5.20
 -12 -10  -2    2.40    4.50
 -12 -10  -2    0.70    4.40
 -12 -10  -2    6.10    4.20
  12  10   2   -0.30    3.90
 -12  10  -2    4.70    2.00
 -14 -10  -2    6.60    5.20
 -14 -10  -2    7.80    4.70
  14  10   2   18.30    6.80
 -14  10  -2   15.10    2.20
  14  10   2   10.90    5.50
 -16 -10  -2  113.19   14.90
 -16 -10  -2  102.69   11.00
  16  10   2  115.79   12.30
 -18 -10  -2   11.40    5.40
 -18 -10  -2    3.50    4.60
  18  10   2    2.60    4.90
 -20 -10  -2   21.50    6.60
 -20 -10  -2   14.30    7.20
  20  10   2   12.30    7.10
 -22 -10  -2   -5.80    4.60
 -22 -10  -2   11.60    5.50
  22  10   2    1.10    5.50
 -24 -10  -2    7.60    6.60
 -24 -10  -2    7.20    6.10
  24  10   2    4.10    6.00
 -26 -10  -2   12.80    9.90
 -26 -10  -2    9.30    6.90
  26  10   2   10.30    6.20
 -23 -11   2    0.70    5.50
 -21 -11   2    5.50    5.70
  21  11  -2    8.20    6.40
 -19 -11   2   14.70    6.60
  19 -11  -2    1.00    3.30
 -19  11   2    7.60    1.80
  19  11  -2    9.20    6.10
 -17 -11   2    5.80    5.20
 -17 -11   2    3.00    5.90
  17 -11  -2    4.10    3.80
  17  11  -2    3.70    5.20
 -17  11   2    2.70    1.70
 -15 -11   2    4.10    5.60
 -15 -11   2    7.20    5.20
  15 -11  -2    4.50    3.90
 -15  11   2    9.70    2.50
  15  11  -2    6.10    4.60
 -13 -11   2    9.20    4.80
  13 -11  -2    1.10    3.80
 -13 -11   2   -0.50    5.00
  13  11  -2   -2.50    4.40
 -13  11   2    2.50    2.30
  13  11  -2    0.90    4.70
  11 -11  -2   12.30    4.40
 -11 -11   2   11.70    4.70
 -11 -11   2   13.50    7.90
 -11 -11   2   10.70    4.50
 -11  11   2    4.20    3.10
  11  11  -2    8.20    4.30
  11  11  -2   20.20    6.40
   9 -11  -2   27.30    6.20
  -9 -11   2   13.10    6.50
  -9 -11   2   25.10    4.70
  -9 -11   2   37.00    6.30
   9  11  -2   20.60    5.80
   9  11  -2   13.90    5.90
  -9  11   2   19.80    4.50
   7 -11  -2   42.20    7.20
  -7 -11   2   57.09    5.00
  -7 -11   2   45.50    9.20
  -7 -11   2   56.89    6.60
   7  11  -2   48.30    9.20
  -7  11   2   54.69    6.20
  -7  11   2   51.29    3.50
   7  11  -2   34.60    6.50
  -7  11   2   53.39    4.20
  -5 -11   2  116.09    5.00
  -5 -11   2  104.99    5.30
   5 -11  -2  116.29   10.50
  -5 -11   2  123.39   11.70
   5  11  -2  126.19   10.40
  -5  11   2  114.09    6.80
  -5  11   2  114.29    8.50
  -5  11   2  113.19    5.80
   5  11  -2   97.89    8.40
  -3 -11   2  125.09   12.00
   3 -11  -2  102.89    9.70
  -3  11   2  107.99    7.40
   3  11  -2  104.09    8.20
  -3  11   2  110.69    6.60
   3  11  -2  113.59    9.40
   3  11  -2  109.99    9.30
  -1 -11   2   15.50    5.70
   1 -11  -2   -1.80    4.30
   1  11  -2    7.30    3.50
  -1  11   2    9.40    3.60
   1  11  -2    4.60    3.80
   1  11  -2    3.80    3.10
  -1  11   2    2.80    2.90
  -1 -11  -2   17.20    6.00
   1 -11   2   22.10    6.50
   1  11   2   15.30    4.60
  -1  11  -2   19.90    4.70
   1  11   2   14.80    4.00
  -1  11  -2   19.00    4.40
  -1  11  -2   19.30    4.10
   3 -11   2   -1.20    4.80
  -3 -11  -2    3.30    4.90
  -3  11  -2    0.40    2.30
   3  11   2    4.60    3.50
  -3  11  -2    3.40    2.30
  -3  11  -2    9.70    3.80
   3  11   2    6.30    3.90
  -5 -11  -2  150.08   12.40
  -5 -11  -2  160.18    8.00
  -5 -11  -2  173.58   10.40
   5 -11   2  162.68   12.20
  -5  11  -2  156.58    6.50
  -5  11  -2  173.28    7.40
   5  11   2  165.28   10.60
   5  11   2  172.78   12.00
  -5  11  -2  149.29    8.90
   7 -11   2   67.69    9.20
  -7 -11  -2   55.09    9.30
  -7 -11  -2   67.59    5.30
   7  11   2   58.89    7.80
  -7  11  -2   65.69    5.80
   7  11   2   57.29    9.10
   9 -11   2  189.08   12.40
  -9 -11  -2  204.08   10.20
  -9 -11  -2  188.08   14.40
  -9 -11  -2  191.28   11.60
  -9  11  -2  197.88    9.10
   9  11   2  211.88   13.90
   9  11   2  194.48   12.30
 -11 -11  -2   24.40    5.30
 -11 -11  -2   42.30    8.80
 -11 -11  -2   27.40    6.40
 -11  11  -2   29.50    4.60
  11  11   2   21.40    6.20
 -13 -11  -2    1.30    4.60
 -13 -11  -2    3.60    5.10
 -13  11  -2    1.60    1.90
  13  11   2   -0.90    3.90
  13  11   2    0.00    3.80
 -15 -11  -2    0.40    4.10
 -15 -11  -2    8.80    5.30
 -15  11  -2   13.80    2.50
  15  11   2    8.70    5.20
 -17 -11  -2   17.60    6.90
 -17 -11  -2   -2.60    4.60
  17  11   2    6.10    5.80
 -19 -11  -2   11.00    6.10
 -19 -11  -2   -5.80    5.30
  19  11   2   -2.10    4.60
 -21 -11  -2   -2.50    5.40
 -21 -11  -2   11.30    5.60
  21  11   2   -4.80    4.50
 -23 -11  -2   -3.30    5.00
 -23 -11  -2   30.90    8.30
  23  11   2   -3.80    4.80
 -20 -12   2   -6.80    5.00
  20  12  -2   10.30    5.60
  18 -12  -2    2.60    4.40
 -18 -12   2    5.80    5.80
 -18  12   2    2.70    2.50
  18  12  -2    8.80    6.30
  16 -12  -2    9.40    4.60
 -16 -12   2   15.40    7.40
  16  12  -2    8.40    5.80
 -16  12   2    1.40    2.50
  14 -12  -2    6.00    4.60
 -14 -12   2   15.70    8.20
 -14 -12   2   20.50    6.20
  14  12  -2   15.00    5.90
 -14  12   2   14.10    3.80
 -12 -12   2   53.49    7.90
  12 -12  -2   69.49    8.80
 -12 -12   2   65.49    7.70
 -12 -12   2   55.99   10.10
  12  12  -2   47.10    7.70
  12  12  -2   58.69    9.60
 -12  12   2   54.89    6.30
 -10 -12   2   10.90    6.40
 -10 -12   2    6.10    3.80
  10 -12  -2    2.30    4.50
 -10 -12   2   18.30    4.90
  10  12  -2   -2.40    4.20
  10  12  -2    2.80    4.50
 -10  12   2    0.50    3.20
  -8 -12   2   17.40    4.10
  -8 -12   2   14.60    6.60
   8 -12  -2   18.00    6.00
  -8 -12   2   15.20    3.60
   8  12  -2   18.70    5.50
   8  12  -2   13.90    5.50
   6 -12  -2   12.40    5.50
  -6 -12   2   19.40    2.40
  -6 -12   2   14.90    2.50
  -6 -12   2    5.40    5.40
   6  12  -2   20.70    5.80
   6  12  -2   13.60    4.80
  -6  12   2   12.40    2.40
  -6  12   2   15.90    3.20
   4 -12  -2    5.20    5.00
   4  12  -2    0.60    4.20
   4  12  -2   -0.90    3.40
  -4  12   2    7.30    3.10
   2 -12  -2   -1.80    3.90
  -2 -12   2    3.30    4.70
  -2  12   2   -0.20    2.10
   2  12  -2   -1.60    2.60
  -2  12   2   -1.20    2.20
   0 -12   2    7.50    5.70
   0 -12  -2   19.90    6.40
   0  12  -2   20.20    4.40
   0  12   2   10.00    3.60
   0  12   2   18.00    4.30
   0  12  -2   18.10    4.60
   2 -12   2    5.90    5.70
  -2 -12  -2   -2.00    4.10
  -2  12  -2    2.70    2.80
   2  12   2    1.50    3.30
  -2  12  -2    2.10    4.00
  -2  12  -2   -0.50    2.50
   2  12   2    0.50    3.00
  -4 -12  -2   69.19   10.60
   4 -12   2   79.89   10.50
  -4  12  -2   84.19    5.50
   4  12   2   93.39    8.20
  -4  12  -2   80.99    8.50
  -4  12  -2   94.09    6.20
   4  12   2   97.79    9.80
  -6 -12  -2  119.49    6.80
   6 -12   2  106.79   11.20
  -6 -12  -2  120.89   12.20
  -6  12  -2  107.19    7.90
   6  12   2   91.49    8.80
   6  12   2   99.39   10.20
  -6  12  -2  107.79    4.50
  -6  12  -2  108.19    5.20
  -8 -12  -2   23.50    4.40
  -8 -12  -2   23.40    7.60
  -8 -12  -2   25.00    5.30
   8  12   2   25.80    6.00
  -8  12  -2   20.80    4.70
   8  12   2   16.50    5.40
 -10 -12  -2  153.48   10.70
 -10 -12  -2  143.79   14.20
 -10 -12  -2  145.79   13.70
  10  12   2  136.69   11.40
 -10  12  -2  128.99    7.90
  10  12   2  148.79   12.90
 -12 -12  -2    7.20    4.60
 -12 -12  -2   -0.20    6.30
  12  12   2   -8.40    4.30
 -12  12  -2    6.10    3.10
  12  12   2    5.10    5.00
 -14 -12  -2  194.98   15.90
 -14 -12  -2  183.08   13.40
  14  12   2  164.98   14.80
 -16 -12  -2   28.10    7.60
 -16 -12  -2   21.10    7.50
 -16  12  -2   26.60    3.60
  16  12   2   23.90    7.70
 -18 -12  -2   34.50    9.20
 -18 -12  -2   28.60    7.50
  18  12   2   43.40   10.60
 -20 -12  -2  115.99   12.60
 -20 -12  -2   89.59   13.60
  20  12   2   86.29   13.00
 -17 -13   2   31.00    7.00
  17  13  -2   21.20    7.70
  15 -13  -2    1.20    4.80
 -15 -13   2    3.20    4.60
 -13 -13   2   16.90    5.30
  13 -13  -2    6.50    5.40
 -13 -13   2   18.00    7.20
  13  13  -2   14.20    6.60
 -11 -13   2   22.40    8.50
 -11 -13   2   22.30    5.30
 -11 -13   2   20.50    5.00
  11 -13  -2   10.60    5.50
  11  13  -2   17.20    6.10
  11  13  -2    6.30    5.50
  -9 -13   2    5.60    3.00
  -9 -13   2   10.40    3.50
   9 -13  -2    8.40    5.00
  -9 -13   2   13.00    7.90
   9  13  -2    0.70    5.20
   9  13  -2   13.30    5.60
   7 -13  -2   -2.60    4.70
  -7 -13   2   12.40    7.20
  -7  13   2   -2.10    1.50
   7  13  -2    3.40    4.10
  -7  13   2    0.10    1.40
   7  13  -2   -5.50    4.00
  -5 -13   2   35.50    9.40
  -5  13   2   33.00    4.40
  -5  13   2   26.70    3.60
   5  13  -2   39.40    6.90
   5  13  -2   34.10    6.20
   3 -13  -2   12.20    6.70
  -3 -13   2   17.50    7.40
   3  13  -2   13.90    4.40
  -3  13   2   18.40    3.90
   3  13  -2   21.50    5.50
  -3  13   2   14.20    3.30
   1 -13  -2    0.20    4.80
  -1 -13   2   -6.20    5.20
  -1  13   2   -2.10    2.60
   1  13  -2   -2.30    2.60
   1  13  -2   -4.10    3.00
  -1  13   2   -2.90    2.70
   1 -13   2   -4.80    4.60
  -1 -13  -2    4.30    5.00
  -1  13  -2   -0.10    3.00
   1  13   2    4.90    3.50
  -1  13  -2   -0.20    3.00
   1  13   2    0.20    3.10
   3 -13   2    7.00    7.30
  -3 -13  -2   11.50    7.00
  -3  13  -2   10.80    3.50
  -3  13  -2    4.60    2.70
   3  13   2    8.00    4.30
   3  13   2   -2.30    4.00
   5 -13   2   13.40    6.40
  -5 -13  -2   -9.60    3.10
   5  13   2    6.70    4.30
   5  13   2    3.30    4.30
  -5  13  -2    2.60    2.10
  -5  13  -2    0.90    1.80
  -7 -13  -2   71.09   11.50
  -7 -13  -2   83.09    5.10
  -7 -13  -2  101.89    4.70
   7  13   2   79.79   10.60
   7  13   2   76.49    8.30
  -9 -13  -2    3.60    5.10
  -9 -13  -2   14.40    3.90
  -9 -13  -2   10.50    4.40
   9  13   2    2.40    5.20
   9  13   2    2.00    4.20
 -11 -13  -2   35.10    5.90
 -11 -13  -2   34.40    6.30
 -11 -13  -2   30.20    9.00
  11  13   2   20.90    6.30
  11  13   2   29.40    7.90
 -13 -13  -2    6.10    7.00
 -13 -13  -2   20.50    5.50
  13  13   2   13.20    6.20
 -15 -13  -2   -0.90    5.20
  15  13   2   -7.10    4.50
 -17 -13  -2   24.00    9.50
 -17 -13  -2   30.00    7.20
  17  13   2   28.90    8.40
  12 -14  -2  101.49   12.10
 -12 -14   2   97.89    8.30
  10 -14  -2   -2.80    4.40
 -10 -14   2    7.70    3.40
  -8 -14   2    3.70    7.10
   8 -14  -2   -4.10    4.80
   8  14  -2    1.30    4.80
   6 -14  -2   -2.00    5.20
  -6 -14   2    6.40    6.70
  -6  14   2   -0.20    1.70
  -6  14   2    2.60    2.00
   6  14  -2   11.30    5.30
   4 -14  -2   -2.70    5.50
  -4 -14   2    5.60    7.30
  -4  14   2   -0.50    2.40
   4  14  -2    5.90    4.00
  -2 -14   2    7.90    6.20
   2 -14  -2    1.70    5.50
  -2  14   2   -2.40    3.00
   2  14  -2    5.10    3.60
   0 -14  -2    8.20    6.20
   0 -14   2    2.80    6.70
   0  14  -2   10.60    4.10
   0  14   2   16.30    4.20
  -2 -14  -2   19.60    7.60
   2  14   2    6.10    4.20
  -2  14  -2   21.90    4.20
  -2  14  -2   18.70    3.90
  -4 -14  -2   20.30    8.30
   4  14   2   13.60    4.80
  -4  14  -2    9.70    2.80
  -4  14  -2   14.50    2.80
  -6 -14  -2   67.19   11.10
   6  14   2   51.29    8.10
  -8 -14  -2   13.40    7.30
   8  14   2   21.90    5.90
 -10 -14  -2    2.50    6.20
  10  14   2    4.00    6.60
  36   0  -3   -3.80    5.20
 -36   0   3   -2.70    3.80
  34   0  -3    7.80    5.40
 -34   0   3   -6.50    4.70
  32   0  -3    1.20    4.20
 -32   0   3    1.40    4.50
  30   0  -3   -0.30    4.80
 -28   0   3    6.60    4.70
  28   0  -3    0.80    3.90
 -26   0   3   -0.40    4.30
  26   0  -3   -5.90    3.70
 -24   0   3    3.90    4.30
  24   0  -3    2.10    4.30
 -22   0   3    2.40    4.10
  22   0  -3   -0.90    2.80
  22   0  -3   -1.60    2.70
  20   0  -3    5.00    3.80
 -20   0   3    1.00    3.20
 -20   0   3   -1.20    2.70
  18   0  -3    2.00    3.00
 -18   0   3    1.90    2.70
 -16   0   3   -1.00    2.80
 -16   0   3    4.10    2.80
  16   0  -3   -2.80    1.20
  16   0  -3   -2.90    2.20
 -14   0   3    3.80    2.30
 -14   0   3    6.20    3.00
  14   0  -3   -0.30    2.30
  14   0  -3    0.90    1.50
 -12   0   3    2.90    2.30
 -12   0   3    1.50    2.10
  12   0  -3   -0.80    2.00
 -10   0   3    2.00    1.90
 -10   0   3   -1.10    1.70
  10   0  -3    0.00    1.90
  -8   0   3   -0.80    1.60
   8   0  -3    1.90    1.60
  -8   0   3    0.20    1.50
   8   0  -3    0.00    1.60
   6   0  -3    8.00    2.00
   6   0  -3    0.90    1.50
  -6   0   3   -0.80    1.60
  -6   0   3    0.20    1.40
  -4   0   3    0.60    1.20
  -4   0   3   -0.10    1.20
   4   0  -3   -0.90    1.10
   4   0  -3    3.90    1.50
  -2   0   3   -0.60    1.20
  -2   0   3    2.20    1.40
   2   0  -3    4.00    1.50
   2   0  -3    0.00    1.40
   0   0   3    0.90    1.20
   0   0  -3   -0.60    1.20
   0   0  -3    0.60    1.20
   0   0   3   -0.30    1.30
  -2   0  -3    1.40    1.00
  -2   0  -3    0.30    1.20
   2   0   3   -0.20    1.00
   2   0   3    2.30    1.10
   2   0   3    1.70    1.30
  -2   0  -3    0.80    1.00
  -4   0  -3   -0.50    0.80
  -4   0  -3   -0.20    1.00
  -4   0  -3    2.10    1.50
   4   0   3    1.30    1.00
   4   0   3   -0.70    1.50
   4   0   3    0.70    0.90
  -6   0  -3   -1.00    1.70
   6   0   3    0.60    1.00
  -6   0  -3   -1.00    1.30
  -6   0  -3    0.60    0.90
   6   0   3   -0.10    1.30
  -8   0  -3   -0.90    1.70
   8   0   3    1.80    1.40
   8   0   3   -1.00    0.70
  -8   0  -3    0.20    1.40
  10   0   3    0.90    1.30
 -10   0  -3    0.60    1.80
 -10   0  -3    1.10    0.90
 -10   0  -3   -1.20    1.80
  10   0   3    1.00    1.00
 -12   0  -3   -2.00    1.70
 -12   0  -3   -1.00    2.10
  12   0   3   -0.70    1.70
 -12   0  -3    1.00    1.10
  14   0   3    1.10    2.00
  14   0   3   -1.10    2.50
 -14   0  -3   -2.20    0.90
  14   0   3    1.00    0.90
  16   0   3    0.30    2.60
 -16   0  -3    0.80    1.40
  16   0   3   -1.20    2.10
  16   0   3   -1.30    1.10
  18   0   3   -2.30    1.00
  18   0   3    1.10    2.10
 -18   0  -3    2.60    1.50
  18   0   3   -0.40    3.00
  20   0   3   -2.00    1.10
  20   0   3   -2.80    2.10
  20   0   3   -0.30    3.20
  22   0   3   -3.00    3.60
 -22   0  -3    0.20    4.30
  22   0   3   -2.30    1.40
 -24   0  -3   -5.00    4.30
  24   0   3   -2.50    1.40
  24   0   3   -3.90    3.80
  26   0   3   -4.00    4.00
  28   0   3   -2.80    4.60
 -28   0  -3   -0.20    4.50
  30   0   3    1.10    4.60
 -30   0  -3    8.10    5.60
  32   0   3    5.60    5.00
 -32   0  -3    5.80    4.40
 -34   0  -3   -9.50    4.30
  34   0   3    6.70    6.90
 -35  -1   3   -1.40    4.40
  35  -1  -3   -2.80    5.20
  35   1  -3    3.20    4.60
 -35   1   3    6.00    4.80
  33  -1  -3    4.20    4.90
 -33  -1   3    7.70    5.40
 -33   1   3   -1.60    4.40
  33   1  -3    6.40    6.00
  31  -1  -3    2.80    4.50
 -31  -1   3    5.40    5.80
  31   1  -3    4.50    5.20
  29  -1  -3   10.50    5.40
  29  -1  -3    3.60    1.80
 -29   1   3   10.00    5.70
  29   1  -3   17.30    6.30
 -27  -1   3   80.49   11.00
  27  -1  -3   56.39    3.60
  27  -1  -3   65.49    8.50
 -27   1   3   76.69   10.50
  27   1  -3   72.09   10.10
  25  -1  -3  315.07   15.20
  25  -1  -3  289.87    8.30
 -25  -1   3  321.17   17.10
 -25   1   3  298.77   15.50
  23  -1  -3  767.72   16.00
  23  -1  -3  788.82   24.00
 -23  -1   3  795.02   26.50
  23  -1  -3  760.32   22.10
 -23   1   3  790.42   24.80
  23   1  -3  762.62   25.20
 -21  -1   3  136.59   10.60
  21  -1  -3  122.89    8.00
  21  -1  -3  120.39    8.90
  21  -1  -3  121.19    5.10
 -21  -1   3  130.79    9.30
  21   1  -3  117.29    9.40
  21   1  -3  111.79    8.70
 -21   1   3  107.59    8.70
 -21   1   3  135.59    8.60
  19  -1  -3   12.40    4.10
 -19  -1   3    6.30    4.00
  19  -1  -3    9.40    2.00
 -19  -1   3   18.30    4.90
 -19   1   3   18.70    4.10
 -19   1   3   13.50    4.40
  19   1  -3   16.30    5.10
  17  -1  -3  766.82   16.10
 -17  -1   3  815.12   23.40
  17  -1  -3  822.32   21.50
 -17  -1   3  794.72   22.00
 -17   1   3  827.82   20.60
  17   1  -3  841.12   23.30
 -17   1   3  788.12   21.50
  15  -1  -3   73.39    5.80
 -15  -1   3   79.09    6.60
  15   1  -3   82.19    7.00
 -15   1   3   76.69    5.90
 -15   1   3   88.79    5.90
  13  -1  -3  947.31   21.40
 -13  -1   3  912.31   22.20
 -13  -1   3  944.51   23.40
 -13   1   3  915.11   21.30
 -13   1   3  912.11   20.70
  13   1  -3  921.31   22.80
 -11  -1   3   45.20    4.70
  11  -1  -3   52.29    4.20
 -11  -1   3   47.90    4.60
  11   1  -3   44.00    3.30
  11   1  -3   45.40    5.20
 -11   1   3   48.90    4.00
  -9  -1   3 1553.14   30.20
  -9  -1   3 1532.15   30.60
   9  -1  -3 1543.25   28.40
  -9   1   3 1546.35   28.40
   9   1  -3 1499.25   29.70
  -9   1   3 1543.15   28.20
   9   1  -3 1483.15   27.70
   9   1  -3 1547.65   30.30
   7  -1  -3   12.90    2.00
  -7  -1   3    9.40    2.40
   7  -1  -3   15.30    2.40
  -7  -1   3   13.70    2.80
  -7   1   3   12.70    2.30
   7   1  -3   12.90    2.60
  -7   1   3   16.70    2.50
   7   1  -3   12.80    2.70
   5  -1  -3 5479.05   85.49
  -3   1   3 4328.07   66.99
  -1  -1   3  165.28    5.30
   1  -1  -3  161.48    5.50
   1  -1  -3  160.58    4.60
   1  -1  -3  167.58    4.90
  -1  -1   3  168.98    5.10
   1   1  -3  156.88    5.10
  -1   1   3  169.88    4.90
  -1   1   3  157.08    4.90
   1   1  -3  167.48    5.20
  -1   1   3  171.08    4.70
  -1  -1  -3  570.74   11.40
   1  -1   3  578.44   11.30
  -1  -1  -3  570.94   11.40
  -1  -1  -3  593.04   11.40
   1  -1   3  589.84   10.80
   1   1   3  580.74   11.50
  -1   1  -3  570.04   11.10
   1   1   3  571.14   11.30
  -1   1  -3  569.54   10.90
   1   1   3  566.84   11.50
  -3  -1  -3  900.71   17.10
  -3  -1  -3  915.91   16.40
   3  -1   3  888.81   15.50
  -3  -1  -3  868.61   16.80
   3  -1   3  884.61   15.60
   3   1   3  893.61   16.70
   3   1   3  874.11   17.20
  -3   1  -3  886.91   15.60
  -3   1  -3  880.61   15.50
   5  -1   3    6.20    1.30
  -5  -1  -3    6.30    1.50
  -5  -1  -3    5.40    2.40
  -5  -1  -3    4.50    1.80
  -5   1  -3    7.20    1.80
   5   1   3    3.80    1.70
  -5   1  -3    4.20    1.30
   5   1   3    5.20    1.40
   5   1   3    5.60    2.30
  -7  -1  -3  472.95   12.50
  -7  -1  -3  492.05   10.70
   7  -1   3  478.45   10.50
  -7  -1  -3  475.15   12.30
  -7   1  -3  490.85   10.90
   7   1   3  489.85   12.00
  -7   1  -3  474.25   11.10
   7   1   3  466.15   10.50
  -7   1  -3  478.35    8.90
  -9  -1  -3  664.93   16.30
   9  -1   3  646.94   14.10
  -9  -1  -3  719.43   23.10
  -9  -1  -3  670.23   14.00
  -9   1  -3  681.63   14.70
  -9   1  -3  662.83   11.50
   9   1   3  675.13   15.80
  -9   1  -3  654.23   14.90
   9   1   3  662.13   13.80
 -11  -1  -3 2878.61   49.60
 -11  -1  -3 2689.53   49.40
 -11  -1  -3 2746.53   45.20
  11  -1   3 2742.53   46.10
 -11   1  -3 2706.93   41.90
  11   1   3 2742.13   48.20
  11   1   3 2679.73   44.80
 -11   1  -3 2712.83   46.90
 -13  -1  -3   22.40    4.30
  13  -1   3   18.50    3.30
 -13  -1  -3   13.80    3.40
 -13  -1  -3   19.90    2.70
  13  -1   3   18.70    3.00
  13   1   3   17.00    2.30
  13   1   3   22.50    4.10
 -13   1  -3   20.50    3.50
  13   1   3   13.50    3.20
 -13   1  -3   17.70    1.50
 -15  -1  -3  744.23   21.00
  15  -1   3  733.73   17.80
  15  -1   3  771.62   19.20
 -15  -1  -3  754.52   16.60
  15   1   3  716.83   20.40
 -15   1  -3  767.02   13.30
  15   1   3  768.12   19.80
  17  -1   3  246.38    9.60
 -17  -1  -3  235.48    8.30
 -17  -1  -3  245.98   12.00
  17  -1   3  247.48   10.60
  17   1   3  229.78   11.40
  17   1   3  221.08   10.20
  19  -1   3   48.00    5.10
 -19  -1  -3   51.99    4.40
 -19  -1  -3   43.20    7.10
  19  -1   3   46.80    6.20
  19   1   3   53.99    7.10
  19   1   3   56.69    5.60
 -21  -1  -3   13.30    5.40
 -21  -1  -3   15.70    3.50
  21  -1   3   13.00    4.30
  21  -1   3    8.80    3.40
  21   1   3    8.70    4.40
  21   1   3   13.20    4.10
 -23  -1  -3  312.37   17.40
  23  -1   3  345.17   15.10
  23   1   3  324.47   16.20
  25  -1   3   47.10    7.70
  25   1   3   47.20    7.90
 -25   1  -3   35.70    6.80
  27  -1   3    6.80    5.10
 -27  -1  -3    9.90    4.40
  27   1   3    0.40    4.20
 -29  -1  -3   38.90    8.20
  29  -1   3   42.60    7.60
 -29   1  -3   49.70    8.60
  29   1   3   45.90    8.70
 -31  -1  -3   21.10    6.50
  31  -1   3   17.20    6.50
 -31   1  -3   17.50    6.60
  31   1   3   10.70    6.40
 -33  -1  -3   39.00    9.80
  33  -1   3   45.70   13.50
 -33   1  -3   49.20    9.80
  33   1   3   57.49   10.00
  35  -1   3   -6.70    6.00
 -35  -1  -3    9.90    5.70
 -35   1  -3    3.20    6.30
  35   1   3   11.00    6.80
 -36  -2   3   -3.30    6.10
  36  -2  -3   13.50    7.00
  36   2  -3    4.30    5.50
 -36   2   3    5.70    5.60
  34  -2  -3   -3.60    4.70
 -34  -2   3   -3.10    5.40
  34   2  -3    4.80    4.90
 -34   2   3    2.80    5.20
  32  -2  -3   26.80    6.50
 -32  -2   3   29.00    8.00
 -32   2   3   16.60    7.60
  32   2  -3   15.70    6.20
 -30  -2   3   63.09   11.30
  30  -2  -3   54.29    8.40
 -30   2   3   61.29    9.40
  30   2  -3   40.20    8.50
  28  -2  -3  110.69    9.60
 -28   2   3  116.09   10.20
  28   2  -3  100.99   11.80
  26  -2  -3  177.18   11.20
 -26  -2   3  178.68   13.70
 -26   2   3  173.18   11.80
  26   2  -3  188.58   13.80
 -24  -2   3  361.76   18.20
  24  -2  -3  355.96   15.00
  24  -2  -3  336.17    7.40
 -24   2   3  367.96   16.00
  24   2  -3  371.96   18.20
 -22  -2   3  201.18   13.60
  22  -2  -3  213.58   11.20
  22  -2  -3  208.38   10.10
  22  -2  -3  207.68    6.60
  22  -2  -3  190.68    5.90
 -22   2   3  211.18   11.70
  22   2  -3  229.78   14.00
  20  -2  -3   12.50    3.80
  20  -2  -3   19.20    3.90
 -20  -2   3   18.60    4.70
  20  -2  -3   19.20    2.40
 -20  -2   3   17.80    5.40
  20   2  -3   23.50    5.90
 -20   2   3   24.40    5.20
 -20   2   3   23.80    4.20
 -18  -2   3   40.50    6.40
 -18  -2   3   32.90    6.40
  18  -2  -3   39.90    5.30
  18  -2  -3   38.90    2.90
 -18   2   3   30.00    4.30
 -18   2   3   49.00    6.20
  18   2  -3   35.50    6.10
  16  -2  -3  183.78    5.70
  16  -2  -3  161.28    8.00
 -16  -2   3  194.98   10.40
 -16  -2   3  188.48   10.70
 -16   2   3  164.98    7.80
  16   2  -3  175.48   10.10
 -16   2   3  192.78    8.80
 -14  -2   3 1040.10   26.90
  14  -2  -3 1054.89   22.90
  14  -2  -3 1083.59   19.50
 -14  -2   3 1071.09   26.00
 -14   2   3 1064.09   23.00
  14   2  -3 1077.09   26.50
 -14   2   3 1053.09   22.40
 -12  -2   3  101.89    6.80
  12  -2  -3   93.99    4.00
  12  -2  -3  100.59    5.90
 -12  -2   3   93.29    6.80
  12   2  -3  102.79    7.20
  12   2  -3  107.69    6.80
 -12   2   3   95.69    5.20
 -12   2   3   92.99    5.20
 -10  -2   3 2851.31   51.19
  10  -2  -3 2718.53   45.90
 -10  -2   3 2760.42   49.99
  10  -2  -3 2741.23   44.10
 -10   2   3 2728.33   45.80
 -10   2   3 2754.62   45.90
  10   2  -3 2736.43   50.29
  10   2  -3 2762.12   50.09
   8  -2  -3    3.10    1.40
   8  -2  -3    5.10    1.30
  -8  -2   3    1.20    2.00
  -8  -2   3    0.00    1.90
  -8   2   3    3.20    1.40
   8   2  -3    0.40    2.00
   8   2  -3    1.30    1.90
  -8   2   3    1.90    1.30
   6  -2  -3 1569.34   26.20
   6  -2  -3 1507.05   26.10
  -6  -2   3 1485.35   29.80
  -6  -2   3 1520.25   29.40
   6   2  -3 1584.44   30.00
   6   2  -3 1577.44   29.80
  -6   2   3 1533.95   28.00
  -6   2   3 1524.65   26.20
   6   2  -3 1507.55   28.20
  -6   2   3 1552.54   26.10
  -4  -2   3  577.44   13.80
  -4  -2   3  602.54   14.20
   4  -2  -3  607.14   12.10
   4  -2  -3  585.94   11.30
   4  -2  -3  590.04   10.60
  -4   2   3  593.74   11.70
   4   2  -3  585.84   14.20
  -4   2   3  590.84   12.20
   4   2  -3  587.44   13.40
  -4   2   3  592.54   11.70
   4   2  -3  584.24   14.00
   0  -2   3 1082.29   19.60
   0  -2  -3 1071.89   19.60
   0  -2  -3 1062.99   19.10
   0  -2  -3 1033.50   18.80
   0  -2   3 1109.59   18.70
   0   2   3 1067.59   19.10
   0   2  -3 1074.99   19.30
   0   2   3 1076.69   19.00
   0   2   3 1031.90   19.50
   0   2  -3 1052.49   19.40
  -2  -2  -3 2877.31   45.20
  -2  -2  -3 2744.03   44.90
   2  -2   3 2775.02   43.70
  -2  -2  -3 2727.53   44.70
   2   2   3 2759.72   44.80
   2   2   3 2697.83   44.70
  -2   2  -3 2688.03   42.70
  -2   2  -3 2801.22   43.50
   2   2   3 2731.63   45.10
   4  -2   3  123.09    4.00
  -4  -2  -3  128.29    5.50
  -4  -2  -3  127.79    5.10
  -4  -2  -3  123.89    5.40
   4   2   3  124.29    6.00
   4   2   3  133.09    5.60
  -4   2  -3  125.89    3.70
   4   2   3  128.79    5.00
  -4   2  -3  121.89    3.80
  -6  -2  -3  492.15   13.00
  -6  -2  -3  498.15   12.80
  -6  -2  -3  506.45   11.90
   6  -2   3  483.75    9.70
   6   2   3  493.15   13.50
  -6   2  -3  492.55    9.90
   6   2   3  478.85   12.50
   6   2   3  483.85   11.50
  -6   2  -3  486.35    9.90
  -8  -2  -3  886.71   20.10
  -8  -2  -3  865.31   18.10
   8  -2   3  892.11   16.10
  -8  -2  -3  858.01   20.10
  -8   2  -3  872.31   16.50
 -10  -2  -3    1.40    1.30
 -10  -2  -3    4.40    2.90
 -10  -2  -3    2.80    2.50
  10   2   3    0.10    1.70
 -10   2  -3    2.00    1.50
 -10   2  -3    2.50    0.60
 -10   2  -3    2.70    0.60
 -12  -2  -3  472.25   15.40
 -12  -2  -3  471.15   12.60
  12  -2   3  475.55   11.50
 -12  -2  -3  465.85   15.10
  12   2   3  491.75   15.40
 -12   2  -3  503.05   12.50
  12   2   3  467.15   14.30
 -14  -2  -3  274.17    9.40
 -14  -2  -3  277.27   12.10
  14  -2   3  280.47    8.80
  14  -2   3  293.37    9.80
  14   2   3  285.87   12.40
  14   2   3  279.67   11.10
 -16  -2  -3 1307.47   27.00
  16  -2   3 1320.57   26.30
 -16  -2  -3 1294.57   31.80
  16  -2   3 1333.67   27.90
  16   2   3 1328.37   30.30
  16   2   3 1371.66   32.30
  18  -2   3   28.50    3.90
 -18  -2  -3   35.20    7.00
  18  -2   3   29.00    4.70
 -18  -2  -3   28.90    4.30
  18   2   3   36.50    6.60
  18   2   3   34.20    5.60
 -20  -2  -3  111.19    9.60
  20  -2   3   96.69    8.20
  20  -2   3  111.99    7.90
 -20  -2  -3  123.99    7.30
  20   2   3  112.39    8.30
  20   2   3  113.59   11.20
 -22  -2  -3  225.28   10.10
  22  -2   3  217.28    9.80
  22  -2   3  236.88   11.40
  22   2   3  225.58   13.90
 -24  -2  -3    6.50    5.60
  24  -2   3    0.90    3.30
  24   2   3   -0.30    5.00
 -26  -2  -3   -2.10    4.40
  26  -2   3   -1.10    3.60
 -26   2  -3    1.80    4.30
  26   2   3    5.20    5.50
  28  -2   3   11.90    5.00
 -28  -2  -3   22.70    6.40
  28   2   3   13.50    5.60
  30  -2   3   -2.50    4.20
 -30  -2  -3   -2.10    3.50
  30   2   3   -0.80    5.30
 -30   2  -3   -0.60    4.70
  32  -2   3   13.20    6.00
 -32  -2  -3    8.40    6.20
 -32   2  -3   16.30    5.70
  32   2   3   13.70    5.90
  34  -2   3    8.80    5.90
 -34  -2  -3    6.70    5.90
  34   2   3    8.60    6.00
 -34   2  -3    6.40    4.60
  35  -3  -3    5.80    5.60
 -35  -3   3    9.70    5.90
  35   3  -3   -6.10    6.00
 -35   3   3    2.50    4.40
  33  -3  -3    8.00    5.40
 -33  -3   3    7.80    5.40
 -33   3   3    5.80    4.50
  33   3  -3   -2.60    5.60
 -31  -3   3    4.40    5.70
  31  -3  -3    3.80    3.70
  31   3  -3   -5.80    3.60
 -31   3   3   -6.20    2.70
  29  -3  -3   50.29    6.80
 -29  -3   3   61.29   11.20
 -29   3   3   63.79    9.50
  29   3  -3   50.29    9.10
  27  -3  -3  110.09    8.90
 -27  -3   3   92.79   12.60
  27   3  -3  117.59   12.30
 -27   3   3  102.89    9.70
  25  -3  -3   19.50    5.00
 -25  -3   3   22.40    6.40
 -25   3   3   22.80    5.50
  25   3  -3   11.40    5.50
  23  -3  -3  150.98    8.10
  23  -3  -3  142.59    9.10
 -23  -3   3  152.28   12.10
  23   3  -3  165.88   13.10
 -23   3   3  149.88    9.70
  21  -3  -3   24.60    4.10
 -21  -3   3   18.00    6.10
 -21  -3   3   16.30    5.10
  21  -3  -3   25.10    4.60
 -21   3   3   20.30    5.00
  21   3  -3   17.20    6.10
  21   3  -3   14.20    5.00
 -19  -3   3  182.18   12.00
  19  -3  -3  201.38    8.60
 -19  -3   3  211.88   12.10
  19  -3  -3  189.18    6.80
  19  -3  -3  194.48    9.20
  19   3  -3  204.38   12.40
 -19   3   3  201.98    8.70
 -19   3   3  194.78    9.50
 -17  -3   3  134.69    9.80
  17  -3  -3  128.29    4.20
 -17  -3   3  126.59    9.30
  17  -3  -3  126.09    6.90
 -17   3   3  129.29    6.50
 -17   3   3  131.89    7.20
 -15  -3   3   66.29    6.90
  15  -3  -3   74.29    3.30
 -15  -3   3   77.69    7.10
  15  -3  -3   84.99    5.20
 -15   3   3   71.29    5.00
  15   3  -3   87.99    8.20
 -15   3   3   79.49    5.00
 -13  -3   3   61.89    6.00
 -13  -3   3   66.29    7.00
  13  -3  -3   66.19    3.30
 -13   3   3   59.69    4.10
  13   3  -3   63.29    6.90
 -13   3   3   64.69    4.20
  11  -3  -3 1581.04   27.10
 -11  -3   3 1604.14   33.80
 -11  -3   3 1605.94   35.00
  11   3  -3 1569.24   34.10
 -11   3   3 1600.24   28.10
  11   3  -3 1605.74   34.20
 -11   3   3 1576.64   28.10
  -9  -3   3  745.73   20.00
  -9  -3   3  729.33   19.10
   9  -3  -3  745.83   14.80
   9   3  -3  749.92   19.70
   9   3  -3  766.42   19.70
  -9   3   3  758.72   14.50
  -9   3   3  740.03   15.40
  -9   3   3  753.12   14.90
  -7  -3   3 1097.59   24.40
   7  -3  -3 1083.29   20.00
  -7  -3   3 1092.89   24.30
   7   3  -3 1033.70   23.90
  -7   3   3 1091.99   19.30
  -7   3   3 1100.79   18.90
  -7   3   3 1049.79   20.10
   7   3  -3 1059.19   24.00
  -5  -3   3 3542.55   60.69
   5  -3  -3 3775.62   57.49
  -5  -3   3 3544.75   60.39
  -5   3   3 3543.35   55.59
   5   3  -3 3557.54   60.69
  -5   3   3 3559.64   55.89
   5   3  -3 3603.74   61.09
  -5   3   3 3599.34   57.39
   3  -3  -3 1515.95   24.40
  -3  -3   3 1552.14   29.10
   3  -3  -3 1573.74   26.00
  -3  -3   3 1572.54   29.10
   3  -3  -3 1576.44   27.60
   3  -3  -3 1551.04   26.30
  -3   3   3 1548.84   25.90
  -3   3   3 1567.74   26.10
  -3   3   3 1506.15   27.40
   3   3  -3 1541.45   29.40
   3   3  -3 1565.34   29.30
   1  -3  -3  704.93   15.00
  -1  -3   3  668.23   14.80
   1  -3  -3  699.63   13.30
  -1  -3   3  692.13   14.20
   1  -3  -3  699.83   13.90
   1   3  -3  679.13   15.20
  -1   3   3  693.73   13.70
  -1   3   3  678.53   13.70
   1   3  -3  721.63   15.20
  -1   3   3  665.23   14.60
   1   3  -3  665.93   14.90
  -1  -3  -3    3.00    1.70
   1  -3   3    2.70    1.30
  -1  -3  -3    3.20    1.70
  -1  -3  -3    5.20    1.90
   1  -3   3    3.60    1.00
  -1   3  -3    1.50    1.40
  -1   3  -3    3.20    1.50
   1   3   3    0.80    1.90
  -1   3  -3    2.20    1.50
   1   3   3    2.50    1.60
  -5  -3  -3   28.00    3.70
  -5  -3  -3   24.10    3.10
  -5  -3  -3   20.70    3.20
   5  -3   3   26.30    2.00
  -5   3  -3   25.20    1.70
   5   3   3   18.60    2.90
  -5   3  -3   22.80    1.50
   5   3   3   28.90    4.20
  -5   3  -3   23.50    2.20
   7  -3   3  734.43   13.50
  -7  -3  -3  756.32   18.40
  -7  -3  -3  728.83   17.00
  -7  -3  -3  719.53   17.90
  -7   3  -3  738.13   13.90
   7   3   3  753.42   17.90
   7   3   3  734.03   18.90
  -7   3  -3  751.02   13.30
  -9  -3  -3  224.78    9.90
  -9  -3  -3  246.78   10.10
   9  -3   3  246.68    6.10
  -9  -3  -3  249.38    8.90
  -9   3  -3  254.47    6.50
  -9   3  -3  237.98    5.60
   9   3   3  236.58    9.40
 -11  -3  -3 1398.06   28.40
 -11  -3  -3 1434.46   31.30
  11  -3   3 1383.86   24.10
 -11  -3  -3 1405.66   31.00
  11   3   3 1393.46   30.00
 -11   3  -3 1370.86   21.70
  11   3   3 1387.56   31.00
 -11   3  -3 1433.36   25.10
 -13  -3  -3 1364.96   31.60
 -13  -3  -3 1385.96   28.40
  13  -3   3 1380.26   24.50
  13   3   3 1362.96   31.70
  13   3   3 1360.26   30.40
  15  -3   3    5.00    2.20
 -15  -3  -3    2.50    2.40
 -15  -3  -3    6.20    3.40
  15  -3   3    1.80    1.60
  15   3   3   -1.60    2.50
  15   3   3    3.60    3.20
  17  -3   3  246.38    9.40
  17  -3   3  244.48    8.40
 -17  -3  -3  257.57   10.60
  17   3   3  253.37   13.50
  19  -3   3   87.09    5.30
 -19  -3  -3   82.49    8.50
  19  -3   3   87.09    6.30
 -19  -3  -3   96.09    7.00
  19   3   3   92.69    9.50
  19   3   3   77.99    7.40
 -21  -3  -3  371.16   17.60
  21  -3   3  370.06   13.50
 -21  -3  -3  384.16   14.00
  21  -3   3  366.36   11.70
  21   3   3  380.56   18.00
 -23  -3  -3   26.50    6.90
  23  -3   3   36.30    5.40
  23  -3   3   27.40    4.20
  23   3   3   29.80    7.20
  25  -3   3  332.07   14.00
 -25  -3  -3  315.77   13.60
 -25  -3  -3  315.97   17.90
  25   3   3  349.87   18.50
  27  -3   3   -3.20    2.90
 -27  -3  -3   -0.80    4.50
 -27   3  -3   -5.30    4.00
  27   3   3   -3.90    4.60
  29  -3   3   -0.90    3.50
 -29  -3  -3    6.20    7.10
  29   3   3    0.90    4.50
  31  -3   3   -4.40    3.20
 -31  -3  -3    3.50    5.70
  31   3   3   -8.90    4.30
 -31   3  -3    0.90    3.90
  33  -3   3    4.80    5.50
  33   3   3   15.60    5.90
 -33   3  -3    5.30    5.00
 -35  -3  -3   13.50    6.90
  35   3   3    9.70    7.70
 -35   3  -3    7.90    5.20
  34  -4  -3    7.30    5.00
 -34  -4   3    7.00    5.40
 -34   4   3    4.70    4.30
  34   4  -3    6.00    5.80
 -32  -4   3    1.40    5.50
  32  -4  -3   12.20    4.30
 -32   4   3    5.60    4.60
 -30  -4   3   14.40    5.70
  30  -4  -3    8.20    4.10
  30   4  -3   10.70    5.70
 -30   4   3    1.90    3.80
 -28  -4   3    8.50    6.00
  28   4  -3    7.00    6.00
 -28   4   3    3.30    4.00
  26  -4  -3  464.35   17.50
 -26  -4   3  475.15   23.10
  26   4  -3  466.65   22.00
 -26   4   3  472.45   18.20
  24  -4  -3    6.20    3.00
 -24  -4   3   15.50    5.90
  24  -4  -3   -2.50    2.00
  24   4  -3    1.10    5.00
 -24   4   3    1.40    3.40
 -22  -4   3   -1.50    3.90
  22   4  -3   -1.50    4.50
 -22   4   3    2.40    3.10
 -20  -4   3   -2.20    3.30
  20  -4  -3    2.40    2.00
  20   4  -3   -1.80    4.20
 -20   4   3   -0.70    2.70
  20   4  -3   -2.50    3.20
 -18  -4   3   47.10    8.00
 -18  -4   3   40.50    6.60
  18  -4  -3   38.10    3.90
  18  -4  -3   34.40    3.20
  18   4  -3   39.50    6.50
 -18   4   3   43.10    5.10
  18   4  -3   40.00    7.10
  16  -4  -3   26.50    2.50
 -16  -4   3   28.00    6.20
 -16  -4   3   32.20    5.70
 -16   4   3   26.00    3.10
  16   4  -3   26.20    5.70
 -16   4   3   28.70    3.80
 -14  -4   3  114.79    9.20
  14  -4  -3  122.69    5.20
  14  -4  -3  127.59    4.80
 -14  -4   3  123.39    8.60
 -14   4   3  113.29    5.30
 -14   4   3  126.99    5.30
  14   4  -3  127.69    9.70
  12  -4  -3   34.70    3.00
 -12  -4   3   44.30    5.90
  12  -4  -3   39.60    2.70
  12   4  -3   40.10    6.30
  12   4  -3   44.70    6.30
 -12   4   3   32.00    3.10
 -12   4   3   39.30    2.90
 -10  -4   3  619.64   18.30
 -10  -4   3  606.14   18.90
 -10  -4   3  617.24   17.90
  10  -4  -3  631.14   11.80
  10  -4  -3  635.34   13.70
 -10   4   3  620.34   14.60
  10   4  -3  657.73   19.00
 -10   4   3  611.34   14.00
  10   4  -3  646.14   19.10
 -10   4   3  620.64   12.20
  -8  -4   3  852.11   21.20
  -8  -4   3  900.01   22.50
   8  -4  -3  854.21   17.50
  -8  -4   3  834.02   21.20
   8  -4  -3  839.82   14.90
  -8   4   3  834.62   17.60
   8   4  -3  845.42   21.90
  -8   4   3  873.21   15.30
   8   4  -3  866.71   21.90
  -8   4   3  874.51   16.60
  -6  -4   3   87.89    6.10
  -6  -4   3   98.99    6.50
  -6  -4   3   96.49    6.00
   6  -4  -3   99.69    4.90
  -6   4   3   94.99    3.50
   6   4  -3   85.69    6.00
  -6   4   3   99.99    3.80
   6   4  -3   85.29    6.10
  -4  -4   3    2.60    1.70
   4  -4  -3    3.90    1.90
  -4  -4   3    3.60    2.10
  -4  -4   3    0.80    1.90
   4   4  -3    4.10    2.40
   4   4  -3    1.70    1.70
  -4   4   3    2.10    1.10
  -4   4   3    7.20    1.60
  -2  -4   3  890.41   25.40
   2  -4  -3  914.21   16.20
   2  -4  -3  914.31   16.10
  -2  -4   3  925.41   19.10
  -2  -4   3  925.51   20.80
   2  -4  -3  924.21   19.50
  -2   4   3  926.51   17.50
   2   4  -3  924.31   20.10
   2   4  -3  933.81   20.30
  -2   4   3  933.31   17.60
   0  -4   3  941.31   19.20
   0  -4  -3  971.10   20.30
   0  -4  -3  935.41   18.70
   0  -4   3  937.01   20.60
   0  -4  -3  945.71   17.80
   0  -4  -3  947.91   19.00
   0  -4   3  931.41   17.10
   0  -4   3  928.91   16.90
   0   4   3  955.50   19.10
   0   4  -3  954.90   19.30
   0   4   3  945.11   18.70
   0   4  -3  917.21   19.20
  -2  -4  -3    3.70    2.20
  -2  -4  -3   -1.20    1.70
  -2  -4  -3    4.10    2.00
   2  -4   3   -1.50    1.30
  -2  -4  -3    0.00    1.50
   2  -4   3    1.80    1.40
  -2   4  -3    1.20    1.30
  -2   4  -3   -0.30    1.20
   2   4   3   -0.10    1.50
   2   4   3    1.90    2.00
   4  -4   3 4170.08   65.09
  -4  -4  -3 4195.68   68.79
  -4  -4  -3 4205.28   69.99
  -4  -4  -3 4154.28   69.59
  -4  -4  -3 4204.48   69.59
  -4   4  -3 4261.87   64.89
   4   4   3 4244.38   70.49
   4   4   3 4218.38   69.19
  -4   4  -3 4197.38   63.69
  -4   4  -3 4152.28   67.09
   6  -4   3 3031.80   46.90
  -6  -4  -3 2938.41   52.39
  -6  -4  -3 3064.79   53.59
  -6  -4  -3 3039.30   52.79
  -6   4  -3 2962.90   49.00
  -6   4  -3 3038.40   45.20
   6   4   3 2969.20   52.59
   6   4   3 3036.40   54.49
  -6   4  -3 3004.00   46.10
   8  -4   3 2118.99   33.40
  -8  -4  -3 2111.89   40.80
  -8  -4  -3 2113.39   41.20
  -8  -4  -3 2076.39   39.60
   8   4   3 2113.19   40.30
  -8   4  -3 2143.29   32.90
  -8   4  -3 2096.19   35.10
 -10  -4  -3  957.50   23.80
  10  -4   3  949.40   16.50
 -10  -4  -3  954.10   22.50
  10   4   3  987.70   24.60
 -10   4  -3  961.90   16.60
 -10   4  -3  909.61   19.10
  10   4   3  942.21   23.20
 -12  -4  -3  124.19    8.10
 -12  -4  -3  105.39    7.90
  12  -4   3  120.19    4.40
  12  -4   3  109.59    3.90
 -12  -4  -3  122.99    7.40
  12   4   3  133.39   10.70
 -12   4  -3  110.29    3.40
  12   4   3  115.99    7.70
 -14  -4  -3    1.60    2.90
  14  -4   3   -1.20    1.40
 -14  -4  -3   -2.30    3.20
 -14  -4  -3   -1.70    3.60
  14  -4   3    0.40    1.10
  14   4   3   -0.70    3.20
  14   4   3   -2.30    3.00
  16  -4   3  657.43   13.60
 -16  -4  -3  638.64   21.10
  16  -4   3  563.14   14.20
 -16  -4  -3  633.44   22.10
 -16  -4  -3  653.93   19.10
  16   4   3  638.04   21.70
  16   4   3  662.93   20.80
 -18  -4  -3   84.69    9.00
 -18  -4  -3   81.79    8.80
  18  -4   3   77.49    4.30
 -18  -4  -3   71.89    7.10
  18   4   3   74.49    9.10
  18   4   3   88.69    7.90
 -20  -4  -3  364.36   17.80
  20  -4   3  337.27   10.00
 -20  -4  -3  340.87   13.90
  20   4   3  347.57   17.60
 -22  -4  -3   -5.00    3.40
  22  -4   3    2.70    2.00
 -22  -4  -3    2.80    3.80
  22   4   3    4.70    5.10
 -24  -4  -3  142.89    9.90
 -24  -4  -3  134.59   12.00
  24  -4   3  136.49    7.00
  24  -4   3  143.79    9.80
  24   4   3  128.69   12.10
 -26  -4  -3  131.19   10.00
  26  -4   3  134.39    8.80
 -26  -4  -3  116.89   12.60
  26   4   3  115.29   11.80
  28  -4   3   -2.50    3.70
 -28  -4  -3    6.10    5.30
 -28   4  -3   -8.40    3.50
  28   4   3    4.10    5.20
 -30  -4  -3   -1.40    5.00
  30   4   3  -14.80    4.50
 -32  -4  -3   -1.40    6.00
 -32   4  -3   10.40    4.60
  32   4   3    6.00    5.80
 -34  -4  -3    8.70    6.90
 -34   4  -3    4.20    4.10
  34   4   3   -4.70    5.70
 -33  -5   3   -4.10    5.20
  33   5  -3    3.00    5.50
 -33   5   3   -4.60    4.00
 -31  -5   3   17.70    7.20
  31  -5  -3   14.60    3.40
 -31   5   3    8.20    4.20
  31   5  -3   -1.00    5.10
  29  -5  -3   11.90    3.70
 -29  -5   3   15.00    6.30
 -29   5   3   18.60    5.60
  27  -5  -3   25.40    4.30
 -27  -5   3   30.90    7.60
 -27   5   3   20.20    5.60
  27   5  -3   19.60    6.90
  25  -5  -3   16.30    3.40
 -25  -5   3   14.70    6.10
  25  -5  -3   22.20    3.40
  25   5  -3   19.20    6.70
 -25   5   3   26.30    5.10
 -23  -5   3    4.10    4.90
  23  -5  -3   -0.10    1.80
  23   5  -3    4.10    4.20
 -23   5   3    6.40    3.00
  21  -5  -3   31.20    3.40
  21  -5  -3   28.50    3.60
 -21  -5   3   21.80    6.80
 -21   5   3   34.30    5.00
  21   5  -3   30.60    6.90
  19  -5  -3   11.70    2.50
  19  -5  -3    7.90    1.50
  19  -5  -3   12.00    2.10
 -19  -5   3   14.90    5.90
  19   5  -3    7.30    4.60
  19   5  -3    0.20    4.60
 -19   5   3   10.80    3.20
 -17  -5   3  119.69    9.40
  17  -5  -3  121.59    5.00
  17  -5  -3  131.69    4.80
 -17  -5   3  113.19   10.00
  17  -5  -3  131.99    5.00
  17   5  -3  125.69   10.90
 -17   5   3  123.19    6.10
  17   5  -3  117.39    9.90
  15  -5  -3   -0.90    1.10
 -15  -5   3    2.10    3.30
  15  -5  -3   -0.30    1.00
  15  -5  -3   -1.20    1.30
 -15  -5   3    3.70    3.50
 -15   5   3   -0.30    1.60
  15   5  -3    0.90    3.80
 -13  -5   3   55.59    7.00
 -13  -5   3   48.40    6.70
  13  -5  -3   52.99    3.90
 -13  -5   3   68.59    8.80
  13  -5  -3   51.69    2.30
 -13   5   3   50.39    2.60
 -13   5   3   52.79    3.20
  13   5  -3   53.69    7.50
  13   5  -3   61.39    7.80
 -11  -5   3    1.10    2.90
 -11  -5   3   -1.20    2.80
  11  -5  -3    2.00    0.70
 -11  -5   3    3.70    3.60
  11  -5  -3    2.60    1.70
  11   5  -3   -0.90    2.10
 -11   5   3    3.90    1.10
  11   5  -3    3.60    3.30
 -11   5   3    2.90    1.20
  -9  -5   3   -0.20    1.90
  -9  -5   3    1.60    2.80
   9  -5  -3    1.60    0.90
   9  -5  -3   -0.60    1.40
  -9  -5   3    0.20    2.70
  -9   5   3    2.00    1.20
   9   5  -3    3.60    2.80
  -9   5   3    1.00    1.00
   7  -5  -3  191.58    5.30
  -7  -5   3  184.68    9.30
  -7  -5   3  197.48    9.30
   7  -5  -3  198.68    7.60
  -7  -5   3  197.18    9.70
  -7   5   3  192.18    5.40
   7   5  -3  203.78    9.80
   7   5  -3  197.48    9.80
  -5  -5   3  115.09    7.20
   5  -5  -3  114.59    5.90
  -5  -5   3  113.79    6.80
  -5  -5   3  108.99    6.70
  -5   5   3  123.59    4.50
  -5   5   3  120.79    4.40
   5   5  -3  108.79    7.00
   5   5  -3  125.49    7.40
   3  -5  -3 1193.28   24.50
  -3  -5   3 1173.88   26.20
  -3  -5   3 1169.98   23.80
   3  -5  -3 1182.28   22.00
  -3  -5   3 1128.99   24.70
  -3  -5   3 1169.98   24.10
   3   5  -3 1145.19   25.30
   3   5  -3 1182.98   26.10
  -3   5   3 1158.88   21.40
  -3   5   3 1180.78   21.60
   1  -5  -3 1215.48   25.50
  -1  -5   3 1203.78   22.10
   1  -5  -3 1160.48   21.70
  -1  -5   3 1197.88   22.30
   1  -5  -3 1200.98   21.10
   1  -5  -3 1212.98   23.50
  -1  -5   3 1195.08   24.40
  -1  -5   3 1213.28   26.20
  -1   5   3 1188.18   22.90
   1   5  -3 1233.38   25.00
   1   5  -3 1216.58   25.10
  -1   5   3 1212.38   23.50
  -1  -5  -3 1332.37   24.70
   1  -5   3 1319.77   27.70
  -1  -5  -3 1331.67   26.60
   1  -5   3 1320.47   25.40
  -1  -5  -3 1343.57   26.00
  -1  -5  -3 1392.56   28.00
   1   5   3 1352.66   26.80
   1   5   3 1335.77   26.00
  -1   5  -3 1327.57   25.70
  -1   5  -3 1366.16   25.90
  -3  -5  -3  308.87   10.80
  -3  -5  -3  301.27    9.60
  -3  -5  -3  326.07   10.80
  -3  -5  -3  290.27   10.90
   3  -5   3  298.57   10.40
  -3   5  -3  294.77    8.10
   3   5   3  319.97   11.20
   3   5   3  284.07    9.90
  -3   5  -3  313.97    8.50
  -5  -5  -3 1727.73   34.90
   5  -5   3 1749.53   32.90
   5  -5   3 1744.23   29.10
  -5  -5  -3 1747.13   33.80
  -5  -5  -3 1743.43   35.20
  -5  -5  -3 1736.33   35.00
   5   5   3 1727.53   35.80
   5   5   3 1793.02   34.40
  -5   5  -3 1743.33   28.90
  -5   5  -3 1759.62   28.30
  -7  -5  -3  479.15   15.60
  -7  -5  -3  498.05   16.00
  -7  -5  -3  488.65   15.10
  -7  -5  -3  486.95   14.80
   7  -5   3  485.85    9.20
   7   5   3  493.65   15.80
   7   5   3  497.65   15.00
  -7   5  -3  489.25    8.70
  -9  -5  -3  183.68    9.40
  -9  -5  -3  185.68    9.50
  -9  -5  -3  175.28   10.00
  -9   5  -3  176.18    6.30
   9   5   3  180.08    9.30
   9   5   3  189.18   10.10
 -11  -5  -3  231.88   11.20
 -11  -5  -3  220.98   11.80
 -11   5  -3  230.58    6.80
  11   5   3  255.17   12.40
  11   5   3  226.68   10.80
 -13  -5  -3  192.58    9.90
 -13  -5  -3  172.18   11.10
 -13  -5  -3  179.48   10.70
  13   5   3  173.78   10.90
  13   5   3  174.08   10.20
 -15  -5  -3   -0.60    2.70
 -15  -5  -3   -1.30    3.80
 -15  -5  -3   -6.10    3.60
  15  -5   3   -0.40    1.20
  15  -5   3    0.80    1.10
  15   5   3   -1.30    3.20
  15   5   3    4.10    3.80
 -17  -5  -3   18.70    6.30
 -17  -5  -3   15.00    5.30
  17  -5   3   19.00    2.10
  17  -5   3   23.30    2.70
 -17  -5  -3   20.40    4.90
  17   5   3   18.50    5.00
  17   5   3   15.90    5.60
  19  -5   3    0.80    1.40
  19  -5   3    0.10    1.40
 -19  -5  -3   -3.10    3.20
 -19  -5  -3   -2.80    3.80
  19   5   3   -1.30    4.70
  21  -5   3  205.58    7.90
  21  -5   3  200.48    6.70
 -21  -5  -3  209.88   12.00
 -21  -5  -3  218.88   14.80
  21   5   3  200.98   14.20
  23  -5   3   34.20    4.10
  23  -5   3   27.10    3.20
 -23  -5  -3   25.30    5.80
  23   5   3   29.00    7.70
 -25  -5  -3   47.20    7.60
  25  -5   3   41.30    3.80
  25  -5   3   43.40    5.10
 -25  -5  -3   51.09   10.00
  25   5   3   54.29    9.80
  27  -5   3   92.29    7.00
 -27  -5  -3  101.79    9.70
 -27  -5  -3   92.69   13.70
 -27   5  -3   74.79    9.60
  27   5   3   93.99   12.50
 -29  -5  -3   -1.10    5.70
  29  -5   3    3.30    3.10
  29   5   3    2.50    5.80
 -29   5  -3  -10.60    3.90
  31  -5   3    6.40    4.20
 -31  -5  -3   31.30    9.50
  31   5   3   11.50    7.40
 -31   5  -3    0.20    4.40
 -33  -5  -3   23.10    8.10
  33   5   3   15.40    8.60
 -32  -6   3    1.90    9.80
 -32   6   3   13.40    5.00
  32   6  -3   13.80    6.90
 -30  -6   3   14.00    6.00
  30  -6  -3   11.30    3.50
 -30   6   3   12.20    4.40
  30   6  -3   14.20    6.80
  28  -6  -3   40.00    3.70
  28  -6  -3   52.69    4.20
 -28  -6   3   59.49   11.20
  28   6  -3   33.30    8.50
 -28   6   3   66.89    8.50
 -26  -6   3   10.20    5.70
  26  -6  -3    5.40    1.90
  26  -6  -3    8.00    2.20
 -26   6   3   10.70    3.70
  24  -6  -3   -0.70    1.40
 -24  -6   3    2.30    4.60
  24  -6  -3    0.20    1.30
 -24   6   3   -1.30    2.50
  24   6  -3    0.90    4.60
  22  -6  -3   63.49    2.90
 -22  -6   3   43.60    8.50
  22  -6  -3   63.89    2.90
 -22   6   3   65.19    5.70
  22   6  -3   77.79   11.10
  20  -6  -3    1.00    1.30
 -20  -6   3   -1.50    4.30
 -20   6   3    2.40    2.60
  20   6  -3   12.40    5.20
 -18  -6   3   15.70    5.60
  18  -6  -3   11.60    2.30
  18   6  -3    8.20    4.90
  18   6  -3   12.50    5.20
 -18   6   3   12.90    2.60
  16  -6  -3   25.30    3.10
 -16  -6   3   17.60    5.40
 -16  -6   3   23.40    5.90
  16   6  -3   23.30    6.30
 -16   6   3   24.70    3.10
 -14  -6   3   72.69    8.10
  14  -6  -3   75.19    4.90
 -14  -6   3   76.79    7.70
 -14  -6   3   77.49    8.00
 -14   6   3   70.69    3.60
  14   6  -3   57.09    7.60
  14   6  -3   88.59   10.40
 -12  -6   3   20.50    5.60
 -12  -6   3   24.40    5.60
 -12  -6   3   34.10    6.60
  12  -6  -3   31.00    4.00
 -12   6   3   25.80    2.20
  12   6  -3   30.00    6.00
  12   6  -3   29.10    6.20
 -10  -6   3   28.50    5.40
 -10  -6   3   41.70    6.60
  10  -6  -3   38.00    4.30
 -10  -6   3   40.00    6.80
 -10  -6   3   37.20    5.50
 -10   6   3   32.90    2.40
  10   6  -3   52.29    7.20
  10   6  -3   42.20    6.90
  -8  -6   3   76.09    7.00
  -8  -6   3   83.99    7.00
  -8  -6   3   82.09    7.30
  -8  -6   3   86.99    7.10
   8  -6  -3   81.29    5.40
   8  -6  -3   85.29    3.50
  -8   6   3   84.09    3.60
   8   6  -3   85.09    7.00
  -8   6   3   90.69    3.60
   8   6  -3   93.29    7.80
   6  -6  -3  231.88    7.10
  -6  -6   3  283.07   11.10
  -6  -6   3  278.77   11.50
   6  -6  -3  285.67   10.20
  -6  -6   3  284.07   11.40
   6   6  -3  293.77   12.30
  -6   6   3  288.57    7.40
   6   6  -3  273.77   11.90
  -6   6   3  287.97    7.60
  -4  -6   3  107.19    7.50
  -4  -6   3  106.79    6.90
   4  -6  -3  107.79    6.60
  -4  -6   3   89.79    6.00
  -4  -6   3   97.09    6.30
   4   6  -3  118.49    7.60
  -4   6   3  102.69    4.60
   4   6  -3   95.39    6.90
  -4   6   3  102.59    4.80
  -2  -6   3  910.81   23.00
  -2  -6   3  878.31   20.90
   2  -6  -3  896.61   19.50
  -2  -6   3  912.91   19.20
   2  -6  -3  928.01   22.00
  -2  -6   3  905.51   18.60
   2   6  -3  941.11   22.00
  -2   6   3  933.31   19.60
   2   6  -3  857.31   21.70
  -2   6   3  931.21   19.00
   0  -6  -3  242.58    7.10
   0  -6  -3  254.97    9.30
   0  -6   3  241.28    8.80
   0  -6   3  264.67   11.00
   0  -6  -3  263.67    8.10
   0  -6   3  255.27    5.70
   0  -6  -3  268.27   10.70
   0  -6   3  246.38    5.60
   0   6  -3  252.57    9.40
   0   6  -3  237.18    9.30
   0   6   3  247.68    9.30
   0   6   3  244.98    8.70
  -2  -6  -3  156.08    7.30
   2  -6   3  161.28    6.50
  -2  -6  -3  153.68    7.90
  -2  -6  -3  150.78    6.40
   2  -6   3  155.08    8.40
  -2  -6  -3  176.48    9.00
   2   6   3  158.78    8.10
   2   6   3  155.18    8.30
  -2   6  -3  153.18    6.80
   2   6   3  154.08    7.40
  -2   6  -3  153.38    6.70
   4  -6   3  508.75   11.70
  -4  -6  -3  507.65   16.00
  -4  -6  -3  507.45   13.90
  -4  -6  -3  510.85   15.40
   4  -6   3  496.95   14.90
   4   6   3  526.55   16.30
  -4   6  -3  533.95   12.10
   4   6   3  490.45   16.10
  -4   6  -3  519.05   12.20
   4   6   3  517.75   15.00
   6  -6   3  134.39    5.40
   6  -6   3  117.79    7.00
  -6  -6  -3  131.19    7.50
  -6  -6  -3  129.89    8.20
  -6  -6  -3  130.89    8.10
   6   6   3  137.59    9.10
  -6   6  -3  131.39    4.30
  -6   6  -3  129.19    4.40
   6   6   3  142.39    8.00
   6   6   3  121.79    8.00
  -8  -6  -3  156.88    8.70
  -8  -6  -3  140.99   10.80
  -8  -6  -3  157.18    9.20
   8   6   3  155.78    9.80
   8   6   3  159.68    9.10
 -10  -6  -3  147.39    9.50
 -10  -6  -3  149.59    9.90
 -10  -6  -3  162.48    9.60
  10   6   3  166.28    9.70
  10   6   3  169.78   10.40
 -12  -6  -3   39.20    7.10
 -12  -6  -3   33.60    5.90
 -12  -6  -3   29.40    5.70
  12   6   3   35.40    6.70
  12   6   3   31.80    5.50
 -14  -6  -3    3.40    4.00
 -14  -6  -3   -3.40    3.70
 -14  -6  -3    4.50    4.40
  14   6   3    7.10    4.00
 -14   6  -3    4.70    1.50
  14   6   3   -5.40    2.80
 -16  -6  -3   -1.90    3.60
 -16  -6  -3    1.00    3.30
 -16  -6  -3    0.80    4.30
  16   6   3    0.00    3.50
 -16   6  -3    1.60    1.00
  16   6   3   -2.90    3.50
 -18  -6  -3  212.98   12.20
 -18  -6  -3  189.58   13.50
  18   6   3  208.08   14.20
  18   6   3  193.58   14.00
 -20  -6  -3  166.68   11.30
 -20  -6  -3  175.78   13.00
  20   6   3  192.98   13.90
 -22  -6  -3   78.09   11.90
 -22  -6  -3   54.79    8.00
  22   6   3   61.29   10.40
  24  -6   3    8.00    1.60
 -24  -6  -3    4.80    5.00
 -24  -6  -3    9.80    6.60
  24   6   3    7.00    6.30
  26  -6   3   46.80    3.80
 -26  -6  -3   43.30    7.90
 -26  -6  -3   58.09   11.30
 -26   6  -3   49.00    6.90
  26   6   3   52.19   10.30
 -28  -6  -3    9.40    6.00
 -28  -6  -3  -10.00    4.30
  28  -6   3    1.80    2.00
 -28   6  -3  -10.50    3.70
  28   6   3    0.20    6.60
  30  -6   3    7.40    3.10
 -30  -6  -3   13.30    6.40
  30   6   3    8.50    7.30
 -32  -6  -3   24.00    8.70
 -32   6  -3   10.30    5.50
  32   6   3    4.20    6.70
 -31   7   3   33.50    7.10
  31   7  -3   16.80    8.30
 -29  -7   3  135.29   14.10
 -29   7   3  133.39    9.50
  29   7  -3  116.99   15.00
 -27  -7   3    6.30    5.30
 -27   7   3    0.40    3.30
  27   7  -3    5.50    5.70
 -25  -7   3   83.69   12.80
  25   7  -3  110.19   14.30
 -25   7   3   90.89    7.00
 -23  -7   3   34.70    8.30
  23   7  -3   54.49   11.70
 -23   7   3   55.99    5.20
  21  -7  -3  172.58    5.80
 -21  -7   3  194.58   14.90
 -21   7   3  182.38    8.20
  21   7  -3  191.78   14.60
  19  -7  -3   45.50    3.90
 -19  -7   3   45.30    8.60
 -19   7   3   45.90    4.10
  19   7  -3   51.69    9.30
 -17  -7   3   48.60    8.20
  17  -7  -3   50.39    4.30
  17   7  -3   41.40    8.00
  17   7  -3   39.90    7.30
 -17   7   3   43.70    3.60
 -15  -7   3 1634.54   40.60
  15  -7  -3 1653.93   31.90
 -15  -7   3 1675.13   42.40
 -15  -7   3 1643.84   40.80
  15   7  -3 1701.83   46.10
 -15   7   3 1642.04   28.60
  15   7  -3 1708.33   42.60
 -13  -7   3  250.17   13.80
 -13  -7   3  250.27   13.70
  13  -7  -3  240.88    9.50
 -13  -7   3  236.88   13.50
  13   7  -3  239.28   12.80
  13   7  -3  249.78   14.30
 -13   7   3  243.58    6.60
 -11  -7   3  582.94   20.00
  11  -7  -3  622.04   16.80
 -11  -7   3  642.34   21.70
 -11  -7   3  639.94   21.80
 -11  -7   3  651.83   21.10
 -11   7   3  631.34   12.70
  11   7  -3  638.14   21.80
  11   7  -3  644.24   20.90
  11   7  -3  669.33   22.30
  -9  -7   3   13.00    4.70
  -9  -7   3    5.60    3.60
  -9  -7   3   13.20    4.70
  -9  -7   3    7.80    3.70
   9  -7  -3   14.40    3.40
  -9   7   3   13.90    1.70
   9   7  -3   12.60    4.00
  -9   7   3    8.80    1.50
   9   7  -3    7.20    4.60
   9   7  -3   11.20    4.50
  -9   7   3   13.10    2.20
  -7  -7   3  204.28    9.90
   7  -7  -3  198.68    9.20
  -7  -7   3  203.58   10.40
  -7  -7   3  204.98   10.50
  -7  -7   3  207.08   11.50
  -7   7   3  201.28    6.60
   7   7  -3  205.78   11.00
   7   7  -3  208.78   11.50
  -7   7   3  199.08    6.10
  -7   7   3  194.08    6.50
  -5  -7   3   55.59    6.30
  -5  -7   3   46.60    6.30
  -5  -7   3   55.29    5.60
   5  -7  -3   63.39    5.90
  -5  -7   3   58.49    5.50
  -5   7   3   63.79    4.50
   5   7  -3   57.39    5.90
   5   7  -3   59.99    7.00
  -5   7   3   53.39    4.10
  -5   7   3   64.99    3.80
  -3  -7   3  112.79    8.60
  -3  -7   3  122.49    6.20
  -3  -7   3  128.49    7.40
   3  -7  -3  115.79    7.50
  -3  -7   3  125.49    6.60
   3   7  -3  130.19    8.10
  -3   7   3  114.99    6.30
  -3   7   3  117.09    6.30
  -3   7   3  119.89    5.70
   3   7  -3  124.49    8.00
  -1  -7   3  341.37    8.30
   1  -7  -3  325.67   15.10
  -1  -7   3  340.47    8.00
  -1  -7   3  365.96   16.30
  -1  -7   3  348.27   11.70
  -1   7   3  361.26   12.10
  -1   7   3  352.46   13.70
   1   7  -3  351.06   12.50
  -1   7   3  341.17   10.70
   1   7  -3  329.97   12.40
   1  -7   3  278.47   11.90
   1  -7   3  271.77    9.50
  -1  -7  -3  288.87    8.40
  -1  -7  -3  292.37   12.10
  -1  -7  -3  279.57    9.30
  -1   7  -3  284.27   10.30
  -1   7  -3  271.77   10.50
   1   7   3  272.97   10.10
   1   7   3  281.97   11.10
   1   7   3  278.67   11.20
  -3  -7  -3  167.38    7.20
   3  -7   3  164.98    9.00
  -3  -7  -3  180.48    9.80
  -3  -7  -3  169.98    8.40
   3   7   3  163.48    9.00
   3   7   3  178.28    8.60
  -3   7  -3  165.58    6.70
  -3   7  -3  178.38    7.30
  -3   7  -3  164.98    7.40
   3   7   3  157.08    9.70
  -5  -7  -3  222.58   10.60
   5  -7   3  215.98   10.30
  -5  -7  -3  246.28    9.60
  -5  -7  -3  225.78   11.20
   5   7   3  222.28   11.10
  -5   7  -3  239.28    8.10
  -5   7  -3  225.78    7.00
  -5   7  -3  227.18    7.20
   5   7   3  225.78   11.80
  -7  -7  -3    9.10    4.60
  -7  -7  -3   12.80    3.80
  -7  -7  -3   12.00    4.10
   7  -7   3   13.30    3.50
   7   7   3   15.70    4.00
  -7   7  -3   10.20    1.40
  -7   7  -3   10.10    1.40
  -7   7  -3   15.50    2.40
   7   7   3   14.30    4.70
  -9  -7  -3   51.89    6.70
  -9  -7  -3   64.39    8.00
  -9  -7  -3   70.59    7.20
   9   7   3   70.79    7.10
   9   7   3   71.89    7.80
  -9   7  -3   61.69    2.70
 -11  -7  -3   14.00    4.40
 -11  -7  -3    7.40    4.70
 -11  -7  -3   14.10    4.70
  11   7   3    9.20    4.50
  11   7   3    9.00    4.10
 -13  -7  -3    3.60    4.60
 -13  -7  -3    4.70    4.00
 -13  -7  -3    5.40    3.50
  13   7   3    7.50    4.60
  13   7   3   -0.80    3.50
 -15  -7  -3   86.39   10.90
 -15  -7  -3   97.19    9.00
  15   7   3   91.59    9.70
  15   7   3   98.79    8.80
 -17  -7  -3  168.98   13.00
 -17  -7  -3  165.28   11.50
  17   7   3  163.78   12.60
 -17   7  -3  151.28    5.50
  17   7   3  169.98   11.90
 -19  -7  -3    2.30    4.40
 -19  -7  -3   -0.60    3.70
  19   7   3    1.00    4.60
 -21  -7  -3  134.89   13.10
 -21  -7  -3  125.29   10.70
  21   7   3  141.69   12.90
 -23  -7  -3    3.00    5.20
 -23  -7  -3   -2.70    4.20
 -23   7  -3   -1.10    2.70
  23   7   3    3.90    6.30
 -25  -7  -3   -0.60    5.10
 -25  -7  -3    0.10    4.60
  25   7   3   14.30    6.70
 -25   7  -3   -7.60    3.40
 -27  -7  -3   39.30    8.80
 -27  -7  -3   43.00    8.10
  27   7   3   46.30   10.40
 -27   7  -3   19.40    5.40
 -29  -7  -3   59.09   11.00
  29   7   3   36.80    8.70
 -31  -7  -3    7.10    7.00
  31   7   3   14.20    7.20
 -31   7  -3    8.60    3.90
 -30  -8   3   -1.50    4.50
 -30   8   3   -2.50    3.30
  30   8  -3   -7.30    5.50
 -28  -8   3    3.60    6.00
  28   8  -3   -1.60    4.30
 -28   8   3   15.40    3.90
 -26  -8   3    1.30    5.30
  26   8  -3    8.90    5.60
 -26   8   3    2.00    2.70
 -24  -8   3    7.40    5.70
 -24   8   3    8.70    3.20
  24   8  -3    5.90    5.40
 -22  -8   3   -5.70    3.50
  22   8  -3    5.50    5.90
 -22   8   3    6.40    2.80
  20  -8  -3    0.70    2.10
 -20   8   3    4.90    2.30
  20   8  -3    8.60    5.30
 -18  -8   3   49.40    9.00
  18  -8  -3   35.50    4.30
  18   8  -3   38.20    8.40
 -18   8   3   40.70    3.60
 -16  -8   3   19.70    5.80
  16  -8  -3   30.60    4.20
 -16  -8   3   24.10    6.10
  16   8  -3   36.90    7.70
 -16   8   3   27.20    2.80
  16   8  -3   20.80    5.50
 -14  -8   3   21.60    6.20
  14  -8  -3   15.70    3.60
 -14  -8   3   33.20    7.60
 -14  -8   3   14.70    5.70
  14   8  -3   18.30    6.20
 -14   8   3   19.00    2.40
  14   8  -3    2.60    4.70
 -12  -8   3  130.69   11.10
 -12  -8   3  125.19   10.50
  12  -8  -3  133.79    8.00
 -12  -8   3  122.09   10.00
  12   8  -3  107.79    9.20
 -12   8   3  126.69    4.80
  12   8  -3  118.99   10.50
 -10  -8   3  588.04   22.00
 -10  -8   3  616.44   20.00
  10  -8  -3  625.94   18.00
 -10  -8   3  619.04   21.20
  10   8  -3  618.94   21.00
  10   8  -3  638.44   22.20
 -10   8   3  600.84   13.10
  10   8  -3  611.94   22.10
  -8  -8   3  561.24   21.00
  -8  -8   3  521.65   17.40
   8  -8  -3  543.45   17.30
  -8  -8   3  567.64   20.70
   8   8  -3  567.34   20.30
  -8   8   3  538.05   11.90
  -8   8   3  544.95   11.60
  -8   8   3  533.35   12.80
   8   8  -3  551.44   19.00
   8   8  -3  530.65   22.70
  -6  -8   3  136.99    8.50
   6  -8  -3  138.09    8.70
  -6  -8   3  136.19   10.30
  -6  -8   3  131.19    7.80
   6   8  -3  138.29    9.20
   6   8  -3  143.79   10.00
   6   8  -3  137.39    9.60
  -6   8   3  140.59    6.70
  -6   8   3  143.69    6.50
   4  -8  -3   50.99    6.70
  -4  -8   3   40.90    7.10
  -4  -8   3   52.69    5.30
   4   8  -3   42.40    5.90
  -4   8   3   52.49    5.70
  -4   8   3   49.40    4.90
  -4   8   3   46.60    4.10
   4   8  -3   56.09    7.20
   4   8  -3   54.09    6.80
  -2  -8   3  118.09    4.80
   2  -8  -3  102.19    8.00
  -2  -8   3  126.69    5.30
  -2  -8   3  114.29    9.60
   2   8  -3  116.89    8.00
  -2   8   3  126.69    7.50
  -2   8   3  126.79    7.30
  -2   8   3  133.79    6.60
   2   8  -3  122.89    8.20
   2   8  -3  119.79    7.60
   0  -8  -3  658.63   13.00
   0  -8  -3  645.84   20.20
   0  -8  -3  667.83   12.60
   0  -8   3  677.83   21.00
   0   8  -3  702.63   18.70
   0   8   3  671.63   18.80
   0   8  -3  615.64   18.60
   0   8  -3  682.13   17.80
   0   8   3  681.43   19.40
   0   8   3  673.93   17.40
  -2  -8  -3  336.47   11.20
  -2  -8  -3  346.87   10.10
   2  -8   3  352.66   14.60
  -2  -8  -3  323.27   14.10
   2   8   3  342.17   12.30
  -2   8  -3  342.37   11.00
  -2   8  -3  369.16   12.00
   2   8   3  336.47   13.40
  -2   8  -3  357.76   12.40
   2   8   3  339.67   16.50
  -4  -8  -3    2.20    3.10
   4  -8   3   11.00    3.80
  -4  -8  -3    4.10    3.60
  -4  -8  -3    4.50    2.70
  -4   8  -3    2.90    2.50
  -4   8  -3    5.80    2.20
   4   8   3    7.20    3.10
  -4   8  -3   12.20    3.80
   4   8   3    7.00    4.90
   4   8   3   12.50    4.40
  -6  -8  -3   11.10    4.10
   6  -8   3    4.60    3.60
  -6  -8  -3   11.40    4.50
  -6  -8  -3   10.20    3.70
  -6   8  -3   11.70    2.10
  -6   8  -3   10.50    2.10
  -6   8  -3   14.70    3.10
   6   8   3    7.30    3.80
   6   8   3   11.10    3.60
  -8  -8  -3   89.79    8.20
  -8  -8  -3   88.19    8.60
  -8  -8  -3   92.89    7.30
   8   8   3   89.09    7.50
   8   8   3   88.59    8.70
  -8   8  -3   88.49    4.70
 -10  -8  -3   -5.80    3.00
 -10  -8  -3    5.40    4.20
 -10  -8  -3   -5.90    4.10
 -10   8  -3    2.80    1.50
  10   8   3    0.10    4.10
  10   8   3   -0.30    2.60
 -12  -8  -3  293.37   13.80
 -12  -8  -3  346.37   16.60
 -12  -8  -3  302.37   15.10
  12   8   3  323.87   16.70
  12   8   3  316.77   14.90
 -14  -8  -3   72.59    9.10
 -14  -8  -3   87.19    9.70
  14   8   3   80.19   10.00
  14   8   3   68.39    8.30
 -16  -8  -3   52.09    9.40
 -16  -8  -3   40.60    7.20
  16   8   3   60.09    9.20
  16   8   3   53.29    8.00
 -18  -8  -3   47.30    8.50
 -18  -8  -3   34.10    8.00
 -18   8  -3   27.00    2.80
 -18   8  -3   33.40    3.00
 -20  -8  -3   73.09   11.10
 -20  -8  -3   58.39    9.40
  20   8   3   88.49   12.40
 -20   8  -3   77.79    4.70
 -22  -8  -3    1.30    4.30
 -22  -8  -3   16.00    5.50
  22   8   3   12.80    6.70
 -24  -8  -3   12.40    6.60
 -24  -8  -3    8.50    6.00
 -24   8  -3    2.40    2.90
  24   8   3    6.90    5.60
 -26  -8  -3   32.80    8.10
 -26  -8  -3   15.00    6.70
  26   8   3   32.40    8.90
 -26   8  -3   24.90    4.90
 -28  -8  -3   23.00    7.10
 -28  -8  -3   21.80    7.80
  28   8   3   24.70    9.50
 -30  -8  -3    7.20    6.80
  30   8   3    8.20    7.50
 -30   8  -3    2.60    4.10
 -29  -9   3    5.00    6.10
 -27  -9   3   40.90   10.30
 -27   9   3   45.10    5.10
  27   9  -3   22.90    7.10
 -25  -9   3   47.60    9.50
 -25   9   3   46.60    4.90
  25   9  -3   33.80    8.90
 -23  -9   3   18.30    6.80
 -23   9   3   18.70    3.50
  23   9  -3   16.90    6.60
  21  -9  -3   40.10    4.70
 -21  -9   3   30.90    7.90
 -21   9   3   48.60    3.80
  21   9  -3   33.10    8.40
  19  -9  -3   52.49    5.40
 -19  -9   3   51.69    9.80
  19   9  -3   59.99   10.40
 -19   9   3   49.90    3.70
  17  -9  -3   -2.90    2.30
 -17  -9   3   -0.30    4.60
 -17   9   3    0.40    1.60
  17   9  -3    7.80    5.10
 -15  -9   3  159.28   13.00
 -15  -9   3  210.38   13.90
 -15   9   3  178.18    5.90
  15   9  -3  161.98   11.70
 -13  -9   3  269.57   15.00
 -13  -9   3  242.18   13.50
  13  -9  -3  269.57   11.90
 -13  -9   3  260.97   15.60
  13   9  -3  274.97   16.00
  13   9  -3  282.17   14.90
 -13   9   3  275.27    7.60
 -11  -9   3   64.19    9.30
  11  -9  -3   66.59    6.50
 -11  -9   3   76.49    8.40
 -11   9   3   67.59    4.10
  11   9  -3   80.39    9.50
  11   9  -3   65.99    9.10
   9  -9  -3  246.08   11.70
  -9  -9   3  254.07   13.00
  -9  -9   3  243.88   14.50
  -9  -9   3  247.08   12.00
  -9   9   3  231.68    5.80
  -9   9   3  231.68    8.20
  -9   9   3  234.68    5.90
   9   9  -3  250.17   14.40
   9   9  -3  234.38   13.90
   9   9  -3  226.18   12.70
  -7  -9   3  452.35   16.10
  -7  -9   3  424.46   18.80
   7  -9  -3  467.65   16.70
  -7  -9   3  445.06   14.80
  -7   9   3  441.66   12.80
  -7   9   3  451.85   10.90
   7   9  -3  434.36   17.90
   7   9  -3  427.16   17.90
   7   9  -3  452.35   17.20
  -7   9   3  445.16   11.80
  -5  -9   3  715.33   24.30
   5  -9  -3  729.13   22.00
  -5  -9   3  716.23   19.00
  -5  -9   3  724.63   17.90
   5   9  -3  737.63   23.10
  -5   9   3  723.13   16.30
  -5   9   3  712.23   18.60
  -5   9   3  739.13   17.90
   5   9  -3  728.43   24.60
  -3  -9   3    5.50    4.60
  -3  -9   3   10.90    2.60
  -3  -9   3   15.30    2.40
   3  -9  -3   16.90    5.10
   3   9  -3   13.50    4.10
   3   9  -3   12.00    4.30
  -3   9   3    8.00    3.10
   3   9  -3   16.00    4.20
  -3   9   3   17.90    4.40
  -3   9   3   15.40    3.10
  -1  -9   3  609.34   21.30
   1  -9  -3  619.74   20.50
   1   9  -3  603.84   17.60
  -1   9   3  602.34   16.60
  -1   9   3  604.84   18.00
   1   9  -3  616.94   19.30
  -1   9   3  583.44   21.20
   1   9  -3  607.14   18.60
   1  -9   3   39.20    6.90
  -1  -9  -3   36.30    3.20
  -1  -9  -3   49.80    7.20
  -1  -9  -3   36.80    2.90
   1   9   3   40.70    5.30
  -1   9  -3   49.60    5.30
  -1   9  -3   45.30    6.20
   1   9   3   43.30    7.00
   1   9   3   38.40    6.10
  -1   9  -3   48.20    5.70
  -3  -9  -3  653.33   22.00
  -3  -9  -3  668.63   17.40
   3  -9   3  675.73   21.80
  -3   9  -3  661.13   17.10
   3   9   3  657.83   20.80
   3   9   3  681.13   19.40
  -3   9  -3  650.13   18.60
  -3   9  -3  630.04   16.00
   5  -9   3  146.49   10.20
  -5  -9  -3  130.69    8.60
  -5  -9  -3  132.69   10.30
  -5  -9  -3  126.39    7.20
  -5   9  -3  127.09    7.20
  -5   9  -3  135.09    5.80
  -5   9  -3  141.49    6.30
   5   9   3  129.69    8.70
   5   9   3  141.59   10.20
  -7  -9  -3    9.20    4.60
  -7  -9  -3   11.50    5.00
  -7  -9  -3   12.90    3.90
   7  -9   3   10.40    4.50
   7   9   3    8.20    4.20
  -7   9  -3   13.40    1.70
   7   9   3   17.40    5.70
  -7   9  -3   13.00    1.80
  -7   9  -3   16.40    3.00
  -9  -9  -3   32.50    6.60
  -9  -9  -3   49.00    6.70
  -9  -9  -3   49.50    7.70
  -9   9  -3   51.39    4.00
   9   9   3   57.89    8.50
   9   9   3   44.20    6.70
 -11  -9  -3   53.99    8.40
 -11  -9  -3   60.89    8.00
 -11  -9  -3   55.69    8.80
 -11   9  -3   55.59    3.50
  11   9   3   61.39    8.30
  11   9   3   55.29    8.20
 -13  -9  -3    5.20    4.30
 -13  -9  -3    4.40    4.80
 -13   9  -3    7.70    1.50
  13   9   3    5.20    4.30
  13   9   3    1.90    4.10
 -15  -9  -3  101.79   10.20
 -15  -9  -3  101.59   10.70
  15   9   3   91.19    8.90
  15   9   3   97.69   10.40
 -17  -9  -3    4.50    4.80
 -17  -9  -3    2.50    4.20
  17   9   3    2.90    5.20
 -19  -9  -3    3.30    4.80
 -19  -9  -3   -2.00    4.60
 -19   9  -3   -2.70    1.20
  19   9   3   -0.50    3.90
 -21  -9  -3    9.30    6.30
 -21  -9  -3    4.90    5.30
 -21   9  -3   -1.40    1.70
  21   9   3    3.00    5.60
 -23  -9  -3    8.30    5.70
 -23  -9  -3    4.60    5.50
  23   9   3   10.30    6.10
 -23   9  -3    0.90    2.60
 -25  -9  -3    0.90    4.20
 -25  -9  -3   10.60    5.50
  25   9   3    5.50    5.90
 -27  -9  -3    5.50    6.10
 -27  -9  -3   15.40    8.10
  27   9   3   -3.60    6.10
 -26 -10   3    8.30    6.00
  26  10  -3   -9.90    9.10
 -26  10   3   13.10    3.00
 -24 -10   3   16.30    6.90
 -24  10   3   20.50    3.10
  24  10  -3   12.50    6.70
 -22 -10   3    7.80    6.50
  22  10  -3    3.00    4.20
 -22  10   3    6.50    2.00
  20 -10  -3   22.00    4.10
 -20 -10   3   19.40    6.90
  20  10  -3   29.50    7.90
 -20  10   3   21.40    2.80
  18 -10  -3   26.10    4.70
 -18 -10   3   26.90    7.20
  18  10  -3   28.10    7.30
 -18  10   3   25.70    2.90
 -16 -10   3  188.08   13.70
  16 -10  -3  175.88    9.70
 -16  10   3  177.98    6.10
  16  10  -3  178.68   14.60
 -14 -10   3   14.10    5.70
  14 -10  -3   12.60    3.90
 -14 -10   3   10.30    5.60
  14  10  -3    2.50    4.30
 -14  10   3   12.70    2.40
  14  10  -3    4.30    4.30
 -12 -10   3   72.59    8.00
  12 -10  -3   75.49    7.40
 -12 -10   3   86.09   10.50
 -12 -10   3   86.09   11.50
 -12  10   3   72.59    4.60
  12  10  -3   66.19    8.70
  12  10  -3   78.39   10.30
 -10 -10   3    9.50    4.20
  10 -10  -3   11.40    4.10
 -10 -10   3   15.00    4.90
 -10 -10   3   10.30    5.70
  10  10  -3   10.80    4.50
 -10  10   3   12.50    3.30
  10  10  -3    6.00    4.00
  -8 -10   3  243.08   15.00
  -8 -10   3  228.98   11.60
   8 -10  -3  216.08   12.00
  -8 -10   3  246.88   10.80
  -8  10   3  214.98    6.60
   8  10  -3  219.88   12.40
   8  10  -3  214.38   13.40
  -8  10   3  215.08    7.10
  -8  10   3  230.18    9.30
  -6 -10   3  162.68    7.60
  -6 -10   3  158.68   12.20
  -6 -10   3  162.58    8.50
   6 -10  -3  156.38   10.70
   6  10  -3  142.99   10.00
  -6  10   3  155.18    6.40
   6  10  -3  142.69   10.40
   6  10  -3  153.18   10.90
  -6  10   3  150.08    8.50
  -6  10   3  147.89    7.30
   4 -10  -3  360.06   15.60
  -4 -10   3  328.37    9.10
  -4 -10   3  379.36   17.90
  -4 -10   3  329.17    9.70
   4  10  -3  333.77   15.20
   4  10  -3  335.97   15.40
   4  10  -3  348.07   14.40
  -4  10   3  338.57   12.20
  -4  10   3  347.07   13.60
  -4  10   3  345.67   10.90
  -2 -10   3  282.17   15.40
   2 -10  -3  313.77   15.00
   2  10  -3  326.07   16.20
  -2  10   3  314.07   12.70
  -2  10   3  310.37   11.20
  -2  10   3  327.67   13.70
   2  10  -3  311.07   13.80
   2  10  -3  312.07   12.70
   0 -10   3  376.96   17.40
   0 -10  -3  349.27   16.20
   0  10   3  373.66   14.70
   0  10  -3  344.47   14.30
   0  10   3  325.57   14.80
   0  10   3  354.56   12.80
   0  10  -3  361.56   13.90
   0  10  -3  339.97   12.70
  -2 -10  -3   93.89    9.40
  -2 -10  -3  100.69    4.30
   2 -10   3  105.99    9.80
  -2 -10  -3   99.59    4.00
  -2  10  -3   95.99    7.00
   2  10   3   99.19    7.60
   2  10   3  101.79    8.50
  -2  10  -3   86.69    6.20
  -2  10  -3  103.59    7.30
  -4 -10  -3  161.38    7.20
   4 -10   3  162.18   11.70
  -4 -10  -3  155.38   11.60
  -4 -10  -3  172.08    8.50
  -4  10  -3  165.78    7.80
  -4  10  -3  167.18    9.00
   4  10   3  154.68   10.90
   4  10   3  158.58    9.90
  -6 -10  -3  230.78    9.70
   6 -10   3  218.48   12.70
  -6 -10  -3  232.28   13.90
  -6 -10  -3  250.87   12.40
  -6  10  -3  227.18   10.10
   6  10   3  230.78   13.40
   6  10   3  218.88   11.70
  -6  10  -3  237.28    7.10
  -6  10  -3  233.38    7.50
  -8 -10  -3    4.00    4.30
  -8 -10  -3    2.90    3.00
  -8 -10  -3    8.20    4.80
  -8  10  -3    9.90    3.10
   8  10   3    9.90    3.80
   8  10   3   -0.10    3.50
 -10 -10  -3   67.29    7.60
 -10 -10  -3   77.79    7.10
 -10 -10  -3   55.99    9.20
  10  10   3   90.69    8.70
 -10  10  -3   71.99    5.20
 -12 -10  -3   11.00    4.90
 -12 -10  -3    8.70    5.30
 -12 -10  -3   11.20    7.40
  12  10   3    2.90    4.20
  12  10   3   14.50    6.00
 -12  10  -3   11.30    2.60
 -14 -10  -3    0.70    4.80
 -14 -10  -3    4.30    4.10
 -14  10  -3    3.90    1.40
  14  10   3   -2.40    4.10
 -16 -10  -3   12.10    5.70
 -16 -10  -3    7.90    4.80
  16  10   3   15.70    6.20
 -18 -10  -3    6.60    5.00
 -18 -10  -3    0.10    4.90
  18  10   3   -6.00    3.90
 -20 -10  -3   -6.20    5.30
 -20 -10  -3    8.70    5.50
  20  10   3    1.70    5.60
 -22 -10  -3    0.90    5.80
 -22 -10  -3   -2.30    4.50
 -22  10  -3    5.10    1.60
  22  10   3    2.20    5.80
 -24 -10  -3   -1.40    6.40
 -24 -10  -3    3.50    5.40
  24  10   3   -7.80    5.00
 -26 -10  -3    9.50   11.50
 -26 -10  -3   -0.30    5.30
  26  10   3   19.10    7.80
 -23 -11   3   11.40    6.20
 -21 -11   3    7.50    5.50
  21  11  -3   10.40    6.40
 -21  11   3    2.20    1.70
  19 -11  -3   -0.30    3.70
 -19 -11   3   -2.20    5.00
  19  11  -3   -0.90    4.80
 -19  11   3    1.20    1.60
  17 -11  -3   12.30    4.50
 -17 -11   3   25.20    7.30
 -17  11   3   24.20    2.90
  17  11  -3   17.90    6.70
  15 -11  -3    9.20    4.20
 -15 -11   3   15.00    5.80
  15  11  -3    5.10    5.30
 -15  11   3   10.40    2.70
 -13 -11   3   10.80    4.80
  13 -11  -3   -1.50    3.00
 -13 -11   3    1.70    5.00
  13  11  -3   -5.30    4.00
 -13  11   3    9.60    2.90
  13  11  -3   14.30    6.00
  11 -11  -3  170.98   11.10
 -11 -11   3  177.38   10.30
 -11 -11   3  160.38   16.60
 -11 -11   3  185.38   11.90
 -11  11   3  180.28    8.40
  11  11  -3  171.78   13.20
  11  11  -3  178.28   12.10
   9 -11  -3   31.10    6.70
  -9 -11   3   28.90    7.40
  -9 -11   3   47.60    6.00
  -9 -11   3   44.50    6.60
   9  11  -3   48.90    8.50
   9  11  -3   30.30    6.40
  -9  11   3   45.10    6.00
  -7 -11   3   64.19   10.10
  -7 -11   3   55.69    6.10
   7 -11  -3   62.29    8.70
  -7 -11   3   67.79    5.30
  -7  11   3   68.69    6.70
   7  11  -3   66.99    8.90
  -7  11   3   65.69    4.80
   7  11  -3   55.89    7.90
  -7  11   3   62.99    4.10
   5 -11  -3    6.10    4.60
  -5 -11   3    1.80    1.60
  -5 -11   3    8.00    5.90
  -5 -11   3    3.40    1.90
   5  11  -3   11.30    4.80
  -5  11   3    4.80    2.70
   5  11  -3   -5.90    3.00
  -5  11   3    0.50    3.50
   3 -11  -3  175.58   12.10
  -3 -11   3  170.78   13.20
   3  11  -3  191.88   11.60
  -3  11   3  146.79    8.70
  -3  11   3  176.58   11.00
   3  11  -3  165.98   11.30
  -3  11   3  177.28    8.20
   3  11  -3  179.78   10.40
  -1 -11   3   47.70    8.70
   1 -11  -3   56.39    8.50
   1  11  -3   45.10    7.00
  -1  11   3   48.80    5.70
   1  11  -3   45.80    6.50
  -1  11   3   38.50    5.90
   1  11  -3   45.60    6.00
  -1 -11  -3    5.80    4.80
   1 -11   3   10.60    6.20
  -1  11  -3   12.90    4.30
   1  11   3   10.90    4.40
  -1  11  -3   10.40    3.50
  -1  11  -3    3.20    3.10
   1  11   3    7.20    3.30
  -3 -11  -3   52.19    8.70
   3 -11   3   51.29    8.50
  -3  11  -3   55.89    6.30
   3  11   3   69.89    8.50
   3  11   3   75.89    9.30
  -3  11  -3   70.99    5.40
  -3  11  -3   64.29    5.50
  -5 -11  -3   30.70    5.00
   5 -11   3   17.20    6.20
  -5 -11  -3   29.70    3.90
  -5 -11  -3   27.40    6.70
  -5  11  -3   36.60    5.60
  -5  11  -3   26.50    3.50
   5  11   3   14.70    4.50
  -5  11  -3   33.30    3.60
  -7 -11  -3   35.80    7.70
  -7 -11  -3   44.90    6.60
  -7 -11  -3   46.70    5.10
   7  11   3   53.39    8.70
  -7  11  -3   49.70    5.40
  -7  11  -3   44.00    2.20
   7  11   3   38.70    6.70
  -9 -11  -3   27.90    5.40
  -9 -11  -3   31.10    6.30
   9  11   3   13.60    6.20
  -9  11  -3   26.20    4.30
   9  11   3   13.00    5.00
 -11 -11  -3  155.28    9.80
 -11 -11  -3  163.58   13.70
 -11 -11  -3  160.68   11.50
  11  11   3  147.39   12.60
  11  11   3  140.19   13.20
 -11  11  -3  149.79    7.20
 -13 -11  -3   19.50    6.70
 -13 -11  -3   35.20    8.20
  13  11   3   37.30    8.00
  13  11   3   15.60    5.50
 -13  11  -3   29.40    3.90
 -15 -11  -3   52.19    9.30
 -15 -11  -3   47.60    9.20
  15  11   3   39.30    8.90
 -15  11  -3   48.40    3.80
 -17 -11  -3   20.10    6.70
 -17 -11  -3   23.60    8.10
  17  11   3   27.00    7.60
 -19 -11  -3   -8.90    4.90
 -19 -11  -3    0.70    4.70
  19  11   3   -1.50    5.60
 -21 -11  -3   28.40    7.90
 -21 -11  -3   34.70    9.20
  21  11   3   19.40    8.20
 -23 -11  -3   20.90    7.50
 -23 -11  -3   12.90    6.40
  23  11   3    6.10    5.90
 -20 -12   3    9.60    6.20
  20  12  -3   -8.20    4.50
 -18 -12   3    9.10    5.60
  18 -12  -3    5.50    4.40
  18  12  -3   -9.10    3.90
 -18  12   3    8.90    2.50
  16 -12  -3   15.90    4.90
 -16  12   3   16.50    3.40
  16  12  -3   21.30    6.50
  14 -12  -3  118.49   10.20
 -14 -12   3  106.49   10.30
  14  12  -3  116.29   12.10
 -14  12   3  106.79    6.70
 -12 -12   3   91.19   12.60
  12 -12  -3   79.09    9.70
 -12 -12   3   91.59    8.40
 -12 -12   3   98.99    9.10
  12  12  -3   75.49    9.50
 -12  12   3   82.29    6.50
  12  12  -3   64.69    9.70
  10 -12  -3    9.40    5.20
 -10 -12   3    9.00    4.00
 -10 -12   3   14.60    4.50
 -10 -12   3   15.80    6.90
  10  12  -3   18.10    6.20
  10  12  -3    6.80    5.10
 -10  12   3    0.50    5.60
  -8 -12   3   14.00    6.70
  -8 -12   3    6.40    3.20
  -8 -12   3   11.30    3.50
   8 -12  -3    4.20    4.90
   8  12  -3    6.00    4.70
  -8  12   3    6.90    4.00
   8  12  -3  -10.40    3.60
  -8  12   3    9.30    1.90
  -8  12   3    4.90    1.80
  -6 -12   3   16.10    2.40
   6 -12  -3   18.70    6.00
  -6 -12   3   16.10    7.20
  -6 -12   3   20.00    2.30
  -6  12   3   17.00    3.10
   6  12  -3   15.80    5.10
  -6  12   3   16.30    3.60
   6  12  -3   12.80    5.00
  -6  12   3   15.60    5.40
   4 -12  -3   14.90    6.10
  -4  12   3   13.50    3.00
  -4  12   3    8.60    3.30
   4  12  -3    3.40    3.70
   4  12  -3   -1.00    3.60
  -2 -12   3   29.40    7.70
   2 -12  -3   20.90    6.30
   2  12  -3   19.70    4.40
  -2  12   3   25.80    4.20
  -2  12   3   20.90    4.80
   0 -12   3   62.99    9.60
   0 -12  -3   68.29    9.70
   0  12  -3   52.99    6.30
   0  12   3   69.09    7.10
   0  12  -3   68.89    8.80
   0  12   3   54.29    6.30
   0  12  -3   67.19    6.70
   2 -12   3  155.48   12.60
  -2  12  -3  133.19    9.60
   2  12   3  136.19    9.10
  -2  12  -3  126.79    7.70
   2  12   3  149.09   10.40
  -2  12  -3  156.08    8.80
  -4 -12  -3   10.10    6.20
   4  12   3    9.30    4.60
  -4  12  -3   10.10    2.70
  -4  12  -3   11.80    2.90
   4  12   3    4.30    3.70
  -4  12  -3   18.70    7.10
  -6 -12  -3   28.50    8.00
  -6 -12  -3   48.50    5.20
  -6 -12  -3   53.69    4.70
  -6  12  -3   42.00    6.20
   6  12   3   56.89    7.60
  -6  12  -3   56.09    3.90
   6  12   3   44.50    7.90
  -6  12  -3   47.40    3.20
  -8 -12  -3    0.10    5.00
  -8 -12  -3    0.80    3.30
  -8 -12  -3    9.80    3.40
  -8  12  -3    8.70    3.60
   8  12   3    5.40    4.70
   8  12   3    8.00    4.70
 -10 -12  -3   57.89   10.00
 -10 -12  -3   75.79    8.40
 -10 -12  -3   75.79    7.00
 -10  12  -3   66.29    5.90
  10  12   3   60.69    9.70
 -12 -12  -3   22.10    8.30
 -12 -12  -3   16.90    6.10
  12  12   3   16.30    6.60
 -12  12  -3   22.10    3.90
  12  12   3    2.40    4.90
 -14 -12  -3   16.30    5.60
 -14 -12  -3   26.70    8.10
 -14  12  -3   25.60    4.10
  14  12   3   20.10    7.40
 -16 -12  -3   58.59    9.20
 -16 -12  -3   63.29   11.20
  16  12   3   60.09   10.70
 -18 -12  -3   11.70    5.80
 -18 -12  -3   -2.80    5.20
 -20 -12  -3   15.80    7.10
 -20 -12  -3   19.00    8.70
  20  12   3   25.20    8.90
  17 -13  -3    1.20    4.50
 -17 -13   3    2.90    4.90
  17  13  -3   -2.40    4.70
  15 -13  -3   29.10    6.60
 -15 -13   3   35.00    6.90
 -15  13   3   19.20    4.90
  13 -13  -3    4.70    5.30
 -13 -13   3   12.20    4.70
  13  13  -3    3.70    4.90
  11 -13  -3  -11.90    3.60
 -11 -13   3    3.20    4.10
 -11 -13   3   -0.30    3.60
  11  13  -3    8.40    4.50
  -9 -13   3   32.50    4.70
  -9 -13   3   39.30    4.50
   9 -13  -3   29.00    7.20
   9  13  -3   28.90    7.20
   9  13  -3   26.10    6.80
  -7  13   3    0.30    1.80
  -7  13   3    3.30    1.90
   7  13  -3   -1.60    4.30
   7  13  -3   -0.20    4.40
   5 -13  -3   -2.90    4.70
  -5 -13   3   10.60    6.20
   5  13  -3    3.50    4.30
   5  13  -3    1.30    4.20
  -5  13   3    1.50    2.00
  -5  13   3    3.80    2.60
   3 -13  -3   48.90    9.20
  -3 -13   3   43.80    9.30
  -3  13   3   65.39    5.50
   3  13  -3   52.49    7.90
   3  13  -3   45.50    6.90
   1 -13  -3   17.00    7.40
  -1  13   3   20.20    4.30
   1  13  -3   28.70    5.30
   1  13  -3   12.90    4.60
  -1  13   3   26.30    4.50
  -1 -13  -3   14.60    7.00
   1  13   3   14.00    4.50
  -1  13  -3    2.30    3.10
  -1  13  -3   10.20    3.60
   1  13   3    7.20    3.60
  -3 -13  -3   18.40    6.70
  -3  13  -3   21.60    3.80
   3  13   3   17.80    6.70
  -3  13  -3   19.50    4.00
   3  13   3   18.80    5.40
  -5 -13  -3    5.20    6.00
  -5  13  -3    8.40    2.30
  -5  13  -3    6.40    4.30
   5  13   3    9.10    4.40
  -5  13  -3   10.00    2.20
   5  13   3    7.50    4.10
  -7 -13  -3  103.99    6.20
  -7 -13  -3  113.69   14.00
   7  13   3  105.89    9.30
   7  13   3   94.99   10.30
  -9 -13  -3   50.39   10.20
  -9 -13  -3   54.59    6.20
  -9 -13  -3   62.39    6.90
   9  13   3   49.60    8.10
   9  13   3   56.49    9.70
  -9  13  -3   56.59    7.00
 -11 -13  -3    2.90    6.50
 -11 -13  -3    6.00    4.90
 -11 -13  -3   17.10    5.60
  11  13   3    7.50    6.20
  11  13   3    6.30    6.80
 -13 -13  -3   14.70    5.40
 -13 -13  -3    8.40    6.90
  13  13   3   -6.40    4.60
 -15 -13  -3    1.50    6.50
 -15 -13  -3   12.20    5.30
  15  13   3    6.10    6.10
 -12 -14   3    7.80    4.40
  10 -14  -3   -0.80    4.30
 -10 -14   3    2.80    4.50
   8 -14  -3   -1.20    5.60
   8  14  -3   13.10    5.10
   6 -14  -3    2.10    5.90
   6  14  -3    7.90    4.80
  -6  14   3    4.20    2.30
  -6  14   3    2.60    2.20
   4 -14  -3    0.80    5.40
   4  14  -3    7.20    4.20
  -4  14   3   -4.20    2.30
  -4  14   3    0.40    2.70
   2 -14  -3    1.20    4.40
  -2  14   3   -2.10    3.60
   2  14  -3    9.70    3.70
   0 -14  -3    0.20    6.10
   0  14  -3    3.90    3.30
   0  14   3    3.80    3.60
  -2 -14  -3   58.09   10.50
  -2  14  -3   66.19    6.30
   2  14   3   72.39    8.90
  -2  14  -3   75.99    7.40
  -4 -14  -3   38.20    9.40
   4  14   3   29.10    6.70
  -4  14  -3   34.50    4.30
  -4  14  -3   28.50    3.50
  -6 -14  -3   -0.60    6.20
   6  14   3   10.80    4.90
  -8 -14  -3    1.10    6.80
   8  14   3   12.90    6.30
 -10 -14  -3   15.20    8.10
  10  14   3   23.60    6.70
  36   0  -4   14.90    7.60
 -36   0   4   32.00    8.50
 -34   0   4   67.89   11.90
  34   0  -4   61.89   10.30
  32   0  -4   29.60    7.00
 -32   0   4   28.20    8.40
  30   0  -4   -3.30    4.30
 -28   0   4   70.79   10.80
  28   0  -4   86.09   10.20
  26   0  -4  897.41   28.30
 -26   0   4  846.42   28.80
  24   0  -4  166.18   11.80
 -24   0   4  164.98   10.60
 -24   0   4  152.18   11.50
 -22   0   4  455.75   17.00
  22   0  -4  510.85   19.00
 -22   0   4  434.06   18.30
 -20   0   4  628.44   21.00
 -20   0   4  592.84   19.00
  20   0  -4  591.04   20.00
 -18   0   4  326.57   13.20
 -18   0   4  354.46   17.10
  18   0  -4  312.37   13.50
 -16   0   4  846.72   21.70
  16   0  -4  803.62   21.90
 -16   0   4  822.82   22.60
 -14   0   4  496.75   15.70
  14   0  -4  466.15   15.10
 -14   0   4  506.45   15.20
 -12   0   4  531.55   15.00
 -12   0   4  522.15   15.40
  12   0  -4  519.95   15.10
 -10   0   4  537.75   14.70
  10   0  -4  523.75   14.30
  10   0  -4  530.85   13.80
 -10   0   4  492.55   13.90
  -8   0   4  586.04   14.60
   8   0  -4  586.24   14.30
   8   0  -4  602.24   14.80
  -8   0   4  601.34   15.00
   4   0  -4 1354.26   25.30
  -4   0   4 1399.56   25.50
  -4   0   4 1383.96   25.20
   4   0  -4 1386.76   25.10
  -2   0   4 2366.06   40.20
   2   0  -4 2421.46   40.40
   2   0  -4 2467.75   40.20
  -2   0   4 2546.75   40.60
   0   0  -4  877.91   16.10
   0   0   4  840.92   16.10
   0   0   4  846.32   16.00
   0   0  -4  848.92   16.20
   4   0   4 3557.34   57.39
   4   0   4 3703.73   57.99
  -4   0  -4 3677.13   57.89
   4   0   4 3553.64   57.19
  -4   0  -4 3687.13   56.89
  -8   0  -4   18.40    2.80
  -8   0  -4   18.20    3.20
  -8   0  -4   19.70    2.10
   8   0   4   15.70    2.90
  10   0   4  286.47    9.10
  10   0   4  278.17    7.30
 -10   0  -4  282.37    9.50
 -10   0  -4  271.17    7.10
  12   0   4 1433.76   28.50
 -12   0  -4 1464.75   25.20
 -12   0  -4 1440.06   29.40
 -12   0  -4 1439.26   29.80
  12   0   4 1425.06   25.20
 -14   0  -4  792.62   22.80
  14   0   4  800.02   15.90
 -14   0  -4  825.22   21.00
  14   0   4  801.82   19.30
 -14   0  -4  811.32   16.00
  16   0   4 2089.39   42.00
 -16   0  -4 2127.39   42.60
 -16   0  -4 2112.69   35.60
  16   0   4 2036.90   35.30
  16   0   4 2135.99   40.60
 -18   0  -4    4.70    1.80
 -18   0  -4    5.90    3.70
  18   0   4    2.10    2.50
  18   0   4    2.20    1.50
  18   0   4    8.10    3.90
  20   0   4  270.37   11.60
  20   0   4  267.77   13.10
 -20   0  -4  267.97    8.30
 -20   0  -4  263.47   13.30
  20   0   4  246.88    7.70
 -22   0  -4   69.89    8.80
  22   0   4   75.49    8.80
  22   0   4   62.49    4.00
  24   0   4  312.57   15.40
  24   0   4  260.87    8.00
  26   0   4   49.80    7.90
  26   0   4   34.90    3.30
  30   0   4    4.60    5.50
 -30   0  -4    3.10    5.00
  32   0   4   42.50    8.60
 -32   0  -4   52.99    9.30
  34   0   4   51.49    9.40
 -34   0  -4   50.69    9.90
 -35  -1   4   46.90   10.00
  35  -1  -4   24.80    7.70
  35   1  -4   28.70    7.60
 -35   1   4   49.20    9.10
 -33  -1   4   -4.50    4.10
  33   1  -4   -1.80    4.90
 -33   1   4   -1.00    4.10
 -31  -1   4   -2.30    3.80
  31  -1  -4   -1.10    3.70
 -31   1   4    2.20    3.80
  31   1  -4   -0.40    4.30
  29  -1  -4   -2.90    1.80
  29  -1  -4    5.90    3.90
  29   1  -4    3.70    4.30
 -29   1   4   -5.10    3.10
  27  -1  -4  402.66   17.90
 -27  -1   4  409.86   20.20
 -27   1   4  368.26   18.20
  27   1  -4  432.06   19.90
 -25  -1   4   11.50    5.80
  25  -1  -4   15.70    5.10
  25   1  -4   13.80    5.70
 -25   1   4   13.50    5.60
  23  -1  -4  475.95   17.00
 -23  -1   4  507.85   20.80
 -23  -1   4  457.85   18.20
  23  -1  -4  493.85   18.40
 -23   1   4  479.65   19.20
  23   1  -4  497.55   19.80
 -23   1   4  442.86   23.30
 -21  -1   4  369.86   15.50
 -21  -1   4  400.26   17.40
  21  -1  -4  366.96   15.10
 -21   1   4  370.76   15.70
  21   1  -4  403.96   17.10
 -21   1   4  384.56   14.50
 -19  -1   4  190.78   10.80
 -19  -1   4  170.98   10.80
  19  -1  -4  178.88    7.60
  19  -1  -4  185.78   10.10
 -19   1   4  196.58   12.40
  19   1  -4  182.08   11.00
 -19   1   4  185.98    9.50
  17  -1  -4  109.59    7.70
 -17  -1   4   93.99    7.60
 -17  -1   4  101.89    8.10
 -17   1   4   94.19    6.80
 -17   1   4  103.99    7.60
  17   1  -4  101.79    8.40
 -15  -1   4  535.35   17.90
  15  -1  -4  588.44   16.60
 -15  -1   4  543.95   17.00
 -15   1   4  553.54   16.50
 -15   1   4  542.45   15.70
  15   1  -4  539.55   17.50
 -13  -1   4    7.70    2.80
 -13  -1   4    6.50    3.30
  13  -1  -4    6.20    2.70
 -13   1   4    7.80    2.90
  13   1  -4   12.80    3.10
 -13   1   4   10.30    2.80
  13   1  -4    9.30    3.20
  11  -1  -4  439.06   12.50
 -11  -1   4  439.66   14.10
 -11  -1   4  420.26   13.40
  11   1  -4  428.76   13.80
 -11   1   4  413.26   12.50
  11   1  -4  432.06   13.20
 -11   1   4  403.86   11.90
  -9  -1   4  322.87   10.80
  -9  -1   4  329.27   11.40
   9  -1  -4  317.57    8.90
   9  -1  -4  337.27   10.00
   9   1  -4  329.57   11.10
   9   1  -4  327.87   10.80
  -9   1   4  323.17   10.00
  -9   1   4  315.07    9.70
   7  -1  -4 3078.99   50.49
  -7  -1   4 3039.90   52.89
   7  -1  -4 3106.29   51.09
  -7  -1   4 3110.29   53.59
   7   1  -4 3080.59   53.09
  -7   1   4 3183.18   51.69
   7   1  -4 3168.88   53.29
  -7   1   4 3091.09   51.29
  -1  -1   4    4.10    1.50
   1  -1  -4    4.90    1.60
   1  -1  -4   10.60    1.80
   1  -1  -4    4.50    1.40
  -1  -1   4    7.80    1.80
  -1   1   4    5.80    1.60
   1   1  -4   13.50    2.10
  -1   1   4    4.30    1.40
   1   1  -4    6.10    1.70
  -1   1   4    5.80    1.40
   1   1   4 4555.14   70.89
   3  -1   4 2065.19   34.30
  -3  -1  -4 2127.89   34.90
  -3  -1  -4 2117.69   35.60
   3  -1   4 2159.48   34.20
  -3  -1  -4 2170.68   35.60
   3   1   4 2093.29   35.20
   3   1   4 2111.29   35.80
  -3   1  -4 2052.89   34.20
   3   1   4 2017.50   34.80
  -3   1  -4 2072.29   34.10
   7   1   4 7038.90  107.59
  -9  -1  -4   22.20    3.90
  -9  -1  -4   17.70    3.20
  -9  -1  -4   15.80    2.30
   9  -1   4   15.50    2.30
  -9   1  -4   20.60    2.90
   9   1   4   21.30    3.30
  -9   1  -4   19.90    3.10
   9   1   4   18.60    2.20
  -9   1  -4   17.10    1.60
 -11  -1  -4    9.90    3.20
 -11  -1  -4    9.00    2.00
 -11  -1  -4   15.50    3.80
  11  -1   4    9.00    2.20
  11   1   4    9.20    2.60
 -11   1  -4    9.50    2.50
 -11   1  -4   11.80    1.40
 -11   1  -4   10.20    2.90
  11   1   4   10.90    2.00
 -13  -1  -4 1012.60   24.30
 -13  -1  -4 1013.70   24.20
 -13  -1  -4 1009.90   20.10
  13  -1   4 1000.90   21.30
  13   1   4 1022.50   23.20
 -13   1  -4  975.00   17.20
 -13   1  -4 1014.30   22.40
 -13   1  -4  974.90   22.60
 -15  -1  -4  244.68   11.10
  15  -1   4  245.48   10.00
 -15  -1  -4  247.98    8.30
 -15  -1  -4  266.37   11.80
  15  -1   4  235.48    9.10
 -15   1  -4  256.97    6.10
 -15   1  -4  252.47   10.30
  15   1   4  248.58   11.20
 -15   1  -4  256.77   10.50
  15   1   4  248.38   10.40
  17  -1   4   12.40    3.60
 -17  -1  -4    6.90    4.10
 -17  -1  -4   12.70    2.80
  17  -1   4   11.50    3.00
 -17   1  -4   13.90    1.60
  17   1   4   11.80    4.20
  17   1   4   13.60    3.60
 -17   1  -4   17.60    4.60
  19  -1   4    3.70    3.00
 -19  -1  -4    2.10    4.20
 -19  -1  -4    3.90    2.30
  19  -1   4   -2.30    2.90
 -19   1  -4    3.20    3.80
  19   1   4   -1.20    3.00
  19   1   4    3.00    2.70
 -21  -1  -4  144.39    7.10
  21  -1   4  144.49    9.50
 -21  -1  -4  148.99   10.70
  21  -1   4  128.09    8.00
 -21   1  -4  130.49    9.50
  21   1   4  138.29   13.30
  21   1   4  131.09   10.50
 -23  -1  -4    3.20    2.60
  23  -1   4   11.20    3.80
  23   1   4    4.60    4.80
 -23   1  -4    3.10    4.30
  25  -1   4   28.20    5.90
  25   1   4   33.10    7.20
 -25   1  -4   26.70    8.80
  27  -1   4   12.10    5.20
  27   1   4   10.50    4.90
 -29  -1  -4    5.50    5.10
  29  -1   4    3.40    4.80
  29   1   4    2.70    5.60
  31  -1   4  136.09   12.50
 -31  -1  -4  147.59   12.70
  31   1   4  153.48   13.80
 -31   1  -4  138.79   12.10
 -33  -1  -4   42.70    9.80
 -33   1  -4   33.90    7.90
  33   1   4   35.20    8.00
  35  -1   4    5.30    6.50
 -35  -1  -4    0.90    5.40
  35   1   4    5.00    6.10
 -35   1  -4   -4.30    5.50
  36  -2  -4    7.90    6.60
 -36  -2   4    3.70    6.50
 -36   2   4    8.80    5.80
  36   2  -4    5.30    5.80
  34  -2  -4    2.40    4.80
 -34  -2   4    7.60    6.30
  34   2  -4   -1.00    4.90
 -34   2   4   -2.30    4.30
 -32  -2   4   18.20    6.50
  32  -2  -4   19.40    6.10
  32   2  -4    2.70    4.80
 -32   2   4   16.20    5.80
 -30  -2   4   10.90    6.10
  30  -2  -4   16.50    5.10
  30   2  -4   18.60    6.40
 -30   2   4   14.30    5.50
 -28  -2   4   29.60    8.90
  28  -2  -4   26.00    5.70
 -28   2   4   27.00    6.60
  28   2  -4    8.00    4.90
 -26  -2   4  139.19   12.60
  26  -2  -4  131.99   10.00
  26  -2  -4  136.39    4.80
  26   2  -4  140.39   11.90
 -26   2   4  138.49   10.80
 -24  -2   4   27.40    7.60
  24  -2  -4   27.90    2.60
  24  -2  -4   33.40    3.20
  24  -2  -4   38.50    6.10
 -24  -2   4   21.50    5.70
  24   2  -4   37.90    7.60
 -24   2   4   39.10    7.00
  22  -2  -4  622.74   13.60
 -22  -2   4  642.24   23.90
  22  -2  -4  638.04   20.10
  22  -2  -4  652.23   14.10
 -22  -2   4  643.44   21.70
 -22   2   4  636.14   21.10
 -22   2   4  658.43   19.30
  22   2  -4  652.33   23.50
 -20  -2   4  315.17   14.40
  20  -2  -4  293.77   12.50
  20  -2  -4  286.07    8.30
 -20  -2   4  288.27   15.00
  20  -2  -4  304.67    8.70
 -20   2   4  313.37   12.10
 -20   2   4  289.97   13.00
  20   2  -4  318.17   15.50
 -18  -2   4  307.47   13.80
 -18  -2   4  307.17   14.70
  18  -2  -4  338.07   12.50
  18  -2  -4  325.27    9.10
 -18   2   4  327.47   11.80
 -18   2   4  324.47   12.70
  18   2  -4  308.47   14.60
  16  -2  -4   46.20    5.30
  16  -2  -4   45.30    3.50
 -16  -2   4   48.70    6.20
 -16  -2   4   59.19    7.70
 -16   2   4   46.10    5.00
  16   2  -4   56.19    6.90
 -16   2   4   45.90    4.70
 -14  -2   4  293.67   13.00
 -14  -2   4  271.67   11.70
  14  -2  -4  287.57   10.30
  14  -2  -4  308.37    8.60
  14   2  -4  309.67   12.20
 -14   2   4  288.07   10.50
  14   2  -4  299.47   12.70
 -14   2   4  290.77   10.10
  12  -2  -4  514.05   13.50
 -12  -2   4  505.75   16.50
  12  -2  -4  516.55   11.90
 -12  -2   4  510.65   16.10
  12   2  -4  496.25   15.70
 -12   2   4  508.55   13.40
 -12   2   4  514.75   13.70
  12   2  -4  522.75   16.40
 -10  -2   4  161.48    8.40
  10  -2  -4  171.38    6.70
  10  -2  -4  168.28    5.90
 -10   2   4  174.18    6.60
  10   2  -4  162.38    8.00
 -10   2   4  175.38    6.80
  10   2  -4  160.48    8.30
  -8  -2   4  105.89    6.40
   8  -2  -4  107.19    4.60
  -8  -2   4  107.29    6.30
   8  -2  -4  109.69    3.70
  -8   2   4  108.39    4.90
  -8   2   4  108.19    5.00
   8   2  -4  109.19    6.40
  -6  -2   4  442.86   13.00
  -6  -2   4  444.86   12.70
   6  -2  -4  450.75    9.60
   6  -2  -4  459.15   10.60
  -6   2   4  465.45   10.90
   6   2  -4  458.65   12.90
  -6   2   4  448.36   11.00
  -6   2   4  440.06   10.60
   6   2  -4  458.65   13.10
   2  -2  -4  135.89    4.70
  -2  -2   4  151.68    5.90
  -2  -2   4  130.09    5.70
   2  -2  -4  139.39    5.20
   2  -2  -4  141.09    5.00
   2   2  -4  139.89    5.90
   2   2  -4  138.59    5.90
  -2   2   4  135.89    5.20
  -2   2   4  134.59    4.80
  -2   2   4  145.79    5.20
   0  -2  -4 2038.20   33.80
   0  -2   4 2001.10   34.40
   0  -2  -4 2012.80   33.80
   0  -2  -4 2043.80   34.40
   0  -2   4 2009.70   33.30
   0   2  -4 2017.90   34.20
   0   2  -4 1992.80   34.20
   0   2   4 2028.80   34.00
   0   2   4 2089.99   33.90
   0   2   4 1937.91   34.20
   2  -2   4 4381.56   68.89
  -2   2  -4 4452.65   68.59
   2   2   4 4413.56   70.09
   2   2   4 4408.86   69.79
   4  -2   4 2650.43   42.70
   4  -2   4 2596.74   41.10
  -4  -2  -4 2643.64   44.90
  -4  -2  -4 2677.13   45.00
  -4  -2  -4 2641.44   44.10
   4   2   4 2691.23   44.70
  -4   2  -4 2645.54   42.00
   4   2   4 2677.73   45.60
  -4   2  -4 2681.23   42.20
   4   2   4 2592.34   44.00
  -6  -2  -4    5.40    1.70
   6  -2   4    3.90    1.30
  -6  -2  -4    8.80    2.30
  -6  -2  -4    7.40    2.60
  -6   2  -4    7.00    1.50
   6   2   4   10.10    2.40
   6   2   4    9.10    3.00
  -6   2  -4    8.50    1.70
  -8  -2  -4  134.09    6.80
  -8  -2  -4  126.29    5.80
   8  -2   4  138.79    4.90
  -8  -2  -4  125.39    6.60
   8   2   4  138.59    7.60
   8   2   4  127.09    6.40
  -8   2  -4  128.49    5.10
  -8   2  -4  132.49    5.00
 -10  -2  -4 2178.18   38.60
  10  -2   4 2173.38   36.70
 -10  -2  -4 2198.48   41.70
 -10  -2  -4 2159.48   41.40
 -10   2  -4 2184.68   34.10
  10   2   4 2219.38   40.70
 -10   2  -4 2120.79   37.60
 -10   2  -4 2224.78   37.50
  12  -2   4  533.45   12.70
 -12  -2  -4  540.55   13.90
 -12  -2  -4  541.05   16.50
 -12  -2  -4  549.35   16.60
 -12   2  -4  563.14   13.80
 -12   2  -4  540.45    9.30
  12   2   4  536.25   15.60
 -12   2  -4  528.05   13.80
 -14  -2  -4  439.06   12.70
  14  -2   4  458.85   12.10
 -14  -2  -4  471.25   16.00
 -14  -2  -4  452.85   15.80
 -14   2  -4  460.65   13.50
 -14   2  -4  470.75   13.20
  14   2   4  443.16   14.60
  14   2   4  466.55   16.10
 -16  -2  -4    6.70    4.20
  16  -2   4   12.20    3.30
 -16  -2  -4   10.20    2.90
  16  -2   4   17.50    3.10
  16   2   4    9.90    3.50
  16   2   4    5.80    3.90
 -16   2  -4    9.70    3.60
  18  -2   4   97.59    7.00
 -18  -2  -4   99.09    6.20
  18  -2   4  105.09    6.20
  18   2   4   96.99    8.70
  18   2   4   97.99    7.60
 -18   2  -4  108.79    7.70
  20  -2   4   20.00    3.60
 -20  -2  -4   22.10    3.90
 -20  -2  -4   28.80    6.80
  20  -2   4   24.90    4.70
 -20   2  -4   20.20    5.10
  20   2   4   18.60    6.50
  20   2   4   20.10    4.90
 -22  -2  -4  141.79    8.10
  22  -2   4  143.89    9.40
  22  -2   4  152.38    8.20
  22   2   4  132.29   11.30
 -22   2  -4  146.09    9.70
 -24  -2  -4    6.40    3.20
  24  -2   4    8.10    3.90
 -24   2  -4    5.20    4.50
  24   2   4    1.30    4.30
 -26  -2  -4   11.50    6.30
  26  -2   4    7.00    3.60
  26   2   4   -0.30    5.00
 -26   2  -4    1.20    5.30
  28  -2   4   24.00    5.90
 -28  -2  -4   29.00    7.80
  28   2   4   18.20    7.00
 -30  -2  -4   52.59   10.30
  30  -2   4   38.90    7.40
  30   2   4   41.60    8.30
  32  -2   4   35.30    7.40
 -32  -2  -4   32.00    8.50
 -32   2  -4   40.00    8.00
  32   2   4   39.20    9.10
  34  -2   4   -7.20    5.00
 -34  -2  -4    6.60    5.70
 -34   2  -4   -2.10    4.80
  34   2   4   -5.80    5.40
  35  -3  -4   10.80    5.20
 -35  -3   4    3.20    5.90
 -35   3   4    1.40    4.20
  35   3  -4   -9.20    5.90
  33  -3  -4    0.90    4.30
 -33  -3   4   -0.40    5.00
  33   3  -4    3.20    6.10
 -33   3   4   -0.90    4.10
  31  -3  -4   16.80    5.90
 -31  -3   4   10.20    6.00
 -31   3   4    6.40    4.30
  31   3  -4   19.70    7.40
  29  -3  -4   27.90    5.80
 -29  -3   4   21.30    8.00
 -29   3   4   25.20    6.30
  29   3  -4   17.30    6.30
 -27  -3   4   -4.40    4.40
  27  -3  -4    9.20    4.10
 -27   3   4    1.30    3.60
  27   3  -4    1.50    4.90
 -25  -3   4    0.20    3.80
  25  -3  -4    5.70    3.50
 -25   3   4    8.20    4.00
  25   3  -4   14.10    6.20
  23  -3  -4   13.80    3.70
 -23  -3   4   17.40    6.20
 -23  -3   4    9.60    5.70
  23  -3  -4   21.70    4.80
  23  -3  -4    8.70    1.60
 -23   3   4   20.70    4.90
  23   3  -4   15.40    5.80
  21  -3  -4   86.99    6.10
  21  -3  -4   83.79    3.80
 -21  -3   4   91.09    9.80
 -21  -3   4   88.69    9.10
  21  -3  -4   96.19    7.50
  21   3  -4   85.39   10.20
 -21   3   4   87.19    7.60
 -21   3   4   92.29    6.60
  19  -3  -4    2.00    2.70
  19  -3  -4   -1.00    1.20
 -19  -3   4    3.30    3.80
 -19  -3   4    2.50    3.40
  19   3  -4    5.40    4.10
 -19   3   4    5.50    3.20
 -19   3   4    2.80    2.60
  17  -3  -4   10.40    1.90
 -17  -3   4   13.50    4.20
 -17  -3   4   11.20    5.00
  17  -3  -4   10.10    3.10
  17   3  -4    5.70    4.70
 -17   3   4   15.40    3.70
 -17   3   4    8.30    2.70
  15  -3  -4  300.67   10.20
  15  -3  -4  291.27    8.00
 -15  -3   4  288.77   12.80
 -15  -3   4  296.07   13.80
 -15   3   4  296.37   10.30
 -15   3   4  298.37    9.90
  15   3  -4  291.77   13.70
  13  -3  -4    1.80    1.30
  13  -3  -4    0.60    1.70
 -13  -3   4    4.10    3.60
 -13  -3   4    5.00    2.70
 -13   3   4    1.80    1.70
  13   3  -4    2.20    2.80
 -13   3   4    1.50    1.90
  13   3  -4   -0.10    2.60
  11  -3  -4  176.98    7.50
 -11  -3   4  195.78    9.60
 -11  -3   4  195.58   10.20
  11  -3  -4  187.78    6.20
  11   3  -4  185.98    9.70
 -11   3   4  188.68    6.90
 -11   3   4  180.68    6.70
  11   3  -4  181.18    9.40
   9  -3  -4  383.46    9.50
  -9  -3   4  368.56   12.70
  -9  -3   4  353.66   13.10
   9   3  -4  354.56   12.70
  -9   3   4  360.16    9.50
  -9   3   4  351.86    9.90
  -9   3   4  374.16    9.60
   9   3  -4  360.26   12.90
  -7  -3   4   22.90    3.70
  -7  -3   4   29.10    4.50
   7  -3  -4   25.20    2.70
   7  -3  -4   23.70    2.70
  -7   3   4   22.90    2.70
  -7   3   4   22.30    2.50
  -7   3   4   20.80    2.50
   7   3  -4   21.00    3.70
   7   3  -4   26.40    4.40
   5  -3  -4    4.70    1.60
  -5  -3   4    3.90    2.40
   5  -3  -4    4.40    0.90
   5  -3  -4    3.80    1.20
  -5  -3   4    3.50    2.10
   5   3  -4   10.70    3.00
   5   3  -4    4.50    2.20
  -5   3   4    4.00    1.50
  -5   3   4    8.00    1.80
  -5   3   4    4.80    1.50
   3  -3  -4 6209.68   95.09
  -3  -3   4 6260.67   98.99
   3   3  -4 6320.57   99.09
  -3   3   4 6226.48   97.39
   1  -3  -4  881.01   18.20
   1  -3  -4  886.01   16.90
  -1  -3   4  889.91   17.50
   1  -3  -4  869.61   17.10
  -1  -3   4  849.52   18.30
   1   3  -4  893.61   18.50
   1   3  -4  867.61   18.40
  -1   3   4  881.41   17.00
  -1   3   4  876.11   17.20
  -1  -3  -4 3305.87   53.89
   1  -3   4 3306.37   53.49
   1  -3   4 3310.67   51.09
  -1  -3  -4 3272.07   54.39
  -1  -3  -4 3262.27   53.29
  -1   3  -4 3273.97   54.19
  -1   3  -4 3361.06   53.09
   1   3   4 3295.17   53.99
  -1   3  -4 3270.47   53.19
   1   3   4 3281.87   53.59
  -3  -3  -4  235.78    8.10
  -3  -3  -4  220.38    7.60
  -3  -3  -4  207.78    7.60
   3  -3   4  208.88    6.50
  -3   3  -4  205.38    6.90
  -3   3  -4  222.08    5.90
   3   3   4  214.78    7.50
  -3   3  -4  211.98    6.30
   3   3   4  214.38    8.10
  -5  -3  -4  395.16   11.30
   5  -3   4  404.66    9.30
  -5  -3  -4  401.76   11.80
  -5   3  -4  387.66    9.70
  -5   3  -4  396.46    8.60
   5   3   4  407.56   12.40
  -5   3  -4  396.26    8.40
   5   3   4  368.76   11.10
  -7  -3  -4    1.90    2.10
  -7  -3  -4    0.70    1.80
   7  -3   4    1.90    1.10
  -7  -3  -4   -0.40    2.00
  -7   3  -4    0.60    1.20
  -7   3  -4    1.20    1.10
   7   3   4   -0.10    2.40
   7   3   4    0.80    2.00
  -9  -3  -4    3.90    2.00
  -9  -3  -4    3.10    2.80
  -9  -3  -4    0.70    2.40
  -9   3  -4    4.00    1.50
   9   3   4    3.40    2.20
  -9   3  -4    3.60    1.10
  -9   3  -4    4.40    1.60
 -11  -3  -4    5.70    2.40
  11  -3   4    8.70    1.70
 -11  -3  -4    8.70    3.40
 -11  -3  -4   13.80    3.90
 -11   3  -4   11.90    1.30
 -11   3  -4   11.90    2.50
  11   3   4   11.90    3.40
 -11   3  -4    9.20    2.10
 -13  -3  -4  113.19    8.10
 -13  -3  -4  136.89    7.00
 -13  -3  -4  116.89    8.20
  13  -3   4  118.89    5.00
  13   3   4  112.39    7.40
 -13   3  -4  122.59    6.00
 -13   3  -4  134.49    6.00
  13   3   4  101.99    8.20
  15  -3   4   32.70    4.00
 -15  -3  -4   34.20    6.10
  15  -3   4   32.10    3.20
 -15  -3  -4   31.40    4.50
  15   3   4   31.80    5.70
  15   3   4   31.20    5.40
 -17  -3  -4   43.80    5.50
  17  -3   4   40.50    4.00
 -17  -3  -4   47.50    7.60
  17   3   4   42.70    6.90
  17   3   4   34.70    5.80
 -17   3  -4   50.79    6.00
 -19  -3  -4   21.80    4.50
  19  -3   4   36.00    5.00
  19  -3   4   32.80    3.90
 -19  -3  -4   23.50    5.90
  19   3   4   20.40    6.10
 -19   3  -4   31.80    5.40
  19   3   4   26.20    5.50
  21  -3   4   81.19    5.70
  21  -3   4   93.99    6.90
 -21  -3  -4   85.29    7.30
 -21   3  -4   69.99    6.90
  21   3   4  100.09   10.40
 -23  -3  -4   24.00    6.80
  23  -3   4   28.30    5.10
 -23  -3  -4   23.00    5.00
  23  -3   4   18.00    3.70
 -23   3  -4   14.80    4.80
  23   3   4   27.00    6.90
  25  -3   4   53.99    7.20
 -25  -3  -4   57.29    9.80
 -25  -3  -4   53.99    6.80
 -25   3  -4   54.09    8.10
  25   3   4   61.69    9.20
 -27  -3  -4    3.00    4.60
  27  -3   4   -2.40    2.90
  27   3   4   -0.30    4.50
 -27   3  -4   -3.00    5.20
  29  -3   4    1.10    3.40
 -29  -3  -4    5.40    5.70
  29   3   4   12.80    6.00
 -31  -3  -4   -0.20    5.00
  31  -3   4    0.80    4.10
  31   3   4   -1.00    5.10
  33  -3   4    7.80    4.80
 -33  -3  -4    0.50    5.50
 -33   3  -4    3.10    4.80
  33   3   4    4.90    6.10
  34  -4  -4    5.90    5.30
 -34  -4   4    5.10    6.10
 -34   4   4   -2.20    3.80
  34   4  -4    3.00    5.70
  32  -4  -4    4.60    4.20
 -32  -4   4   12.20    6.10
 -32   4   4   12.10    5.20
  32   4  -4   -3.70    7.90
 -30  -4   4   -3.00    3.70
  30  -4  -4    1.50    3.70
  30   4  -4    4.80    4.70
 -30   4   4   -8.60    3.10
  28  -4  -4   37.80    5.90
 -28  -4   4   33.10    8.00
  28   4  -4   39.90    8.90
 -28   4   4   41.20    7.80
 -26  -4   4   37.80    8.50
 -26   4   4   50.99    7.80
  26   4  -4   47.60    9.10
  24  -4  -4   84.99    7.00
  24  -4  -4   71.39    5.90
 -24  -4   4   96.29   10.70
  24   4  -4   87.59   11.00
 -24   4   4   90.39    8.00
  22  -4  -4   80.69    6.20
 -22  -4   4   87.09    9.40
  22  -4  -4   81.49    3.30
  22  -4  -4   81.69    5.80
 -22  -4   4   93.09   10.30
  22  -4  -4   75.09    3.10
  22   4  -4  104.79   12.10
 -22   4   4   81.49    7.00
  20  -4  -4   40.80    2.90
 -20  -4   4   31.90    7.10
  20   4  -4   48.40    8.10
 -20   4   4   46.70    5.90
 -20   4   4   43.60    4.70
 -18  -4   4   95.69    9.90
  18  -4  -4   95.49    4.30
 -18  -4   4  100.49    8.70
 -18   4   4   93.89    5.80
  18   4  -4  105.09    9.80
 -18   4   4  106.39    6.70
 -16  -4   4  110.39    9.70
  16  -4  -4  110.89    4.80
 -16  -4   4  112.09    9.10
 -16   4   4  100.89    6.10
 -16   4   4  111.89    5.70
  16   4  -4  108.79    9.30
 -14  -4   4  963.90   27.40
 -14  -4   4  967.40   25.90
  14  -4  -4  952.80   18.70
  14   4  -4  922.91   26.40
 -14   4   4  953.20   20.30
 -14   4   4  940.21   19.30
  14   4  -4  941.91   26.10
 -12  -4   4  118.89    8.90
 -12  -4   4  127.69    8.30
  12  -4  -4  124.29    5.30
 -12   4   4  118.29    5.40
  12   4  -4  119.19    8.50
 -12   4   4  118.99    5.10
  12   4  -4  118.49    8.10
 -10  -4   4 1438.66   32.10
  10  -4  -4 1468.35   26.80
 -10  -4   4 1449.06   33.10
 -10   4   4 1445.06   25.80
  10   4  -4 1451.15   32.80
  10   4  -4 1442.06   32.70
 -10   4   4 1416.96   25.90
   8  -4  -4  751.12   16.20
  -8  -4   4  728.23   20.20
  -8  -4   4  741.83   19.80
  -8   4   4  736.73   14.90
   8   4  -4  755.72   20.50
   8   4  -4  707.93   19.80
  -8   4   4  722.43   14.80
  -6  -4   4   74.99    5.90
  -6  -4   4   72.09    5.50
   6  -4  -4   63.89    4.30
   6   4  -4   68.99    5.90
   6   4  -4   82.49    6.00
  -6   4   4   67.59    3.60
  -6   4   4   67.49    3.50
   4  -4  -4   23.90    3.20
   4  -4  -4   16.10    2.10
  -4  -4   4   18.60    3.40
  -4  -4   4   19.10    3.40
   4   4  -4   16.30    3.40
  -4   4   4   16.10    2.30
  -4   4   4   17.00    2.10
  -2  -4   4 1084.29   21.70
  -2  -4   4 1077.29   22.70
   2  -4  -4 1078.19   19.70
   2  -4  -4 1086.59   22.40
   2  -4  -4 1079.89   20.70
   2  -4  -4 1069.69   19.80
  -2   4   4 1085.59   20.60
   2   4  -4 1086.99   22.90
   2   4  -4 1059.39   23.00
  -2   4   4 1123.99   20.60
   0  -4  -4  240.38    7.90
   0  -4  -4  219.28    8.30
   0  -4  -4  232.08    7.10
   0  -4   4  239.88    6.50
   0   4  -4  224.58    7.90
   0   4  -4  230.28    7.90
   0   4   4  233.88    7.60
   0   4   4  237.58    7.80
  -2  -4  -4 1214.88   23.40
  -2  -4  -4 1181.18   24.70
   2  -4   4 1214.38   22.90
  -2  -4  -4 1172.28   24.10
   2   4   4 1220.18   24.00
  -2   4  -4 1226.18   22.40
   2   4   4 1181.78   24.40
  -2   4  -4 1195.08   22.60
  -4  -4  -4  437.66   13.20
   4  -4   4  420.46   10.20
  -4  -4  -4  415.16   12.50
  -4  -4  -4  425.56   12.60
  -4   4  -4  423.56    9.20
   4   4   4  438.06   13.30
  -4   4  -4  431.26    9.80
   4   4   4  435.16   12.40
  -6  -4  -4   39.40    4.90
  -6  -4  -4   45.60    5.20
   6  -4   4   41.50    2.80
  -6  -4  -4   42.70    4.40
  -6   4  -4   40.50    2.40
   6   4   4   39.10    5.70
  -6   4  -4   40.20    3.30
   6   4   4   40.20    5.30
  -6   4  -4   40.20    2.50
  -8  -4  -4 1426.06   30.70
  -8  -4  -4 1472.25   31.60
  -8  -4  -4 1455.05   30.10
   8  -4   4 1489.15   25.20
  -8   4  -4 1486.55   26.20
  -8   4  -4 1456.85   24.40
   8   4   4 1466.95   32.70
   8   4   4 1455.25   30.60
  -8   4  -4 1496.35   24.50
 -10  -4  -4   15.50    3.90
  10  -4   4   15.00    2.00
 -10  -4  -4   17.00    4.20
 -10  -4  -4   12.40    3.20
 -10   4  -4   12.60    2.10
  10   4   4   16.90    3.50
 -10   4  -4   11.40    1.80
 -10   4  -4   15.10    1.90
 -12  -4  -4   51.69    5.10
  12  -4   4   53.39    3.10
 -12  -4  -4   55.79    7.00
  12   4   4   63.09    6.90
 -12   4  -4   47.60    3.40
  12   4   4   54.29    7.90
 -12   4  -4   50.29    2.40
 -12   4  -4   49.30    3.60
 -14  -4  -4  500.05   15.60
  14  -4   4  482.95   10.90
 -14  -4  -4  451.75   17.00
 -14   4  -4  474.85   12.30
  14   4   4  465.45   16.30
  14   4   4  484.75   18.10
 -16  -4  -4   49.10    7.90
  16  -4   4   48.70    3.50
  16   4   4   55.89    7.90
 -16   4  -4   45.00    4.70
 -18  -4  -4  318.37   15.30
 -18  -4  -4  285.17   15.00
 -18  -4  -4  303.37   12.90
  18  -4   4  301.17    9.00
  18   4   4  296.37   13.80
 -18   4  -4  306.77   11.20
  18   4   4  287.57   15.20
  20  -4   4   82.89    4.90
 -20  -4  -4   77.29    7.40
 -20  -4  -4   85.09    9.20
  20   4   4   67.59    9.40
 -20   4  -4   75.39    6.40
 -22  -4  -4   23.90    5.20
  22  -4   4   34.60    4.10
 -22  -4  -4   23.00    6.80
  22  -4   4   22.90    6.70
  22   4   4   24.20    6.60
 -22   4  -4   32.10    5.60
  24  -4   4   33.80    5.30
 -24  -4  -4   34.60    5.90
  24   4   4   37.80    8.00
 -24   4  -4   26.40    5.60
  26  -4   4    4.80    3.40
 -26  -4  -4   -0.10    5.00
 -26  -4  -4    2.40    4.00
  26   4   4   -7.20    4.40
 -26   4  -4  -12.30    3.70
 -28  -4  -4   23.00    7.40
  28   4   4   20.10    7.60
 -30  -4  -4    7.00    5.80
  30  -4   4    5.30    7.10
  30   4   4    4.30    6.50
 -32  -4  -4    2.80    5.50
  32  -4   4    6.90    5.10
  32   4   4   -4.50    5.90
 -34  -4  -4   21.40    9.00
  34   4   4    8.90    6.50
 -34   4  -4    3.50    5.30
  33  -5  -4   10.30    6.70
 -33  -5   4   31.70    8.90
 -33   5   4   22.80    6.00
  33   5  -4   16.30    6.50
 -31  -5   4    1.10    5.70
 -31   5   4    0.90    3.90
  31   5  -4    4.60    5.60
 -29  -5   4   13.30    6.10
 -29   5   4    8.40    4.80
 -27  -5   4   -4.40    4.80
  27  -5  -4   -2.50    2.10
  27   5  -4    9.90    5.70
 -27   5   4   -2.60    3.50
  25  -5  -4   20.40    3.40
 -25  -5   4   16.70    6.20
  25  -5  -4   21.00    3.80
  25   5  -4   33.00    7.90
 -25   5   4   24.90    5.50
  23  -5  -4   34.80    4.20
 -23  -5   4   43.50    8.90
  23  -5  -4   40.60    3.90
  23   5  -4   37.80    7.90
 -23   5   4   44.80    6.30
  21  -5  -4    7.50    1.50
 -21  -5   4    5.10    4.50
  21  -5  -4    9.80    2.40
 -21  -5   4    9.50    5.20
  21  -5  -4    8.90    2.40
  21   5  -4   15.70    5.60
 -21   5   4    7.90    3.50
  19  -5  -4   13.50    2.60
  19  -5  -4   16.00    2.70
 -19  -5   4   13.10    5.60
 -19  -5   4    9.30    4.80
  19  -5  -4   17.50    2.30
  19   5  -4   19.00    6.20
 -19   5   4   12.90    3.50
  17  -5  -4  130.69    5.60
 -17  -5   4  142.29   11.20
 -17  -5   4  137.19    9.90
  17  -5  -4  135.79    5.50
 -17   5   4  141.29    5.70
  17   5  -4  157.38   11.90
 -17   5   4  130.19    6.70
  15  -5  -4   68.29    4.40
  15  -5  -4   76.59    3.80
 -15  -5   4   76.29    8.10
 -15  -5   4   74.59    7.50
  15   5  -4   61.99    8.30
 -15   5   4   78.89    4.80
 -15   5   4   70.39    4.00
  15   5  -4   74.49    7.70
  13  -5  -4   14.50    1.90
 -13  -5   4   18.00    4.70
 -13  -5   4   13.80    5.00
  13  -5  -4    9.90    2.40
 -13   5   4   10.30    2.30
  13   5  -4   14.30    4.70
 -13   5   4   14.50    2.20
  13   5  -4   13.00    4.80
  11  -5  -4  166.88    4.90
 -11  -5   4  170.98   10.30
 -11  -5   4  170.68    9.80
  11  -5  -4  174.68    7.00
  11   5  -4  180.48   10.50
 -11   5   4  164.78    5.90
 -11   5   4  168.18    5.60
  11   5  -4  166.78   10.10
   9  -5  -4    6.20    1.40
   9  -5  -4    5.30    2.10
  -9  -5   4    9.90    3.30
  -9  -5   4    7.00    3.50
  -9   5   4    9.00    1.80
   9   5  -4    6.30    3.30
   9   5  -4    8.10    3.60
  -7  -5   4 1268.07   28.90
   7  -5  -4 1245.98   25.30
  -7  -5   4 1201.88   28.20
  -7   5   4 1245.08   22.70
   7   5  -4 1293.57   29.40
   7   5  -4 1274.17   29.60
  -7   5   4 1266.47   22.80
  -5  -5   4   89.49    6.30
  -5  -5   4   81.99    6.20
   5  -5  -4   88.29    5.40
  -5   5   4   88.79    4.20
   5   5  -4   89.19    6.70
  -5   5   4   90.79    4.20
   5   5  -4   93.79    6.80
   3  -5  -4 2625.44   45.10
  -3  -5   4 2541.35   46.50
   3  -5  -4 2563.14   45.70
  -3  -5   4 2564.24   45.20
  -3   5   4 2551.04   42.60
  -3   5   4 2544.15   42.90
   3   5  -4 2515.15   46.70
   3   5  -4 2546.75   47.20
  -1  -5   4  246.78    9.10
   1  -5  -4  239.18    7.10
  -1  -5   4  251.77    7.60
  -1  -5   4  234.88    7.60
   1  -5  -4  242.78    7.60
   1  -5  -4  233.18    8.30
   1  -5  -4  253.27    9.50
   1   5  -4  240.58    9.20
  -1   5   4  241.48    8.30
   1   5  -4  242.18    9.20
  -1   5   4  243.58    8.00
   1  -5   4  412.46    7.60
  -1  -5  -4  401.46   12.80
  -1  -5  -4  403.76   11.70
  -1  -5  -4  442.36   12.40
  -1  -5  -4  414.46   10.90
   1  -5   4  407.16   11.40
   1   5   4  449.36   12.70
  -1   5  -4  399.96   11.40
   1   5   4  406.56   11.60
  -1   5  -4  420.56   11.70
  -3  -5  -4 1345.47   27.90
  -3  -5  -4 1366.86   28.80
  -3  -5  -4 1359.76   28.60
  -3  -5  -4 1335.67   27.80
   3  -5   4 1299.67   24.80
  -3   5  -4 1330.87   24.80
  -3   5  -4 1330.07   24.70
   3   5   4 1290.97   26.90
   3   5   4 1326.47   28.30
  -5  -5  -4  525.85   15.50
  -5  -5  -4  513.75   15.60
  -5  -5  -4  514.45   15.60
   5  -5   4  520.05   12.90
  -5  -5  -4  512.65   14.40
  -5   5  -4  522.75   11.20
   5   5   4  479.65   14.40
  -5   5  -4  510.85   10.90
   5   5   4  515.55   16.00
  -7  -5  -4  343.17   13.00
  -7  -5  -4  340.77   12.20
  -7  -5  -4  326.47   12.90
  -7  -5  -4  330.37   12.30
   7  -5   4  349.27    8.60
   7   5   4  354.56   12.30
   7   5   4  361.96   14.00
  -7   5  -4  348.67    7.50
  -7   5  -4  347.97    7.40
  -9  -5  -4 1067.39   27.00
   9  -5   4 1080.69   19.00
  -9  -5  -4 1111.59   26.10
  -9  -5  -4 1077.79   26.00
   9   5   4 1113.49   27.50
  -9   5  -4 1098.79   18.30
  -9   5  -4 1066.29   21.20
   9   5   4 1139.49   26.40
  -9   5  -4 1052.29   18.40
  11  -5   4  278.67    7.90
 -11  -5  -4  262.37   11.80
 -11  -5  -4  259.77   11.90
 -11  -5  -4  298.27   13.50
  11   5   4  277.67   13.20
  11   5   4  279.97   12.10
 -11   5  -4  274.87    6.30
 -11   5  -4  263.07    6.80
 -11   5  -4  262.87    7.60
 -13  -5  -4  342.27   15.40
 -13  -5  -4  348.17   13.60
  13  -5   4  347.77    7.80
 -13  -5  -4  322.27   14.10
  13  -5   4  332.77    7.70
  13   5   4  338.37   15.20
 -13   5  -4  338.57    8.70
 -13   5  -4  325.87    8.70
  13   5   4  328.07   13.70
 -15  -5  -4   60.29    8.30
 -15  -5  -4   67.09    8.80
  15  -5   4   55.69    3.40
  15  -5   4   48.00    3.10
 -15  -5  -4   49.10    6.40
  15   5   4   48.40    7.60
  15   5   4   60.19    8.70
 -15   5  -4   46.80    1.90
 -15   5  -4   52.39    4.10
 -17  -5  -4   -0.20    3.30
 -17  -5  -4   -1.30    3.30
 -17  -5  -4    0.50    4.00
  17  -5   4   -0.80    1.40
  17  -5   4    3.70    1.80
  17   5   4   -2.40    2.70
 -17   5  -4   -6.00    2.20
 -19  -5  -4   23.30    5.60
  19  -5   4   23.30    2.70
 -19  -5  -4   15.80    5.60
  19  -5   4   23.90    3.20
 -19   5  -4   28.10    4.50
  19   5   4   19.00    6.00
  21  -5   4  126.79    5.50
 -21  -5  -4  157.18   13.20
 -21  -5  -4  127.29    9.70
  21  -5   4  140.39    6.90
 -21   5  -4  128.49    7.80
  21   5   4  127.09   12.00
  23  -5   4    0.50    1.90
 -23  -5  -4   -0.60    3.90
 -23  -5  -4    4.90    4.40
  23  -5   4    0.00    1.70
 -23   5  -4   -2.60    3.20
  23   5   4   -1.20    4.40
  25  -5   4   11.10    3.20
 -25  -5  -4    6.30    5.10
 -25  -5  -4    9.30    4.80
  25  -5   4    9.60    3.10
  25   5   4    9.70    5.80
 -25   5  -4   10.70    4.30
 -27  -5  -4   25.40    6.10
  27  -5   4   24.70    4.50
 -27  -5  -4   25.70    7.20
  27   5   4   17.30    6.30
 -27   5  -4   16.90    5.40
  29  -5   4   34.50    5.40
 -29  -5  -4   27.80    8.60
  29   5   4   35.80    9.70
  31  -5   4    8.60    3.50
 -31  -5  -4    2.00    6.30
  31   5   4   -1.90    6.60
 -33  -5  -4    8.20    7.20
 -33   5  -4   -0.20    5.10
  33   5   4   -6.70    4.60
 -32   6   4   54.19    8.70
  32   6  -4   52.29   10.30
 -30  -6   4   59.79   11.50
  30  -6  -4   70.49    5.10
 -30   6   4   63.79    9.10
  30   6  -4   63.49   11.40
  28  -6  -4   13.50    2.80
 -28  -6   4   20.70    7.80
  28   6  -4   16.10    7.10
 -28   6   4   26.20    6.10
 -26  -6   4   24.80    7.50
  26  -6  -4   15.60    2.60
  26  -6  -4   13.40    2.50
  26   6  -4   21.30    8.60
 -26   6   4   29.50    5.60
  24  -6  -4    7.30    1.90
  24  -6  -4    9.40    2.10
 -24  -6   4    2.20    4.70
  24   6  -4   13.10    6.40
 -24   6   4   13.20    3.80
  22  -6  -4   59.99    3.40
  22  -6  -4   64.09    3.40
  22  -6  -4   61.59    3.70
 -22  -6   4   74.59   11.10
 -22   6   4   72.29    6.10
  22   6  -4   70.69   10.20
  20  -6  -4    0.90    1.10
  20  -6  -4    0.30    1.20
  20  -6  -4   -0.60    1.40
 -20  -6   4   -3.70    3.20
  20   6  -4    0.90    3.90
 -20   6   4   -0.70    2.20
  18  -6  -4   55.79    2.50
  18  -6  -4   53.79    2.60
 -18  -6   4   65.19   10.00
  18  -6  -4   57.09    4.10
  18   6  -4   59.79    9.20
  18   6  -4   49.60    7.70
 -18   6   4   52.79    4.80
 -16  -6   4    0.30    3.60
  16  -6  -4    8.50    1.30
 -16  -6   4    3.30    4.30
  16  -6  -4    8.30    2.40
  16  -6  -4    8.80    1.30
  16   6  -4    5.80    5.10
 -16   6   4    9.60    2.60
 -14  -6   4   34.90    7.10
  14  -6  -4   42.20    4.30
 -14  -6   4   41.20    6.50
  14  -6  -4   42.50    2.00
 -14   6   4   39.50    3.40
  14   6  -4   42.00    7.30
 -14   6   4   42.10    2.30
  14   6  -4   39.70    6.40
  12  -6  -4  320.17    6.80
 -12  -6   4  286.27   14.40
  12  -6  -4  328.77   10.60
 -12   6   4  327.37    8.70
  12   6  -4  318.87   15.20
 -12   6   4  322.07    7.30
 -10  -6   4   76.69    7.20
  10  -6  -4   88.19    5.70
 -10  -6   4   75.59    7.60
 -10  -6   4   95.59    8.10
  10  -6  -4   82.59    3.50
  10   6  -4   79.99    7.70
 -10   6   4   83.19    4.20
 -10   6   4   91.49    3.90
  10   6  -4   85.59    8.20
   8  -6  -4   74.89    5.50
  -8  -6   4   73.29    7.10
  -8  -6   4   65.99    6.60
   8  -6  -4   74.39    3.70
  -8  -6   4   75.99    6.60
   8   6  -4   79.29    7.20
   8   6  -4   63.69    6.20
  -8   6   4   68.29    5.60
  -8   6   4   75.19    4.00
  -6  -6   4    3.30    2.60
  -6  -6   4    0.90    3.10
  -6  -6   4    1.70    2.70
   6  -6  -4    4.40    2.60
  -6  -6   4   -1.90    2.90
   6   6  -4    1.20    2.60
  -6   6   4    1.20    1.70
   6   6  -4   -0.50    2.50
  -6   6   4    1.90    1.50
   4  -6  -4   73.99    5.60
  -4  -6   4   77.29    7.20
   4  -6  -4   70.99    4.50
  -4  -6   4   72.39    5.80
  -4  -6   4   72.49    5.60
  -4   6   4   71.29    4.40
  -4   6   4   68.29    4.10
   4   6  -4   65.29    5.80
   2  -6  -4  431.66   13.80
   2  -6  -4  422.16   12.00
  -2  -6   4  458.15   13.60
  -2  -6   4  443.46   11.60
   2  -6  -4  417.76    8.80
   2  -6  -4  434.66    9.10
  -2  -6   4  408.96   14.60
  -2  -6   4  429.36   11.60
  -2   6   4  427.36   12.00
   2   6  -4  428.16   13.70
  -2   6   4  430.36   11.50
   2   6  -4  432.06   14.10
   0  -6   4   65.89    6.00
   0  -6   4   69.99    5.00
   0  -6  -4   72.89    5.30
   0  -6   4   65.29    3.00
   0  -6  -4   64.49    4.00
   0  -6  -4   66.09    5.70
   0  -6  -4   61.09    4.40
   0  -6   4   61.99    2.80
   0   6   4   72.49    5.00
   0   6   4   79.19    5.60
   0   6  -4   55.29    5.00
  -2  -6  -4  462.95   12.50
  -2  -6  -4  458.95   14.10
  -2  -6  -4  456.55   13.60
   2  -6   4  446.96   12.30
  -2  -6  -4  462.25   15.00
   2   6   4  478.15   14.70
  -2   6  -4  464.35   12.60
  -2   6  -4  476.95   13.00
   2   6   4  466.15   13.60
  -4  -6  -4  248.08    9.50
  -4  -6  -4  256.37   10.60
  -4  -6  -4  275.27   11.30
   4  -6   4  250.37    8.00
   4   6   4  261.97   10.40
  -4   6  -4  265.17    8.10
   4   6   4  259.07   11.50
  -4   6  -4  258.37    8.30
  -6  -6  -4   14.60    3.70
  -6  -6  -4   22.60    4.70
   6  -6   4   17.60    2.30
  -6  -6  -4   19.60    4.40
  -6  -6  -4   21.80    4.90
   6   6   4   21.70    5.90
  -6   6  -4   17.70    2.50
  -6   6  -4   17.40    2.20
   6   6   4   16.40    3.90
   6   6   4   18.20    4.30
  -8  -6  -4   40.40    5.70
  -8  -6  -4   37.80    5.70
  -8  -6  -4   44.40    6.60
   8  -6   4   47.30    3.50
  -8   6  -4   44.60    2.20
  -8   6  -4   39.70    2.50
   8   6   4   46.70    6.30
   8   6   4   43.90    5.60
 -10  -6  -4  264.87   12.30
 -10  -6  -4  274.17   13.30
 -10  -6  -4  290.27   12.30
  10   6   4  273.77   12.40
 -10   6  -4  272.77    6.30
  10   6   4  274.57   13.20
 -12  -6  -4   73.19    9.80
 -12  -6  -4   53.09    6.60
 -12  -6  -4   72.29    9.30
  12   6   4   67.39    8.30
  12   6   4   62.39    6.70
 -12   6  -4   61.49    3.10
 -14  -6  -4   -2.00    3.60
 -14  -6  -4    1.40    3.40
 -14  -6  -4    2.60    3.80
  14   6   4   -0.40    4.00
  14   6   4    3.20    3.60
 -14   6  -4    3.30    1.80
 -14   6  -4    0.50    1.40
 -16  -6  -4  773.42   23.40
 -16  -6  -4  768.72   26.20
  16   6   4  780.42   26.20
 -16   6  -4  738.53   16.00
  16   6   4  742.53   23.60
 -16   6  -4  726.33   13.50
 -18  -6  -4    5.10    4.30
 -18  -6  -4   10.20    4.70
 -18   6  -4    9.70    2.90
  18   6   4    9.40    5.30
 -20  -6  -4    3.40    5.00
 -20  -6  -4   12.80    5.40
 -20   6  -4   14.20    3.60
  20   6   4   11.50    5.30
  22  -6   4  143.79    4.60
 -22  -6  -4  154.98   11.00
 -22  -6  -4  166.48   13.60
 -22   6  -4  133.99    8.00
  22   6   4  185.78   14.80
 -24  -6  -4   10.90    5.00
 -24  -6  -4    3.70    4.80
  24  -6   4    0.50    1.40
 -24   6  -4   -3.50    3.00
  24   6   4   -7.20    4.40
  26  -6   4    4.50    2.00
 -26  -6  -4   13.40    6.20
 -26  -6  -4   -2.10    3.80
 -26   6  -4   -2.70    3.30
  26   6   4    6.60    5.40
 -28  -6  -4    0.60    6.80
 -28  -6  -4    6.90    4.90
  28   6   4    6.70    6.70
 -28   6  -4    2.60    4.40
 -30  -6  -4   14.20    6.90
  30   6   4   18.50    7.40
 -32  -6  -4   -2.80    5.40
  32   6   4   -7.10    5.20
 -31   7   4   25.30    6.00
  31   7  -4   10.50    7.50
 -29  -7   4    2.60    6.70
  29   7  -4    0.60    5.90
 -29   7   4    9.30    5.00
 -27  -7   4   49.80    9.70
  27   7  -4   29.30    7.50
 -27   7   4   49.10    6.50
 -25  -7   4   -0.10    4.70
 -25   7   4    7.40    3.30
  25   7  -4    3.60    6.30
 -23  -7   4   14.50    7.00
  23   7  -4   19.60    6.70
 -23   7   4    9.40    3.30
  21  -7  -4    0.40    1.50
 -21  -7   4    1.80    4.60
  21   7  -4   -4.20    4.50
 -21   7   4    0.10    2.40
  19  -7  -4    2.70    2.10
 -19  -7   4    2.90    3.60
  19   7  -4    7.70    5.20
 -19   7   4    2.00    2.30
  17  -7  -4   42.70    4.40
 -17  -7   4   39.80    8.00
  17   7  -4   30.00    6.90
 -17   7   4   38.90    4.20
  17   7  -4   28.70    6.70
  15  -7  -4  462.55   13.40
 -15  -7   4  438.96   18.80
 -15  -7   4  479.05   20.30
 -15   7   4  445.26   11.40
  15   7  -4  474.95   20.20
  15   7  -4  413.86   26.60
 -13  -7   4  161.28   11.40
  13  -7  -4  172.18    8.10
 -13  -7   4  176.48   12.10
 -13  -7   4  161.28   10.90
 -13   7   4  159.88    6.20
  13   7  -4  182.58   12.70
  13   7  -4  172.68   11.40
 -11  -7   4    9.90    4.90
 -11  -7   4   12.50    5.30
 -11  -7   4   13.60    5.10
  11  -7  -4    9.00    3.30
 -11  -7   4   18.10    4.80
  11   7  -4   16.80    5.40
  11   7  -4   10.20    4.40
 -11   7   4   12.30    2.30
 -11   7   4   12.70    1.60
 -11   7   4   12.50    1.60
   9  -7  -4  173.18    8.70
  -9  -7   4  163.78   10.90
  -9  -7   4  177.68   10.40
   9  -7  -4  171.28    5.60
  -9  -7   4  162.88   10.60
  -9  -7   4  195.38   11.00
  -9   7   4  176.18    5.80
   9   7  -4  174.98   10.80
  -9   7   4  173.58    6.30
   9   7  -4  166.48   10.80
  -7  -7   4  237.98   12.70
  -7  -7   4  216.18   10.80
  -7  -7   4  239.78   11.00
   7  -7  -4  245.98   10.40
  -7  -7   4  243.78   11.50
   7  -7  -4  208.08    7.10
   7   7  -4  247.78   12.30
  -7   7   4  240.98    7.80
   7   7  -4  225.48   11.80
  -7   7   4  230.08    7.60
  -5  -7   4    0.20    3.00
  -5  -7   4    2.30    3.00
  -5  -7   4    4.30    3.80
  -5  -7   4   -0.90    2.70
   5  -7  -4    3.40    3.30
   5   7  -4    5.90    3.20
  -5   7   4    2.20    2.20
   5   7  -4    4.50    3.30
  -5   7   4    5.40    2.00
  -3  -7   4   26.60    3.80
   3  -7  -4   18.40    3.20
  -3  -7   4   23.20    5.10
  -3  -7   4   26.50    4.50
  -3  -7   4   31.40    4.10
   3   7  -4   28.70    4.90
  -3   7   4   23.60    4.00
  -3   7   4   23.40    3.30
   3   7  -4   26.00    4.80
  -1  -7   4  273.07   12.50
   1  -7  -4  273.77   10.30
  -1  -7   4  279.77    7.20
   1  -7  -4  276.87    7.20
  -1  -7   4  271.57   10.40
   1  -7  -4  277.47    7.50
   1  -7  -4  284.47   11.90
  -1  -7   4  281.07    7.30
  -1   7   4  274.67    9.70
   1   7  -4  268.17   11.20
  -1   7   4  276.27   10.70
   1   7  -4  293.57   11.40
  -1  -7  -4    5.80    3.30
   1  -7   4    6.30    2.50
  -1  -7  -4    7.40    2.40
   1  -7   4    4.40    3.60
  -1  -7  -4    5.40    2.90
  -1  -7  -4    5.20    2.60
  -1   7  -4    9.40    3.00
   1   7   4    1.60    3.20
   1   7   4    7.20    2.80
  -1   7  -4    5.70    2.70
   1   7   4    3.90    3.00
   3  -7   4  495.95   12.90
  -3  -7  -4  496.65   16.00
  -3  -7  -4  494.95   16.70
  -3  -7  -4  502.95   15.20
  -3  -7  -4  496.85   13.60
  -3   7  -4  486.15   13.10
   3   7   4  499.75   15.10
  -3   7  -4  478.15   13.70
   3   7   4  478.25   15.90
   3   7   4  492.65   16.90
  -5  -7  -4  390.66   14.20
   5  -7   4  372.36    9.80
  -5  -7  -4  370.96   14.60
  -5  -7  -4  361.96   12.30
   5   7   4  386.16   15.50
  -5   7  -4  393.16   10.20
   5   7   4  380.26   13.60
  -5   7  -4  360.46   10.70
   5   7   4  388.46   14.70
  -7  -7  -4    1.50    3.30
  -7  -7  -4   -3.80    2.60
  -7  -7  -4   -1.00    3.40
   7   7   4   -1.00    2.90
   7   7   4   -1.30    2.90
  -7   7  -4    0.00    1.10
   7   7   4    1.10    4.00
  -7   7  -4    0.10    1.30
  -7   7  -4    0.40    1.50
  -9  -7  -4   15.40    5.00
  -9  -7  -4   14.20    4.60
  -9  -7  -4   14.50    4.50
  -9   7  -4   17.10    2.20
   9   7   4   12.10    4.10
   9   7   4   20.30    5.50
 -11  -7  -4   76.19    8.30
 -11  -7  -4   58.89    7.50
  11   7   4   59.69    8.30
 -11   7  -4   60.89    2.90
  11   7   4   60.89    7.40
 -13  -7  -4   42.30    7.60
 -13  -7  -4   48.30    8.50
 -13  -7  -4   44.80    6.90
  13   7   4   47.10    7.70
 -13   7  -4   40.00    2.60
  13   7   4   41.60    6.80
 -15  -7  -4   -2.10    3.50
 -15  -7  -4   -3.80    3.50
  15   7   4   -8.30    3.50
 -15   7  -4    1.50    1.80
  15   7   4   -1.30    3.40
 -17  -7  -4   58.69    9.50
 -17  -7  -4   50.49    7.90
  17   7   4   57.39    9.00
 -17   7  -4   59.39    4.00
 -19  -7  -4   92.59    9.80
 -19  -7  -4   99.89   11.00
 -19   7  -4   87.89    5.20
  19   7   4   91.99   11.60
 -21  -7  -4   24.80    7.50
 -21  -7  -4   27.00    6.60
 -21   7  -4   29.30    4.30
  21   7   4   35.60   12.30
 -23  -7  -4   42.60    7.70
 -23  -7  -4   60.89   10.30
 -23   7  -4   63.19    5.80
  23   7   4   51.29    9.90
 -25  -7  -4   45.30    7.80
 -25  -7  -4   43.80   10.10
 -25   7  -4   42.60    5.60
  25   7   4   51.89   10.40
 -27  -7  -4   33.60    8.90
 -27  -7  -4   40.90    8.00
  27   7   4   68.09   12.00
 -27   7  -4   41.00    5.30
 -29  -7  -4    8.70    7.10
 -29  -7  -4    4.80    6.10
  29   7   4   11.80    7.50
 -31  -7  -4   13.70    6.90
  31   7   4    9.10    7.80
 -30  -8   4   28.10    7.10
 -30   8   4   15.40    5.10
  30   8  -4   -4.20    5.50
 -28  -8   4    8.20    5.40
 -28   8   4    5.30    3.90
 -26  -8   4    4.90    4.60
  26   8  -4    9.60    6.80
 -26   8   4    7.90    3.60
 -24  -8   4   25.20    7.80
  24   8  -4   24.90    8.00
 -24   8   4   30.10    5.00
 -22  -8   4   80.39   12.00
  22  -8  -4   75.19    4.80
  22   8  -4   87.99   12.90
 -22   8   4   86.49    6.10
  20  -8  -4   -0.10    2.10
 -20   8   4    6.10    2.20
  20   8  -4   -3.30    4.50
  18  -8  -4   38.50    4.70
 -18  -8   4   54.89    9.20
 -18   8   4   40.50    3.80
  18   8  -4   51.09    8.90
  16  -8  -4   33.90    4.70
 -16  -8   4   31.10    7.40
  16   8  -4   32.90    7.20
 -16   8   4   40.90    3.60
  16   8  -4   45.00    7.30
  14  -8  -4  895.31   21.80
 -14  -8   4  871.01   28.10
 -14  -8   4  875.41   27.20
  14   8  -4  850.01   28.60
 -14   8   4  863.61   17.80
  14   8  -4  858.41   27.60
 -12  -8   4   81.09    8.70
 -12  -8   4   79.49    9.70
  12  -8  -4   76.29    6.30
 -12  -8   4   85.59   10.40
  12   8  -4   58.49    8.40
 -12   8   4   67.39    4.20
  12   8  -4   81.09    9.50
 -10  -8   4   66.59    8.70
  10  -8  -4   62.19    7.80
 -10  -8   4   80.39    9.20
 -10  -8   4   70.79    9.50
 -10   8   4   63.69    4.30
  10   8  -4   57.99    8.20
  10   8  -4   70.39    8.70
  10   8  -4   80.99    8.30
 -10   8   4   59.69    3.30
 -10   8   4   60.49    3.20
  -8  -8   4  913.71   27.60
  -8  -8   4  919.31   24.20
  -8  -8   4  850.51   24.80
   8  -8  -4  917.01   23.50
  -8  -8   4  873.31   25.30
   8   8  -4  892.31   26.70
  -8   8   4  891.41   18.90
   8   8  -4  917.21   25.70
   8   8  -4  931.01   27.20
  -8   8   4  905.91   17.90
  -8   8   4  904.31   18.30
  -6  -8   4   90.19    7.70
  -6  -8   4  101.89    7.50
  -6  -8   4   88.79    7.00
  -6  -8   4  110.29    9.70
   6  -8  -4   94.49    7.70
  -6   8   4  102.49    5.90
  -6   8   4   99.99    5.80
   6   8  -4   93.49    8.10
   6   8  -4   96.19    8.70
  -6   8   4   98.99    5.10
  -4  -8   4   67.89    6.40
  -4  -8   4   62.89    5.60
  -4  -8   4   66.99    8.30
   4  -8  -4   62.99    6.50
  -4   8   4   81.89    5.10
  -4   8   4   66.89    5.60
   4   8  -4   69.19    6.90
  -4   8   4   59.89    5.60
   4   8  -4   73.79    7.20
  -2  -8   4    9.70    3.20
   2  -8  -4    3.10    3.40
  -2  -8   4    4.30    2.00
  -2  -8   4   11.30    2.30
  -2  -8   4    8.10    4.20
  -2   8   4    4.70    3.00
  -2   8   4    6.20    3.60
   2   8  -4    9.40    3.50
   2   8  -4    2.90    2.80
  -2   8   4    2.80    2.30
   0  -8  -4  178.78    6.40
   0  -8   4  195.98   11.20
   0  -8  -4  164.78   10.50
   0  -8   4  189.88    8.70
   0  -8  -4  177.08    6.00
   0   8   4  177.18    8.40
   0   8   4  181.28    9.50
   0   8  -4  183.58    9.40
   0   8   4  172.98    9.90
   0   8  -4  177.98    9.10
  -2  -8  -4  146.79    7.10
  -2  -8  -4  153.68   10.30
  -2  -8  -4  139.89    7.60
   2  -8   4  150.58    9.80
   2  -8   4  160.38    7.30
   2   8   4  160.88    9.90
   2   8   4  156.38    8.40
  -2   8  -4  145.89    7.40
   2   8   4  148.39    9.10
  -2   8  -4  130.69    7.80
  -2   8  -4  149.09    7.70
  -4  -8  -4   -2.60    3.10
  -4  -8  -4    2.70    2.50
  -4  -8  -4    0.50    2.90
   4   8   4    1.50    3.30
  -4   8  -4    2.20    2.00
   4   8   4   -5.60    3.60
  -4   8  -4   -1.40    2.20
  -4   8  -4    0.50    2.00
   4   8   4    2.40    3.40
  -6  -8  -4   22.10    5.10
  -6  -8  -4   28.70    4.70
  -6   8  -4   26.80    3.00
  -6   8  -4   33.50    4.20
   6   8   4   29.60    4.90
  -6   8  -4   25.60    2.90
   6   8   4   30.10    6.00
  -8  -8  -4  147.19   10.20
  -8  -8  -4  146.39   10.40
  -8  -8  -4  146.59    8.90
   8   8   4  147.69    9.60
  -8   8  -4  160.48    6.50
   8   8   4  157.88   11.10
 -10  -8  -4  189.28   11.80
 -10  -8  -4  192.48   12.20
  10   8   4  197.38   12.50
 -10   8  -4  186.08    6.20
  10   8   4  210.78   11.60
 -12  -8  -4  196.88   12.70
 -12  -8  -4  213.38   11.90
 -12  -8  -4  199.48   12.90
  12   8   4  208.38   13.30
 -12   8  -4  198.58    5.70
  12   8   4  190.88   11.40
 -14  -8  -4    0.90    4.10
 -14  -8  -4   10.40    5.10
  14   8   4   -1.10    3.30
  14   8   4    4.30    3.80
 -16  -8  -4  130.79   11.80
 -16  -8  -4  116.99   10.50
  16   8   4  115.39   11.00
 -16   8  -4  119.99    4.40
 -18  -8  -4    4.10    3.80
 -18  -8  -4   10.80    5.70
 -18   8  -4    0.30    1.70
  18   8   4    3.80    6.40
 -20  -8  -4    5.50    5.50
 -20  -8  -4    6.30    5.30
  20   8   4   -2.80    4.40
 -20   8  -4   -1.10    2.10
 -22  -8  -4    6.80    5.50
 -22  -8  -4    6.30    5.70
  22   8   4    9.10    6.90
 -22   8  -4   12.80    3.10
 -24  -8  -4   57.39   11.10
  24   8   4   49.50    9.90
 -24   8  -4   45.30    5.40
 -26  -8  -4    4.40    5.90
 -26  -8  -4   -7.30    4.90
  26   8   4   12.10    7.20
 -28  -8  -4    1.50    5.10
 -28  -8  -4    6.40    6.80
  28   8   4   -4.40    6.30
 -29  -9   4    4.60    6.20
 -29   9   4    8.60    3.70
 -27  -9   4   -3.80    5.10
  27   9  -4   12.30    6.70
 -27   9   4   13.10    4.10
 -25  -9   4    4.50    6.40
  25   9  -4    3.70    6.50
 -25   9   4   13.20    3.00
 -23  -9   4    1.40    5.50
  23  -9  -4    4.90    2.40
  23   9  -4   14.90    6.40
 -23   9   4   11.20    3.00
 -21  -9   4    5.20    4.90
  21  -9  -4    7.00    3.00
  21   9  -4   16.80    6.50
 -21   9   4   11.30    2.70
  19  -9  -4   14.20    3.30
 -19  -9   4    9.60    5.10
  19   9  -4   15.50    6.80
 -19   9   4   17.20    2.90
  17  -9  -4   96.89    6.70
 -17  -9   4   83.09   11.70
  17   9  -4   73.59   10.00
 -17   9   4   83.29    4.70
  15  -9  -4    2.00    3.00
 -15  -9   4    7.30    5.20
  15   9  -4    5.60    5.30
 -15   9   4    9.60    2.40
 -13  -9   4   13.80    5.90
 -13  -9   4   14.60    4.90
  13  -9  -4    9.90    3.50
 -13   9   4   15.00    2.70
  13   9  -4    4.10    4.60
  13   9  -4   11.30    4.60
 -11  -9   4  222.58   14.70
  11  -9  -4  228.08   11.00
 -11  -9   4  225.08   13.00
  11   9  -4  219.68   13.10
  11   9  -4  206.98   13.70
 -11   9   4  211.68    7.60
   9  -9  -4  200.18   10.80
  -9  -9   4  203.18   11.80
  -9  -9   4  184.58   10.60
  -9  -9   4  201.88   13.50
  -9   9   4  199.18    7.90
   9   9  -4  194.48   11.90
   9   9  -4  177.28   12.50
  -9   9   4  188.58    6.20
   9   9  -4  209.18   14.70
   7  -9  -4  270.17   12.90
  -7  -9   4  293.17   15.70
  -7  -9   4  303.17   12.10
  -7  -9   4  288.67   12.50
   7   9  -4  281.87   14.90
   7   9  -4  277.87   13.60
   7   9  -4  247.58   13.30
  -7   9   4  269.57   10.10
  -7   9   4  266.47    8.50
  -7   9   4  264.57    9.20
  -5  -9   4  189.68    9.20
   5  -9  -4  215.28   11.60
  -5  -9   4  197.38    8.50
  -5  -9   4  185.98   12.90
  -5   9   4  182.18    7.50
  -5   9   4  188.78    8.60
   5   9  -4  223.28   12.40
  -5   9   4  202.88    9.40
   3  -9  -4    4.90    3.90
  -3  -9   4   10.50    2.60
  -3  -9   4    4.00    4.70
  -3  -9   4    9.80    2.20
   3   9  -4    3.60    3.00
  -3   9   4    5.00    3.30
   3   9  -4    9.40    4.10
  -3   9   4    6.80    3.60
  -3   9   4    9.00    2.80
   3   9  -4    5.60    3.50
  -1  -9   4   34.60    6.90
   1  -9  -4   25.80    5.50
   1   9  -4   37.50    5.60
   1   9  -4   38.50    6.10
  -1   9   4   24.70    4.80
  -1   9   4   28.80    4.30
  -1   9   4   27.80    5.70
   1   9  -4   34.20    5.20
  -1  -9  -4    8.20    2.10
  -1  -9  -4   -3.20    3.00
  -1  -9  -4    6.10    2.40
   1  -9   4    3.10    4.70
   1   9   4    7.60    4.80
  -1   9  -4    8.40    3.10
  -1   9  -4   12.90    3.60
   1   9   4    7.90    3.50
   1   9   4    6.80    3.30
  -1   9  -4   11.90    3.60
  -3  -9  -4  157.08    7.10
  -3  -9  -4  163.18    8.50
  -3  -9  -4  179.78   11.40
  -3   9  -4  151.78    7.50
  -3   9  -4  161.48    8.80
   3   9   4  153.18    9.30
   3   9   4  153.38   11.00
   3   9   4  162.98   10.30
  -3   9  -4  159.48    7.90
  -5  -9  -4   77.79    8.20
  -5  -9  -4   75.69    5.90
  -5  -9  -4   71.59    7.10
   5   9   4   73.89    8.50
  -5   9  -4   67.19    5.60
   5   9   4   79.19    7.30
  -5   9  -4   73.69    4.70
  -5   9  -4   71.29    4.70
  -7  -9  -4    7.80    4.30
  -7  -9  -4   11.80    3.40
  -7  -9  -4    1.20    3.60
  -7   9  -4    7.30    1.70
   7   9   4    5.40    3.40
  -7   9  -4   10.60    1.80
   7   9   4    9.00    4.30
  -9  -9  -4   25.60    6.20
  -9  -9  -4   47.60    6.70
  -9  -9  -4   35.90    6.60
   9   9   4   32.40    6.80
  -9   9  -4   34.60    3.70
   9   9   4   38.30    6.20
 -11  -9  -4   -3.10    3.30
 -11  -9  -4    3.00    4.60
 -11  -9  -4   -5.10    2.70
  11   9   4   -2.80    3.80
  11   9   4   -4.00    3.30
 -11   9  -4   -0.90    1.60
 -13  -9  -4   76.79    9.90
 -13  -9  -4   81.49   10.80
  13   9   4   86.39   10.70
  13   9   4   77.09    9.10
 -13   9  -4   73.69    3.90
 -15  -9  -4   25.00    6.60
 -15  -9  -4   21.80    6.90
 -15   9  -4   21.20    2.30
  15   9   4   35.00    7.70
 -17  -9  -4   12.40    5.90
 -17  -9  -4   21.90    7.90
  17   9   4   17.80    5.50
 -17   9  -4   24.00    2.20
 -19  -9  -4   -0.50    4.40
 -19  -9  -4    1.00    4.60
 -19   9  -4    3.10    1.40
  19   9   4   -5.30    4.10
 -21  -9  -4    2.80    5.40
 -21  -9  -4   -0.90    5.00
 -21   9  -4    5.10    2.10
  21   9   4    4.20    6.70
 -23  -9  -4   25.20    7.40
 -23  -9  -4   31.10    7.80
 -23   9  -4   23.60    3.50
  23   9   4   27.70    8.60
 -25  -9  -4    5.60    6.00
 -25  -9  -4    7.10    6.30
  25   9   4   10.50    6.80
 -27  -9  -4   13.70    6.50
  27   9   4    5.20    6.10
 -26 -10   4    5.00    6.20
 -26  10   4    7.90    3.10
 -24 -10   4    8.20    5.90
 -24  10   4    3.70    2.50
  24  10  -4    8.70    6.40
  22 -10  -4    9.50    3.50
 -22 -10   4   16.90    7.20
  22  10  -4    6.60    4.80
 -22  10   4   17.00    2.80
 -20 -10   4    9.60    6.10
 -20  10   4    7.90    2.20
  20  10  -4    6.90    4.80
  18 -10  -4    4.60    2.90
 -18 -10   4   15.90    6.50
 -18  10   4    2.20    1.50
  18  10  -4    0.70    3.80
  16 -10  -4   55.19    6.70
 -16 -10   4   54.19    9.60
  16  10  -4   46.60    9.30
 -16  10   4   45.40    3.90
 -14 -10   4   14.90    5.40
  14 -10  -4    5.40    3.60
  14  10  -4   -4.50    3.90
  14  10  -4   11.50    5.50
 -14  10   4    9.70    2.60
 -12 -10   4   45.80    7.60
  12 -10  -4   26.60    5.70
 -12 -10   4   42.80    7.90
 -12  10   4   39.00    4.10
  12  10  -4   37.40    7.80
  12  10  -4   30.90    6.80
 -10 -10   4   10.30    4.60
 -10 -10   4    9.30    5.30
 -10 -10   4    7.00    4.10
  10 -10  -4    3.40    3.50
  10  10  -4    1.10    4.10
  10  10  -4    3.30    3.40
 -10  10   4    4.00    2.50
  -8 -10   4    3.40    3.40
  -8 -10   4    5.70    3.70
  -8 -10   4   16.60    6.50
   8 -10  -4    2.10    4.00
   8  10  -4    1.80    4.10
  -8  10   4    3.50    1.80
   8  10  -4    5.80    3.90
  -8  10   4    5.60    2.20
  -8  10   4    6.10    3.00
  -6 -10   4    5.50    2.80
  -6 -10   4    3.00    2.80
   6 -10  -4    6.40    4.30
  -6 -10   4    3.80    4.60
  -6  10   4   -0.20    2.20
   6  10  -4    2.90    3.30
   6  10  -4    8.80    4.30
  -6  10   4    7.00    3.30
   6  10  -4    2.70    3.80
  -4 -10   4    7.70    5.10
  -4 -10   4    0.10    1.60
  -4 -10   4   -0.90    1.80
   4 -10  -4    2.00    3.60
   4  10  -4    0.70    3.30
  -4  10   4    0.60    2.40
   4  10  -4   -7.10    2.80
  -4  10   4   -0.50    2.00
  -4  10   4    3.40    4.00
   4  10  -4    2.20    3.70
  -2 -10   4  102.79   10.90
   2 -10  -4   97.69    9.50
  -2  10   4  110.89    8.00
  -2  10   4   94.29    6.50
   2  10  -4  101.89    8.30
   2  10  -4  116.99    8.40
  -2  10   4  106.59    8.40
   0 -10   4  100.99   10.30
   0 -10  -4  100.59    9.30
   0  10  -4  100.09    7.70
   0  10  -4   88.59    7.00
   0  10  -4   87.69    7.50
   0  10   4   82.99    8.60
   0  10   4  109.49    8.40
   0  10   4   99.79    7.20
  -2 -10  -4    1.30    4.40
  -2 -10  -4    1.00    1.80
  -2 -10  -4    2.80    1.80
   2  10   4    2.40    3.20
  -2  10  -4    3.70    2.60
   2  10   4    3.10    2.70
  -2  10  -4    2.80    2.80
   2  10   4    4.50    4.10
  -2  10  -4    3.30    2.40
  -4 -10  -4   80.29    5.40
  -4 -10  -4   66.99    5.80
  -4 -10  -4   68.69    9.10
  -4  10  -4   85.89    5.80
   4  10   4   67.09    8.40
   4  10   4   75.79    7.20
  -4  10  -4   71.29    6.30
  -6 -10  -4    8.30    5.20
  -6 -10  -4    3.80    3.00
  -6 -10  -4   -3.30    5.70
   6  10   4   11.00    5.10
  -6  10  -4   11.10    2.30
   6  10   4    2.10    3.40
  -6  10  -4   11.70    2.90
  -6  10  -4   14.00    2.30
  -8 -10  -4   32.30    5.40
  -8 -10  -4   25.70    6.00
  -8 -10  -4   23.10    6.40
  -8  10  -4   25.90    4.60
   8  10   4   23.00    5.00
   8  10   4   21.50    5.90
 -10 -10  -4   37.50    7.80
 -10 -10  -4   46.30    8.00
 -10 -10  -4   41.20    6.20
  10  10   4   30.40    5.60
  10  10   4   48.20    8.10
 -12 -10  -4   42.30    8.10
 -12 -10  -4   30.60    7.00
  12  10   4   40.60    8.20
  12  10   4   35.50    7.40
 -12  10  -4   39.10    3.70
 -14 -10  -4    9.20    5.20
 -14 -10  -4   -0.50    5.60
  14  10   4   -3.70    4.70
  14  10   4   -0.40    4.10
 -14  10  -4    5.80    2.20
 -16 -10  -4   45.60    8.60
 -16  10  -4   50.99    3.20
  16  10   4   56.69   10.00
 -18 -10  -4    1.90    5.00
 -18 -10  -4    2.10    4.70
  18  10   4    5.80    5.10
 -20 -10  -4    5.80    5.50
 -20 -10  -4    3.60    5.10
  20  10   4   13.70    7.00
 -20  10  -4    4.20    1.40
 -22 -10  -4    6.70    6.00
 -22 -10  -4   -3.40    4.30
 -22  10  -4    1.60    1.90
  22  10   4    7.40    5.80
 -24 -10  -4   15.30    6.80
 -24 -10  -4    6.80    6.40
  24  10   4   -7.10    5.20
 -23 -11   4    2.90    5.30
  23  11  -4   -1.00   10.10
 -23  11   4    2.60    2.00
 -21 -11   4   -6.50    5.00
  21 -11  -4    4.10    3.60
  21  11  -4   -1.30    5.80
 -21  11   4    4.80    1.90
  19 -11  -4   18.70    4.60
 -19 -11   4    8.90    6.30
  19  11  -4    5.70    6.30
 -19  11   4   18.40    2.70
 -17 -11   4   12.40    5.90
  17 -11  -4    7.10    3.70
  17  11  -4   14.10    6.10
 -17  11   4   14.10    2.60
  15 -11  -4    1.60    3.90
 -15 -11   4   11.00    5.00
 -15  11   4    8.50    2.70
  15  11  -4    8.40    5.30
  13 -11  -4   32.60    6.10
 -13 -11   4   39.70    7.20
 -13  11   4   27.10    4.10
  13  11  -4   19.90    7.20
  13  11  -4   24.00    7.50
 -11 -11   4   24.10    6.00
 -11 -11   4   19.90    5.10
  11 -11  -4   18.40    5.30
 -11  11   4   23.90    4.40
  11  11  -4    9.60    5.10
  11  11  -4   16.40    5.20
   9 -11  -4   37.00    6.70
  -9 -11   4   41.70    6.30
  -9 -11   4   33.30    5.60
  -9  11   4   36.50    3.00
   9  11  -4   27.60    5.80
   9  11  -4   39.20    7.70
  -9  11   4   38.70    5.50
  -9  11   4   36.40    2.90
  -7 -11   4    9.40    3.80
  -7 -11   4   10.30    5.40
  -7 -11   4    6.80    2.80
   7 -11  -4   12.60    4.60
   7  11  -4    0.60    3.60
   7  11  -4   13.50    4.80
  -7  11   4    5.30    2.30
  -7  11   4    8.60    2.80
  -7  11   4    2.20    3.30
  -5 -11   4    1.60    1.60
   5 -11  -4   -2.40    3.70
  -5 -11   4   18.20    6.20
  -5 -11   4    0.50    1.70
   5  11  -4   -3.00    3.20
  -5  11   4   -5.90    2.90
   5  11  -4    1.90    3.60
  -5  11   4   -1.40    1.80
  -5  11   4    3.60    2.50
   3 -11  -4   16.20    5.70
  -3 -11   4   14.50    6.20
   3  11  -4   14.90    5.10
   3  11  -4   15.60    4.30
  -3  11   4   20.20    4.10
  -3  11   4   15.00    5.20
  -3  11   4   11.40    3.20
   3  11  -4    6.40    4.10
   1 -11  -4    7.60    5.00
  -1  11   4   16.20    3.70
   1  11  -4   11.50    4.10
   1  11  -4   16.90    5.00
   1  11  -4   10.00    3.50
  -1  11   4   18.60    5.50
  -1  11   4   11.30    4.10
  -1 -11  -4  109.39   10.20
  -1  11  -4  116.99    8.00
   1  11   4   92.09    8.80
  -1  11  -4  117.19    7.70
   1  11   4  103.09    7.70
  -3 -11  -4   28.40    3.00
  -3 -11  -4   34.90    2.90
  -3 -11  -4   32.60    7.40
  -3  11  -4   32.10    6.00
   3  11   4   34.40    6.50
  -3  11  -4   36.60    4.70
  -3  11  -4   33.60    4.40
   3  11   4   27.30    5.30
  -5 -11  -4  117.69    7.70
  -5 -11  -4  122.69   12.00
  -5 -11  -4  110.39    6.10
  -5  11  -4  102.79    7.60
   5  11   4  101.99   12.90
  -5  11  -4  110.49    6.20
  -5  11  -4  119.29    5.90
   5  11   4  110.39    8.80
  -7 -11  -4   10.40    3.70
  -7 -11  -4   15.00    6.00
  -7 -11  -4    9.60    4.20
  -7  11  -4   10.40    1.70
   7  11   4    3.70    4.10
  -7  11  -4   12.50    1.70
   7  11   4   18.80    5.80
  -7  11  -4    5.90    3.20
  -9 -11  -4  155.58   11.10
  -9 -11  -4  158.58   22.80
   9  11   4  143.29   12.10
   9  11   4  133.39   10.40
  -9  11  -4  156.18    8.30
 -11 -11  -4   11.30    4.40
 -11 -11  -4    6.70    4.70
 -11 -11  -4   11.00    6.20
  11  11   4    3.10    4.20
  11  11   4   11.00    5.60
 -11  11  -4   11.00    2.70
 -13 -11  -4    5.70    4.70
 -13 -11  -4   10.80    5.30
  13  11   4    6.50    4.90
  13  11   4   -0.80    5.30
 -15 -11  -4    4.30    4.90
 -15 -11  -4    3.80    6.10
 -15  11  -4   10.30    2.50
  15  11   4   10.00    6.50
 -17 -11  -4   62.69   11.10
 -17 -11  -4   43.60    9.20
 -17  11  -4   51.19    3.60
  17  11   4   76.99   12.30
 -19 -11  -4    3.50    5.80
 -19 -11  -4   10.30    5.70
  19  11   4   14.30    7.50
 -21 -11  -4   27.40    8.50
 -21 -11  -4    9.90    6.30
  21  11   4   14.20    7.60
 -23 -11  -4   17.00    7.60
 -23 -11  -4   -6.60    4.70
  23  11   4   -4.00    5.30
 -20 -12   4    8.40    5.60
  20 -12  -4    6.60    4.10
  20  12  -4   -1.30    4.80
 -20  12   4    6.70    3.70
 -18 -12   4    5.00    5.00
  18 -12  -4   -1.90    3.60
  18  12  -4   -6.50    3.90
 -18  12   4   -0.60    2.10
  16 -12  -4   18.10    5.50
 -16 -12   4   17.80   10.00
 -16  12   4   14.30    3.50
  16  12  -4   22.50    7.10
  14 -12  -4    9.00    4.80
 -14 -12   4   19.90    6.20
  14  12  -4   13.60    5.60
 -14  12   4    6.70    3.30
  12 -12  -4    7.70    4.90
 -12 -12   4   17.10    5.50
 -12 -12   4   16.10    4.90
 -12  12   4   10.90    3.90
  12  12  -4   29.20    6.30
 -10 -12   4   18.00    4.50
  10 -12  -4   24.40    6.20
 -10 -12   4    9.10    4.00
  10  12  -4    1.00    4.30
  10  12  -4   18.70    6.00
 -10  12   4   19.20    4.90
   8 -12  -4    4.20    4.70
  -8 -12   4   12.30    3.20
  -8 -12   4   18.80    3.90
  -8  12   4   12.10    2.60
   8  12  -4    4.80    4.60
  -8  12   4    5.80    2.00
   8  12  -4    3.80    4.70
  -8  12   4    4.40    4.10
   6 -12  -4    4.00    4.80
  -6  12   4   -0.70    2.10
   6  12  -4    3.00    4.10
  -6  12   4    3.00    2.10
   6  12  -4   -1.30    3.90
  -6  12   4    0.20    4.00
   4 -12  -4    3.30    4.60
  -4  12   4    1.10    4.10
  -4  12   4   -0.70    2.20
   4  12  -4   -0.90    3.20
   4  12  -4   -5.60    3.70
  -4  12   4   -3.30    2.40
   2 -12  -4   -2.50    4.10
  -2  12   4    2.90    2.60
   2  12  -4   -1.90    3.20
   2  12  -4    5.30    3.90
  -2  12   4    2.20    2.70
   0 -12  -4    7.10    4.40
   0  12  -4    5.40    6.40
   0  12  -4    7.30    3.60
   0  12   4    8.20    3.10
   0  12  -4    6.60    3.20
  -2 -12  -4   -1.20    4.80
  -2  12  -4    3.10    3.90
   2  12   4    8.50    3.80
  -2  12  -4    7.30    3.10
  -2  12  -4   -0.60    2.80
   2  12   4    6.80    3.60
  -4 -12  -4   23.00    7.00
   4  12   4   15.80    5.40
  -4  12  -4   18.80    3.30
   4  12   4   13.00    4.90
  -4  12  -4   15.60    3.20
  -6 -12  -4    2.40    2.90
  -6 -12  -4    4.00    5.80
  -6 -12  -4    2.10    2.40
   6  12   4   -6.30    3.00
  -6  12  -4    0.20    1.50
   6  12   4    4.50    4.30
  -6  12  -4   -1.10    1.60
  -6  12  -4    3.30    3.00
  -8 -12  -4   53.39    9.40
  -8 -12  -4   63.59    7.80
  -8 -12  -4   51.79    6.20
   8  12   4   53.89    8.20
  -8  12  -4   57.19    5.80
   8  12   4   63.29    9.90
 -10 -12  -4   17.60    5.70
 -10 -12  -4   12.50    4.30
 -10 -12  -4   10.70    6.20
  10  12   4   10.90    4.90
 -10  12  -4   10.30    3.90
  10  12   4    8.10    5.30
 -12 -12  -4   88.99   12.40
 -12 -12  -4   86.09   10.90
  12  12   4   93.89   12.60
 -12  12  -4  101.09    6.60
  12  12   4   79.39   10.00
 -14 -12  -4   32.20    9.60
 -14 -12  -4   55.29    9.40
  14  12   4   51.09    9.60
 -14  12  -4   49.80    4.60
 -16 -12  -4    0.10    5.10
 -16 -12  -4    0.50    6.40
  16  12   4    2.20    4.80
 -18 -12  -4   84.39   12.40
 -18 -12  -4   54.19    9.80
  18  12   4   48.40   13.60
 -20 -12  -4   17.90    7.20
 -20 -12  -4   12.90    7.40
  20  12   4   15.60    8.30
  17 -13  -4    6.90    5.00
 -17 -13   4   22.00    6.90
  17  13  -4    8.90    5.60
 -15 -13   4   13.60    5.30
  15 -13  -4    0.80    4.30
 -15  13   4    2.00    3.40
  13 -13  -4   -7.20    4.50
 -13 -13   4    2.60    5.50
 -13 -13   4    8.50    4.50
  13  13  -4    7.50    6.00
 -13  13   4   -2.60    3.50
 -11 -13   4    5.50    4.00
  11 -13  -4    3.00    4.90
 -11 -13   4    3.40    3.90
 -11  13   4   -2.60    3.80
  11  13  -4    8.10    5.10
  -9 -13   4   12.60    3.40
  -9 -13   4   21.80    3.80
   9 -13  -4    4.10    5.10
  -9  13   4    4.90    4.80
   9  13  -4    5.00    5.30
   9  13  -4   17.10    5.50
   7 -13  -4   -3.50    5.60
  -7  13   4    2.60    1.90
   7  13  -4   -0.30    4.40
   7  13  -4   -6.40    4.40
  -7  13   4    0.40    2.10
  -7  13   4    5.70    4.70
   5 -13  -4    7.80    5.80
   5  13  -4    1.40    4.20
   5  13  -4    3.10    4.20
  -5  13   4    5.10    2.60
  -5  13   4    4.70    3.00
   3 -13  -4    1.90    4.20
  -3  13   4   -1.60    2.60
   3  13  -4   -1.70    3.60
  -3  13   4    3.00    3.10
   3  13  -4    2.90    3.10
   1 -13  -4    7.40    5.60
   1  13  -4    4.80    3.60
   1  13  -4    8.20    3.40
  -1  13   4    5.80    3.30
  -1  13   4    3.90    2.70
  -1 -13  -4   27.00    7.80
   1  13   4   14.60    4.20
  -1  13  -4    7.50    3.80
  -1  13  -4   17.00    4.00
   1  13   4   14.30    4.80
  -3 -13  -4   51.79    9.70
   3  13   4   44.30    6.50
   3  13   4   35.90    6.70
  -3  13  -4   49.99    5.20
  -3  13  -4   57.69    5.80
  -5 -13  -4    9.40    6.80
   5  13   4    9.40    4.80
  -5  13  -4   15.20    4.20
  -5  13  -4    8.80    2.50
   5  13   4    6.10    4.60
  -5  13  -4    2.40    1.90
  -7 -13  -4   32.30    8.20
  -7 -13  -4   53.99    5.30
   7  13   4   35.50    7.80
  -7  13  -4   39.60    5.90
   7  13   4   21.20    5.70
  -9 -13  -4   10.80    6.50
  -9 -13  -4   23.30    5.50
  -9 -13  -4   18.30    4.80
   9  13   4   20.30    6.30
  -9  13  -4   11.40    4.40
 -11 -13  -4    7.50    6.00
 -11 -13  -4   24.40    5.10
 -11 -13  -4    7.10    4.30
  11  13   4    2.60    5.10
 -13 -13  -4    1.20    5.50
 -13 -13  -4    0.30    4.50
  13  13   4   15.30    9.10
 -15 -13  -4   12.20    5.80
 -15 -13  -4   22.30    8.30
  15  13   4   10.00    6.60
  10 -14  -4    1.40    5.20
   8 -14  -4    4.80    5.30
   8  14  -4    3.80    4.30
   6 -14  -4    8.90    6.50
   6  14  -4    9.80    5.10
  -6  14   4    5.10    2.80
  -6  14   4    6.10    2.70
   4 -14  -4    3.80    6.20
   4  14  -4   12.00    4.50
  -4  14   4    4.40    3.20
   2 -14  -4   -6.80    4.70
   2  14  -4    4.50    3.30
  -2  14   4    1.10    3.50
   0 -14  -4    0.10    6.00
   0  14  -4    8.20    3.60
   0  14   4    4.50    3.60
  -2 -14  -4   19.80    7.70
   2  14   4   22.70    5.20
  -2  14  -4   18.30    4.20
  -4 -14  -4    2.40    6.90
  -4  14  -4    7.60    3.10
  -4  14  -4    7.20    2.60
   4  14   4   11.00    4.80
  -6 -14  -4    0.00    6.50
   6  14   4   -0.60    3.90
  -8 -14  -4    4.70    6.30
   8  14   4    0.20    5.00
 -10 -14  -4   10.10    7.40
 -10 -14  -4    6.80    4.80
  10  14   4   15.10    5.50
 -36   0   5   -0.10    5.50
  36   0  -5    0.10    5.50
 -34   0   5    1.40    5.00
  34   0  -5    4.80    5.90
 -32   0   5   -2.00    4.10
  32   0  -5    3.30    4.60
 -30   0   5    7.00    4.10
  30   0  -5    9.40    4.90
 -28   0   5   -4.20    3.00
 -26   0   5    0.00    3.70
  26   0  -5    4.10    4.30
 -26   0   5    0.80    4.00
 -24   0   5   -3.20    2.90
  24   0  -5   -3.70    3.60
 -24   0   5    0.50    3.90
  22   0  -5   -3.30    3.50
 -22   0   5    0.40    3.70
 -22   0   5    2.40    3.50
 -20   0   5    0.50    2.60
 -20   0   5   -1.20    3.20
  20   0  -5   -0.20    3.40
 -18   0   5    6.00    3.70
 -18   0   5   -3.60    2.30
  18   0  -5   -4.00    2.50
 -16   0   5   -1.70    2.40
  16   0  -5   -2.00    2.40
 -16   0   5   -2.30    2.60
  14   0  -5    2.30    2.30
 -14   0   5    2.00    2.70
 -14   0   5   -0.70    2.10
 -12   0   5    0.90    2.40
 -12   0   5   -0.30    2.20
  12   0  -5    2.10    2.10
  10   0  -5    0.20    1.80
 -10   0   5    1.10    2.10
  10   0  -5    0.20    2.10
 -10   0   5    2.40    2.30
  -8   0   5    1.60    2.20
  -8   0   5    4.20    2.00
   8   0  -5   -1.20    1.60
   8   0  -5   -1.20    1.50
   6   0  -5    4.20    2.20
  -6   0   5    0.30    1.90
   6   0  -5    2.20    1.90
  -6   0   5   -0.40    1.80
   4   0  -5    2.60    1.90
  -4   0   5    0.50    1.80
   4   0  -5    5.60    2.10
  -4   0   5    0.80    1.70
   2   0  -5    0.40    1.60
   2   0  -5    2.60    1.60
  -2   0   5   -0.10    1.40
  -2   0   5   -0.20    1.40
   0   0   5    0.60    1.40
   0   0  -5    3.20    1.40
   0   0  -5    2.30    1.70
   0   0   5   -0.40    1.30
  -2   0  -5   -1.50    1.40
   2   0   5   -1.70    1.20
   2   0   5   -0.80    1.60
  -2   0  -5    1.30    1.30
  -2   0  -5   -1.00    1.20
  -4   0  -5   -2.80    1.20
   4   0   5   -0.30    1.20
  -4   0  -5   -0.50    1.40
   4   0   5    2.40    2.00
  -4   0  -5   -0.50    1.20
   6   0   5    0.50    1.10
   6   0   5    0.00    1.20
   6   0   5    0.10    1.90
  -6   0  -5   -0.90    1.30
  -6   0  -5   -1.10    1.60
  -6   0  -5   -0.60    1.00
  -8   0  -5    2.30    2.00
   8   0   5   -0.20    1.20
  -8   0  -5    2.40    1.70
   8   0   5   -1.60    2.00
  -8   0  -5   -0.70    1.00
   8   0   5   -1.20    0.90
 -10   0  -5   -1.10    1.60
  10   0   5    1.00    1.70
  10   0   5   -0.10    1.10
 -10   0  -5   -1.30    0.90
 -10   0  -5   -1.80    1.90
  12   0   5   -1.90    1.00
 -12   0  -5   -0.50    2.00
  12   0   5   -2.40    1.40
 -12   0  -5   -3.00    2.20
 -12   0  -5   -0.60    1.10
 -14   0  -5   -1.80    2.30
  14   0   5    0.60    1.30
 -14   0  -5   -0.60    3.00
 -14   0  -5   -0.10    1.40
  14   0   5   -0.50    1.90
 -16   0  -5    0.70    3.10
  16   0   5   -1.10    1.90
 -16   0  -5   -0.30    2.50
  16   0   5   -0.50    1.50
 -16   0  -5    0.90    1.50
  18   0   5   -0.20    1.60
 -18   0  -5    0.50    3.90
  18   0   5    2.30    2.20
 -18   0  -5   -0.10    1.50
  18   0   5    1.80    3.30
  20   0   5   -5.20    2.20
  20   0   5   -0.10    2.80
 -20   0  -5    3.30    1.80
  20   0   5    0.90    1.70
 -22   0  -5    0.90    1.80
  22   0   5   -1.50    3.60
 -22   0  -5   -7.70    3.30
  24   0   5   -5.70    3.00
  26   0   5   -4.10    4.00
  28   0   5   10.80    5.40
  30   0   5   -0.30    4.50
 -32   0  -5   -4.20    4.10
  32   0   5    3.50    6.00
 -34   0  -5   -3.10    4.00
  34   0   5   -9.00    6.00
  35  -1  -5    5.10    5.50
 -35  -1   5   -2.00    4.80
 -35   1   5    5.30    5.50
  35   1  -5    4.40    6.30
  33  -1  -5   50.69   10.30
  33  -1  -5   49.40    3.40
 -33  -1   5   49.20    9.70
 -33   1   5   58.69   10.70
  33   1  -5   42.70    8.90
 -31  -1   5   17.10    6.10
  31  -1  -5   14.00    5.60
  31  -1  -5    8.40    2.70
 -31   1   5   22.30    6.70
  31   1  -5   18.30    6.30
 -29  -1   5   -1.20    3.10
  29  -1  -5   -2.70    2.10
  29  -1  -5    0.10    4.00
  29   1  -5    6.90    4.50
 -29   1   5    2.00    3.90
  27  -1  -5    6.10    4.70
 -27  -1   5    0.30    3.70
 -27   1   5    2.30    4.50
  27   1  -5   -0.30    4.10
 -25  -1   5   61.59    8.10
 -25  -1   5   82.39   11.60
  25  -1  -5   61.09    8.00
 -25   1   5   40.70    6.40
  25   1  -5   51.49    8.20
 -25   1   5   78.99   10.00
 -23  -1   5  206.88   13.50
 -23  -1   5  185.98   11.70
  23  -1  -5  202.38   12.10
  23   1  -5  226.08   13.40
 -23   1   5  219.28   11.70
 -23   1   5  203.28   12.80
 -21  -1   5    6.80    4.00
  21  -1  -5    5.00    3.80
 -21  -1   5    6.50    4.90
  21   1  -5    0.20    3.90
 -21   1   5    6.60    3.90
 -21   1   5    7.30    4.30
  19  -1  -5  157.08    9.50
 -19  -1   5  165.68   10.10
 -19  -1   5  156.48   10.90
 -19   1   5  166.58    9.30
 -19   1   5  140.59   11.00
  19   1  -5  165.98   10.60
 -17  -1   5   15.10    4.40
 -17  -1   5   30.80    5.80
  17  -1  -5   19.20    4.10
  17   1  -5   19.60    4.70
 -17   1   5   23.60    4.80
 -17   1   5   22.10    4.20
  15  -1  -5  254.67   10.70
 -15  -1   5  239.68   11.20
 -15  -1   5  230.68   11.50
 -15   1   5  239.78   10.10
 -15   1   5  233.08   10.40
  15   1  -5  249.28   10.70
  15   1  -5  247.68   11.60
  13  -1  -5  491.55   14.70
 -13  -1   5  485.65   17.90
 -13  -1   5  505.35   16.50
  13   1  -5  492.45   15.30
 -13   1   5  525.35   14.80
  13   1  -5  514.65   16.20
 -13   1   5  505.75   15.30
 -11  -1   5  369.46   12.70
  11  -1  -5  375.46   10.80
 -11  -1   5  392.26   13.40
  11  -1  -5  378.06   11.90
  11   1  -5  389.56   12.80
 -11   1   5  395.96   12.00
 -11   1   5  389.36   12.30
  11   1  -5  400.16   13.50
   9  -1  -5 4869.21   78.59
   9  -1  -5 4789.92   77.59
  -9  -1   5 4954.60   81.49
  -9  -1   5 4789.42   80.39
  -9   1   5 4784.32   78.59
  -9   1   5 4864.41   79.19
   9   1  -5 4936.81   80.89
  -7  -1   5 5704.43   93.69
   7  -1  -5 5932.11   92.09
  -7  -1   5 5682.63   94.09
   7  -1  -5 5842.32   91.69
  -7   1   5 5986.90   92.79
   7   1  -5 5935.51   93.89
   7   1  -5 5822.02   94.09
  -7   1   5 5781.62   92.19
   5  -1  -5  281.67    8.50
   5  -1  -5  286.67    8.60
  -5  -1   5  294.17    9.50
   5  -1  -5  298.37    8.70
  -5  -1   5  299.37    9.70
  -5   1   5  287.47    8.70
  -5   1   5  292.37    8.90
   5   1  -5  293.67    9.50
  -3  -1   5 4309.77   69.79
   3  -1  -5 4280.57   68.89
   3  -1  -5 4333.07   68.99
  -3  -1   5 4322.87   69.89
   3   1  -5 4308.67   69.69
  -3   1   5 4446.56   68.99
   1  -1  -5 4013.20   63.19
   1  -1  -5 3954.10   63.29
  -1  -1   5 3869.71   63.49
   1   1  -5 3918.41   63.39
  -1   1   5 3958.80   62.79
  -1   1   5 3999.70   63.59
   1   1  -5 4011.40   63.79
   1  -1   5 3910.51   63.39
  -1  -1  -5 4074.19   63.69
   1   1   5 3943.21   63.79
  -1   1  -5 4052.39   63.19
  -3  -1  -5   70.59    4.20
  -3  -1  -5   64.59    3.70
   3  -1   5   66.79    3.60
  -3  -1  -5   72.99    4.10
   3  -1   5   69.19    3.70
   3   1   5   70.59    4.30
  -3   1  -5   64.19    3.60
   3   1   5   74.19    3.80
  -3   1  -5   69.39    3.60
   3   1   5   69.79    3.90
  -5  -1  -5 2753.12   47.00
   5  -1   5 2766.72   45.40
  -5  -1  -5 2793.02   45.70
   5  -1   5 2832.72   45.40
  -5  -1  -5 2835.02   46.90
   5   1   5 2716.53   45.70
   5   1   5 2779.52   47.50
  -5   1  -5 2789.52   45.30
  -5   1  -5 2752.62   45.50
   5   1   5 2719.03   46.40
  -7  -1  -5  821.52   18.20
   7  -1   5  757.42   17.80
  -7  -1  -5  805.02   16.50
   7  -1   5  807.82   16.90
   7   1   5  827.82   19.10
  -7   1  -5  810.12   16.80
   7   1   5  795.42   16.60
  -7   1  -5  811.82   15.60
   7   1   5  813.72   18.10
  -7   1  -5  782.72   16.90
  -9  -1  -5 1729.73   33.90
  -9  -1  -5 1774.32   33.90
   9  -1   5 1812.02   31.70
  -9  -1  -5 1779.42   31.30
  -9   1  -5 1793.12   32.20
  -9   1  -5 1744.93   29.30
   9   1   5 1730.23   31.20
  -9   1  -5 1720.63   32.30
   9   1   5 1769.62   33.20
 -11  -1  -5   44.30    4.70
 -11  -1  -5   45.30    4.90
  11  -1   5   44.10    3.70
 -11  -1  -5   53.39    3.70
  11   1   5   47.60    4.40
 -11   1  -5   47.30    2.70
 -11   1  -5   44.30    4.10
 -11   1  -5   42.90    4.20
 -13  -1  -5  288.27    8.90
  13  -1   5  288.07    9.60
 -13  -1  -5  267.97   11.40
 -13   1  -5  279.27   10.30
 -13   1  -5  278.17   10.40
 -13   1  -5  270.77    6.90
  13   1   5  283.47   10.70
 -15  -1  -5    0.30    3.10
 -15  -1  -5    0.10    2.00
 -15  -1  -5    3.40    3.30
  15  -1   5    4.30    2.30
 -15   1  -5    4.20    3.10
  15   1   5    4.80    2.70
 -15   1  -5    0.10    1.10
 -15   1  -5    1.10    2.40
 -17  -1  -5   73.29    7.40
 -17  -1  -5   72.69    7.50
  17  -1   5   82.29    7.00
  17  -1   5   57.69    5.20
 -17  -1  -5   73.69    4.90
  17   1   5   68.09    7.30
 -17   1  -5   65.59    3.50
  17   1   5   80.49    7.80
 -17   1  -5   64.69    7.30
 -17   1  -5   79.19    6.70
  19  -1   5   33.00    4.80
  19  -1   5   30.90    5.40
 -19  -1  -5   35.60    4.30
 -19  -1  -5   19.80    6.30
  19   1   5   32.20    5.20
 -19   1  -5   35.40    6.20
  19   1   5   36.30    6.40
  21  -1   5   15.10    5.00
  21  -1   5   14.20    3.60
 -21  -1  -5   12.60    3.30
 -21  -1  -5   22.70    5.90
 -21   1  -5   19.20    5.50
  21   1   5   17.60    5.60
 -23  -1  -5   42.50    4.70
  23  -1   5   41.40    6.50
 -23   1  -5   28.00    6.10
  25  -1   5   49.60    7.50
  25   1   5   49.50    8.10
  27  -1   5   33.20    6.80
  27   1   5   20.50    6.20
  29  -1   5    5.60    5.30
  29   1   5    5.20    5.30
  31  -1   5   48.40    8.90
 -31  -1  -5   55.89    9.70
  31   1   5   50.09   10.00
  33  -1   5   46.70    9.30
 -33  -1  -5   56.49   10.10
 -33   1  -5   41.80    9.00
  33   1   5   48.20    8.90
  35  -1   5   20.70    8.70
 -35  -1  -5   24.10    8.10
  35   1   5   22.20    8.40
 -35   1  -5   14.80    6.30
 -36  -2   5   14.50    7.40
  36  -2  -5   11.70    7.30
 -36   2   5   19.00    6.10
  36   2  -5    9.30    6.40
 -34  -2   5    5.90    5.80
  34  -2  -5   -0.10    5.60
  34   2  -5    4.80    6.00
 -34   2   5   15.60    5.20
 -32  -2   5   35.80    8.50
  32  -2  -5   19.60    5.90
 -32   2   5   30.70    7.80
  32   2  -5   27.10    7.70
  30  -2  -5   14.70    4.80
 -30  -2   5    7.50    5.90
 -30   2   5   11.70    4.80
  30   2  -5   13.80    5.80
  28  -2  -5    8.20    1.90
  28  -2  -5    0.20    1.80
  28  -2  -5    9.20    4.30
 -28  -2   5    9.30    5.30
  28   2  -5   13.10    5.60
 -28   2   5    6.90    4.80
 -26  -2   5  188.28   14.30
  26  -2  -5  189.08   11.70
 -26  -2   5  173.18   12.00
  26  -2  -5  167.28    6.30
  26  -2  -5  181.18    6.70
  26   2  -5  235.28   15.00
 -26   2   5  182.38   12.30
  24  -2  -5   -1.70    3.00
  24  -2  -5   11.80    3.90
 -24  -2   5   12.60    6.00
 -24  -2   5   11.20    4.70
  24  -2  -5    5.70    2.10
  24   2  -5   -2.90    4.30
 -24   2   5    4.30    4.40
 -24   2   5    0.40    3.20
  22  -2  -5  165.48    7.10
 -22  -2   5  182.68   12.90
 -22  -2   5  196.88   12.10
  22  -2  -5  188.98   10.90
 -22   2   5  186.68   11.30
  22   2  -5  200.58   13.60
 -22   2   5  163.18    9.60
 -20  -2   5  167.88   11.90
  20  -2  -5  184.28    9.90
 -20  -2   5  186.58   11.50
  20  -2  -5  162.78    6.90
 -20   2   5  173.68    9.30
  18  -2  -5   -0.30    1.70
 -18  -2   5    0.00    2.90
 -18  -2   5    1.60    3.50
  18  -2  -5   -0.20    2.60
 -18   2   5    1.00    2.30
 -18   2   5   -0.60    2.70
  18   2  -5    3.80    3.90
  16  -2  -5  151.08    6.40
 -16  -2   5  152.88    9.40
 -16  -2   5  137.89    9.60
  16  -2  -5  151.78    8.10
 -16   2   5  171.38    8.90
 -16   2   5  145.09    7.70
  16   2  -5  161.28   10.10
 -14  -2   5  357.66   13.90
  14  -2  -5  375.06   12.30
 -14  -2   5  403.06   15.60
  14  -2  -5  371.76   10.50
 -14   2   5  378.26   12.60
  14   2  -5  379.76   14.80
  14   2  -5  371.26   14.00
 -14   2   5  377.26   12.00
  12  -2  -5 1553.54   28.80
 -12  -2   5 1592.44   33.90
  12  -2  -5 1578.34   30.40
 -12  -2   5 1557.44   34.70
  12   2  -5 1537.75   33.60
 -12   2   5 1512.55   30.30
  12   2  -5 1587.44   34.30
 -12   2   5 1586.04   31.20
 -10  -2   5   24.50    4.30
  10  -2  -5   25.40    2.80
 -10  -2   5   26.10    5.00
  10  -2  -5   21.60    2.80
  10  -2  -5   22.20    3.20
 -10   2   5   23.50    3.60
  10   2  -5   25.50    4.50
 -10   2   5   20.20    3.00
  10   2  -5   17.40    3.50
   8  -2  -5 1271.27   24.30
  -8  -2   5 1276.67   27.80
   8  -2  -5 1290.07   24.20
   8  -2  -5 1263.47   23.00
  -8  -2   5 1292.37   27.80
  -8   2   5 1279.37   24.70
   8   2  -5 1254.17   27.40
   8   2  -5 1265.07   27.70
  -8   2   5 1253.67   24.80
   6  -2  -5   49.20    3.40
  -6  -2   5   42.90    4.20
   6  -2  -5   46.10    3.50
   6  -2  -5   47.60    3.30
  -6  -2   5   45.90    4.50
   6   2  -5   48.20    4.40
  -6   2   5   49.10    3.60
   6   2  -5   45.70    4.40
  -6   2   5   45.00    3.50
  -4  -2   5 1033.20   21.80
   4  -2  -5 1048.50   19.90
   4  -2  -5 1008.00   20.00
   4  -2  -5 1025.90   19.40
  -4  -2   5  968.80   21.40
  -4   2   5 1032.60   19.90
   4   2  -5 1000.10   21.90
  -4   2   5 1069.39   20.30
   4   2  -5 1023.20   21.80
  -4   2   5  996.40   20.40
   2  -2  -5 1099.29   21.20
   2  -2  -5 1088.59   20.30
  -2  -2   5 1111.99   21.80
  -2  -2   5 1089.09   22.10
   2  -2  -5 1121.29   21.00
  -2   2   5 1057.39   21.30
   2   2  -5 1096.19   22.20
  -2   2   5 1097.49   20.70
   2   2  -5 1076.89   21.90
  -2   2   5 1116.09   20.90
   0  -2  -5  844.52   17.20
   0  -2   5  881.11   16.80
   0  -2  -5  826.82   16.90
   0  -2  -5  862.41   17.60
   0  -2   5  824.22   17.60
   0   2   5  863.01   17.30
   0   2  -5  865.41   17.60
   0   2  -5  852.61   17.50
   0   2   5  841.92   16.90
   0   2   5  826.42   17.50
   2  -2   5 3754.22   58.89
  -2  -2  -5 3770.62   60.99
  -2  -2  -5 3811.82   61.09
  -2  -2  -5 3779.52   61.09
   2  -2   5 3767.42   60.59
   2   2   5 3826.02   61.49
  -2   2  -5 3773.72   60.09
  -2   2  -5 3727.53   59.79
   2   2   5 3804.52   60.89
   4  -2   5 1285.77   22.10
  -4  -2  -5 1302.77   25.00
   4  -2   5 1239.78   23.10
  -4  -2  -5 1272.47   24.80
  -4  -2  -5 1275.27   24.20
   4   2   5 1266.47   24.60
  -4   2  -5 1268.97   22.70
  -4   2  -5 1258.57   22.70
   4   2   5 1265.77   25.30
   6  -2   5  131.79    5.00
  -6  -2  -5  121.39    5.60
  -6  -2  -5  125.39    6.30
  -6  -2  -5  113.79    6.20
   6   2   5  120.89    6.80
  -6   2  -5  122.29    4.90
   6   2   5  128.19    6.30
  -6   2  -5  126.89    4.80
  -8  -2  -5  607.84   16.20
   8  -2   5  619.04   13.50
  -8  -2  -5  610.24   14.80
  -8  -2  -5  629.04   16.40
   8   2   5  629.14   16.00
  -8   2  -5  634.64   14.00
  -8   2  -5  634.44   13.80
   8   2   5  661.03   17.60
  10  -2   5   44.80    3.30
 -10  -2  -5   45.30    5.60
 -10  -2  -5   49.70    5.00
 -10  -2  -5   52.49    4.00
 -10   2  -5   45.90    3.70
 -10   2  -5   47.60    3.90
  10   2   5   45.40    4.50
 -12  -2  -5  601.54   17.60
 -12  -2  -5  586.64   17.50
 -12  -2  -5  571.14   14.80
  12  -2   5  607.94   14.10
 -12   2  -5  591.14   11.10
  12   2   5  580.64   16.60
 -12   2  -5  576.34   15.20
 -12   2  -5  604.74   14.80
 -14  -2  -5   33.10    5.40
 -14  -2  -5   31.70    4.00
 -14  -2  -5   45.60    6.50
  14  -2   5   34.10    3.60
 -14   2  -5   36.10    1.80
  14   2   5   29.60    4.50
 -14   2  -5   39.60    5.10
 -14   2  -5   32.50    4.30
 -16  -2  -5  127.39    6.80
  16  -2   5  115.99    6.30
 -16  -2  -5  129.19    9.10
 -16  -2  -5  103.59    8.50
 -16   2  -5  112.99    7.40
 -16   2  -5  124.79    7.40
  16   2   5  122.19    7.90
  16   2   5  128.49    9.50
  18  -2   5  140.09    8.30
 -18  -2  -5  137.49    9.70
  18  -2   5  147.69    7.40
 -18  -2  -5  143.89    7.60
  18   2   5  146.79   10.70
  18   2   5  147.89    9.20
 -18   2  -5  145.79    8.80
 -20  -2  -5    8.70    4.70
  20  -2   5    4.50    2.50
 -20  -2  -5    7.40    3.10
  20  -2   5   15.70    4.20
 -20   2  -5   13.20    4.50
  20   2   5    6.40    4.50
  22  -2   5  496.55   17.80
 -22  -2  -5  527.95   15.70
  22  -2   5  545.55   18.10
 -22   2  -5  480.35   17.70
  22   2   5  477.15   20.10
  24  -2   5    2.90    3.30
 -24  -2  -5   -2.30    2.50
 -24   2  -5   -2.10    3.80
  24   2   5   -2.10    3.60
  26  -2   5    9.00    4.00
 -26  -2  -5    8.70    3.60
  26   2   5    2.80    5.00
  28  -2   5   16.50    5.30
 -28  -2  -5   12.50    6.00
  28   2   5    9.00    5.60
 -30  -2  -5   53.79   10.30
  30  -2   5   42.40    7.60
  30   2   5   42.30    9.20
 -32  -2  -5   11.80    6.10
  32  -2   5   -1.40    5.20
  32   2   5    5.30    5.40
  34  -2   5   31.30    8.10
 -34  -2  -5   34.60    8.70
  34   2   5   43.00    9.90
 -34   2  -5   26.20    7.70
  35  -3  -5   -3.00    4.80
 -35  -3   5    7.10    6.50
  35   3  -5   -4.20    4.50
 -35   3   5    0.40    4.00
  33  -3  -5    6.40    4.70
 -33  -3   5    2.30    5.20
 -33   3   5   -0.20    4.50
  33   3  -5    7.00    6.30
  31  -3  -5    4.20    4.20
 -31  -3   5   19.70    7.30
  31   3  -5   -7.50    4.20
 -31   3   5    3.60    4.90
 -29  -3   5    9.70    6.20
  29  -3  -5    9.90    4.40
  29   3  -5    1.50    5.40
 -29   3   5   11.70    4.50
 -27  -3   5   12.60    6.10
  27  -3  -5    8.40    3.90
  27   3  -5    4.00    5.00
 -27   3   5   14.90    4.60
  25  -3  -5   56.99    3.60
 -25  -3   5   82.09   11.70
  25  -3  -5   66.59    7.70
 -25  -3   5   65.29    8.60
  25  -3  -5   59.99    3.20
  25   3  -5   65.89   10.10
 -25   3   5   68.99    9.10
 -23  -3   5    6.70    5.20
  23  -3  -5    8.10    3.70
  23  -3  -5    4.10    1.60
  23  -3  -5    1.50    1.70
  23   3  -5    2.40    4.40
 -23   3   5   10.20    4.00
 -23   3   5    5.60    3.00
  21  -3  -5   55.19    6.30
 -21  -3   5   51.69    8.70
  21  -3  -5   49.30    3.60
 -21  -3   5   61.79    8.20
 -21   3   5   60.89    6.70
  21   3  -5   55.89    8.80
 -21   3   5   55.79    6.00
 -19  -3   5   38.30    7.10
 -19  -3   5   43.20    7.10
  19  -3  -5   34.30    3.30
  19  -3  -5   36.40    5.00
 -19   3   5   35.20    4.90
  19   3  -5   35.80    7.10
 -19   3   5   34.00    5.50
 -17  -3   5   64.09    8.00
 -17  -3   5   68.99    7.80
  17  -3  -5   60.59    5.30
  17  -3  -5   65.19    4.10
 -17   3   5   54.69    5.60
  17   3  -5   74.99    8.90
 -17   3   5   66.59    5.50
  15  -3  -5    6.20    2.10
  15  -3  -5    5.80    2.50
 -15  -3   5    8.60    3.60
 -15  -3   5    5.50    3.90
  15   3  -5    2.20    3.60
 -15   3   5    7.10    2.50
 -15   3   5    7.40    2.90
  15   3  -5    3.40    3.00
 -13  -3   5  358.16   17.40
  13  -3  -5  369.46   10.00
 -13  -3   5  355.66   14.20
 -13   3   5  362.66   11.10
  13   3  -5  368.36   14.90
  13   3  -5  361.26   14.30
 -13   3   5  388.06   11.80
 -11  -3   5   65.39    6.00
  11  -3  -5   58.49    3.90
 -11  -3   5   57.69    6.20
  11  -3  -5   64.19    4.30
 -11   3   5   59.99    4.30
  11   3  -5   69.79    6.20
  11   3  -5   57.49    6.20
 -11   3   5   63.99    4.60
  -9  -3   5  340.67   12.60
   9  -3  -5  361.26    9.80
   9  -3  -5  339.67    9.60
  -9  -3   5  344.07   13.10
   9   3  -5  341.57   13.10
  -9   3   5  345.57    9.90
   9   3  -5  372.26   13.30
  -9   3   5  345.37   10.10
   7  -3  -5 1989.90   31.50
   7  -3  -5 1989.10   34.80
  -7  -3   5 1981.60   38.60
  -7  -3   5 1988.10   39.10
   7   3  -5 1971.80   38.80
  -7   3   5 1976.90   34.80
   7   3  -5 2004.30   39.30
  -7   3   5 1989.80   34.70
   5  -3  -5   -0.10    1.20
  -5  -3   5    4.70    2.20
   5  -3  -5    1.40    1.60
   5  -3  -5    0.50    1.20
  -5  -3   5    1.20    2.20
  -5   3   5    0.80    1.40
  -5   3   5    0.00    1.50
   5   3  -5    2.60    1.90
   3  -3  -5 1101.19   20.40
   3  -3  -5 1088.89   21.60
  -3  -3   5 1094.99   25.70
   3  -3  -5 1084.49   20.50
  -3  -3   5 1085.19   22.60
  -3   3   5 1090.69   20.90
   3   3  -5 1093.09   23.20
   3   3  -5 1059.39   23.10
  -3   3   5 1092.19   20.60
   1  -3  -5 1277.27   23.90
  -1  -3   5 1320.07   24.30
   1  -3  -5 1304.07   25.00
  -1  -3   5 1291.97   25.40
   1  -3  -5 1297.27   24.00
   1   3  -5 1252.37   25.30
   1   3  -5 1278.07   25.20
  -1   3   5 1310.97   24.30
  -1   3   5 1290.97   23.90
   1  -3   5 1247.78   22.30
  -1  -3  -5 1269.47   24.20
  -1  -3  -5 1474.05   25.30
   1  -3   5 1246.48   24.50
   1   3   5 1262.67   24.30
  -1   3  -5 1287.67   24.30
  -1   3  -5 1239.28   24.00
   1   3   5 1263.07   24.80
  -3  -3  -5  683.03   16.00
   3  -3   5  672.13   14.60
   3  -3   5  680.13   12.20
  -3  -3  -5  643.64   15.40
  -3  -3  -5  640.14   15.60
  -3   3  -5  657.83   13.70
   3   3   5  668.33   15.60
   3   3   5  652.53   16.10
  -3   3  -5  681.93   14.20
   5  -3   5 2515.15   42.70
  -5  -3  -5 2615.64   46.10
  -5  -3  -5 2652.23   45.50
  -5  -3  -5 2540.95   45.50
   5   3   5 2563.34   46.60
  -5   3  -5 2552.64   41.80
  -5   3  -5 2583.04   41.90
   5   3   5 2647.24   45.70
  -7  -3  -5   43.40    4.70
  -7  -3  -5   45.10    4.70
  -7  -3  -5   50.79    5.50
   7   3   5   42.40    4.20
  -7   3  -5   37.50    2.80
  -7   3  -5   38.40    2.90
   7   3   5   40.70    5.30
  -9  -3  -5   -0.80    2.50
  -9  -3  -5   -0.90    1.80
  -9  -3  -5   -3.30    2.40
   9  -3   5    2.10    1.30
   9   3   5   -1.40    1.80
   9   3   5    2.70    3.00
  -9   3  -5    2.60    1.70
  -9   3  -5    1.40    1.40
 -11  -3  -5 1161.68   27.50
  11  -3   5 1149.19   21.60
 -11  -3  -5 1145.89   24.80
 -11  -3  -5 1124.79   26.90
 -11   3  -5 1165.58   22.20
 -11   3  -5 1120.09   22.40
  11   3   5 1145.19   26.30
 -11   3  -5 1139.89   20.10
 -13  -3  -5  440.66   15.60
 -13  -3  -5  466.65   13.90
 -13  -3  -5  458.75   16.30
  13  -3   5  444.56   11.30
 -13   3  -5  462.85   12.30
 -13   3  -5  461.05    8.60
 -13   3  -5  441.66   12.40
  13   3   5  457.15   15.30
 -13   3  -5  455.85    8.70
  15  -3   5    2.30    1.80
 -15  -3  -5    1.10    2.40
 -15  -3  -5    4.40    3.90
 -15  -3  -5    6.40    3.80
  15   3   5    5.70    3.40
 -15   3  -5    5.00    2.80
 -17  -3  -5    0.60    3.40
 -17  -3  -5    2.00    2.90
  17  -3   5    1.00    1.90
  17  -3   5    2.10    2.60
  17   3   5    3.70    4.20
 -17   3  -5    2.30    3.10
  17   3   5    1.00    2.60
 -19  -3  -5   29.80    6.50
  19  -3   5   40.50    4.00
  19  -3   5   49.10    5.70
 -19  -3  -5   49.50    6.10
 -19   3  -5   44.20    6.00
  19   3   5   38.10    6.50
  19   3   5   44.10    7.90
  21  -3   5  211.08    8.80
  21  -3   5  235.68   10.90
  21   3   5  191.78   13.60
 -21   3  -5  200.88   10.50
  23  -3   5  144.99    9.50
 -23  -3  -5  169.58    9.50
 -23   3  -5  141.09    9.50
  23   3   5  146.19   11.90
  25  -3   5   -2.30    2.90
 -25  -3  -5    2.20    3.20
 -25  -3  -5    4.40    8.00
  25   3   5   -0.70    4.90
  27  -3   5    3.70    3.80
 -27  -3  -5    1.20    3.40
 -27  -3  -5    2.70    5.60
  27   3   5   -4.20    5.40
  29  -3   5   28.40    6.10
 -29  -3  -5   40.00    9.00
  29   3   5   35.00    8.40
  31  -3   5   17.90    6.10
 -31  -3  -5   27.10    8.10
  31   3   5   21.30    7.00
  33  -3   5    1.10    4.50
 -33  -3  -5    1.10    5.80
 -34  -4   5    6.30    7.40
  34  -4  -5    0.30    4.80
  34   4  -5   -3.70    5.00
 -34   4   5    6.30    5.30
  32  -4  -5   -2.20    3.80
 -32  -4   5   -2.10    4.50
 -32   4   5    7.60    4.30
  32   4  -5   -2.60    4.50
  30  -4  -5   25.20    5.70
 -30  -4   5   33.60    8.20
 -30   4   5   28.10    7.20
  30   4  -5   41.00    9.10
 -28  -4   5  113.99   12.60
  28  -4  -5  110.99    8.40
 -28   4   5  114.59    9.90
  28   4  -5  122.89   12.60
 -26  -4   5   15.90    6.60
  26  -4  -5    7.80    3.50
  26   4  -5    9.10    5.30
 -26   4   5    7.90    4.00
  24  -4  -5  106.19    7.00
  24  -4  -5  107.99    5.50
 -24  -4   5  133.79   11.10
  24  -4  -5  134.69   11.00
 -24  -4   5  114.79   11.80
  24   4  -5  115.29   11.10
 -24   4   5  115.09    8.80
 -22  -4   5    7.60    4.70
 -22  -4   5   12.70    4.90
  22  -4  -5   13.30    2.10
  22  -4  -5   16.70    3.90
  22   4  -5    7.20    5.40
 -22   4   5   11.60    3.80
 -22   4   5    5.60    2.90
 -20  -4   5   42.80    7.10
  20  -4  -5   38.90    3.20
 -20  -4   5   46.20    8.70
  20  -4  -5   47.90    4.90
 -20   4   5   43.60    6.10
  20   4  -5   36.20    7.30
 -20   4   5   38.40    4.80
 -18  -4   5   94.49    9.50
  18  -4  -5  117.09    6.70
 -18  -4   5  118.69    9.90
  18  -4  -5  111.39    5.20
  18   4  -5  105.29   10.50
 -18   4   5  113.89    6.50
 -18   4   5  113.89    7.40
 -16  -4   5  144.29   10.90
 -16  -4   5  146.89   10.00
  16  -4  -5  144.59    6.00
  16   4  -5  149.88   11.20
 -16   4   5  150.88    7.70
 -16   4   5  147.99    7.10
  16   4  -5  153.28   10.40
 -14  -4   5  799.92   24.70
 -14  -4   5  784.82   23.30
  14  -4  -5  823.72   17.30
  14   4  -5  757.12   23.80
  14   4  -5  800.92   23.80
 -14   4   5  798.42   17.80
 -14   4   5  837.92   19.00
 -12  -4   5  159.78    9.40
  12  -4  -5  153.78    6.40
 -12  -4   5  156.28    9.80
  12   4  -5  159.58    9.70
 -12   4   5  150.48    6.30
 -12   4   5  157.78    6.70
 -10  -4   5  317.77   13.10
  10  -4  -5  330.97    9.80
 -10  -4   5  328.97   13.60
 -10   4   5  312.47    9.30
 -10   4   5  331.27    9.60
  10   4  -5  332.07   13.50
  10   4  -5  331.57   13.40
  -8  -4   5   99.39    7.00
   8  -4  -5   98.09    5.30
  -8  -4   5   95.39    7.20
   8  -4  -5  102.29    5.00
   8   4  -5  100.29    7.10
  -8   4   5   92.69    4.80
   8   4  -5  106.19    7.40
  -8   4   5  100.29    4.90
   6  -4  -5  225.88    8.00
  -6  -4   5  204.48    9.20
  -6  -4   5  214.38    9.70
   6  -4  -5  208.78    6.50
   6   4  -5  199.88    9.50
  -6   4   5  227.18    7.30
   6   4  -5  202.58    9.70
  -6   4   5  217.28    7.10
   4  -4  -5   17.50    2.40
  -4  -4   5   16.20    3.30
  -4  -4   5   16.60    3.30
   4  -4  -5   16.40    3.10
   4  -4  -5   21.40    2.30
  -4   4   5   18.00    2.50
   4   4  -5   15.30    3.40
  -4   4   5   22.80    3.00
   4   4  -5   12.90    3.30
  -2  -4   5  541.15   13.40
   2  -4  -5  525.95   13.80
   2  -4  -5  509.35   12.40
   2  -4  -5  527.85   12.10
  -2  -4   5  515.85   14.10
  -2   4   5  518.85   12.30
  -2   4   5  512.95   12.60
   2   4  -5  521.25   14.40
   2   4  -5  538.85   14.50
   0  -4  -5 1171.38   22.80
   0  -4   5 1215.58   21.80
   0  -4  -5 1203.88   24.80
   0  -4  -5 1220.88   23.80
   0  -4   5 1154.48   24.00
   0   4   5 1143.89   23.10
   0   4  -5 1166.08   24.00
   0   4   5 1228.18   23.90
   0   4  -5 1177.58   23.90
   2  -4   5 4338.37   69.49
  -2  -4  -5 4280.97   69.29
  -2  -4  -5 4186.18   70.19
   2  -4   5 4206.28   64.49
  -2  -4  -5 4237.58   70.79
  -2   4  -5 4234.98   68.49
   2   4   5 4386.86   70.89
  -2   4  -5 4255.77   68.49
   2   4   5 4285.77   69.89
  -4  -4  -5 1425.66   29.00
  -4  -4  -5 1377.56   28.10
  -4  -4  -5 1413.16   29.00
  -4   4  -5 1405.86   25.20
   4   4   5 1449.06   28.70
  -4   4  -5 1462.15   25.70
   4   4   5 1452.35   29.90
  -6  -4  -5 2059.59   39.30
  -6  -4  -5 1972.30   38.30
   6  -4   5 2041.70   36.60
  -6  -4  -5 2008.30   38.50
  -6   4  -5 2036.70   35.70
  -6   4  -5 2002.60   33.40
   6   4   5 2021.00   40.10
  -6   4  -5 2052.69   33.60
   6   4   5 1974.00   38.20
   8  -4   5  117.29    5.00
  -8  -4  -5  113.79    7.10
  -8  -4  -5  110.99    7.40
  -8  -4  -5  120.79    7.10
   8   4   5  112.79    6.90
  -8   4  -5  115.59    5.00
  -8   4  -5  118.59    4.60
   8   4   5  114.79    8.40
  -8   4  -5  122.79    4.50
  10  -4   5 1193.98   22.10
 -10  -4  -5 1183.28   27.80
 -10  -4  -5 1220.38   28.70
 -10  -4  -5 1190.68   26.60
 -10   4  -5 1194.58   21.90
 -10   4  -5 1182.48   22.00
  10   4   5 1188.98   27.50
 -10   4  -5 1213.48   21.80
 -12  -4  -5  274.87   12.50
 -12  -4  -5  292.47   13.10
 -12  -4  -5  306.97   11.60
  12  -4   5  301.77    8.30
 -12   4  -5  303.87   10.00
 -12   4  -5  297.97    8.80
  12   4   5  285.27   12.00
 -12   4  -5  306.87    8.60
 -14  -4  -5  201.18    9.70
 -14  -4  -5  183.98   10.60
 -14  -4  -5  175.98   11.30
  14  -4   5  184.88    6.40
 -14   4  -5  201.58    7.40
  14   4   5  197.08   10.60
 -14   4  -5  184.88    4.40
  14   4   5  184.48   11.20
 -14   4  -5  183.48    7.50
 -14   4  -5  182.18    4.60
 -16  -4  -5 1081.19   26.30
 -16  -4  -5 1082.99   29.30
  16  -4   5 1090.79   21.40
  16   4   5 1068.69   28.10
 -16   4  -5 1071.99   23.30
  16   4   5 1118.99   30.60
 -18  -4  -5  110.89    8.30
  18  -4   5  112.09    5.40
 -18  -4  -5  104.99   10.50
  18   4   5  118.29   11.20
  18   4   5   91.29    8.20
 -18   4  -5  104.29    7.10
  20  -4   5   77.39   10.00
 -20  -4  -5   78.89    7.00
 -20   4  -5   57.89    6.10
  20   4   5   79.89   10.10
  22  -4   5  263.37   11.00
 -22  -4  -5  260.77   15.70
 -22  -4  -5  272.27   12.90
  22  -4   5  262.87    9.50
 -22   4  -5  254.07   11.70
  22   4   5  263.07   15.70
 -24  -4  -5   62.09   10.60
  24  -4   5   80.99    7.30
 -24  -4  -5   62.19    7.70
  24   4   5   61.29    9.70
 -24   4  -5   66.19    8.00
 -26  -4  -5    0.20    3.50
 -26  -4  -5    6.20    5.20
  26   4   5   -3.60    3.80
 -26   4  -5   -7.30    3.50
 -28  -4  -5   32.30    8.40
  28  -4   5   26.30    6.30
 -28  -4  -5   32.70    6.50
  28   4   5   21.30    7.10
  30  -4   5   13.70    5.00
 -30  -4  -5   21.70    7.70
  30   4   5   38.40   10.50
 -32  -4  -5   -0.10    4.30
  32  -4   5    1.20    4.70
  32   4   5    3.90    6.20
 -33  -5   5    1.50    5.60
  33   5  -5   -3.90    5.50
 -33   5   5   12.70    5.30
 -31  -5   5   27.10    8.70
  31   5  -5   13.30    6.10
 -31   5   5   13.70    5.30
  29  -5  -5   -1.00    1.90
 -29  -5   5   11.50    7.00
  29   5  -5   -1.80    6.50
 -29   5   5    1.70    3.40
 -27  -5   5  100.99   14.10
 -27   5   5  100.29    8.90
  27   5  -5  113.49   14.00
  25  -5  -5    0.60    1.20
  25  -5  -5   -3.80    2.20
 -25  -5   5    4.10    4.50
 -25   5   5    5.20    3.80
  25   5  -5    7.10    5.50
  23  -5  -5    1.80    1.30
  23  -5  -5    3.30    2.20
  23  -5  -5    1.90    1.20
 -23  -5   5   -2.50    3.90
 -23   5   5   -1.60    2.70
  23   5  -5    1.30    4.70
 -21  -5   5  103.89   10.90
  21  -5  -5   77.69    5.10
 -21  -5   5  109.39   11.20
  21  -5  -5  102.49    4.70
 -21   5   5   98.19    6.60
 -21   5   5  110.49    7.60
  21   5  -5  104.99   11.30
 -19  -5   5  233.58   14.60
  19  -5  -5  238.48    8.40
  19  -5  -5  244.38    7.90
 -19  -5   5  244.98   14.00
 -19   5   5  249.08   10.30
  19   5  -5  254.17   15.50
  17  -5  -5   18.90    2.80
 -17  -5   5   21.20    5.10
  17  -5  -5   21.00    3.10
 -17  -5   5   29.10    7.00
  17   5  -5   23.90    6.70
 -17   5   5   21.80    3.80
  15  -5  -5  124.69    5.20
 -15  -5   5  126.79   10.00
  15  -5  -5  124.69    6.10
 -15  -5   5  120.29    9.50
 -15   5   5  135.19    6.70
  15   5  -5  126.59    9.80
  15   5  -5  112.79    9.80
  13  -5  -5   31.20    2.80
 -13  -5   5   27.50    6.00
 -13  -5   5   35.90    5.90
  13  -5  -5   34.30    4.10
 -13   5   5   33.00    4.60
 -13   5   5   33.30    4.10
  13   5  -5   31.70    5.60
  13   5  -5   28.50    5.90
 -11  -5   5   90.89    8.10
 -11  -5   5   89.39    7.40
  11  -5  -5  103.29    5.80
 -11   5   5  108.99    5.30
  11   5  -5  100.99    8.30
  11   5  -5  114.19    8.40
 -11   5   5  100.79    4.90
  -9  -5   5    1.30    2.90
   9  -5  -5    0.20    1.90
  -9  -5   5   -0.10    2.40
  -9   5   5    0.50    1.60
   9   5  -5    0.60    2.80
  -9   5   5    1.30    1.50
   9   5  -5   -3.90    2.40
  -7  -5   5  197.88    9.90
  -7  -5   5  215.18   10.10
   7  -5  -5  180.88    7.90
   7   5  -5  190.18    9.90
  -7   5   5  181.88    6.60
   7   5  -5  181.68   10.20
  -7   5   5  184.98    6.70
  -5  -5   5 1158.28   26.40
  -5  -5   5 1159.58   26.90
   5  -5  -5 1158.78   24.90
   5  -5  -5 1180.98   22.60
  -5   5   5 1187.58   22.70
   5   5  -5 1184.08   27.80
  -5   5   5 1213.68   22.70
   5   5  -5 1220.68   27.50
   3  -5  -5 1206.28   25.70
  -3  -5   5 1204.08   25.20
   3  -5  -5 1211.68   21.60
   3  -5  -5 1261.67   23.80
  -3  -5   5 1208.78   26.60
   3  -5  -5 1233.28   21.80
  -3   5   5 1225.38   23.40
   3   5  -5 1207.98   26.80
  -3   5   5 1214.38   23.70
   3   5  -5 1212.58   27.20
   1  -5  -5   15.70    2.50
  -1  -5   5   16.20    3.20
   1  -5  -5   17.00    3.00
   1  -5  -5   10.70    3.00
  -1  -5   5   14.80    2.60
   1  -5  -5   15.30    3.00
  -1   5   5   15.30    2.80
   1   5  -5   12.80    4.40
   1   5  -5   10.50    3.00
  -1   5   5   17.70    3.30
   1  -5   5 5293.67   80.49
  -1  -5  -5 5368.26   84.29
   1  -5   5 5284.27   85.09
   1  -5   5 5315.67   79.89
  -1  -5  -5 5389.76   87.49
  -1  -5  -5 5255.17   85.79
   1   5   5 5377.36   86.39
  -1   5  -5 5194.48   85.29
   1   5   5 5217.68   85.19
  -1   5  -5 5206.18   84.89
  -3  -5  -5  517.15   15.40
  -3  -5  -5  522.85   13.90
  -3  -5  -5  467.15   14.30
   3  -5   5  529.65   13.10
  -3   5  -5  518.75   12.80
   3   5   5  517.25   14.30
  -3   5  -5  517.95   12.70
   3   5   5  497.05   15.20
  -5  -5  -5  540.95   16.10
  -5  -5  -5  543.25   15.30
  -5  -5  -5  555.74   16.30
   5  -5   5  544.85   13.00
  -5   5  -5  555.64   12.30
  -5   5  -5  557.54   12.40
   5   5   5  573.74   18.20
   5   5   5  566.84   17.10
  -7  -5  -5   25.40    4.60
  -7  -5  -5   44.50    6.00
  -7  -5  -5   33.40    4.90
   7  -5   5   36.40    3.00
   7   5   5   25.10    4.20
  -7   5  -5   27.80    2.50
  -7   5  -5   35.50    2.70
   9  -5   5  475.85   10.70
  -9  -5  -5  456.85   15.40
  -9  -5  -5  483.65   16.70
   9   5   5  469.05   15.40
   9   5   5  439.26   16.80
  -9   5  -5  476.85   10.30
  -9   5  -5  453.05    9.90
 -11  -5  -5  149.49    9.60
  11  -5   5  171.78    5.50
 -11  -5  -5  158.78    9.30
 -11  -5  -5  161.88   10.30
  11   5   5  175.68    9.80
 -11   5  -5  165.68    5.60
 -11   5  -5  167.18    5.30
 -11   5  -5  169.28    6.00
  13  -5   5   34.20    2.80
 -13  -5  -5   38.00    5.50
 -13  -5  -5   35.40    6.70
 -13   5  -5   32.40    2.60
  13   5   5   32.20    6.10
 -13   5  -5   31.70    3.50
  13   5   5   38.50    6.20
 -13   5  -5   36.20    3.10
  15  -5   5  119.99    5.10
 -15  -5  -5  102.69    9.10
  15  -5   5  126.99    5.40
 -15  -5  -5  118.29    8.80
 -15   5  -5  112.99    3.50
  15   5   5  115.79    8.90
 -15   5  -5  124.39    6.10
  15   5   5  117.99   10.00
 -17  -5  -5  190.08   12.90
  17  -5   5  185.98    6.50
  17  -5   5  203.08    7.20
 -17  -5  -5  199.28   11.10
  17   5   5  188.68   11.50
 -17   5  -5  185.18    9.30
  17   5   5  195.28   13.00
 -19  -5  -5  257.07   15.30
  19  -5   5  266.27    9.10
 -19  -5  -5  263.07   13.10
  19  -5   5  262.57    8.10
 -19   5  -5  266.37   10.30
  19   5   5  275.97   15.80
  21  -5   5   38.60    4.30
 -21  -5  -5   36.10    7.80
 -21  -5  -5   46.10    6.90
  21   5   5   44.00    7.90
 -21   5  -5   49.90    5.90
  23  -5   5  126.29    6.10
  23  -5   5  129.59    7.30
 -23  -5  -5  132.79   12.40
 -23  -5  -5  142.69   10.30
  23   5   5  123.99   12.40
 -23   5  -5  121.59    8.20
 -25  -5  -5   10.20    5.90
 -25  -5  -5    3.00    4.20
  25  -5   5    9.50    3.20
  25   5   5    8.20    6.20
 -25   5  -5    2.50    3.60
  27  -5   5    3.70    3.20
 -27  -5  -5    2.40    4.20
 -27  -5  -5    4.40    5.40
  27   5   5   -3.30    5.60
 -27   5  -5   -9.70    3.50
  29  -5   5   55.49    6.30
 -29  -5  -5   45.00   10.40
 -29  -5  -5   48.50    7.90
  29   5   5   45.20   10.30
  31  -5   5    2.40    4.30
 -31  -5  -5    7.20    6.00
  31   5   5   -3.70    5.30
 -33  -5  -5    0.40    6.00
  33   5   5    0.70    6.90
  32   6  -5   68.29   11.90
 -32   6   5   68.99    9.50
 -30  -6   5   -1.80    5.40
  30  -6  -5   -0.40    2.50
 -30   6   5    1.80    3.50
  30   6  -5   -7.40    5.30
 -28  -6   5    4.70    5.10
  28  -6  -5   -0.30    2.20
  28   6  -5    2.60    5.60
 -28   6   5    4.10    3.50
  26  -6  -5   -3.00    1.80
 -26  -6   5    8.60    5.80
  26  -6  -5    2.50    2.10
  26   6  -5    2.90    5.40
 -26   6   5    1.40    3.50
  24  -6  -5   30.80    3.40
 -24  -6   5   29.20    8.10
  24  -6  -5   38.50    3.40
  24   6  -5   35.40    8.30
 -24   6   5   43.10    6.40
 -22  -6   5   -0.60    3.70
  22  -6  -5   -3.90    1.50
  22  -6  -5    0.70    1.60
  22  -6  -5   -0.40    1.10
  22   6  -5   -3.70    3.70
 -22   6   5    0.90    2.60
  20  -6  -5  107.49    5.30
 -20  -6   5  106.29   10.50
  20  -6  -5  103.09    4.40
  20  -6  -5  100.69    4.60
 -20   6   5   96.79    6.60
  20   6  -5  102.39   10.40
 -18  -6   5   12.70    5.60
  18  -6  -5   18.20    3.00
  18  -6  -5   17.90    2.20
 -18   6   5   16.30    2.40
 -18   6   5   11.90    3.10
  18   6  -5   18.70    6.20
 -16  -6   5   77.39   10.40
  16  -6  -5   86.99    5.50
 -16  -6   5   80.19    8.20
  16  -6  -5   72.39    3.40
 -16   6   5   67.39    5.20
  16   6  -5   95.79   11.10
 -16   6   5   82.39    4.10
  16   6  -5   70.09    9.60
  14  -6  -5   50.99    4.80
 -14  -6   5   56.49    7.90
  14  -6  -5   46.50    2.90
 -14  -6   5   67.69    9.70
  14   6  -5   56.99    7.90
 -14   6   5   49.10    3.40
 -14   6   5   52.29    4.40
  14   6  -5   48.50    7.60
  12  -6  -5   32.40    4.40
 -12  -6   5   32.30    6.50
 -12  -6   5   28.80    5.80
  12  -6  -5   27.80    2.50
 -12   6   5   31.40    3.10
  12   6  -5   30.10    6.70
 -12   6   5   31.60    3.50
  12   6  -5   46.20    8.80
 -10  -6   5  320.57   13.80
  10  -6  -5  303.27   10.80
 -10  -6   5  328.07   14.40
  10  -6  -5  310.07    8.00
  10   6  -5  333.57   14.70
  10   6  -5  289.97   13.90
 -10   6   5  301.57    9.70
 -10   6   5  301.47    9.10
  -8  -6   5   24.80    5.00
   8  -6  -5   27.40    4.20
  -8  -6   5   22.90    5.10
   8   6  -5   23.80    5.30
  -8   6   5   26.90    3.10
   8   6  -5   24.80    5.40
  -8   6   5   28.80    3.40
   6  -6  -5    7.80    2.20
  -6  -6   5   10.80    3.80
  -6  -6   5   13.60    3.60
   6  -6  -5   13.60    3.60
  -6   6   5   10.50    2.20
  -6   6   5    7.30    2.30
   6   6  -5    9.50    3.90
   6   6  -5   11.60    3.40
   4  -6  -5  283.77    9.10
  -4  -6   5  292.07   10.80
  -4  -6   5  281.77   11.40
   4  -6  -5  300.97   11.30
  -4   6   5  286.57    9.20
  -4   6   5  286.57    8.80
   4   6  -5  295.37   12.00
   4   6  -5  280.17   11.90
  -2  -6   5  364.76   10.60
   2  -6  -5  360.56   11.10
   2  -6  -5  351.16   12.60
  -2  -6   5  356.56   10.70
  -2  -6   5  348.37   12.30
   2  -6  -5  362.16    9.10
   2  -6  -5  354.66    9.20
  -2   6   5  376.36   11.40
   2   6  -5  376.56   13.10
   2   6  -5  387.56   13.00
  -2   6   5  368.26   10.80
   0  -6  -5   72.99    4.40
   0  -6  -5   69.89    4.90
   0  -6  -5   78.09    6.40
   0  -6   5   78.19    5.50
   0  -6   5   72.29    3.40
   0  -6   5   80.69    3.70
   0  -6  -5   78.89    5.60
   0   6  -5   72.89    5.60
   0   6   5   74.09    5.20
   0   6   5   81.69    5.80
   0   6  -5   72.59    5.60
   2  -6   5  255.77    9.20
  -2  -6  -5  242.98   10.20
  -2  -6  -5  277.87   10.40
  -2  -6  -5  258.27    9.00
   2   6   5  258.67   10.80
  -2   6  -5  252.57    9.10
  -2   6  -5  258.87    9.50
   2   6   5  264.67   10.00
  -4  -6  -5  258.97    9.60
  -4  -6  -5  232.88   10.50
  -4  -6  -5  244.88   10.70
   4  -6   5  238.38    8.20
  -4  -6  -5  231.18   10.60
   4   6   5  232.18   10.90
   4   6   5  235.08   10.10
  -4   6  -5  234.68    8.30
  -4   6  -5  228.28    7.90
  -6  -6  -5   86.19    6.30
   6  -6   5   96.79    4.70
  -6  -6  -5   90.39    7.10
  -6  -6  -5   83.99    7.00
  -6  -6  -5   91.89    7.20
   6   6   5   85.39    6.70
   6   6   5   65.69    7.40
  -6   6  -5   88.99    4.30
  -6   6  -5   87.79    4.50
   8  -6   5   21.20    2.30
  -8  -6  -5   20.10    4.80
  -8  -6  -5   30.30    4.90
  -8  -6  -5   28.60    5.10
  -8  -6  -5   12.20    4.20
   8   6   5   28.40    6.70
  -8   6  -5   23.50    2.60
   8   6   5   20.90    4.30
  -8   6  -5   20.60    2.10
 -10  -6  -5   17.10    4.80
 -10  -6  -5   15.80    4.70
  10  -6   5   13.60    1.70
 -10  -6  -5   16.30    5.20
  10   6   5   10.40    3.70
  10   6   5   18.80    5.40
 -10   6  -5   14.00    1.60
 -10   6  -5   16.00    2.20
 -12  -6  -5   19.00    5.40
 -12  -6  -5   18.60    5.40
  12  -6   5   16.30    1.70
 -12  -6  -5   16.20    4.50
  12   6   5   14.40    4.20
 -12   6  -5   22.70    2.60
  12   6   5   14.50    5.20
 -12   6  -5   18.50    1.70
 -14  -6  -5  202.58   12.90
 -14  -6  -5  186.58   11.50
 -14  -6  -5  199.08   11.60
 -14   6  -5  186.58    6.50
  14   6   5  205.88   13.60
 -14   6  -5  190.38    6.40
 -16  -6  -5   24.90    6.50
 -16  -6  -5   33.40    6.10
 -16   6  -5   23.50    2.40
  16   6   5   25.90    6.50
  16   6   5   20.70    5.10
 -16   6  -5   30.30    3.70
  18  -6   5   37.10    2.50
 -18  -6  -5   40.20    6.60
  18  -6   5   42.10    2.70
 -18  -6  -5   41.90    8.10
  18   6   5   44.60    8.90
  20  -6   5  172.28    5.60
 -20  -6  -5  196.98   13.80
 -20  -6  -5  173.88   11.70
  20  -6   5  164.98    5.30
  20   6   5  184.58   13.70
 -20   6  -5  157.78    8.00
  22  -6   5   39.50    3.40
  22  -6   5   33.00    2.80
 -22  -6  -5   52.19    9.70
 -22  -6  -5   45.50    7.30
  22   6   5   40.00    8.50
 -22   6  -5   41.80    5.80
  24  -6   5   54.59    4.30
 -24  -6  -5   50.69    8.10
 -24  -6  -5   44.00    9.60
  24  -6   5   50.79    4.10
 -24   6  -5   43.70    5.90
  26  -6   5   20.30    2.70
 -26  -6  -5   22.50    6.20
  26  -6   5   17.20    2.70
 -26  -6  -5   14.90    7.20
 -26   6  -5   32.70    5.60
  26   6   5   21.40    7.60
 -28  -6  -5   13.70    5.70
 -28  -6  -5   15.40    7.60
  28   6   5   15.90    6.80
 -28   6  -5    9.30    4.70
 -30  -6  -5    8.70    5.80
 -30  -6  -5   12.90    6.90
  30   6   5    6.10    6.30
 -32  -6  -5   18.30    8.00
  32   6   5   -0.40    7.60
 -31   7   5   17.50    5.10
  31   7  -5   35.10    9.40
 -29  -7   5   -2.90    5.30
  29   7  -5    0.20    6.30
 -29   7   5   11.40    4.30
 -27  -7   5   40.70    8.20
 -27   7   5   63.39    7.10
  27   7  -5   43.40    8.80
 -25  -7   5    4.40    5.80
 -25   7   5    5.80    5.90
  25   7  -5   -4.50    4.10
 -23  -7   5    3.90    5.40
  23  -7  -5    1.40    1.70
 -23   7   5    5.70    2.70
  23   7  -5   -4.50    4.50
  21  -7  -5    0.90    2.10
 -21   7   5    5.90    2.70
  21   7  -5   11.90    5.60
 -19  -7   5   -0.80    3.70
  19  -7  -5    5.60    2.20
  19   7  -5    7.10    4.10
 -19   7   5   -0.80    2.50
  17  -7  -5   32.90    4.30
 -17  -7   5   43.70    8.40
 -17   7   5   32.30    4.20
  17   7  -5   43.70    8.20
  15  -7  -5  244.28    9.70
 -15  -7   5  241.28   14.50
  15   7  -5  235.08   14.80
 -15   7   5  228.58    8.40
  13  -7  -5   56.59    5.50
 -13  -7   5   53.99    7.10
  13  -7  -5   55.29    2.70
 -13  -7   5   62.39    8.70
 -13   7   5   55.49    3.10
 -13   7   5   61.89    4.50
  13   7  -5   55.59    8.60
  13   7  -5   55.59    8.70
  11  -7  -5  499.55   10.80
 -11  -7   5  446.06   17.80
  11  -7  -5  504.05   15.20
 -11  -7   5  509.25   19.20
  11   7  -5  534.85   20.20
  11   7  -5  504.25   19.40
 -11   7   5  485.25   12.40
 -11   7   5  498.05   11.30
  -9  -7   5   94.79    7.70
  -9  -7   5   86.69    8.00
   9  -7  -5   82.29    4.50
   9  -7  -5   88.79    6.70
  -9   7   5   89.09    5.00
   9   7  -5   97.09    9.10
  -9   7   5   87.89    4.80
   9   7  -5  108.49    8.80
   7  -7  -5   12.90    3.60
  -7  -7   5   23.00    4.90
  -7  -7   5   16.70    4.50
   7   7  -5   17.20    4.70
  -7   7   5   16.40    3.00
   7   7  -5   12.30    4.60
  -7   7   5   14.10    2.60
  -5  -7   5  281.47   12.10
  -5  -7   5  281.17   11.30
   5  -7  -5  270.17    9.30
  -5  -7   5  277.67   11.00
   5   7  -5  281.87   12.70
  -5   7   5  268.17    8.80
   5   7  -5  278.67   12.70
  -5   7   5  277.27    9.50
   3  -7  -5   88.19    5.80
  -3  -7   5   94.89    5.80
  -3  -7   5   90.79    6.70
   3  -7  -5  102.79    7.50
  -3  -7   5   97.09    5.90
   3   7  -5   91.29    7.20
  -3   7   5   88.49    6.10
   3   7  -5   87.39    7.30
  -3   7   5   92.89    5.40
  -1  -7   5    3.40    1.70
  -1  -7   5    2.00    2.50
   1  -7  -5   -1.30    3.10
  -1  -7   5    4.70    1.90
   1  -7  -5    1.30    1.70
   1  -7  -5    0.00    1.80
   1  -7  -5    3.90    2.60
  -1   7   5   -2.70    2.50
   1   7  -5    0.00    2.50
  -1   7   5    0.20    2.10
   1   7  -5    3.60    2.60
  -1  -7  -5  191.88    9.20
  -1  -7  -5  179.18    7.20
  -1  -7  -5  162.08    7.90
  -1  -7  -5  173.08    9.50
   1  -7   5  171.98    8.00
   1   7   5  185.28    9.60
  -1   7  -5  182.58    8.80
   1   7   5  169.48    8.10
  -1   7  -5  176.18    8.50
  -3  -7  -5  121.69    8.20
  -3  -7  -5  121.29    7.50
   3  -7   5  135.39    6.50
  -3  -7  -5  126.89    6.70
  -3  -7  -5  127.69    8.70
   3   7   5  128.19    9.10
   3   7   5  111.99    7.20
  -3   7  -5  129.79    6.60
  -5  -7  -5   31.60    5.70
  -5  -7  -5   44.40    5.40
  -5  -7  -5   41.50    6.20
   5  -7   5   45.10    3.70
  -5  -7  -5   50.29    6.60
  -5   7  -5   41.30    3.80
  -5   7  -5   33.60    3.80
   5   7   5   58.19    8.30
   5   7   5   38.80    5.20
  -7  -7  -5   10.80    3.60
  -7  -7  -5    6.60    3.60
  -7  -7  -5    5.30    3.60
   7  -7   5    9.20    1.90
  -7  -7  -5   -1.00    3.10
   7   7   5    2.60    3.40
   7   7   5    6.70    5.10
   7   7   5    9.60    3.50
  -7   7  -5    5.60    1.70
  -7   7  -5    7.40    2.00
   9  -7   5    1.50    1.10
  -9  -7  -5    4.60    3.50
  -9  -7  -5    2.30    3.70
  -9  -7  -5    3.50    3.20
   9   7   5    1.60    3.10
   9   7   5    4.40    3.70
  -9   7  -5    5.20    1.90
  -9   7  -5    1.60    1.10
 -11  -7  -5    2.50    4.40
 -11  -7  -5    5.30    4.20
 -11  -7  -5    6.70    4.20
  11   7   5    8.20    4.20
  11   7   5   10.60    4.00
 -11   7  -5    8.80    2.00
 -13  -7  -5   23.90    5.70
 -13  -7  -5   29.30    7.10
 -13  -7  -5   21.10    5.30
 -13   7  -5   30.00    2.70
  13   7   5   27.30    6.80
  13   7   5   21.80    8.20
 -15  -7  -5   -6.90    2.40
 -15  -7  -5   -0.80    3.20
 -15   7  -5    3.10    1.70
  15   7   5    2.10    4.50
  15   7   5    1.80    3.70
 -17  -7  -5   45.50    7.50
 -17  -7  -5   46.00    8.80
 -17   7  -5   50.59    3.70
 -17   7  -5   40.40    3.00
  17   7   5   41.40    8.80
 -19  -7  -5   -2.50    3.20
 -19  -7  -5   -3.20    2.90
  19   7   5   -2.90    4.10
 -21  -7  -5  103.29   10.30
 -21  -7  -5   91.79   12.70
 -21   7  -5   79.29    5.90
  21   7   5   66.89   12.10
 -23  -7  -5   -2.00    4.40
 -23  -7  -5   -0.60    5.30
  23   7   5   -3.50    4.50
 -23   7  -5   -5.50    2.90
 -25  -7  -5   28.60    7.50
 -25  -7  -5   33.30    7.30
  25   7   5    8.20    5.80
 -25   7  -5   21.30    4.50
 -27  -7  -5    3.70    5.10
 -27  -7  -5    5.00    6.00
  27   7   5   -0.90    5.70
 -27   7  -5   -4.50    3.70
 -29  -7  -5   14.00    8.50
 -29  -7  -5    4.70    5.50
  29   7   5   16.80    7.20
 -30  -8   5    2.30    5.80
 -30   8   5    1.20    4.10
  30   8  -5   16.90    7.80
 -28  -8   5   -1.20    5.70
 -28   8   5   -4.20    3.40
  28   8  -5   -4.20    5.50
 -26  -8   5    2.90    5.30
  26   8  -5    0.70    4.50
 -24  -8   5    1.20    5.40
  24  -8  -5    4.90    2.10
 -24   8   5   14.50    3.50
  24   8  -5   12.10    6.30
 -22  -8   5   36.20    9.00
  22  -8  -5   42.40    4.40
 -22   8   5   38.80    5.10
  22   8  -5   36.80    9.00
  20  -8  -5    4.60    2.60
 -20  -8   5    0.90    5.30
  20   8  -5    6.50    5.00
 -20   8   5    8.40    2.80
 -18  -8   5   20.80    6.00
  18  -8  -5   24.60    4.00
 -18   8   5   26.10    3.90
  18   8  -5   26.40    7.00
 -16  -8   5  247.98   15.10
  16  -8  -5  250.37   10.30
  16   8  -5  221.98   13.90
 -16   8   5  236.28    8.60
  16   8  -5  256.87   15.70
 -14  -8   5   15.70    5.90
 -14  -8   5   18.90    5.90
  14  -8  -5   18.40    4.00
  14   8  -5   21.50    6.90
  14   8  -5   12.20    5.70
 -14   8   5   18.40    3.10
  12  -8  -5  116.59    7.70
 -12  -8   5  124.99   10.00
 -12  -8   5  124.09   10.50
  12   8  -5  121.59   10.50
 -12   8   5  115.59    5.70
 -12   8   5  116.39    3.90
 -12   8   5  119.59    3.80
 -10  -8   5  341.57   15.50
  10  -8  -5  355.96   13.40
 -10  -8   5  349.87   15.30
  10   8  -5  347.17   16.30
 -10   8   5  336.37   10.20
 -10   8   5  355.06    9.30
 -10   8   5  343.87    9.10
  10   8  -5  349.47   16.80
  -8  -8   5  116.89    9.00
  -8  -8   5  126.09    9.30
   8  -8  -5  117.29    5.60
   8  -8  -5  122.79    8.50
  -8  -8   5  112.39    9.00
  -8   8   5  133.99    6.50
   8   8  -5  131.29   10.40
   8   8  -5  138.19   10.20
  -6  -8   5  139.49    8.40
  -6  -8   5  135.59    8.60
   6  -8  -5  130.49    8.90
  -6  -8   5  138.79    9.20
  -6   8   5  138.89    6.30
   6   8  -5  130.19    9.60
   6   8  -5  140.19   10.00
  -6   8   5  148.19    7.20
  -4  -8   5  335.97   11.90
   4  -8  -5  326.57   13.50
  -4  -8   5  329.27   11.30
   4  -8  -5  316.07   11.10
  -4  -8   5  299.37   12.80
   4   8  -5  354.26   14.70
   4   8  -5  316.97   13.80
  -4   8   5  326.27   10.40
  -4   8   5  324.97   11.60
   2  -8  -5    3.00    3.70
  -2  -8   5   -3.00    2.50
  -2  -8   5    0.30    1.60
   2  -8  -5    0.80    2.40
  -2  -8   5    1.40    2.00
  -2   8   5   -4.90    2.50
   2   8  -5   -0.10    2.70
  -2   8   5    2.20    2.30
   2   8  -5   -0.10    3.40
   0  -8  -5  100.19    7.30
   0  -8  -5  100.79    5.00
   0  -8  -5   86.39    7.90
   0  -8  -5   93.39    5.20
   0  -8   5   94.99    6.50
   0   8   5   99.99    6.60
   0   8   5   85.09    7.50
   0   8  -5  104.29    7.40
   0   8  -5  102.59    7.40
  -2  -8  -5   74.39    6.00
  -2  -8  -5   74.59    5.20
  -2  -8  -5   79.09    8.20
   2  -8   5   69.89    5.40
  -2   8  -5   73.89    6.10
   2   8   5   65.39    6.00
  -2   8  -5   75.69    6.10
   2   8   5   81.59    7.70
   2   8   5   67.79    7.40
   4  -8   5   10.20    2.60
  -4  -8  -5   11.00    4.00
  -4  -8  -5   15.20    4.80
  -4  -8  -5    7.70    3.00
   4   8   5    8.90    3.90
  -4   8  -5    8.50    2.70
   4   8   5    9.10    4.80
  -4   8  -5    7.90    2.90
   4   8   5    5.80    3.10
  -6  -8  -5   10.60    3.70
  -6  -8  -5   14.20    4.80
   6  -8   5   13.20    2.40
  -6  -8  -5   17.10    4.90
   6   8   5   20.10    5.50
  -6   8  -5   15.20    3.20
  -6   8  -5   12.40    2.80
   6   8   5   21.40    6.50
   6   8   5   11.80    4.00
  -8  -8  -5   67.99    8.60
  -8  -8  -5   74.49    8.10
  -8  -8  -5   59.59    6.20
  -8   8  -5   68.39    3.00
  -8   8  -5   69.19    4.60
   8   8   5   66.49    7.70
   8   8   5   65.99    8.40
  -8   8  -5   70.59    3.40
 -10  -8  -5   -1.50    3.80
 -10  -8  -5   -0.40    4.10
 -10  -8  -5    5.20    3.90
  10   8   5    2.50    3.40
 -10   8  -5    4.10    1.80
  10   8   5    5.40    4.50
 -12  -8  -5   71.89    8.80
 -12  -8  -5   58.99    8.90
 -12  -8  -5   49.90    7.90
 -12   8  -5   58.29    3.60
  12   8   5   58.29    7.90
  12   8   5   67.59    9.20
 -14  -8  -5   92.09   11.30
 -14  -8  -5   57.29    8.20
  14   8   5   60.79    7.70
 -14   8  -5   66.49    3.60
  14   8   5   57.09    8.80
 -16  -8  -5   -3.50    4.00
 -16  -8  -5   -1.40    4.10
 -16   8  -5    1.40    1.50
  16   8   5    0.70    4.10
 -18  -8  -5   -2.00    4.00
  18   8   5    4.00    5.50
 -18   8  -5    2.70    1.80
 -20  -8  -5  109.19   14.30
 -20  -8  -5   75.19   10.30
  20   8   5   82.99   11.80
 -22  -8  -5   26.60    7.60
 -22  -8  -5   14.30    6.10
 -22   8  -5   15.50    3.50
  22   8   5   13.10    6.90
 -24  -8  -5    3.10    5.70
 -24  -8  -5   -6.20    5.10
  24   8   5    3.60    5.20
 -24   8  -5   -3.50    2.60
 -26  -8  -5   62.99   10.10
 -26  -8  -5   41.30   10.20
 -26   8  -5   45.00    6.10
  26   8   5   63.49   11.40
 -28  -8  -5   19.40    6.90
  28   8   5   10.80    7.70
 -29  -9   5   29.80    9.00
 -29   9   5   24.80    5.00
 -27  -9   5    4.80    5.10
  27   9  -5   -6.40    4.80
 -27   9   5    8.50    4.30
 -25  -9   5    4.90    6.40
 -25   9   5    4.00    2.80
  25   9  -5    4.10    5.60
  23  -9  -5    0.50    2.50
 -23  -9   5   -0.10    4.90
 -23   9   5    6.90    2.70
  23   9  -5   -3.10    4.50
 -21  -9   5    7.80    5.90
  21  -9  -5    7.30    3.00
 -21   9   5   11.60    2.90
  21   9  -5   -3.60    4.00
  19  -9  -5   -2.20    2.70
 -19  -9   5    7.20    4.60
 -19   9   5    2.60    2.10
  19   9  -5    0.50    5.10
  17  -9  -5    1.50    2.70
 -17  -9   5    5.70    5.40
  17   9  -5    7.10    4.70
 -17   9   5    2.30    2.10
 -15  -9   5   18.20    6.20
  15  -9  -5   24.80    4.60
  15   9  -5   10.70    5.60
  15   9  -5   25.40    8.60
 -15   9   5   19.60    3.20
  13  -9  -5   -2.00    2.50
 -13  -9   5   -5.90    3.80
 -13  -9   5    5.80    4.80
 -13   9   5   -0.40    1.90
  13   9  -5   -1.70    3.50
  13   9  -5   -5.00    3.20
 -11  -9   5    6.50    4.40
  11  -9  -5   12.40    4.00
 -11  -9   5    5.90    5.30
 -11   9   5    7.80    1.60
  11   9  -5    8.70    4.60
 -11   9   5   10.20    1.70
  11   9  -5    5.80    4.70
 -11   9   5    9.60    2.80
  -9  -9   5  457.95   17.40
   9  -9  -5  452.35   16.40
  -9  -9   5  434.56   16.30
  -9   9   5  453.65   12.80
   9   9  -5  427.46   18.80
  -9   9   5  421.86   11.20
  -9   9   5  446.46   11.50
   9   9  -5  429.46   17.70
   7  -9  -5   18.30    5.00
  -7  -9   5   25.50    5.40
  -7  -9   5   29.40    5.10
   7   9  -5   26.70    6.00
   7   9  -5   34.90    6.00
  -7   9   5   24.20    3.70
  -7   9   5   19.80    3.40
   7   9  -5   29.30    6.40
  -7   9   5   23.50    4.30
  -5  -9   5  649.24   16.90
   5  -9  -5  682.13   21.40
  -5  -9   5  635.54   17.50
   5   9  -5  638.14   21.70
  -5   9   5  641.54   17.30
   5   9  -5  665.43   22.50
  -5   9   5  664.23   16.20
  -5   9   5  629.84   17.60
  -3  -9   5   82.39    4.50
   3  -9  -5   67.79    8.10
  -3  -9   5   67.59    6.60
  -3  -9   5   87.19    4.70
   3   9  -5   85.99    7.70
   3   9  -5   79.39    7.80
  -3   9   5   89.09    8.40
  -3   9   5   85.39    6.80
  -3   9   5   87.89    5.90
   1  -9  -5   22.50    5.60
  -1  -9   5   21.20    4.50
  -1   9   5   19.40    3.70
   1   9  -5   19.10    4.30
   1   9  -5   26.60    5.10
  -1   9   5   10.70    4.70
   1   9  -5   21.20    4.70
  -1   9   5   22.40    4.60
  -1  -9  -5   44.60    7.00
  -1  -9  -5   39.90    4.10
   1  -9   5   58.69    5.40
  -1  -9  -5   44.50    3.80
  -1   9  -5   52.99    5.40
   1   9   5   47.00    6.50
   1   9   5   47.40    5.70
  -1   9  -5   46.20    6.70
   1   9   5   56.29    7.80
  -1   9  -5   49.80    6.00
  -3  -9  -5   98.99    8.80
  -3  -9  -5   99.69    7.10
  -3  -9  -5   84.59    5.70
  -3   9  -5  101.39    6.50
   3   9   5  100.49    8.30
  -3   9  -5   94.59    6.40
  -3   9  -5   88.79    6.90
   3   9   5   96.09    9.30
   3   9   5   88.29    8.40
  -5  -9  -5   37.70    5.20
  -5  -9  -5   31.90    6.30
  -5  -9  -5   33.60    6.30
  -5   9  -5   34.90    4.90
  -5   9  -5   31.00    3.80
   5   9   5   36.80    7.20
  -5   9  -5   26.30    3.70
   5   9   5   27.90    5.90
   5   9   5   27.10    5.20
  -7  -9  -5    5.20    3.50
  -7  -9  -5    1.00    3.00
  -7  -9  -5    2.10    3.80
   7   9   5   -0.50    3.10
  -7   9  -5    0.00    2.10
  -7   9  -5    0.40    1.30
   7   9   5    0.70    3.90
  -7   9  -5   -0.90    1.40
  -9  -9  -5   61.49    8.10
  -9  -9  -5   70.89    7.80
  -9  -9  -5   46.70    7.30
   9   9   5   56.39    8.70
  -9   9  -5   71.49    4.90
   9   9   5   66.89    7.90
 -11  -9  -5   20.10    5.70
 -11  -9  -5   16.10    4.20
 -11  -9  -5   19.30    5.80
  11   9   5    1.80    3.80
  11   9   5   14.70    4.90
 -11   9  -5   14.70    2.80
 -13  -9  -5   46.10    8.20
 -13  -9  -5   82.29   10.70
 -13   9  -5   58.09    3.90
  13   9   5   57.79    8.00
 -15  -9  -5   87.29   10.80
 -15  -9  -5   91.89   12.00
  15   9   5   89.29   11.60
 -15   9  -5   72.49    4.10
 -17  -9  -5    7.50    5.20
 -17  -9  -5    2.00    5.20
 -17   9  -5    4.00    1.90
  17   9   5   13.70    6.50
 -19  -9  -5   13.40    6.30
 -19   9  -5    8.60    2.10
  19   9   5   14.20    6.90
 -21  -9  -5   11.40    6.10
 -21  -9  -5   -1.70    4.90
  21   9   5   -5.20    4.00
 -23  -9  -5    3.30    5.40
 -23  -9  -5    8.00    6.40
  23   9   5   -6.30    4.50
 -23   9  -5    8.00    2.40
 -25  -9  -5    7.70    6.60
 -25  -9  -5    1.90    5.90
  25   9   5    8.90    7.00
 -27  -9  -5    4.10    6.00
 -27  -9  -5    7.00    5.50
  27   9   5    8.40    6.50
 -26 -10   5   24.50    8.40
 -24 -10   5   30.10    8.20
  24 -10  -5   30.70    3.90
  24  10  -5   38.10    9.90
 -24  10   5   34.30    4.70
  22 -10  -5    7.80    3.40
 -22 -10   5    7.00    6.10
  22  10  -5    2.80    5.20
 -22  10   5    8.80    2.90
 -20 -10   5   14.40    6.90
  20 -10  -5   23.90    4.60
  20  10  -5   23.30    6.60
 -20  10   5   21.70    3.40
 -18 -10   5    0.00    4.20
  18 -10  -5   -0.50    2.90
 -18  10   5    4.80    2.20
  18  10  -5    6.30    4.90
 -16 -10   5   -3.60    4.30
  16 -10  -5   -1.90    2.70
  16  10  -5    3.80    5.10
 -16  10   5    1.60    1.80
  14 -10  -5    6.00    3.50
 -14 -10   5    4.00    4.60
  14  10  -5    7.80    5.50
 -14  10   5    8.40    2.80
 -12 -10   5   31.20    6.50
  12 -10  -5   35.90    6.00
 -12 -10   5   34.80    7.10
  12  10  -5   33.20    7.40
  12  10  -5   29.70    6.40
 -12  10   5   36.50    4.10
 -10 -10   5    5.40    4.10
  10 -10  -5    8.80    4.50
 -10 -10   5   14.70    5.20
  10  10  -5    9.70    7.20
 -10  10   5   14.10    2.20
  10  10  -5    5.50    3.90
 -10  10   5   15.60    2.30
 -10  10   5   16.60    3.70
   8 -10  -5   26.40    5.30
  -8 -10   5   26.00    5.20
  -8 -10   5   34.70    6.00
  -8  10   5   26.50    4.60
  -8  10   5   24.80    3.50
   8  10  -5   18.10    5.80
  -8  10   5   23.80    3.30
   8  10  -5   22.80    6.10
   6 -10  -5  221.58   12.60
  -6 -10   5  230.68    9.90
  -6 -10   5  219.18    9.10
   6  10  -5  235.38   13.30
  -6  10   5  186.88   11.20
  -6  10   5  227.78    8.60
   6  10  -5  231.58   12.60
  -6  10   5  228.48    9.60
   4 -10  -5  555.14   20.30
  -4 -10   5  531.45   12.40
  -4 -10   5  551.04   12.90
   4  10  -5  550.44   19.90
   4  10  -5  507.25   19.70
   4  10  -5  559.34   19.00
  -4  10   5  564.44   15.30
  -4  10   5  548.15   16.70
  -4  10   5  556.14   17.80
   2 -10  -5   37.50    6.90
  -2  10   5   39.80    6.40
  -2  10   5   34.30    4.60
   2  10  -5   28.30    5.30
   2  10  -5   28.60    5.20
  -2  10   5   35.40    5.50
   2  10  -5   44.50    8.20
   0 -10  -5  164.18   11.50
   0  10   5  185.58   10.50
   0  10   5  178.78    9.40
   0  10  -5  173.18    9.40
   0  10   5  168.68   11.20
   0  10  -5  177.28   10.60
   0  10  -5  166.08    9.60
  -2 -10  -5   81.99    4.80
  -2 -10  -5   90.89    9.20
  -2 -10  -5   82.79    5.30
   2  10   5   80.69    8.00
   2  10   5   90.89    9.40
   2  10   5   85.79    7.30
  -2  10  -5   97.09    7.60
  -2  10  -5   83.39    6.60
  -2  10  -5   82.89    6.30
  -4 -10  -5   21.60    3.90
  -4 -10  -5   23.80    4.60
  -4 -10  -5   20.40    5.80
   4  10   5   23.30    5.50
   4  10   5   16.90    4.50
   4  10   5   24.00    6.60
  -4  10  -5   21.20    3.50
  -4  10  -5   21.70    4.20
  -4  10  -5   18.90    3.60
  -6 -10  -5   50.69    5.40
  -6 -10  -5   58.69    7.70
  -6 -10  -5   43.40    7.90
   6  10   5   48.70    7.60
  -6  10  -5   56.79    4.00
  -6  10  -5   56.39    4.10
  -6  10  -5   58.09    5.90
   6  10   5   46.30    6.70
  -8 -10  -5  311.27   16.50
  -8 -10  -5  294.87   14.70
  -8 -10  -5  263.87   12.00
   8  10   5  276.07   13.90
  -8  10  -5  302.67   11.60
   8  10   5  293.47   17.50
 -10 -10  -5   31.30    5.70
 -10 -10  -5   53.79    8.40
 -10 -10  -5   41.40    8.40
  10  10   5   35.70    6.20
  10  10   5   37.20    8.10
 -10  10  -5   48.00    4.60
 -12 -10  -5   37.40    7.90
 -12 -10  -5   30.90    6.70
 -12  10  -5   33.30    3.70
  12  10   5   27.70    5.90
  12  10   5   36.80    8.30
 -14 -10  -5   10.00    5.80
 -14  10  -5    7.20    2.50
  14  10   5    7.60    5.60
 -16 -10  -5    8.90    5.40
 -16 -10  -5   17.00    6.20
  16  10   5   21.80    6.40
 -16  10  -5    9.00    2.40
 -18 -10  -5   10.00    5.90
 -18 -10  -5    4.90    5.40
  18  10   5    4.80    4.80
 -18  10  -5    7.60    2.00
 -20 -10  -5    7.20    5.70
 -20 -10  -5    9.30    6.50
  20  10   5   11.90    5.80
 -20  10  -5    9.50    2.20
 -22 -10  -5   -0.20    5.40
 -22 -10  -5   13.00    6.60
  22  10   5    5.60    7.00
 -24 -10  -5    1.50    5.70
 -24 -10  -5   11.70    6.20
  24  10   5    4.50    7.60
 -23 -11   5   -2.60    5.60
  23  11  -5   10.80    7.40
 -23  11   5    5.10    2.40
  21 -11  -5   -2.80    3.10
 -21 -11   5    2.40    5.00
 -21  11   5    8.70    2.30
  21  11  -5   14.40    6.70
 -19 -11   5   76.79   12.10
  19 -11  -5   49.90    6.50
 -19  11   5   56.99    4.40
  19  11  -5   62.99   11.40
  17 -11  -5   13.00    4.30
 -17 -11   5   15.20    6.30
  17  11  -5   23.10    7.20
 -17  11   5   10.90    2.60
 -15 -11   5   14.10    5.10
  15 -11  -5    8.40    4.10
  15  11  -5   10.00    5.40
 -15  11   5    8.50    2.90
 -13 -11   5    1.10    4.20
  13 -11  -5   -0.20    3.90
 -13  11   5   -0.50    2.60
  13  11  -5   -9.10    3.80
  11 -11  -5    4.90    4.20
 -11 -11   5   12.40    4.60
 -11 -11   5   14.90    5.40
  11  11  -5   11.00    5.20
  11  11  -5    7.80    4.70
 -11  11   5   15.30    4.10
   9 -11  -5  103.19    9.90
  -9 -11   5   95.99    7.60
  -9 -11   5  113.49    8.60
  -9  11   5  104.89    5.40
   9  11  -5   98.69    9.30
  -9  11   5  100.59    5.00
   9  11  -5  103.69   10.40
   7 -11  -5   85.49    8.90
  -7 -11   5   84.59    5.80
  -7 -11   5   84.49    6.50
  -7  11   5   77.59    7.10
   7  11  -5   94.69    9.40
   7  11  -5   79.59    8.40
[truncated: 1,329,019 more chars]
