# Supplementary material for: Synthesis, structure and π-expansion of tris(4,5-dehydro-2,3:6,7-dibenzotropone)
Source: Beilstein J Org Chem. 2025 Jan 2;21:1–7. doi: 10.3762/bjoc.21.1 (PMC11702293; doi:10.3762/bjoc.21.1)
Supplement: File 2 — CIF-files of compounds 1 and 3. [file Beilstein_J_Org_Chem-21-01-s002.zip › Tris(4,5-dehydro-dibenzotropone)-yellow.cif]

 
data_xym20209073heptgons_yellow
 
_audit_creation_method            'SHELXL-2018/3'
_shelx_SHELXL_version_number      '2018/3'
_chemical_name_systematic         ?
_chemical_name_common             ?
_chemical_melting_point           ?
_chemical_formula_moiety          ?
_chemical_formula_sum
 'C45 H24 O3' 
_chemical_formula_weight          612.64

loop_
 _atom_type_symbol
 _atom_type_description
 _atom_type_scat_dispersion_real
 _atom_type_scat_dispersion_imag
 _atom_type_scat_source
 'C'  'C'   0.0033   0.0016
 'International Tables Vol C Tables 4.2.6.8 and 6.1.1.4'
 'H'  'H'   0.0000   0.0000
 'International Tables Vol C Tables 4.2.6.8 and 6.1.1.4'
 'O'  'O'   0.0106   0.0060
 'International Tables Vol C Tables 4.2.6.8 and 6.1.1.4'
 
_space_group_crystal_system       triclinic
_space_group_IT_number            2
_space_group_name_H-M_alt         'P -1'
_space_group_name_Hall            '-P 1'
 
_shelx_space_group_comment
;
The symmetry employed for this shelxl refinement is uniquely defined
by the following loop, which should always be used as a source of
symmetry information in preference to the above space-group names.
They are only intended as comments.
;
 
loop_
 _space_group_symop_operation_xyz
 'x, y, z'
 '-x, -y, -z'
 
_cell_length_a                    11.2704(10)
_cell_length_b                    11.8263(12)
_cell_length_c                    13.4751(11)
_cell_angle_alpha                 111.782(3)
_cell_angle_beta                  106.331(2)
_cell_angle_gamma                 98.616(3)
_cell_volume                      1534.1(2)
_cell_formula_units_Z             2
_cell_measurement_temperature     296(2)
_cell_measurement_reflns_used     2415
_cell_measurement_theta_min       15
_cell_measurement_theta_max       15
 
_exptl_crystal_description        block
_exptl_crystal_colour             yellow
_exptl_crystal_density_meas       ?
_exptl_crystal_density_method     ?
_exptl_crystal_density_diffrn     1.326          
_exptl_crystal_F_000              636
_exptl_transmission_factor_min    ?
_exptl_transmission_factor_max    ?
_exptl_crystal_size_max           0.500
_exptl_crystal_size_mid           0.400
_exptl_crystal_size_min           0.300
_exptl_absorpt_coefficient_mu     0.082
_shelx_estimated_absorpt_T_min    0.960
_shelx_estimated_absorpt_T_max    0.976
_exptl_absorpt_correction_type    multi-scan
_exptl_absorpt_correction_T_min   0.7035  
_exptl_absorpt_correction_T_max   0.7456
_exptl_absorpt_process_details    ?
_exptl_absorpt_special_details    ?
_diffrn_ambient_temperature       296(2)
_diffrn_radiation_wavelength      0.71073
_diffrn_radiation_type            MoK\a
_diffrn_source                    ?
_diffrn_measurement_device_type   'BRUKER D8VENTURE DIFFRACTOMETER'
_diffrn_measurement_method        'PHI & OMEGA SCAN'
_diffrn_detector_area_resol_mean  ?
_diffrn_reflns_number             40355
_diffrn_reflns_av_unetI/netI      0.0637
_diffrn_reflns_av_R_equivalents   0.1670
_diffrn_reflns_limit_h_min        -13
_diffrn_reflns_limit_h_max        13
_diffrn_reflns_limit_k_min        -14
_diffrn_reflns_limit_k_max        14
_diffrn_reflns_limit_l_min        -16
_diffrn_reflns_limit_l_max        16
_diffrn_reflns_theta_min          2.331
_diffrn_reflns_theta_max          25.250
_diffrn_reflns_theta_full         25.242
_diffrn_measured_fraction_theta_max   0.997
_diffrn_measured_fraction_theta_full  0.997
_diffrn_reflns_Laue_measured_fraction_max    0.997
_diffrn_reflns_Laue_measured_fraction_full   0.997
_diffrn_reflns_point_group_measured_fraction_max   0.997
_diffrn_reflns_point_group_measured_fraction_full  0.997
_reflns_number_total              5531
_reflns_number_gt                 4620
_reflns_threshold_expression      'I > 2\s(I)'
_reflns_Friedel_coverage          0.000
_reflns_Friedel_fraction_max      .
_reflns_Friedel_fraction_full     .
 
_reflns_special_details
;
 Reflections were merged by SHELXL according to the crystal
 class for the calculation of statistics and refinement.
 
 _reflns_Friedel_fraction is defined as the number of unique
 Friedel pairs measured divided by the number that would be
 possible theoretically, ignoring centric projections and
 systematic absences.
;
 
_computing_data_collection        'BRUKER D8VENTURE DIFFRACTOMETER'
_computing_cell_refinement        'BRUKER D8VENTURE DIFFRACTOMETER'
_computing_data_reduction         'BRUKER D8VENTURE DIFFRACTOMETER'
_computing_structure_solution     'SHELXT 2014/5 (Sheldrick, 2014)'
_computing_structure_refinement 'SHELXL-2018/3 (Sheldrick, 2018)'
_computing_molecular_graphics     'BRUKER SHELXTL'
_computing_publication_material   'BRUKER SHELXTL'
_refine_special_details           ?
_refine_ls_structure_factor_coef  Fsqd
_refine_ls_matrix_type            full
_refine_ls_weighting_scheme       calc
_refine_ls_weighting_details
'w=1/[\s^2^(Fo^2^)+(0.0727P)^2^+0.6892P] where P=(Fo^2^+2Fc^2^)/3'
_atom_sites_solution_primary      ?
_atom_sites_solution_secondary    ?
_atom_sites_solution_hydrogens    geom
_refine_ls_hydrogen_treatment     constr
_refine_ls_extinction_method      none
_refine_ls_extinction_coef        .
_refine_ls_number_reflns          5531
_refine_ls_number_parameters      433
_refine_ls_number_restraints      0
_refine_ls_R_factor_all           0.0694
_refine_ls_R_factor_gt            0.0586
_refine_ls_wR_factor_ref          0.1646
_refine_ls_wR_factor_gt           0.1533
_refine_ls_goodness_of_fit_ref    1.071
_refine_ls_restrained_S_all       1.071
_refine_ls_shift/su_max           0.000
_refine_ls_shift/su_mean          0.000
 
loop_
 _atom_site_label
 _atom_site_type_symbol
 _atom_site_fract_x
 _atom_site_fract_y
 _atom_site_fract_z
 _atom_site_U_iso_or_equiv
 _atom_site_adp_type
 _atom_site_occupancy
 _atom_site_site_symmetry_order  
 _atom_site_calc_flag
 _atom_site_refinement_flags_posn
 _atom_site_refinement_flags_adp
 _atom_site_refinement_flags_occupancy
 _atom_site_disorder_assembly
 _atom_site_disorder_group
O1 O 0.57830(17) 0.53601(17) 0.63988(16) 0.0542(4) Uani 1 1 d . . . . .
O2 O 0.7850(2) -0.02208(17) 0.0883(2) 0.0767(6) Uani 1 1 d . . . . .
O3 O 0.92153(17) 0.81999(16) 0.24047(16) 0.0584(5) Uani 1 1 d . . . . .
C1 C 0.6721(2) 0.5354(2) 0.61251(17) 0.0364(5) Uani 1 1 d . . . . .
C2 C 0.7257(2) 0.42508(19) 0.58695(17) 0.0351(5) Uani 1 1 d . . . . .
C3 C 0.7420(2) 0.3729(2) 0.6652(2) 0.0490(6) Uani 1 1 d . . . . .
H3A H 0.707981 0.399502 0.722498 0.059 Uiso 1 1 calc R U . . .
C4 C 0.8074(3) 0.2827(3) 0.6595(2) 0.0559(7) Uani 1 1 d . . . . .
H4A H 0.818718 0.249721 0.713274 0.067 Uiso 1 1 calc R U . . .
C5 C 0.8559(2) 0.2417(2) 0.5733(2) 0.0508(6) Uani 1 1 d . . . . .
H5A H 0.901674 0.181927 0.569572 0.061 Uiso 1 1 calc R U . . .
C6 C 0.8367(2) 0.2893(2) 0.49284(19) 0.0406(5) Uani 1 1 d . . . . .
H6A H 0.868490 0.259519 0.434322 0.049 Uiso 1 1 calc R U . . .
C7 C 0.77079(19) 0.38099(18) 0.49654(17) 0.0320(4) Uani 1 1 d . . . . .
C8 C 0.74931(18) 0.42370(18) 0.40360(16) 0.0294(4) Uani 1 1 d . . . . .
C9 C 0.72710(19) 0.33053(17) 0.29031(16) 0.0301(4) Uani 1 1 d . . . . .
C10 C 0.64770(19) 0.19848(18) 0.24793(17) 0.0327(4) Uani 1 1 d . . . . .
C11 C 0.5439(2) 0.1878(2) 0.2859(2) 0.0426(5) Uani 1 1 d . . . . .
H11A H 0.537071 0.260035 0.340773 0.051 Uiso 1 1 calc R U . . .
C12 C 0.4524(2) 0.0738(2) 0.2443(2) 0.0513(6) Uani 1 1 d . . . . .
H12A H 0.385072 0.069955 0.271157 0.062 Uiso 1 1 calc R U . . .
C13 C 0.4601(2) -0.0345(2) 0.1629(2) 0.0540(6) Uani 1 1 d . . . . .
H13A H 0.398341 -0.111715 0.134562 0.065 Uiso 1 1 calc R U . . .
C14 C 0.5597(2) -0.0274(2) 0.1244(2) 0.0477(6) Uani 1 1 d . . . . .
H14A H 0.565269 -0.100867 0.070095 0.057 Uiso 1 1 calc R U . . .
C15 C 0.6534(2) 0.08754(19) 0.16443(17) 0.0368(5) Uani 1 1 d . . . . .
C16 C 0.7561(2) 0.0775(2) 0.11546(19) 0.0446(5) Uani 1 1 d . . . . .
C17 C 0.8220(2) 0.1799(2) 0.09366(17) 0.0386(5) Uani 1 1 d . . . . .
C18 C 0.8920(3) 0.1386(2) 0.0232(2) 0.0539(6) Uani 1 1 d . . . . .
H18A H 0.888455 0.052983 -0.007427 0.065 Uiso 1 1 calc R U . . .
C19 C 0.9651(3) 0.2177(3) -0.0027(2) 0.0642(8) Uani 1 1 d . . . . .
H19A H 1.007015 0.186308 -0.052911 0.077 Uiso 1 1 calc R U . . .
C20 C 0.9757(3) 0.3454(3) 0.0472(2) 0.0583(7) Uani 1 1 d . . . . .
H20A H 1.029742 0.402049 0.034951 0.070 Uiso 1 1 calc R U . . .
C21 C 0.9063(2) 0.3892(2) 0.1152(2) 0.0461(6) Uani 1 1 d . . . . .
H21A H 0.915964 0.475972 0.148966 0.055 Uiso 1 1 calc R U . . .
C22 C 0.8215(2) 0.30875(19) 0.13604(16) 0.0344(5) Uani 1 1 d . . . . .
C23 C 0.75782(19) 0.37405(18) 0.21440(16) 0.0310(4) Uani 1 1 d . . . . .
C24 C 0.73757(18) 0.49424(17) 0.22471(16) 0.0296(4) Uani 1 1 d . . . . .
C25 C 0.70392(18) 0.51599(18) 0.11917(16) 0.0304(4) Uani 1 1 d . . . . .
C26 C 0.6264(2) 0.4137(2) 0.01349(17) 0.0378(5) Uani 1 1 d . . . . .
H26A H 0.595273 0.334889 0.011082 0.045 Uiso 1 1 calc R U . . .
C27 C 0.5953(2) 0.4275(2) -0.08700(18) 0.0467(6) Uani 1 1 d . . . . .
H27A H 0.543857 0.358184 -0.156248 0.056 Uiso 1 1 calc R U . . .
C28 C 0.6398(2) 0.5433(3) -0.08578(19) 0.0511(6) Uani 1 1 d . . . . .
H28A H 0.618010 0.552495 -0.153695 0.061 Uiso 1 1 calc R U . . .
C29 C 0.7169(2) 0.6452(2) 0.01684(19) 0.0441(5) Uani 1 1 d . . . . .
H29A H 0.748167 0.723119 0.017879 0.053 Uiso 1 1 calc R U . . .
C30 C 0.74861(19) 0.63278(19) 0.11958(17) 0.0342(5) Uani 1 1 d . . . . .
C31 C 0.8219(2) 0.75038(19) 0.22712(18) 0.0368(5) Uani 1 1 d . . . . .
C32 C 0.7519(2) 0.78576(18) 0.30737(17) 0.0353(5) Uani 1 1 d . . . . .
C33 C 0.7313(3) 0.9048(2) 0.3398(2) 0.0493(6) Uani 1 1 d . . . . .
H33A H 0.772388 0.963945 0.321203 0.059 Uiso 1 1 calc R U . . .
C34 C 0.6508(3) 0.9363(2) 0.3992(2) 0.0589(7) Uani 1 1 d . . . . .
H34A H 0.637666 1.016389 0.420706 0.071 Uiso 1 1 calc R U . . .
C35 C 0.5897(2) 0.8488(2) 0.4267(2) 0.0504(6) Uani 1 1 d . . . . .
H35A H 0.532294 0.868450 0.463883 0.060 Uiso 1 1 calc R U . . .
C36 C 0.6134(2) 0.7320(2) 0.39914(17) 0.0373(5) Uani 1 1 d . . . . .
H36A H 0.573171 0.674535 0.419878 0.045 Uiso 1 1 calc R U . . .
C37 C 0.69654(19) 0.69817(18) 0.34081(16) 0.0303(4) Uani 1 1 d . . . . .
C38 C 0.73262(18) 0.57883(17) 0.32675(16) 0.0282(4) Uani 1 1 d . . . . .
C39 C 0.76118(17) 0.54951(17) 0.42323(15) 0.0273(4) Uani 1 1 d . . . . .
C40 C 0.80409(18) 0.65588(18) 0.53991(16) 0.0292(4) Uani 1 1 d . . . . .
C41 C 0.89048(19) 0.76914(19) 0.56519(18) 0.0369(5) Uani 1 1 d . . . . .
H41A H 0.924515 0.773498 0.510893 0.044 Uiso 1 1 calc R U . . .
C42 C 0.9268(2) 0.8746(2) 0.6681(2) 0.0530(6) Uani 1 1 d . . . . .
H42A H 0.985628 0.948671 0.683272 0.064 Uiso 1 1 calc R U . . .
C43 C 0.8758(3) 0.8699(2) 0.7483(2) 0.0630(7) Uani 1 1 d . . . . .
H43A H 0.899322 0.941367 0.817594 0.076 Uiso 1 1 calc R U . . .
C44 C 0.7908(3) 0.7608(2) 0.72655(19) 0.0503(6) Uani 1 1 d . . . . .
H44A H 0.755969 0.758914 0.781034 0.060 Uiso 1 1 calc R U . . .
C45 C 0.7554(2) 0.65243(19) 0.62393(17) 0.0343(5) Uani 1 1 d . . . . .
 
loop_
 _atom_site_aniso_label
 _atom_site_aniso_U_11
 _atom_site_aniso_U_22
 _atom_site_aniso_U_33
 _atom_site_aniso_U_23
 _atom_site_aniso_U_13
 _atom_site_aniso_U_12
O1 0.0555(10) 0.0615(11) 0.0656(11) 0.0310(9) 0.0415(9) 0.0251(8)
O2 0.1030(16) 0.0420(10) 0.1061(17) 0.0272(11) 0.0649(14) 0.0403(11)
O3 0.0501(10) 0.0549(10) 0.0646(11) 0.0274(9) 0.0200(9) -0.0020(8)
C1 0.0401(11) 0.0451(12) 0.0260(10) 0.0134(9) 0.0168(9) 0.0143(9)
C2 0.0388(11) 0.0367(11) 0.0311(10) 0.0141(9) 0.0159(9) 0.0105(9)
C3 0.0616(15) 0.0583(15) 0.0421(13) 0.0285(12) 0.0289(12) 0.0217(12)
C4 0.0743(17) 0.0624(16) 0.0492(14) 0.0378(13) 0.0253(13) 0.0282(14)
C5 0.0586(15) 0.0527(14) 0.0510(14) 0.0287(12) 0.0187(12) 0.0299(12)
C6 0.0438(12) 0.0439(12) 0.0401(12) 0.0198(10) 0.0174(10) 0.0205(10)
C7 0.0327(10) 0.0321(10) 0.0293(10) 0.0117(9) 0.0110(8) 0.0094(8)
C8 0.0299(10) 0.0308(10) 0.0268(9) 0.0099(8) 0.0122(8) 0.0100(8)
C9 0.0336(10) 0.0278(10) 0.0279(10) 0.0093(8) 0.0116(8) 0.0126(8)
C10 0.0377(11) 0.0304(10) 0.0284(10) 0.0128(9) 0.0089(8) 0.0118(8)
C11 0.0440(12) 0.0370(12) 0.0454(12) 0.0144(10) 0.0179(10) 0.0138(10)
C12 0.0399(13) 0.0480(14) 0.0648(16) 0.0263(13) 0.0167(12) 0.0100(11)
C13 0.0488(14) 0.0358(13) 0.0595(16) 0.0171(12) 0.0058(12) 0.0001(10)
C14 0.0578(15) 0.0297(11) 0.0427(13) 0.0096(10) 0.0102(11) 0.0093(10)
C15 0.0470(12) 0.0291(10) 0.0309(10) 0.0120(9) 0.0094(9) 0.0134(9)
C16 0.0579(14) 0.0313(11) 0.0373(12) 0.0065(10) 0.0162(11) 0.0172(10)
C17 0.0443(12) 0.0383(11) 0.0263(10) 0.0052(9) 0.0135(9) 0.0152(9)
C18 0.0601(15) 0.0482(14) 0.0486(14) 0.0067(12) 0.0291(12) 0.0227(12)
C19 0.0684(18) 0.0700(18) 0.0608(17) 0.0169(15) 0.0448(15) 0.0277(15)
C20 0.0563(15) 0.0643(17) 0.0682(17) 0.0282(15) 0.0410(14) 0.0217(13)
C21 0.0481(13) 0.0441(13) 0.0510(13) 0.0178(11) 0.0267(11) 0.0176(11)
C22 0.0381(11) 0.0359(11) 0.0254(10) 0.0090(9) 0.0113(8) 0.0126(9)
C23 0.0326(10) 0.0296(10) 0.0240(9) 0.0063(8) 0.0084(8) 0.0082(8)
C24 0.0302(10) 0.0281(10) 0.0255(9) 0.0076(8) 0.0106(8) 0.0051(8)
C25 0.0309(10) 0.0360(11) 0.0266(10) 0.0120(9) 0.0140(8) 0.0131(8)
C26 0.0385(11) 0.0384(11) 0.0297(10) 0.0079(9) 0.0119(9) 0.0121(9)
C27 0.0459(13) 0.0607(15) 0.0246(10) 0.0087(10) 0.0114(9) 0.0194(11)
C28 0.0578(15) 0.0789(18) 0.0299(11) 0.0281(12) 0.0218(11) 0.0328(14)
C29 0.0470(13) 0.0574(14) 0.0440(13) 0.0309(12) 0.0253(11) 0.0193(11)
C30 0.0339(10) 0.0400(11) 0.0340(11) 0.0175(9) 0.0171(9) 0.0122(9)
C31 0.0365(11) 0.0347(11) 0.0400(12) 0.0223(10) 0.0087(9) 0.0063(9)
C32 0.0384(11) 0.0293(10) 0.0283(10) 0.0103(9) 0.0037(8) 0.0050(8)
C33 0.0624(15) 0.0334(12) 0.0482(13) 0.0187(11) 0.0136(12) 0.0131(11)
C34 0.0774(19) 0.0361(13) 0.0605(16) 0.0161(12) 0.0213(14) 0.0296(13)
C35 0.0560(14) 0.0487(14) 0.0450(13) 0.0133(11) 0.0188(11) 0.0289(12)
C36 0.0386(11) 0.0370(11) 0.0312(10) 0.0101(9) 0.0110(9) 0.0128(9)
C37 0.0317(10) 0.0270(10) 0.0221(9) 0.0049(8) 0.0045(8) 0.0070(8)
C38 0.0284(9) 0.0253(9) 0.0259(9) 0.0076(8) 0.0093(8) 0.0049(7)
C39 0.0250(9) 0.0294(10) 0.0254(9) 0.0085(8) 0.0107(7) 0.0084(7)
C40 0.0286(10) 0.0299(10) 0.0238(9) 0.0074(8) 0.0071(8) 0.0100(8)
C41 0.0318(10) 0.0376(11) 0.0332(11) 0.0106(9) 0.0089(9) 0.0065(9)
C42 0.0460(14) 0.0381(13) 0.0468(14) 0.0025(11) 0.0073(11) -0.0032(10)
C43 0.0728(18) 0.0446(15) 0.0364(13) -0.0111(11) 0.0156(13) 0.0044(13)
C44 0.0601(15) 0.0513(14) 0.0304(11) 0.0059(11) 0.0203(11) 0.0150(12)
C45 0.0372(11) 0.0364(11) 0.0267(10) 0.0093(9) 0.0124(8) 0.0140(9)
 
_geom_special_details
;
 All esds (except the esd in the dihedral angle between two l.s. planes)
 are estimated using the full covariance matrix.  The cell esds are taken
 into account individually in the estimation of esds in distances, angles
 and torsion angles; correlations between esds in cell parameters are only
 used when they are defined by crystal symmetry.  An approximate (isotropic)
 treatment of cell esds is used for estimating esds involving l.s. planes.
;
 
loop_
 _geom_bond_atom_site_label_1
 _geom_bond_atom_site_label_2
 _geom_bond_distance
 _geom_bond_site_symmetry_2
 _geom_bond_publ_flag
O1 C1 1.214(3) . ?
O2 C16 1.220(3) . ?
O3 C31 1.213(3) . ?
C1 C45 1.481(3) . ?
C1 C2 1.485(3) . ?
C2 C3 1.391(3) . ?
C2 C7 1.403(3) . ?
C3 C4 1.376(4) . ?
C3 H3A 0.9300 . ?
C4 C5 1.379(4) . ?
C4 H4A 0.9300 . ?
C5 C6 1.378(3) . ?
C5 H5A 0.9300 . ?
C6 C7 1.397(3) . ?
C6 H6A 0.9300 . ?
C7 C8 1.489(3) . ?
C8 C39 1.389(3) . ?
C8 C9 1.436(3) . ?
C9 C23 1.403(3) . ?
C9 C10 1.482(3) . ?
C10 C15 1.401(3) . ?
C10 C11 1.410(3) . ?
C11 C12 1.376(3) . ?
C11 H11A 0.9300 . ?
C12 C13 1.377(4) . ?
C12 H12A 0.9300 . ?
C13 C14 1.366(4) . ?
C13 H13A 0.9300 . ?
C14 C15 1.400(3) . ?
C14 H14A 0.9300 . ?
C15 C16 1.484(3) . ?
C16 C17 1.491(3) . ?
C17 C18 1.399(3) . ?
C17 C22 1.416(3) . ?
C18 C19 1.359(4) . ?
C18 H18A 0.9300 . ?
C19 C20 1.376(4) . ?
C19 H19A 0.9300 . ?
C20 C21 1.375(3) . ?
C20 H20A 0.9300 . ?
C21 C22 1.404(3) . ?
C21 H21A 0.9300 . ?
C22 C23 1.488(3) . ?
C23 C24 1.435(3) . ?
C24 C38 1.390(3) . ?
C24 C25 1.493(3) . ?
C25 C30 1.395(3) . ?
C25 C26 1.400(3) . ?
C26 C27 1.378(3) . ?
C26 H26A 0.9300 . ?
C27 C28 1.378(4) . ?
C27 H27A 0.9300 . ?
C28 C29 1.376(3) . ?
C28 H28A 0.9300 . ?
C29 C30 1.398(3) . ?
C29 H29A 0.9300 . ?
C30 C31 1.484(3) . ?
C31 C32 1.486(3) . ?
C32 C33 1.388(3) . ?
C32 C37 1.406(3) . ?
C33 C34 1.375(4) . ?
C33 H33A 0.9300 . ?
C34 C35 1.378(4) . ?
C34 H34A 0.9300 . ?
C35 C36 1.380(3) . ?
C35 H35A 0.9300 . ?
C36 C37 1.396(3) . ?
C36 H36A 0.9300 . ?
C37 C38 1.487(3) . ?
C38 C39 1.431(3) . ?
C39 C40 1.487(3) . ?
C40 C41 1.394(3) . ?
C40 C45 1.401(3) . ?
C41 C42 1.375(3) . ?
C41 H41A 0.9300 . ?
C42 C43 1.373(4) . ?
C42 H42A 0.9300 . ?
C43 C44 1.364(4) . ?
C43 H43A 0.9300 . ?
C44 C45 1.391(3) . ?
C44 H44A 0.9300 . ?
 
loop_
 _geom_angle_atom_site_label_1
 _geom_angle_atom_site_label_2
 _geom_angle_atom_site_label_3
 _geom_angle
 _geom_angle_site_symmetry_1
 _geom_angle_site_symmetry_3
 _geom_angle_publ_flag
O1 C1 C45 121.9(2) . . ?
O1 C1 C2 122.5(2) . . ?
C45 C1 C2 114.63(17) . . ?
C3 C2 C7 119.8(2) . . ?
C3 C2 C1 116.28(18) . . ?
C7 C2 C1 123.59(18) . . ?
C4 C3 C2 121.4(2) . . ?
C4 C3 H3A 119.3 . . ?
C2 C3 H3A 119.3 . . ?
C3 C4 C5 119.3(2) . . ?
C3 C4 H4A 120.4 . . ?
C5 C4 H4A 120.4 . . ?
C6 C5 C4 120.0(2) . . ?
C6 C5 H5A 120.0 . . ?
C4 C5 H5A 120.0 . . ?
C5 C6 C7 121.9(2) . . ?
C5 C6 H6A 119.0 . . ?
C7 C6 H6A 119.0 . . ?
C6 C7 C2 117.50(18) . . ?
C6 C7 C8 118.64(18) . . ?
C2 C7 C8 123.84(17) . . ?
C39 C8 C9 119.15(17) . . ?
C39 C8 C7 123.40(17) . . ?
C9 C8 C7 117.19(16) . . ?
C23 C9 C8 117.64(17) . . ?
C23 C9 C10 120.81(17) . . ?
C8 C9 C10 120.11(17) . . ?
C15 C10 C11 117.04(19) . . ?
C15 C10 C9 127.70(19) . . ?
C11 C10 C9 114.66(18) . . ?
C12 C11 C10 122.0(2) . . ?
C12 C11 H11A 119.0 . . ?
C10 C11 H11A 119.0 . . ?
C11 C12 C13 120.2(2) . . ?
C11 C12 H12A 119.9 . . ?
C13 C12 H12A 119.9 . . ?
C14 C13 C12 119.2(2) . . ?
C14 C13 H13A 120.4 . . ?
C12 C13 H13A 120.4 . . ?
C13 C14 C15 121.8(2) . . ?
C13 C14 H14A 119.1 . . ?
C15 C14 H14A 119.1 . . ?
C14 C15 C10 119.7(2) . . ?
C14 C15 C16 114.63(19) . . ?
C10 C15 C16 125.58(19) . . ?
O2 C16 C15 117.8(2) . . ?
O2 C16 C17 118.4(2) . . ?
C15 C16 C17 123.76(18) . . ?
C18 C17 C22 118.9(2) . . ?
C18 C17 C16 113.2(2) . . ?
C22 C17 C16 127.85(19) . . ?
C19 C18 C17 123.1(2) . . ?
C19 C18 H18A 118.5 . . ?
C17 C18 H18A 118.5 . . ?
C18 C19 C20 118.5(2) . . ?
C18 C19 H19A 120.8 . . ?
C20 C19 H19A 120.8 . . ?
C21 C20 C19 120.0(2) . . ?
C21 C20 H20A 120.0 . . ?
C19 C20 H20A 120.0 . . ?
C20 C21 C22 123.0(2) . . ?
C20 C21 H21A 118.5 . . ?
C22 C21 H21A 118.5 . . ?
C21 C22 C17 115.94(19) . . ?
C21 C22 C23 115.16(18) . . ?
C17 C22 C23 128.22(18) . . ?
C9 C23 C24 116.18(17) . . ?
C9 C23 C22 122.89(17) . . ?
C24 C23 C22 120.58(17) . . ?
C38 C24 C23 119.59(17) . . ?
C38 C24 C25 121.89(17) . . ?
C23 C24 C25 117.95(16) . . ?
C30 C25 C26 117.85(18) . . ?
C30 C25 C24 123.37(17) . . ?
C26 C25 C24 118.76(17) . . ?
C27 C26 C25 121.2(2) . . ?
C27 C26 H26A 119.4 . . ?
C25 C26 H26A 119.4 . . ?
C26 C27 C28 120.6(2) . . ?
C26 C27 H27A 119.7 . . ?
C28 C27 H27A 119.7 . . ?
C29 C28 C27 119.4(2) . . ?
C29 C28 H28A 120.3 . . ?
C27 C28 H28A 120.3 . . ?
C28 C29 C30 120.7(2) . . ?
C28 C29 H29A 119.6 . . ?
C30 C29 H29A 119.6 . . ?
C25 C30 C29 120.3(2) . . ?
C25 C30 C31 122.65(17) . . ?
C29 C30 C31 116.90(18) . . ?
O3 C31 C30 122.3(2) . . ?
O3 C31 C32 122.9(2) . . ?
C30 C31 C32 113.99(17) . . ?
C33 C32 C37 120.2(2) . . ?
C33 C32 C31 117.77(19) . . ?
C37 C32 C31 121.71(18) . . ?
C34 C33 C32 120.7(2) . . ?
C34 C33 H33A 119.6 . . ?
C32 C33 H33A 119.6 . . ?
C33 C34 C35 119.7(2) . . ?
C33 C34 H34A 120.1 . . ?
C35 C34 H34A 120.1 . . ?
C34 C35 C36 120.2(2) . . ?
C34 C35 H35A 119.9 . . ?
C36 C35 H35A 119.9 . . ?
C35 C36 C37 121.4(2) . . ?
C35 C36 H36A 119.3 . . ?
C37 C36 H36A 119.3 . . ?
C36 C37 C32 117.60(18) . . ?
C36 C37 C38 119.33(17) . . ?
C32 C37 C38 122.80(18) . . ?
C24 C38 C39 118.91(17) . . ?
C24 C38 C37 123.39(17) . . ?
C39 C38 C37 117.68(16) . . ?
C8 C39 C38 118.57(16) . . ?
C8 C39 C40 123.25(17) . . ?
C38 C39 C40 118.17(16) . . ?
C41 C40 C45 117.53(18) . . ?
C41 C40 C39 118.66(17) . . ?
C45 C40 C39 123.64(17) . . ?
C42 C41 C40 121.9(2) . . ?
C42 C41 H41A 119.1 . . ?
C40 C41 H41A 119.1 . . ?
C43 C42 C41 119.6(2) . . ?
C43 C42 H42A 120.2 . . ?
C41 C42 H42A 120.2 . . ?
C44 C43 C42 120.2(2) . . ?
C44 C43 H43A 119.9 . . ?
C42 C43 H43A 119.9 . . ?
C43 C44 C45 120.8(2) . . ?
C43 C44 H44A 119.6 . . ?
C45 C44 H44A 119.6 . . ?
C44 C45 C40 119.9(2) . . ?
C44 C45 C1 116.93(19) . . ?
C40 C45 C1 123.10(18) . . ?
 
_refine_diff_density_max    0.265
_refine_diff_density_min   -0.268
_refine_diff_density_rms    0.059

_shelx_res_file
;
TITL P_a.res in P-1
    p.res
    created by SHELXL-2018/3 at 10:48:01 on 15-Sep-2020
CELL  0.71073  11.2704  11.8263  13.4751  111.782  106.331   98.616
ZERR   2.000   0.0010   0.0012   0.0011    0.003    0.002    0.003
LATT 1
SFAC C  H  O
UNIT 90 48 6
rem C45 H24 O3
rem d8venture block yellow
omit -3 50.5
omit    0   1   0
omit     0  -1   1
omit     3  -8   8
omit    -1   0   1
omit     1   0   0
size 0.50 0.40 0.30
L.S. 10
BOND $H
acta
FMAP 2
PLAN 20
TEMP 23
WGHT    0.072700    0.689200
FVAR       1.01796
O1    3    0.578298    0.536011    0.639880    11.00000    0.05547    0.06145 =
         0.06556    0.03098    0.04145    0.02505
O2    3    0.784958   -0.022080    0.088322    11.00000    0.10295    0.04203 =
         0.10606    0.02717    0.06490    0.04027
O3    3    0.921535    0.819993    0.240466    11.00000    0.05009    0.05493 =
         0.06457    0.02744    0.01995   -0.00204
C1    1    0.672081    0.535403    0.612511    11.00000    0.04009    0.04508 =
         0.02599    0.01339    0.01680    0.01432
C2    1    0.725738    0.425081    0.586948    11.00000    0.03885    0.03667 =
         0.03110    0.01410    0.01587    0.01055
C3    1    0.742002    0.372890    0.665181    11.00000    0.06159    0.05834 =
         0.04208    0.02855    0.02892    0.02173
AFIX  43
H3A   2    0.707981    0.399502    0.722498    11.00000   -1.20000
AFIX   0
C4    1    0.807389    0.282686    0.659544    11.00000    0.07428    0.06239 =
         0.04918    0.03785    0.02529    0.02820
AFIX  43
H4A   2    0.818718    0.249721    0.713274    11.00000   -1.20000
AFIX   0
C5    1    0.855947    0.241689    0.573347    11.00000    0.05865    0.05269 =
         0.05102    0.02870    0.01865    0.02987
AFIX  43
H5A   2    0.901674    0.181927    0.569572    11.00000   -1.20000
AFIX   0
C6    1    0.836690    0.289296    0.492840    11.00000    0.04376    0.04394 =
         0.04006    0.01980    0.01744    0.02053
AFIX  43
H6A   2    0.868490    0.259519    0.434322    11.00000   -1.20000
AFIX   0
C7    1    0.770793    0.380991    0.496537    11.00000    0.03265    0.03210 =
         0.02934    0.01166    0.01097    0.00942
C8    1    0.749313    0.423698    0.403604    11.00000    0.02989    0.03075 =
         0.02677    0.00985    0.01225    0.01001
C9    1    0.727100    0.330526    0.290305    11.00000    0.03363    0.02781 =
         0.02790    0.00931    0.01162    0.01256
C10   1    0.647698    0.198480    0.247931    11.00000    0.03771    0.03035 =
         0.02845    0.01278    0.00893    0.01176
C11   1    0.543895    0.187820    0.285910    11.00000    0.04400    0.03702 =
         0.04538    0.01444    0.01791    0.01376
AFIX  43
H11A  2    0.537071    0.260035    0.340773    11.00000   -1.20000
AFIX   0
C12   1    0.452373    0.073838    0.244288    11.00000    0.03987    0.04804 =
         0.06480    0.02629    0.01669    0.00999
AFIX  43
H12A  2    0.385072    0.069955    0.271157    11.00000   -1.20000
AFIX   0
C13   1    0.460135   -0.034550    0.162933    11.00000    0.04883    0.03578 =
         0.05954    0.01709    0.00578    0.00006
AFIX  43
H13A  2    0.398341   -0.111715    0.134562    11.00000   -1.20000
AFIX   0
C14   1    0.559659   -0.027400    0.124392    11.00000    0.05782    0.02967 =
         0.04266    0.00957    0.01021    0.00932
AFIX  43
H14A  2    0.565269   -0.100867    0.070095    11.00000   -1.20000
AFIX   0
C15   1    0.653426    0.087537    0.164430    11.00000    0.04698    0.02906 =
         0.03086    0.01197    0.00940    0.01336
C16   1    0.756092    0.077476    0.115458    11.00000    0.05785    0.03128 =
         0.03728    0.00648    0.01619    0.01719
C17   1    0.821957    0.179895    0.093656    11.00000    0.04426    0.03827 =
         0.02635    0.00521    0.01346    0.01517
C18   1    0.892041    0.138576    0.023167    11.00000    0.06015    0.04819 =
         0.04857    0.00672    0.02906    0.02273
AFIX  43
H18A  2    0.888455    0.052983   -0.007427    11.00000   -1.20000
AFIX   0
C19   1    0.965119    0.217713   -0.002672    11.00000    0.06840    0.06997 =
         0.06082    0.01687    0.04480    0.02767
AFIX  43
H19A  2    1.007015    0.186308   -0.052911    11.00000   -1.20000
AFIX   0
C20   1    0.975665    0.345352    0.047222    11.00000    0.05631    0.06431 =
         0.06820    0.02820    0.04101    0.02173
AFIX  43
H20A  2    1.029742    0.402049    0.034951    11.00000   -1.20000
AFIX   0
C21   1    0.906297    0.389157    0.115228    11.00000    0.04806    0.04405 =
         0.05105    0.01779    0.02672    0.01756
AFIX  43
H21A  2    0.915964    0.475972    0.148966    11.00000   -1.20000
AFIX   0
C22   1    0.821527    0.308747    0.136041    11.00000    0.03814    0.03592 =
         0.02543    0.00900    0.01130    0.01256
C23   1    0.757820    0.374054    0.214399    11.00000    0.03260    0.02955 =
         0.02399    0.00632    0.00837    0.00824
C24   1    0.737572    0.494240    0.224710    11.00000    0.03022    0.02814 =
         0.02553    0.00755    0.01063    0.00511
C25   1    0.703916    0.515992    0.119165    11.00000    0.03094    0.03597 =
         0.02657    0.01197    0.01396    0.01311
C26   1    0.626374    0.413653    0.013493    11.00000    0.03848    0.03844 =
         0.02975    0.00787    0.01191    0.01206
AFIX  43
H26A  2    0.595273    0.334889    0.011082    11.00000   -1.20000
AFIX   0
C27   1    0.595312    0.427538   -0.087001    11.00000    0.04591    0.06070 =
         0.02457    0.00874    0.01144    0.01936
AFIX  43
H27A  2    0.543857    0.358184   -0.156248    11.00000   -1.20000
AFIX   0
C28   1    0.639837    0.543317   -0.085781    11.00000    0.05780    0.07888 =
         0.02987    0.02809    0.02182    0.03281
AFIX  43
H28A  2    0.618010    0.552495   -0.153695    11.00000   -1.20000
AFIX   0
C29   1    0.716865    0.645159    0.016843    11.00000    0.04702    0.05742 =
         0.04400    0.03088    0.02535    0.01929
AFIX  43
H29A  2    0.748167    0.723119    0.017879    11.00000   -1.20000
AFIX   0
C30   1    0.748614    0.632781    0.119576    11.00000    0.03395    0.03995 =
         0.03397    0.01748    0.01709    0.01223
C31   1    0.821912    0.750384    0.227122    11.00000    0.03648    0.03470 =
         0.04002    0.02235    0.00867    0.00627
C32   1    0.751934    0.785759    0.307367    11.00000    0.03838    0.02933 =
         0.02833    0.01025    0.00370    0.00503
C33   1    0.731301    0.904817    0.339823    11.00000    0.06243    0.03336 =
         0.04818    0.01873    0.01361    0.01307
AFIX  43
H33A  2    0.772388    0.963945    0.321203    11.00000   -1.20000
AFIX   0
C34   1    0.650805    0.936328    0.399193    11.00000    0.07739    0.03607 =
         0.06051    0.01611    0.02127    0.02964
AFIX  43
H34A  2    0.637666    1.016389    0.420706    11.00000   -1.20000
AFIX   0
C35   1    0.589689    0.848766    0.426674    11.00000    0.05597    0.04871 =
         0.04504    0.01332    0.01882    0.02889
AFIX  43
H35A  2    0.532294    0.868450    0.463883    11.00000   -1.20000
AFIX   0
C36   1    0.613411    0.731966    0.399141    11.00000    0.03858    0.03705 =
         0.03119    0.01010    0.01098    0.01277
AFIX  43
H36A  2    0.573171    0.674535    0.419878    11.00000   -1.20000
AFIX   0
C37   1    0.696544    0.698172    0.340812    11.00000    0.03174    0.02699 =
         0.02214    0.00492    0.00452    0.00702
C38   1    0.732619    0.578829    0.326746    11.00000    0.02839    0.02534 =
         0.02589    0.00758    0.00932    0.00488
C39   1    0.761176    0.549505    0.423229    11.00000    0.02504    0.02938 =
         0.02540    0.00846    0.01072    0.00838
C40   1    0.804092    0.655880    0.539907    11.00000    0.02859    0.02988 =
         0.02383    0.00736    0.00713    0.00996
C41   1    0.890483    0.769142    0.565187    11.00000    0.03184    0.03758 =
         0.03319    0.01058    0.00892    0.00648
AFIX  43
H41A  2    0.924515    0.773498    0.510893    11.00000   -1.20000
AFIX   0
C42   1    0.926834    0.874602    0.668068    11.00000    0.04600    0.03811 =
         0.04683    0.00249    0.00726   -0.00321
AFIX  43
H42A  2    0.985628    0.948671    0.683272    11.00000   -1.20000
AFIX   0
C43   1    0.875808    0.869922    0.748256    11.00000    0.07276    0.04462 =
         0.03636   -0.01113    0.01563    0.00441
AFIX  43
H43A  2    0.899322    0.941367    0.817594    11.00000   -1.20000
AFIX   0
C44   1    0.790760    0.760849    0.726553    11.00000    0.06009    0.05132 =
         0.03042    0.00593    0.02031    0.01501
AFIX  43
H44A  2    0.755969    0.758914    0.781034    11.00000   -1.20000
AFIX   0
C45   1    0.755386    0.652428    0.623931    11.00000    0.03716    0.03641 =
         0.02671    0.00930    0.01241    0.01395

HKLF 4


REM  P_a.res in P-1
REM wR2 = 0.164645, GooF = S = 1.07109, Restrained GooF = 1.07109 for all data
REM R1 = 0.058551 for 4620 Fo > 4sig(Fo) and 0.069387 for all 5531 data
REM 433 parameters refined using 0 restraints

END

WGHT      0.0720      0.6956

REM Highest difference peak  0.265,  deepest hole -0.268,  1-sigma level  0.059
Q1    1   0.7012 -0.0406  0.0367  11.00000  0.05    0.26
Q2    1   0.7970  0.4950  0.4214  11.00000  0.05    0.25
Q3    1   0.7389  0.3643 -0.0696  11.00000  0.05    0.24
Q4    1   0.7208  0.2654  0.2830  11.00000  0.05    0.24
Q5    1   0.8766  0.3548  0.3054  11.00000  0.05    0.22
Q6    1   0.7986  0.4610  0.2360  11.00000  0.05    0.21
Q7    1   0.7631  0.5738  0.1160  11.00000  0.05    0.20
Q8    1   0.7203  0.6008  0.6124  11.00000  0.05    0.20
Q9    1   0.7199  0.4815  0.4229  11.00000  0.05    0.20
Q10   1   0.5062  1.0425  0.4178  11.00000  0.05    0.19
Q11   1   0.5100  0.4390  0.6109  11.00000  0.05    0.19
Q12   1   0.8230  0.2425  0.1317  11.00000  0.05    0.19
Q13   1   0.7157 -0.1345  0.1460  11.00000  0.05    0.18
Q14   1   0.7426 -0.1235  0.0734  11.00000  0.05    0.18
Q15   1   0.8548  0.5250  0.0351  11.00000  0.05    0.18
Q16   1   0.7265  0.3606  0.3349  11.00000  0.05    0.18
Q17   1   0.7155  0.4820  0.6006  11.00000  0.05    0.18
Q18   1   0.7919  0.3443  0.3296  11.00000  0.05    0.18
Q19   1   0.9387  0.5380  0.4441  11.00000  0.05    0.18
Q20   1   0.7419  0.3940  0.4441  11.00000  0.05    0.18
;
_shelx_res_checksum    5011

_shelx_hkl_file
;
   0   1   0    0.24    0.24
   0  -1   0   -0.43    0.24
   0   2   0  105.61    2.56
   0   2   0  111.59    2.01
   0   2   0   97.19    2.26
   0   2   0  113.79    2.44
   0  -2   0  101.59    1.77
   0  -2   0  104.82    2.50
   0  -2   0  114.03    2.07
   0  -2   0  109.76    2.56
   0  -2   0  111.47    2.01
   0  -2   0   64.00    1.83
   0  -2   0  111.96    1.22
   0  -2   0  111.96    2.44
   0   3   0   21.60    1.59
   0   3   0   16.72    1.22
   0   3   0   15.74    1.34
   0   3   0   14.89    1.40
   0  -3   0   15.44    1.04
   0  -3   0   17.21    1.46
   0  -3   0   14.64    1.22
   0  -3   0   18.00    1.53
   0  -3   0   16.90    1.28
   0  -3   0   16.05    1.40
   0  -3   0   16.96    1.40
   0  -3   0   19.10    0.67
   0  -3   0   19.65    1.40
   0   4   0   88.90    3.42
   0   4   0   99.82    2.68
   0   4   0   79.56    2.87
   0   4   0   92.25    3.05
   0  -4   0   94.51    2.44
   0  -4   0   96.34    3.48
   0  -4   0  101.83    2.81
   0  -4   0   93.35    3.36
   0  -4   0   94.08    2.81
   0  -4   0   87.98    3.05
   0  -4   0   93.72    3.17
   0  -4   0   92.37    3.17
   0  -4   0  104.45    1.53
   0  -4   0  102.93    3.36
   0   5   0  206.22    6.04
   0   5   0  207.44    4.27
   0   5   0  159.37    4.64
   0   5   0  193.90    5.00
   0  -5   0  206.10    3.90
   0  -5   0  187.06    5.74
   0  -5   0  206.95    4.33
   0  -5   0  201.95    5.43
   0  -5   0  224.89    4.51
   0  -5   0  192.98    4.82
   0  -5   0  182.37    4.88
   0  -5   0  212.63    5.06
   0  -5   0  232.46    2.32
   0  -5   0  216.35    5.55
   0   6   0   28.98    3.54
   0   6   0   36.24    2.75
   0   6   0   33.92    3.36
   0   6   0   28.55    2.68
   0  -6   0   33.68    2.07
   0  -6   0   23.79    2.99
   0  -6   0   38.01    2.75
   0  -6   0   32.46    3.66
   0  -6   0   34.47    2.56
   0  -6   0   29.90    2.62
   0  -6   0   28.25    2.68
   0  -6   0   35.20    2.87
   0  -6   0   30.57    3.78
   0   7   0  149.91    6.22
   0   7   0  185.36    5.55
   0   7   0  122.70    5.61
   0   7   0  106.47    5.19
   0  -7   0  165.22    4.15
   0  -7   0  158.21    6.41
   0  -7   0  145.76    4.39
   0  -7   0  179.44    5.06
   0  -7   0    7.75    2.68
   0  -7   0  156.50    5.61
   0  -7   0  174.86    6.35
   0   8   0    8.18    2.93
   0   8   0    3.60    2.99
   0   8   0    9.52    2.93
   0  -8   0    7.44    1.83
   0  -8   0   11.65    2.99
   0  -8   0    7.38    2.32
   0  -8   0    6.41    2.44
   0  -8   0    9.95    2.93
   0   9   0    5.74    3.42
   0   9   0   15.01    3.05
   0   9   0    6.22    2.93
   0  -9   0    3.36    2.38
   0  -9   0   11.17    3.11
   0  -9   0   12.14    2.87
   0  -9   0    5.06    3.97
   0  -9   0   -0.31    2.68
   0  10   0   10.74    3.78
   0  10   0    3.48    3.66
   0 -10   0    3.72    2.62
   0 -10   0   13.36    3.54
   0 -10   0    1.71    3.90
   0 -10   0    8.85    3.72
   0 -10   0    5.13    3.42
   0  11   0   -0.92    4.58
   0  11   0    2.26    4.09
   0 -11   0   -0.61    3.66
   0 -11   0    2.81    3.97
   0  12   0   -1.16    5.74
   0  12   0   -0.18    4.76
   0 -12   0    3.72    4.88
   0 -12   0    3.23    5.19
   0  13   0   13.36    7.50
   0  13   0   13.18    5.98
   0 -13   0   -4.82    5.31
   0 -13   0   13.61    7.02
   0 -13  -1   16.35    6.83
   0 -13  -1    5.67    6.77
   0 -13  -1    3.48    6.71
   0  13   1  -15.99    7.63
   0  13   1   20.62    6.53
   0 -12  -1   29.65    5.98
   0 -12  -1   29.47    5.98
   0  12   1   22.70    6.83
   0  12   1   20.87    5.55
   0 -11  -1    3.05    4.64
   0 -11  -1   10.01    4.58
   0  11   1    8.18    5.86
   0  11   1   -2.81    4.39
   0 -10  -1  121.66    6.53
   0 -10  -1  107.44    7.14
   0 -10  -1   89.99    5.43
   0 -10  -1  146.92    7.93
   0  10   1  121.96    8.30
   0  10   1   94.45    6.96
   0  -9  -1    7.38    2.62
   0  -9  -1   10.74    3.23
   0  -9  -1    1.40    2.75
   0  -9  -1    7.02    2.99
   0   9   1   12.81    3.97
   0  -8  -1  564.12    8.66
   0  -8  -1  526.17   12.26
   0  -8  -1  498.29    7.81
   0  -8  -1  659.55   12.93
   0   8   1  523.61   12.51
   0   8   1  426.23   10.43
   0  -7  -1   89.14    3.78
   0  -7  -1   86.27    5.13
   0  -7  -1   63.33    3.11
   0  -7  -1  107.20    5.55
   0   7   1   81.51    5.55
   0   7   1   87.74    3.78
   0   7   1   73.52    4.64
   0  -6  -1  619.34    8.05
   0  -6  -1  566.08   10.86
   0  -6  -1  515.25    6.83
   0  -6  -1  494.81    9.09
   0  -6  -1  561.19    9.88
   0  -6  -1  666.69   11.23
   0   6   1  553.57   10.98
   0   6   1  524.22    7.20
   0   6   1  460.77    9.46
   0   6   1  488.41    9.15
   0  -5  -1 1284.56   10.98
   0  -5  -1 1180.41   14.22
   0  -5  -1 1226.17    9.95
   0  -5  -1 1094.08   13.12
   0  -5  -1 1435.02   10.98
   0  -5  -1 1175.35   13.06
   0  -5  -1 1342.46   14.34
   0   5   1 1141.67   14.03
   0   5   1 1135.63    9.64
   0   5   1  998.47   12.26
   0   5   1 1086.45   12.39
   0  -4  -1   83.89    2.68
   0  -4  -1   83.28    3.60
   0  -4  -1   77.24    2.26
   0  -4  -1   72.67    3.17
   0  -4  -1   96.34    2.75
   0  -4  -1   86.45    3.42
   0  -4  -1   99.08    3.66
   0   4   1   64.00    2.32
   0   4   1   82.37    3.66
   0   4   1   76.27    2.50
   0   4   1   69.07    3.11
   0   4   1   74.50    3.11
   0  -3  -1   99.94    2.62
   0  -3  -1   95.24    3.23
   0  -3  -1   96.58    2.07
   0  -3  -1   96.09    3.17
   0  -3  -1  117.21    2.56
   0  -3  -1  103.97    3.23
   0  -3  -1  111.23    3.29
   0   3   1   79.56    2.32
   0   3   1   91.15    3.11
   0   3   1  108.24    3.48
   0   3   1   89.44    2.99
   0   3   1   98.29    3.05
   0  -2  -1 1314.64    8.11
   0  -2  -1 1240.81    9.64
   0  -2  -1 1187.98    5.37
   0  -2  -1 1125.93    8.85
   0  -2  -1 1489.14    7.44
   0  -2  -1 1218.36    9.33
   0  -2  -1 1423.18    9.82
   0   2   1 1113.85    7.50
   0   2   1 1148.44    9.21
   0   2   1 1166.50    9.09
   0   2   1 1289.75    6.89
   0   2   1 1111.28    8.79
   0   2   1 1301.64    9.33
   0  -1  -1  372.12    3.78
   0  -1  -1  359.73    4.15
   0  -1  -1  160.10    2.62
   0  -1  -1  498.90    3.54
   0  -1  -1  279.50    3.66
   0  -1  -1  337.22    2.26
   0  -1  -1  498.66    4.70
   0   1   1  356.07    3.72
   0   1   1  298.90    3.78
   0   1   1  339.66    3.84
   0   1   1  318.73    2.81
   0   1   1  342.22    2.62
   0   1  -1   -0.31    0.31
   0   1  -1   -0.43    0.43
   0  -1   1   -0.31    0.31
   0  -1   1    0.37    0.24
   0   2  -1 2942.82   11.78
   0   2  -1 2853.38   11.96
   0   2  -1 2458.87   10.19
   0   2  -1 2308.84    9.21
   0   2  -1 2596.88   11.53
   0   2  -1 2691.57    9.46
   0  -2   1 2505.73   10.86
   0  -2   1 2803.53   11.78
   0  -2   1 2749.66   10.80
   0  -2   1 2341.85    9.27
   0   3  -1 1255.40    9.09
   0   3  -1 1233.43    9.95
   0   3  -1 1269.37    8.85
   0   3  -1  960.77    7.57
   0   3  -1 1120.44    9.27
   0   3  -1 1167.84    6.83
   0  -3   1 1240.45    8.97
   0  -3   1 1287.73   10.07
   0  -3   1 1194.02    8.36
   0  -3   1 1009.09    7.69
   0  -3   1 1129.59    9.21
   0  -3   1 1268.94    7.14
   0  -3   1 1101.16    8.85
   0   4  -1  238.19    5.19
   0   4  -1  257.96    4.58
   0   4  -1  186.09    3.97
   0  -4   1  256.44    4.64
   0  -4   1  265.89    5.37
   0  -4   1  247.04    4.39
   0  -4   1  217.75    4.27
   0  -4   1  230.14    4.82
   0  -4   1  263.21    3.48
   0  -4   1  247.96    4.88
   0   5  -1   29.35    2.99
   0   5  -1   27.33    2.32
   0   5  -1   29.35    2.01
   0   5  -1   26.11    2.01
   0  -5   1   25.81    1.53
   0  -5   1   22.64    2.44
   0  -5   1   27.58    2.07
   0  -5   1   22.64    2.32
   0  -5   1   27.21    2.01
   0  -5   1   27.94    2.01
   0  -5   1   30.87    2.26
   0  -5   1   28.68    1.40
   0  -5   1   29.53    2.32
   0   6  -1  152.10    5.92
   0   6  -1  164.31    4.70
   0   6  -1  129.77    4.51
   0   6  -1  137.58    4.45
   0  -6   1  143.87    3.23
   0  -6   1  144.97    5.55
   0  -6   1  161.01    4.64
   0  -6   1  151.19    5.19
   0  -6   1  155.77    4.33
   0  -6   1  136.18    4.21
   0  -6   1  133.92    4.51
   0  -6   1  150.70    4.33
   0  -6   1  177.91    3.11
   0  -6   1  153.69    5.37
   0   7  -1   63.88    4.76
   0   7  -1   44.60    3.23
   0   7  -1   44.54    4.51
   0  -7   1   51.68    2.38
   0  -7   1   60.22    4.27
   0  -7   1   53.69    3.17
   0  -7   1   58.02    3.72
   0  -7   1   47.28    3.23
   0  -7   1   54.00    3.97
   0  -7   1   51.01    3.17
   0  -7   1   58.69    2.07
   0  -7   1   51.98    4.09
   0   8  -1  437.28   10.68
   0   8  -1  443.44    8.18
   0   8  -1  334.11    8.36
   0  -8   1  442.59    6.47
   0  -8   1  442.34   10.37
   0  -8   1  387.43    7.75
   0  -8   1  467.11    9.09
   0  -8   1  333.19    8.54
   0  -8   1  434.11    8.97
   0  -8   1  476.69    4.82
   0  -8   1  464.92   10.19
   0   9  -1   66.56    5.55
   0   9  -1   41.18    4.33
   0  -9   1   59.30    3.23
   0  -9   1   55.70    5.19
   0  -9   1   60.34    4.39
   0  -9   1   73.40    6.10
   0  -9   1   61.38    1.59
   0  -9   1   56.80    1.65
   0  -9   1   57.47    5.00
   0  10  -1    6.83    4.21
   0  10  -1    1.59    2.93
   0 -10   1    1.83    2.38
   0 -10   1    6.47    3.36
   0 -10   1    9.70    3.42
   0 -10   1    2.68    2.93
   0  11  -1    4.51    4.76
   0  11  -1    2.38    3.72
   0 -11   1   12.81    3.78
   0 -11   1    2.99    3.60
   0 -11   1   10.25    3.60
   0  12  -1    3.48    5.92
   0  12  -1    5.25    4.15
   0 -12   1    3.05    2.93
   0 -12   1   10.56    4.58
   0 -12   1   14.83    4.21
   0 -12   1   22.21    4.58
   0  13  -1    8.85    6.41
   0  13  -1   -1.22    5.13
   0 -13   1    8.97    5.06
   0 -13   1   -4.76    5.86
   0  14  -1   73.70   10.56
   0  14  -1   23.61    7.02
   0 -14   1   33.50    7.14
   0 -14   1   40.33    7.75
   0 -14   1   53.75    8.11
   0 -13  -2   21.72    7.20
   0 -13  -2   44.91    8.18
   0 -13  -2   38.93    8.11
   0  13   2    6.83    8.24
   0  13   2   18.30    6.89
   0 -12  -2    8.66    5.92
   0 -12  -2   21.11    6.89
   0  12   2   26.05    7.81
   0  12   2   13.54    5.74
   0 -11  -2   10.13    5.31
   0 -11  -2   18.00    5.13
   0  11   2   15.92    6.47
   0  11   2   18.30    5.31
   0 -10  -2    8.54    4.45
   0 -10  -2    4.76    4.15
   0  10   2    4.64    5.06
   0  10   2   -1.04    3.97
   0  -9  -2  595.61   10.31
   0  -9  -2  651.68   15.19
   0  -9  -2  521.66    7.87
   0  -9  -2  783.89   15.56
   0   9   2  571.69   14.15
   0   9   2  429.04   11.84
   0  -8  -2   14.46    2.68
   0  -8  -2    1.89    2.62
   0  -8  -2    7.44    2.14
   0  -8  -2   19.59    3.84
   0   8   2   11.47    3.48
   0   8   2   16.47    3.48
   0  -7  -2  768.45   10.37
   0  -7  -2  756.19   14.09
   0  -7  -2  657.29    7.69
   0  -7  -2  927.70   14.83
   0   7   2  691.15   13.42
   0   7   2  572.97   11.71
   0  -6  -2   48.87    3.11
   0  -6  -2   48.26    4.03
   0  -6  -2   46.19    2.38
   0  -6  -2   56.68    4.39
   0   6   2   55.34    4.33
   0   6   2   40.63    3.66
   0  -5  -2   83.22    3.29
   0  -5  -2   78.10    4.64
   0  -5  -2   74.68    2.38
   0  -5  -2   73.34    3.97
   0  -5  -2   75.23    4.03
   0  -5  -2  104.33    5.25
   0   5   2   66.14    3.05
   0   5   2   76.88    4.94
   0   5   2   80.90    4.76
   0   5   2   76.45    3.78
   0  -4  -2  359.79    6.04
   0  -4  -2  356.56    7.69
   0  -4  -2  308.42    3.78
   0  -4  -2  285.54    6.28
   0  -4  -2  452.47    5.80
   0  -4  -2  316.96    6.71
   0  -4  -2  413.85    7.87
   0   4   2  265.47    5.25
   0   4   2  284.56    6.47
   0   4   2  310.98    7.20
   0   4   2  257.66    6.47
   0   4   2  305.80    6.35
   0  -3  -2  830.50    8.54
   0  -3  -2  795.91   10.01
   0  -3  -2  717.26    4.58
   0  -3  -2  708.54    8.85
   0  -3  -2  765.46    9.52
   0  -3  -2  966.38   10.49
   0   3   2  686.45    7.81
   0   3   2  719.10    9.33
   0   3   2  745.39    9.27
   0   3   2  807.99    6.96
   0   3   2  649.24    8.79
   0   3   2  754.60    3.72
   0   3   2  773.58    9.21
   0  -2  -2    9.76    1.28
   0  -2  -2   16.35    1.65
   0  -2  -2    8.60    1.40
   0  -2  -2   10.01    1.10
   0  -2  -2    9.58    1.46
   0  -2  -2    7.20    0.79
   0  -2  -2   12.57    1.40
   0   2   2    8.97    1.22
   0   2   2    7.32    1.10
   0   2   2    6.59    0.98
   0   2   2    8.42    1.04
   0   2   2    7.69    0.67
   0   2   2    7.50    1.10
   0  -1  -2 6167.95   20.81
   0   0  -2   29.23    1.53
   0   0  -2   37.40    1.46
   0   0  -2   20.20    0.85
   0   0  -2   18.79    1.16
   0   0  -2   25.08    1.22
   0   0  -2   38.87    1.59
   0   0   2   24.77    1.40
   0   0   2   37.28    1.46
   0   0   2   24.16    0.92
   0   0   2   20.62    1.22
   0   0   2   24.53    1.16
   0   0   2   36.91    1.53
   0   1  -2    2.01    0.55
   0   1  -2    7.38    0.79
   0   1  -2    4.03    0.79
   0   1  -2    6.10    0.73
   0   1  -2    1.95    0.67
   0  -1   2    5.49    0.92
   0  -1   2    3.36    0.61
   0  -1   2    4.70    0.43
   0  -1   2    5.25    0.73
   0  -1   2    4.15    0.79
   0   2  -2  611.47    5.06
   0   2  -2  548.56    5.74
   0   2  -2  599.75    5.25
   0   2  -2  529.22    5.67
   0   2  -2  586.45    5.67
   0  -2   2  641.37    5.19
   0  -2   2  712.20    5.61
   0  -2   2  574.31    5.86
   0  -2   2  660.40    5.49
   0  -2   2  569.07    4.88
   0  -2   2  652.16    3.84
   0  -2   2  553.32    5.74
   0  -2   2  582.73    5.67
   0   3  -2  971.26    6.41
   0   3  -2 1084.07    9.21
   0   3  -2 1105.85    8.97
   0   3  -2  959.30    7.26
   0   3  -2  937.76    8.72
   0   3  -2 1089.08    8.18
   0  -3   2 1106.77    6.89
   0  -3   2 1057.65    9.03
   0  -3   2 1189.44    9.21
   0  -3   2 1057.11    8.72
   0  -3   2  881.82    6.96
   0  -3   2 1064.85    9.21
   0  -3   2 1121.29    8.30
   0   4  -2   13.12    1.53
   0   4  -2   15.50    1.65
   0   4  -2   10.43    1.22
   0   4  -2   12.93    1.65
   0   4  -2   12.02    1.34
   0  -4   2   12.93    0.98
   0  -4   2   11.65    1.53
   0  -4   2   15.68    1.83
   0  -4   2   15.86    1.77
   0  -4   2   11.90    1.28
   0  -4   2   12.39    1.53
   0  -4   2    9.64    1.16
   0   5  -2  160.71    4.82
   0   5  -2  170.23    4.33
   0   5  -2  130.87    3.60
   0   5  -2  148.38    4.64
   0  -5   2  153.75    2.99
   0  -5   2  168.39    4.39
   0  -5   2  181.82    4.94
   0  -5   2  170.53    4.39
   0  -5   2  145.09    3.72
   0  -5   2  148.87    4.33
   0  -5   2  176.39    3.66
   0  -5   2  153.69    4.45
   0   6  -2  298.17    7.57
   0   6  -2  307.20    6.16
   0   6  -2  233.31    5.43
   0   6  -2  203.97    6.22
   0  -6   2  259.61    4.15
   0  -6   2  305.37    6.59
   0  -6   2  311.10    7.02
   0  -6   2  297.86    6.22
   0  -6   2  245.94    5.37
   0  -6   2  264.37    6.41
   0  -6   2  330.51    5.13
   0  -6   2  276.63    6.65
   0   7  -2   16.11    2.93
   0   7  -2   15.62    2.56
   0  -7   2   18.00    1.71
   0  -7   2   15.56    2.87
   0  -7   2   22.21    2.75
   0  -7   2   19.22    2.75
   0  -7   2   13.73    1.89
   0  -7   2   14.46    2.62
   0  -7   2   18.36    2.14
   0  -7   2   20.99    1.89
   0  -7   2   17.69    2.81
   0   8  -2   56.38    4.70
   0   8  -2   48.57    4.33
   0  -8   2   68.27    2.68
   0  -8   2   58.27    4.33
   0  -8   2   60.28    4.03
   0  -8   2   62.11    5.49
   0  -8   2   61.87    3.78
   0  -8   2   71.26    3.72
   0  -8   2   78.16    2.81
   0  -8   2   66.75    4.58
   0   9  -2  493.35   11.84
   0   9  -2  408.05    9.40
   0  -9   2  437.16    6.53
   0  -9   2  506.10    6.83
   0  -9   2  510.19   11.65
   0  -9   2  537.34   10.80
   0  -9   2  510.55   10.01
   0  -9   2  570.90    6.77
   0  -9   2  518.79   11.29
   0  10  -2  557.66   13.67
   0  10  -2  421.90   10.19
   0 -10   2  466.56    6.96
   0 -10   2  573.95    7.63
   0 -10   2  555.89   13.00
   0 -10   2  600.43   11.53
   0 -10   2  601.95    6.59
   0 -10   2  583.59   12.87
   0  11  -2   57.72    7.14
   0  11  -2   35.14    4.51
   0 -11   2   35.69    2.93
   0 -11   2   45.58    4.15
   0 -11   2   53.63    6.28
   0 -11   2   54.36    5.86
   0 -11   2   45.52    2.01
   0 -11   2   34.11    2.26
   0 -11   2   53.94    6.16
   0  12  -2   41.61    7.08
   0  12  -2   31.67    4.94
   0 -12   2   45.03    3.29
   0 -12   2   62.29    7.14
   0 -12   2   73.52    6.71
   0 -12   2   55.22    6.59
   0  13  -2    4.70    6.22
   0  13  -2   16.41    5.13
   0 -13   2    3.72    4.76
   0 -13   2   11.59    5.13
   0 -13   2    5.98    5.00
   0  14  -2  101.95   11.23
   0  14  -2   69.37    7.81
   0 -14   2   90.48   10.19
   0 -14   2   93.41   10.80
   0 -12  -3   15.44    6.59
   0 -12  -3    5.13    6.22
   0 -12  -3   13.06    6.10
   0  12   3    8.24    8.24
   0  12   3    1.46    6.35
   0 -11  -3    6.89    5.49
   0 -11  -3   -5.06    5.43
   0  11   3   -5.19    6.41
   0  11   3    1.77    5.49
   0 -10  -3    1.71    4.45
   0 -10  -3    6.71    4.27
   0  10   3   -8.11    5.00
   0  10   3   -2.14    4.64
   0  -9  -3  336.85   11.84
   0  -9  -3  431.97   12.39
   0   9   3  344.66   11.96
   0   9   3  217.02    9.21
   0  -8  -3   -4.39    3.72
   0  -8  -3    3.11    3.05
   0  -8  -3   -0.73    1.95
   0  -8  -3   -3.36    3.17
   0   8   3   -0.55    3.60
   0   8   3   -1.22    2.99
   0  -7  -3   56.44    4.58
   0  -7  -3   60.77    5.49
   0  -7  -3   52.71    2.56
   0  -7  -3   92.25    5.98
   0   7   3   61.81    5.61
   0   7   3   44.17    4.82
   0  -6  -3   11.65    2.26
   0  -6  -3    8.79    2.68
   0  -6  -3    6.16    1.34
   0  -6  -3    8.48    2.62
   0   6   3    8.66    2.99
   0   6   3    4.27    2.81
   0   6   3    8.72    2.38
   0  -5  -3  133.19    4.45
   0  -5  -3  145.15    6.10
   0  -5  -3  112.20    2.32
   0  -5  -3   49.79    3.84
   0  -5  -3  182.43    6.41
   0   5   3  107.69    4.39
   0   5   3  128.25    5.67
   0   5   3  108.54    5.25
   0   5   3  117.57    5.13
   0  -4  -3    3.36    1.40
   0  -4  -3    4.76    2.32
   0  -4  -3    5.25    1.83
   0  -4  -3    2.07    1.71
   0  -4  -3    9.95    2.56
   0   4   3    3.66    1.53
   0   4   3    5.00    1.71
   0   4   3    3.78    2.26
   0   4   3    2.26    2.44
   0   4   3    4.58    0.55
   0   4   3    4.94    1.40
   0  -3  -3    9.40    1.53
   0  -3  -3   14.09    2.32
   0  -3  -3    8.18    1.53
   0  -3  -3    8.05    1.59
   0  -3  -3   11.47    1.04
   0  -3  -3   14.52    2.20
   0   3   3    8.54    1.46
   0   3   3    8.48    1.46
   0   3   3    9.27    1.71
   0   3   3   12.08    1.40
   0   3   3    7.99    0.92
   0   3   3   14.89    1.95
   0  -2  -3    2.01    0.98
   0  -2  -3    1.53    0.92
   0  -2  -3    1.16    1.04
   0  -2  -3    3.97    0.85
   0  -2  -3   -0.06    1.04
   0  -2  -3    1.04    0.67
   0  -2  -3   -0.61    1.04
   0   2   3   -0.55    1.04
   0   2   3    0.98    0.98
   0   2   3    3.66    1.16
   0   2   3    0.73    0.79
   0   2   3    1.83    0.67
   0   2   3    2.50    1.10
   0  -1  -3   22.82    1.71
   0  -1  -3   27.52    1.89
   0  -1  -3   17.27    0.79
   0  -1  -3   21.90    1.53
   0  -1  -3   18.55    1.71
   0  -1  -3   16.23    1.28
   0  -1  -3   41.37    2.26
   0   1   3   22.88    1.89
   0   1   3   23.37    1.65
   0   1   3   31.36    0.98
   0   1   3   33.01    1.71
   0   1   3   18.18    1.71
   0   1   3   19.71    1.28
   0   1   3   30.99    1.89
   0   0  -3 2024.52   12.63
   0   0  -3 2597.19   13.61
   0   0  -3 1599.57    8.05
   0   0  -3 1881.20   11.59
   0   0  -3 1632.70   10.13
   0   0  -3 2814.39   15.01
   0   0   3 1932.82   12.45
   0   0   3 2440.75   13.12
   0   0   3 1577.79    7.81
   0   0   3 1691.76   11.04
   0   0   3 1673.39   10.31
   0   0   3 2979.86   15.31
   0   1  -3 1830.26   11.35
   0   1  -3 2402.13   11.65
   0   1  -3 1424.65    8.91
   0   1  -3 1439.29    6.53
   0   1  -3 1943.31   11.35
   0   1  -3 1650.33    9.03
   0   1  -3 1500.42   10.19
   0   1  -3 2109.45   12.39
   0  -1   3 1753.93   11.23
   0  -1   3 2560.27   11.96
   0  -1   3 1474.19    9.03
   0  -1   3 2378.46   12.45
   0  -1   3 1613.66    8.97
   0  -1   3 1543.62   10.37
   0  -1   3 2397.43   13.06
   0   2  -3 3332.94   14.64
   0   2  -3 4045.08   14.95
   0   2  -3 2862.65   14.46
   0   2  -3 2914.15   14.77
   0   2  -3 2926.17   14.83
   0  -2   3 3520.25   15.19
   0  -2   3 2860.64   14.34
   0  -2   3 3491.08   15.99
   0  -2   3 2973.82   15.07
   0   3  -3 1276.81    8.91
   0   3  -3 1185.23   10.37
   0   3  -3 1282.30    9.33
   0   3  -3 1179.62   10.37
   0   3  -3 1241.97   10.07
   0  -3   3 1426.78    9.46
   0  -3   3 1617.14   10.37
   0  -3   3 1273.21   10.68
   0  -3   3 1452.59    9.88
   0  -3   3 1240.75    8.79
   0  -3   3 1482.30    7.02
   0  -3   3 1296.40   10.74
   0  -3   3 1205.37   10.01
   0   4  -3 1055.89    8.11
   0   4  -3 1193.71   11.41
   0   4  -3 1169.19   10.56
   0   4  -3 1184.50    9.40
   0   4  -3 1050.64   10.80
   0   4  -3 1179.62   10.19
   0  -4   3 1260.77    8.91
   0  -4   3 1206.46   11.41
   0  -4   3 1298.41   10.98
   0  -4   3 1105.92   10.62
   0  -4   3  952.83    8.42
   0  -4   3 1117.02   10.98
   0  -4   3  914.52    6.04
   0  -4   3 1233.49   10.49
   0   5  -3  213.85    5.43
   0   5  -3  207.08    5.19
   0   5  -3  179.38    4.15
   0   5  -3  186.27    5.25
   0   5  -3  208.30    4.45
   0  -5   3  217.14    3.84
   0  -5   3  203.42    5.19
   0  -5   3  226.11    5.25
   0  -5   3  208.11    5.19
   0  -5   3  168.70    3.97
   0  -5   3  193.78    5.06
   0  -5   3  231.79    4.76
   0   6  -3  152.71    5.61
   0   6  -3  143.14    4.15
   0   6  -3  170.59    5.80
   0  -6   3  182.49    3.66
   0  -6   3  172.97    5.25
   0  -6   3  175.66    5.13
   0  -6   3  169.98    5.31
   0  -6   3  149.97    4.09
   0  -6   3  156.56    5.06
   0  -6   3  192.37    4.58
   0  -6   3  150.27    5.06
   0   7  -3  130.32    5.67
   0   7  -3   94.33    4.03
   0   7  -3  118.85    5.43
   0  -7   3  129.65    3.23
   0  -7   3  126.24    4.76
   0  -7   3  133.80    5.61
   0  -7   3  135.69    6.04
   0  -7   3  103.97    3.84
   0  -7   3  118.85    5.31
   0  -7   3  150.52    4.21
   0  -7   3  111.90    5.19
   0   8  -3  324.83    8.91
   0   8  -3  239.66    7.20
   0  -8   3  300.67    5.06
   0  -8   3  273.52    7.50
   0  -8   3  339.35    8.91
   0  -8   3  269.19    6.47
   0  -8   3  323.55    6.41
   0  -8   3  336.73    6.28
   0  -8   3  307.69    8.24
   0   9  -3   79.74    5.86
   0   9  -3   60.71    4.39
   0  -9   3   66.32    2.87
   0  -9   3   54.79    2.75
   0  -9   3   72.42    4.94
   0  -9   3   71.99    5.61
   0  -9   3   51.25    4.51
   0  -9   3   79.44    4.15
   0  -9   3   81.02    3.78
   0  -9   3   63.70    5.25
   0  10  -3   15.01    4.39
   0  10  -3   17.57    3.17
   0 -10   3   17.39    1.95
   0 -10   3   21.96    2.14
   0 -10   3   14.40    3.29
   0 -10   3   18.91    3.66
   0 -10   3    6.71    3.72
   0 -10   3   26.11    4.33
   0  11  -3   47.65    6.04
   0  11  -3   33.50    4.03
   0 -11   3   28.49    2.81
   0 -11   3   33.01    3.17
   0 -11   3   25.14    4.21
   0 -11   3   35.27    4.70
   0 -11   3   43.87    3.23
   0 -11   3   28.98    4.45
   0  12  -3   21.48    5.98
   0  12  -3    4.03    3.72
   0 -12   3   10.98    2.07
   0 -12   3   19.28    4.09
   0 -12   3   13.85    4.09
   0 -12   3   18.43    2.14
   0 -12   3   13.91    4.33
   0  13  -3    0.12    5.25
   0  13  -3    4.82    4.39
   0 -13   3    8.36    4.70
   0 -13   3   -4.39    4.39
   0 -13   3   17.39    5.31
   0  14  -3   18.85    6.96
   0  14  -3    3.48    5.80
   0 -14   3   19.04    5.55
   0 -14   3   31.85    6.59
   0 -14   3   19.71    7.44
   0 -11  -4    6.22    5.86
   0 -11  -4   -6.47    6.10
   0 -11  -4   -7.57    5.37
   0  11   4    6.41    6.04
   0 -10  -4    6.35    4.94
   0 -10  -4    1.71    5.00
   0  10   4    6.89    5.86
   0  10   4   20.32    5.80
   0  -9  -4   51.01    6.83
   0  -9  -4   67.36    7.32
   0   9   4   63.94    7.38
   0   9   4   34.17    5.86
   0  -8  -4   17.14    4.15
   0  -8  -4   20.13    4.21
   0   8   4   19.65    4.64
   0   8   4   12.32    4.21
   0  -7  -4  277.24    9.76
   0  -7  -4  371.14   10.62
   0   7   4  195.18    7.02
   0   7   4  258.14    9.46
   0   7   4  198.41    8.24
   0  -6  -4  193.59    6.96
   0  -6  -4  198.05    7.81
   0  -6  -4  287.13    8.97
   0   6   4  155.52    6.28
   0   6   4  209.64    7.69
   0   6   4  154.18    7.02
   0  -5  -4  310.07    7.38
   0  -5  -4  342.77    9.27
   0  -5  -4  443.26   10.01
   0   5   4  250.03    7.44
   0   5   4  315.31    8.79
   0   5   4  259.55    8.05
   0  -4  -4   23.73    2.81
   0  -4  -4   19.28    2.93
   0  -4  -4    9.58    2.20
   0  -4  -4   24.34    2.20
   0  -4  -4   22.21    3.29
   0   4   4   15.13    3.36
   0   4   4   15.68    2.68
   0  -3  -4  157.17    4.76
   0  -3  -4  197.99    6.53
   0  -3  -4  125.44    4.27
   0  -3  -4  136.67    5.00
   0  -3  -4  134.41    3.11
   0  -3  -4  267.60    7.26
   0   3   4  145.64    5.00
   0   3   4  134.72    4.82
   0   3   4  171.99    5.43
   0   3   4  188.22    4.15
   0   3   4  159.85    3.11
   0   3   4  167.78    5.13
   0  -2  -4 6763.93   29.29
   0  -2  -4 5694.07   25.20
   0  -2  -4 6085.46   29.41
   0  -2  -4 5406.15   19.52
   0  -2  -4 9999.00   37.64
   0   2   4 6043.00   28.13
   0   2   4 6002.30   28.86
   0   2   4 8101.93   26.05
   0   2   4 6176.56   20.99
   0   2   4 7751.42   32.58
   0  -1  -4  297.80    5.86
   0  -1  -4  383.22    6.83
   0  -1  -4  238.93    2.93
   0  -1  -4  245.39    4.64
   0  -1  -4  267.85    5.61
   0  -1  -4  235.08    4.33
   0  -1  -4  446.37    7.50
   0   1   4  275.05    5.86
   0   1   4  296.58    5.86
   0   1   4  354.00    3.54
   0   1   4  350.03    5.37
   0   1   4  233.25    5.49
   0   1   4  256.31    4.51
   0   1   4  381.45    6.71
   0   0  -4 1201.34   11.29
   0   0  -4 1682.97   12.69
   0   0  -4  962.90    7.08
   0   0  -4 1123.30   10.31
   0   0  -4  979.13    9.09
   0   0  -4 1698.41   13.54
   0   0   4 1139.96   11.10
   0   0   4 1480.84   11.84
   0   0   4 1038.07    7.32
   0   0   4 1000.91    9.88
   0   0   4 1078.52    9.58
   0   0   4 1845.82   13.91
   0   1  -4  816.90    8.91
   0   1  -4 1091.94    9.33
   0   1  -4  637.22    6.65
   0   1  -4  641.30    5.55
   0   1  -4  917.08    9.03
   0   1  -4  860.46    7.93
   0   1  -4  696.09    7.93
   0   1  -4  995.73    9.95
   0  -1   4  815.43    9.03
   0  -1   4 1228.00    9.82
   0  -1   4  660.89    6.71
   0  -1   4  743.01    7.44
   0  -1   4  719.95    8.18
   0  -1   4 1189.38   10.74
   0   2  -4 2512.14   15.01
   0   2  -4 3148.01   15.13
   0   2  -4 2086.21   13.42
   0   2  -4 2360.09   14.83
   0   2  -4 2690.96   11.96
   0   2  -4 2117.81   14.28
   0  -2   4 2489.26   15.13
   0  -2   4 3524.46   15.86
   0  -2   4 2032.52   13.12
   0  -2   4 2915.00   16.29
   0  -2   4 2402.19   11.35
   0  -2   4 2171.26   14.64
   0  -2   4 2966.38   16.78
   0   3  -4  883.34    8.66
   0   3  -4 1026.42    8.85
   0   3  -4  740.63    8.85
   0   3  -4  891.21    7.81
   0   3  -4  763.57    8.97
   0   3  -4  995.24    6.10
   0   3  -4  780.84    8.91
   0  -3   4  957.72    9.15
   0  -3   4 1248.69    9.70
   0  -3   4  786.88    8.91
   0  -3   4 1184.13    4.94
   0  -3   4  938.25    9.82
   0  -3   4  814.95    9.27
   0   4  -4 1414.21   10.80
   0   4  -4 1428.98   13.30
   0   4  -4 1433.19   11.47
   0   4  -4 1306.10   12.69
   0   4  -4 1405.98   12.39
   0  -4   4 1661.37   11.78
   0  -4   4 1948.87   13.12
   0  -4   4 1387.00   12.81
   0  -4   4 1736.54   12.51
   0  -4   4 1313.72   10.43
   0  -4   4 1754.05    8.72
   0  -4   4 1434.47   13.06
   0  -4   4 1455.34   12.81
   0   5  -4  292.68    4.94
   0   5  -4  313.54    6.96
   0   5  -4  319.40    6.22
   0   5  -4  268.15    6.47
   0   5  -4  312.99    5.98
   0  -5   4  367.72    5.55
   0  -5   4  297.68    6.41
   0  -5   4  368.82    6.53
   0  -5   4  304.58    6.59
   0  -5   4  272.42    5.06
   0  -5   4  376.88    5.19
   0  -5   4  301.83    6.41
   0  -5   4  343.75    6.47
   0   6  -4   27.82    3.72
   0   6  -4   23.67    2.81
   0   6  -4   17.82    1.95
   0   6  -4   15.07    2.99
   0   6  -4   22.15    2.14
   0  -6   4   25.02    1.77
   0  -6   4   23.92    2.62
   0  -6   4   21.90    2.44
   0  -6   4   21.60    3.29
   0  -6   4   17.14    1.89
   0  -6   4   15.50    2.32
   0  -6   4   12.87    1.34
   0  -6   4   20.07    2.44
   0   7  -4    8.91    2.87
   0   7  -4    4.88    1.65
   0   7  -4    5.61    2.26
   0  -7   4    9.40    1.34
   0  -7   4    4.33    2.32
   0  -7   4    9.15    2.44
   0  -7   4    8.11    3.36
   0  -7   4    8.72    1.59
   0  -7   4    1.89    2.50
   0  -7   4   11.41    2.20
   0  -7   4    7.26    2.07
   0   8  -4  140.82    6.04
   0   8  -4  121.05    5.13
   0   8  -4  146.37    6.28
   0  -8   4  159.79    3.90
   0  -8   4  153.93    6.59
   0  -8   4  117.57    4.39
   0  -8   4  167.72    5.43
   0  -8   4  138.62    5.92
   0   9  -4   48.32    4.58
   0   9  -4   43.93    4.58
   0   9  -4   58.33    4.94
   0  -9   4   57.23    2.87
   0  -9   4   63.70    5.74
   0  -9   4   44.72    3.84
   0  -9   4   54.12    3.36
   0  -9   4   61.13    4.45
   0  -9   4   51.01    4.76
   0  10  -4    1.83    3.42
   0  10  -4    4.27    2.56
   0 -10   4    5.74    1.65
   0 -10   4    3.48    2.99
   0 -10   4    7.69    3.23
   0 -10   4    8.66    2.56
   0 -10   4    0.92    3.17
   0 -10   4    4.64    2.81
   0  11  -4  210.07    9.52
   0  11  -4  165.10    6.89
   0 -11   4  214.52    4.88
   0 -11   4  197.80    4.64
   0 -11   4  214.64    8.79
   0 -11   4  254.91    9.09
   0 -11   4  205.73    8.91
   0  12  -4    0.55    4.58
   0  12  -4   -2.50    3.36
   0 -12   4   -4.76    2.01
   0 -12   4    1.71    3.54
   0 -12   4    2.68    4.09
   0 -12   4    0.85    3.29
   0 -12   4   -2.75    3.42
   0  13  -4    0.43    5.92
   0  13  -4    6.59    4.09
   0 -13   4   -2.38    4.51
   0 -13   4   -0.37    4.76
   0 -13   4   -9.58    4.03
   0  14  -4   19.16    7.38
   0  14  -4    7.57    5.43
   0 -14   4   32.34    6.59
   0 -14   4   18.43    5.80
   0 -14   4   19.83    6.71
   0  15  -4   41.06    8.60
   0  15  -4   34.59    7.44
   0 -15   4   17.82    7.02
   0 -15   4   24.71    7.63
   0 -15   4   26.30    7.02
   0 -11  -5   41.49    8.11
   0 -11  -5   31.12    7.32
   0 -11  -5   29.41    7.38
   0  11   5   10.92    6.47
   0 -10  -5  179.62   12.20
   0 -10  -5  135.27   10.80
   0 -10  -5  210.37   11.59
   0  10   5   97.74    9.64
   0  -9  -5    4.03    5.13
   0  -9  -5   -2.44    4.88
   0   9   5   -5.43    5.00
   0  -8  -5    0.98    4.15
   0  -8  -5   -1.83    3.66
   0   8   5    0.12    3.90
   0  -7  -5   16.96    4.09
   0  -7  -5   16.29    3.60
   0   7   5    5.61    2.87
   0   7   5   10.80    3.78
   0  -6  -5  436.30   11.90
   0  -6  -5  580.05   13.12
   0   6   5  274.31    8.11
   0   6   5  266.99    9.09
   0  -5  -5    1.59    2.44
   0  -5  -5   -5.13    2.56
   0   5   5   -0.92    2.44
   0   5   5   -2.56    2.26
   0   5   5   -0.06    0.92
   0  -4  -5   31.67    3.60
   0  -4  -5   38.62    4.09
   0  -4  -5   18.18    3.48
   0  -4  -5   57.41    4.64
   0   4   5   30.51    3.60
   0   4   5   28.92    2.68
   0   4   5   26.24    4.27
   0   4   5   26.60    2.01
   0  -3  -5  120.44    5.06
   0  -3  -5  169.74    6.41
   0  -3  -5   96.03    4.09
   0  -3  -5  211.04    6.89
   0   3   5  108.72    5.49
   0   3   5    5.25    2.50
   0   3   5  144.11    4.09
   0   3   5  115.01    3.11
   0   3   5  106.83    4.82
   0  -2  -5  140.45    4.76
   0  -2  -5  190.91    6.41
   0  -2  -5  119.58    4.03
   0  -2  -5  116.66    4.64
   0  -2  -5  110.98    3.42
   0  -2  -5  233.37    7.08
   0   2   5  131.48    5.43
   0   2   5  119.77    4.45
   0   2   5  177.91    4.39
   0   2   5  131.30    3.54
   0   2   5  165.83    5.19
   0  -1  -5 1121.23   12.63
   0  -1  -5 1641.67   15.50
   0  -1  -5  934.59    6.59
   0  -1  -5 1054.91   10.31
   0  -1  -5 1088.22   12.45
   0  -1  -5  948.08    9.70
   0  -1  -5 1795.42   16.66
   0   1   5 1096.64   13.00
   0   1   5 1162.41   12.69
   0   1   5 1402.56    8.05
   0   1   5 1430.56   12.08
   0   1   5  938.62   12.08
   0   1   5 1054.60   10.37
   0   1   5 1649.11   15.50
   0   0  -5   39.54    2.56
   0   0  -5   57.35    3.05
   0   0  -5   32.76    1.65
   0   0  -5   33.92    2.32
   0   0  -5   33.62    2.14
   0   0  -5   58.15    3.29
   0   0   5   36.00    3.11
   0   0   5   49.18    2.62
   0   0   5   34.17    1.83
   0   0   5   29.29    2.38
   0   0   5   33.86    2.32
   0   0   5   58.82    2.99
   0   1  -5  169.68    4.64
   0   1  -5  254.00    5.25
   0   1  -5  129.29    3.29
   0   1  -5  132.58    2.99
   0   1  -5  205.92    4.88
   0   1  -5  169.74    4.09
   0   1  -5  135.14    3.90
   0   1  -5  215.01    5.37
   0  -1   5  170.04    4.82
   0  -1   5  248.57    5.00
   0  -1   5  140.33    3.42
   0  -1   5  152.47    3.97
   0  -1   5  144.66    4.27
   0  -1   5  258.69    5.67
   0   2  -5   49.73    2.62
   0   2  -5   57.60    2.50
   0   2  -5   38.99    2.20
   0   2  -5   40.82    1.34
   0   2  -5   40.88    2.44
   0   2  -5   48.26    2.14
   0   2  -5   46.13    2.56
   0   2  -5   43.01    2.68
   0  -2   5   64.00    3.05
   0  -2   5   67.54    2.56
   0  -2   5   35.94    2.07
   0  -2   5   53.08    2.56
   0  -2   5   54.00    2.20
   0  -2   5   61.20    3.05
   0  -2   5   55.40    2.68
   0   3  -5  512.87    7.50
   0   3  -5  662.84    7.81
   0   3  -5  428.00    7.20
   0   3  -5  561.74    6.35
   0   3  -5  629.35    3.48
   0   3  -5  464.25    7.69
   0   3  -5  603.84    5.92
   0   3  -5  428.55    7.26
   0  -3   5  539.41    7.87
   0  -3   5  765.89    8.30
   0  -3   5  421.66    6.96
   0  -3   5  426.36    2.87
   0  -3   5  585.97    8.36
   0  -3   5  531.12    5.55
   0  -3   5  463.39    7.75
   0  -3   5  592.01    8.42
   0   4  -5  964.18   10.07
   0   4  -5  862.54   10.98
   0   4  -5  954.18    9.27
   0   4  -5  802.80   10.62
   0   4  -5  885.05   10.68
   0  -4   5 1038.56   10.62
   0  -4   5 1398.41   11.59
   0  -4   5  851.55   10.56
   0  -4   5 1338.98    6.10
   0  -4   5 1027.82   11.65
   0  -4   5  932.64   11.29
   0   5  -5  205.55    4.58
   0   5  -5  208.79    6.22
   0   5  -5  208.72    5.06
   0   5  -5  200.79    6.16
   0   5  -5  194.02    5.19
   0  -5   5  239.66    5.13
   0  -5   5  279.44    5.61
   0  -5   5  187.25    5.37
   0  -5   5  255.95    5.37
   0  -5   5  201.71    6.28
   0  -5   5  185.72    4.45
   0  -5   5  274.86    3.90
   0  -5   5  201.77    5.49
   0  -5   5  214.58    5.98
   0   6  -5    5.00    1.28
   0   6  -5    7.50    2.87
   0   6  -5    7.63    2.20
   0   6  -5    4.03    2.07
   0   6  -5    6.83    1.77
   0  -6   5    3.97    1.40
   0  -6   5   10.68    1.59
   0  -6   5    6.41    2.01
   0  -6   5    7.87    1.71
   0  -6   5    5.31    2.38
   0  -6   5    7.87    1.46
   0  -6   5    7.69    1.22
   0  -6   5   11.47    2.20
   0  -6   5   10.37    2.56
   0   7  -5   17.82    3.17
   0   7  -5    9.64    2.93
   0   7  -5    4.27    2.38
   0  -7   5    9.88    1.59
   0  -7   5   12.75    2.50
   0  -7   5    3.84    2.75
   0  -7   5    5.92    1.65
   0  -7   5    8.42    1.46
   0  -7   5    6.77    1.28
   0  -7   5    3.84    2.81
   0   8  -5   18.24    3.48
   0   8  -5   16.84    2.62
   0   8  -5    7.26    2.62
   0  -8   5   18.18    1.95
   0  -8   5   15.44    3.54
   0  -8   5   10.25    1.95
   0  -8   5   15.68    1.89
   0  -8   5   14.15    1.59
   0  -8   5   13.30    3.36
   0   9  -5   -0.73    2.44
   0   9  -5   -0.79    2.68
   0   9  -5   -3.11    2.75
   0  -9   5   -2.07    1.46
   0  -9   5   -1.22    2.87
   0  -9   5   -2.14    2.32
   0  -9   5   -0.24    2.20
   0  -9   5    0.18    1.53
   0  -9   5   -0.37    1.77
   0  -9   5    2.62    3.11
   0  -9   5    2.68    2.44
   0  10  -5  139.11    6.96
   0  10  -5  142.89    6.35
   0  10  -5  152.23    7.57
   0 -10   5  162.11    4.51
   0 -10   5  159.12    7.81
   0 -10   5  103.72    4.58
   0 -10   5  166.14    5.00
   0 -10   5  179.99    7.08
   0 -10   5  138.93    7.20
   0  11  -5   42.34    5.92
   0  11  -5   23.31    3.97
   0 -11   5   35.20    3.05
   0 -11   5   33.56    4.64
   0 -11   5   30.69    4.64
   0 -11   5   17.21    3.84
   0 -11   5   35.08    4.09
   0 -11   5   40.88    4.64
   0 -11   5   18.49    3.97
   0  12  -5   66.87    7.81
   0  12  -5   52.04    5.74
   0 -12   5   72.36    3.72
   0 -12   5   72.30    6.65
   0 -12   5   82.18    7.69
   0 -12   5   79.93    5.92
   0 -12   5   67.42    7.02
   0  13  -5   35.14    7.02
   0  13  -5   32.34    5.13
   0 -13   5   31.24    5.13
   0 -13   5   35.75    5.61
   0 -13   5   18.30    4.39
   0 -13   5   35.02    5.31
   0 -13   5   32.82    5.00
   0  14  -5    2.14    6.41
   0  14  -5   -1.71    4.94
   0 -14   5    2.44    5.43
   0 -14   5   -3.60    5.55
   0 -14   5   -1.46    4.45
   0 -14   5  -11.04    5.31
   0  15  -5   30.08    8.18
   0  15  -5   33.74    6.77
   0 -15   5   25.81    6.89
   0 -15   5   30.93    7.63
   0 -15   5   17.88    7.20
   0 -15   5   38.19    8.05
   0 -10  -6   79.74    8.79
   0 -10  -6   50.03    7.26
   0 -10  -6   93.96   10.19
   0  10   6   44.30    7.20
   0  -9  -6  120.93   11.23
   0  -9  -6  104.45   10.43
   0  -9  -6  126.48   10.25
   0   9   6   76.02    8.66
   0  -8  -6    9.82    5.67
   0  -8  -6    7.63    4.58
   0   8   6    1.40    5.31
   0  -7  -6    5.98    4.39
   0  -7  -6   12.93    4.45
   0   7   6    9.70    3.54
   0   7   6    2.20    3.60
   0  -6  -6    2.99    3.42
   0  -6  -6    3.23    3.29
   0   6   6   -4.39    2.87
   0   6   6   -1.22    3.29
   0  -5  -6  222.76    8.85
   0  -5  -6  275.35    9.40
   0   5   6  127.76    6.28
   0   5   6  123.49    7.14
   0   5   6  141.61    3.23
   0  -4  -6    0.24    2.38
   0  -4  -6    2.20    2.50
   0   4   6   -0.37    2.50
   0   4   6    1.22    2.68
   0   4   6    2.50    1.34
   0  -3  -6   66.26    4.76
   0  -3  -6   36.42    3.54
   0  -3  -6   87.43    5.25
   0   3   6   58.02    4.21
   0   3   6   47.89    3.17
   0   3   6   51.62    2.56
   0  -2  -6   27.27    3.11
   0  -2  -6   36.18    3.78
   0  -2  -6   21.11    2.62
   0  -2  -6   22.57    2.56
   0  -2  -6   47.77    4.27
   0   2   6   25.08    3.42
   0   2   6    7.32    2.32
   0   2   6   37.46    2.93
   0   2   6   21.11    2.38
   0  -1  -6  174.62    5.86
   0  -1  -6  261.20    7.26
   0  -1  -6  157.41    3.11
   0  -1  -6  163.27    4.39
   0  -1  -6  162.17    5.37
   0  -1  -6  146.80    4.39
   0  -1  -6  297.80    7.99
   0   1   6  169.07    6.35
   0   1   6  167.36    5.31
   0   1   6  234.29    3.72
   0   1   6  238.56    5.49
   0   1   6  166.26    4.76
   0   1   6  241.31    6.59
   0   0  -6  496.22    8.97
   0   0  -6  711.59   10.43
   0   0  -6  406.53    5.61
   0   0  -6  495.12    6.83
   0   0  -6  399.51    6.83
   0   0  -6  476.94    8.18
   0   0  -6  393.04    7.08
   0   0  -6  717.02   11.23
   0   0   6  484.81    9.46
   0   0   6  560.40    8.91
   0   0   6  467.24    6.04
   0   0   6  394.39    8.18
   0   0   6  440.27    7.75
   0   0   6  781.21   11.17
   0   1  -6  328.13    6.96
   0   1  -6  458.45    7.81
   0   1  -6  259.24    5.00
   0   1  -6  260.83    4.70
   0   1  -6  386.21    7.38
   0   1  -6  325.99    6.22
   0   1  -6  245.94    5.67
   0   1  -6  445.76    8.60
   0  -1   6  340.57    7.81
   0  -1   6  442.52    7.44
   0  -1   6  277.67    5.13
   0  -1   6  279.56    5.98
   0  -1   6  296.52    6.71
   0  -1   6  536.85    8.97
   0   2  -6  583.65    9.15
   0   2  -6  808.54    9.70
   0   2  -6  480.54    7.44
   0   2  -6  543.74    5.55
   0   2  -6  599.02    9.15
   0   2  -6  664.73    8.11
   0   2  -6  493.90    8.30
   0  -2   6  605.25    9.76
   0  -2   6  882.43    9.95
   0  -2   6  489.50    7.38
   0  -2   6  540.51    7.44
   0  -2   6  536.55    9.03
   0  -2   6  886.03   11.29
   0   3  -6 6413.53   29.53
   0   3  -6 7988.51   29.71
   0   3  -6 5424.27   26.78
   0   3  -6 5821.65   28.98
   0   3  -6 7338.67   24.10
   0   3  -6 5360.94   28.00
   0  -3   6 6648.79   30.63
   0  -3   6 9658.00   32.28
   0  -3   6 5328.66   26.11
   0  -3   6 8074.36   33.43
   0  -3   6 6106.64   22.15
   0  -3   6 5836.11   29.84
   0  -3   6 7852.33   33.62
   0   4  -6 2888.34   19.40
   0   4  -6 3397.25   19.59
   0   4  -6 2586.82   19.95
   0   4  -6 2930.01   16.41
   0   4  -6 2779.80   20.93
   0   4  -6 3361.07   14.34
   0   4  -6 2620.80   20.01
   0  -4   6 3216.34   20.93
   0  -4   6 4288.82   21.72
   0  -4   6 2591.03   19.40
   0  -4   6 3370.28   22.45
   0  -4   6 3070.89   13.79
   0  -4   6 1956.92   17.75
   0  -4   6 3422.99   22.51
   0   5  -6  499.94    7.87
   0   5  -6  480.66    9.58
   0   5  -6  497.68    7.57
   0   5  -6  425.44    9.09
   0   5  -6  456.62    8.42
   0  -5   6  550.09    8.60
   0  -5   6  748.87    9.40
   0  -5   6  450.70    8.54
   0  -5   6  488.53    7.57
   0  -5   6  750.82    5.06
   0  -5   6  514.82    9.27
   0  -5   6  508.36    9.76
   0   6  -6   13.97    1.65
   0   6  -6    9.40    2.44
   0   6  -6    3.23    1.77
   0   6  -6    7.87    2.38
   0   6  -6    2.32    2.07
   0  -6   6    9.76    1.89
   0  -6   6   18.18    2.07
   0  -6   6    3.48    2.26
   0  -6   6   11.84    1.89
   0  -6   6    5.92    2.62
   0  -6   6    8.66    1.53
   0  -6   6   11.29    1.28
   0  -6   6    5.25    2.32
   0  -6   6    7.20    2.87
   0   7  -6   51.86    2.81
   0   7  -6   71.45    4.94
   0   7  -6   55.16    4.45
   0   7  -6   49.60    4.15
   0   7  -6   53.02    3.84
   0  -7   6   73.95    3.54
   0  -7   6   88.96    3.97
   0  -7   6   68.94    3.84
   0  -7   6   65.53    4.70
   0  -7   6   46.49    3.05
   0  -7   6   79.13    2.93
   0  -7   6   68.94    4.82
   0   8  -6   21.23    3.48
   0   8  -6   15.92    3.05
   0  -8   6   25.87    2.87
   0  -8   6   35.45    4.51
   0  -8   6   21.29    2.38
   0  -8   6   26.30    2.50
   0  -8   6   17.14    3.23
   0   9  -6  279.32    8.72
   0   9  -6  265.16    8.91
   0  -9   6  345.27    6.89
   0  -9   6  279.87    9.27
   0  -9   6  232.21    6.47
   0  -9   6  340.57    7.20
   0  -9   6  339.23    8.91
   0  10  -6  266.50    9.03
   0  10  -6  283.77    8.18
   0  10  -6  232.82    9.27
   0 -10   6  285.54    6.35
   0 -10   6  266.02    9.33
   0 -10   6  265.22    7.63
   0 -10   6  214.22    5.06
   0 -10   6  271.26    5.55
   0 -10   6  287.06    8.36
   0 -10   6  229.04    8.54
   0  11  -6   46.00    6.10
   0  11  -6   50.34    5.13
   0  11  -6   41.73    5.86
   0 -11   6   46.37    3.78
   0 -11   6   60.77    6.28
   0 -11   6   36.42    3.72
   0 -11   6   39.78    3.78
   0 -11   6   49.79    5.74
   0 -11   6   33.25    4.70
   0  12  -6   99.76    8.05
   0  12  -6   96.83    6.47
   0 -12   6  118.12    4.64
   0 -12   6  102.01    7.02
   0 -12   6  103.60    8.18
   0 -12   6   84.20    6.35
   0 -12   6  117.94    6.96
   0 -12   6   86.33    7.57
   0  13  -6    0.24    5.67
   0  13  -6    3.54    4.09
   0 -13   6    0.55    3.84
   0 -13   6    0.43    5.37
   0 -13   6    5.92    3.78
   0 -13   6    1.40    3.84
   0 -13   6    6.96    4.88
   0  14  -6   -7.08    6.28
   0  14  -6    8.24    5.06
   0 -14   6   -0.31    5.06
   0 -14   6    4.45    6.10
   0 -14   6    6.22    5.61
   0  15  -6   25.26    7.20
   0  15  -6  -13.91    5.92
   0 -15   6    2.81    6.28
   0 -15   6   -5.00    7.08
   0 -15   6    4.03    6.35
   0 -15   6   -3.36    6.04
   0  -9  -7    6.35    6.35
   0  -9  -7    2.01    5.55
   0  -9  -7  -12.51    5.80
   0   9   7  -11.65    5.19
   0  -8  -7   81.76    8.42
   0  -8  -7   75.84    9.21
   0  -8  -7  123.25    9.88
   0   8   7   32.70    5.67
   0   8   7   50.88    7.57
   0  -7  -7   13.00    5.31
   0  -7  -7    6.47    4.45
   0  -7  -7    1.53    4.21
   0   7   7    3.66    4.03
   0   7   7   -1.95    4.82
   0  -6  -7    8.66    4.15
   0  -6  -7    1.16    3.78
   0  -6  -7   13.85    4.21
   0   6   7    6.83    3.78
   0   6   7    7.20    4.09
   0  -5  -7  107.50    7.20
   0  -5  -7  125.81    7.44
   0   5   7   52.10    5.31
   0   5   7   59.06    6.41
   0   5   7   53.45    2.93
   0  -4  -7   13.54    3.54
   0  -4  -7   12.75    3.54
   0   4   7   10.98    3.42
   0   4   7   10.07    2.56
   0   4   7    8.24    3.29
   0   4   7    7.26    1.89
   0  -3  -7    4.27    2.56
   0  -3  -7    4.51    2.87
   0   3   7    3.29    2.81
   0   3   7    4.88    2.26
   0   3   7    0.43    1.71
   0  -2  -7  136.73    6.22
   0  -2  -7   86.27    4.03
   0  -2  -7   75.78    3.84
   0  -2  -7  161.68    6.83
   0   2   7   77.43    5.19
   0   2   7  114.70    4.51
   0   2   7   97.32    4.39
   0  -1  -7  505.73   10.31
   0  -1  -7  299.51    4.51
   0  -1  -7  288.53    6.16
   0  -1  -7  270.35    7.57
   0  -1  -7  260.89    6.28
   0  -1  -7  513.12   10.74
   0   1   7  308.30    8.36
   0   1   7  438.19    5.49
   0   1   7  415.86    7.81
   0   1   7  334.23    7.44
   0   0  -7    8.60    2.81
   0   0  -7  236.55    7.02
   0   0  -7  128.92    3.48
   0   0  -7  158.51    4.21
   0   0  -7  127.88    4.45
   0   0  -7  161.38    5.37
   0   0  -7  124.95    4.58
   0   0  -7  232.09    7.20
   0   0   7  154.61    6.35
   0   0   7  174.13    5.61
   0   0   7  160.71    3.78
   0   0   7  135.08    5.86
   0   0   7  149.85    5.61
   0   1  -7   68.58    3.90
   0   1  -7   99.21    4.58
   0   1  -7   64.86    2.93
   0   1  -7   65.28    2.81
   0   1  -7  108.05    5.06
   0   1  -7   81.70    3.66
   0   1  -7   61.44    3.29
   0   1  -7   94.33    5.00
   0  -1   7   76.45    5.00
   0  -1   7  101.22    4.27
   0  -1   7   77.12    2.99
   0  -1   7   64.43    4.39
   0  -1   7   79.93    4.88
   0  -1   7  119.71    4.94
   0   2  -7  133.07    5.13
   0   2  -7  191.88    5.49
   0   2  -7  124.04    4.27
   0   2  -7  118.97    3.05
   0   2  -7  152.96    5.67
   0   2  -7  149.91    4.33
   0   2  -7  112.93    4.45
   0   2  -7  164.25    6.10
   0  -2   7  145.64    6.10
   0  -2   7  206.65    5.43
   0  -2   7  120.19    3.97
   0  -2   7  118.06    4.15
   0  -2   7  134.23    5.92
   0  -2   7  214.40    6.22
   0   3  -7   60.95    3.78
   0   3  -7   79.44    3.54
   0   3  -7   49.36    3.72
   0   3  -7   70.23    1.89
   0   3  -7   57.90    4.51
   0   3  -7   70.35    2.87
   0   3  -7   44.42    3.36
   0  -3   7   69.74    4.64
   0  -3   7   89.69    3.54
   0  -3   7   53.20    3.05
   0  -3   7   80.72    3.84
   0  -3   7   56.68    2.75
   0  -3   7   55.95    4.70
   0  -3   7   84.14    4.09
   0   4  -7  128.86    4.64
   0   4  -7  190.85    5.19
   0   4  -7  123.79    5.67
   0   4  -7  136.73    3.72
   0   4  -7  116.23    5.74
   0   4  -7  164.55    3.72
   0   4  -7  110.07    4.64
   0  -4   7  148.93    5.67
   0  -4   7  216.29    5.25
   0  -4   7   99.45    4.09
   0  -4   7  168.21    5.49
   0  -4   7  130.26    3.36
   0  -4   7  133.80    6.04
   0  -4   7  161.87    5.37
   0   5  -7   98.23    4.09
   0   5  -7  118.97    4.33
   0   5  -7  101.40    5.31
   0   5  -7  100.12    3.54
   0   5  -7   91.34    5.06
   0   5  -7   94.20    4.88
   0  -5   7   83.47    4.58
   0  -5   7  150.58    4.45
   0  -5   7   73.70    4.33
   0  -5   7  120.07    5.19
   0  -5   7  107.08    2.81
   0  -5   7  104.09    5.67
   0  -5   7  118.00    5.06
   0   6  -7   94.69    3.90
   0   6  -7   97.44    5.37
   0   6  -7  102.14    4.27
   0   6  -7   92.86    5.25
   0  -6   7  125.38    5.49
   0  -6   7  147.65    4.70
   0  -6   7  103.05    5.55
   0  -6   7   82.55    3.60
   0  -6   7  151.62    2.50
   0  -6   7  118.43    5.49
   0   7  -7   36.18    2.93
   0   7  -7   36.42    4.33
   0   7  -7   34.84    4.27
   0   7  -7   22.88    3.60
   0  -7   7   39.29    4.21
   0  -7   7   42.89    3.29
   0  -7   7   16.96    2.99
   0  -7   7   22.03    2.32
   0  -7   7   46.74    2.20
   0  -7   7   40.94    4.51
   0   8  -7    0.43    1.95
   0   8  -7    0.79    2.32
   0   8  -7    4.76    2.81
   0  -8   7    4.09    2.81
   0  -8   7   -0.49    2.26
   0  -8   7    0.00    2.50
   0  -8   7    3.90    2.07
   0  -8   7    3.66    1.40
   0  -8   7    2.56    2.68
   0   9  -7  593.17   12.02
   0   9  -7  558.94   12.81
   0  -9   7  744.96   11.10
   0  -9   7  597.31   13.06
   0  -9   7  468.33    9.15
   0  -9   7  791.21    9.95
   0  -9   7  704.57   13.06
   0  10  -7   12.45    3.48
   0  10  -7    8.54    3.97
   0 -10   7   22.82    3.42
   0 -10   7   22.76    4.76
   0 -10   7   19.34    2.56
   0 -10   7   22.94    4.09
   0  11  -7  432.52   12.02
   0  11  -7  413.48   12.51
   0 -11   7  411.71    8.54
   0 -11   7  457.41   12.45
   0 -11   7  549.05   12.02
   0 -11   7  658.02   14.46
   0  12  -7   86.88    8.05
   0  12  -7  102.99    8.42
   0 -12   7  103.90    5.37
   0 -12   7  100.00    8.30
   0 -12   7   97.07    6.77
   0 -12   7   99.51    7.93
   0  13  -7   10.56    5.74
   0 -13   7   16.72    4.39
   0 -13   7   24.28    6.16
   0 -13   7   13.97    4.51
   0 -13   7   18.18    5.25
   0  14  -7   -0.37    6.22
   0 -14   7    0.31    5.00
   0 -14   7   -2.14    6.41
   0 -14   7    7.14    4.94
   0 -14   7  -10.19    5.49
   0  15  -7   11.53    7.69
   0 -15   7    8.05    7.38
   0 -15   7    7.32    6.04
   0 -15   7    5.61    6.16
   0  -9  -8   -8.54    6.83
   0  -9  -8    4.15    6.77
   0  -9  -8   -3.78    7.20
   0   9   8   -8.48    6.71
   0  -8  -8   -1.53    5.92
   0  -8  -8    2.68    5.67
   0  -8  -8    3.66    6.65
   0   8   8   10.43    5.61
   0   8   8   -8.54    5.74
   0  -7  -8    6.10    5.37
   0  -7  -8    2.32    5.25
   0  -7  -8   -2.38    5.31
   0   7   8    0.61    4.76
   0   7   8   -6.96    5.37
   0  -6  -8   84.56    9.21
   0  -6  -8   53.57    6.53
   0  -6  -8  117.39    8.91
   0   6   8   47.04    5.92
   0   6   8   42.59    6.77
   0  -5  -8   31.24    4.88
   0  -5  -8    9.21    3.97
   0  -5  -8   28.37    5.06
   0   5   8    8.54    4.03
   0   5   8   14.03    4.82
   0   5   8   18.91    2.38
   0  -4  -8   13.42    3.84
   0  -4  -8   11.17    3.66
   0  -4  -8   12.51    3.54
   0   4   8    5.74    3.29
   0   4   8    9.76    3.36
   0   4   8    9.15    3.54
   0   4   8    8.30    2.56
   0  -3  -8   24.16    3.84
   0  -3  -8   13.54    3.17
   0  -3  -8   18.55    3.84
   0   3   8   19.28    3.84
   0   3   8   18.79    2.81
   0   3   8   15.31    2.81
   0  -2  -8   48.75    5.00
   0  -2  -8   27.58    3.48
   0  -2  -8   22.45    3.48
   0  -2  -8   45.33    5.06
   0   2   8   35.33    4.64
   0   2   8   35.81    3.54
   0   2   8   41.12    4.76
   0  -1  -8  218.61    7.50
   0  -1  -8  114.76    4.39
   0  -1  -8  119.16    5.61
   0  -1  -8  114.15    4.94
   0  -1  -8  206.59    7.69
   0   1   8  131.42    6.22
   0   1   8  183.16    3.90
   0   1   8  176.81    6.04
   0   1   8  135.14    6.35
   0   0  -8  912.63   13.79
   0   0  -8  514.46    7.26
   0   0  -8  551.43    8.24
   0   0  -8  372.18    8.30
   0   0  -8  879.74   13.24
   0   0  -8  485.05    9.33
   0   0  -8  870.10   14.40
   0   0   8  610.07   12.08
   0   0   8  663.27    8.05
   0   0   8  746.00   11.35
   0   0   8  569.92   10.68
   0   1  -8   11.96    2.56
   0   1  -8    8.91    1.89
   0   1  -8    6.04    1.59
   0   1  -8   14.52    3.05
   0   1  -8    9.03    2.20
   0   1  -8    4.33    2.62
   0   1  -8   12.45    2.50
   0  -1   8    9.33    2.99
   0  -1   8    7.08    2.32
   0  -1   8    7.63    1.83
   0  -1   8    9.03    2.93
   0  -1   8    8.72    2.81
   0   2  -8    4.64    2.26
   0   2  -8    4.64    2.38
   0   2  -8    6.10    1.10
   0   2  -8    7.08    2.75
   0   2  -8    5.25    1.83
   0   2  -8    2.50    2.87
   0   2  -8    8.97    2.75
   0  -2   8   -1.22    2.26
   0  -2   8    6.35    1.71
   0  -2   8    3.48    1.83
   0  -2   8    3.29    2.26
   0  -2   8    5.19    2.44
   0   3  -8   -1.53    1.89
   0   3  -8    3.17    2.99
   0   3  -8   -0.49    0.73
   0   3  -8   -0.06    2.26
   0   3  -8   -2.32    1.59
   0  -3   8    5.19    2.62
   0  -3   8    3.05    1.65
   0  -3   8    0.49    1.89
   0  -3   8    0.92    1.46
   0  -3   8    5.43    2.32
   0   4  -8    5.31    2.56
   0   4  -8    7.75    1.95
   0   4  -8    4.15    2.38
   0   4  -8    6.28    1.40
   0   4  -8    7.26    0.79
   0   4  -8    6.22    2.68
   0   4  -8    5.49    1.46
   0  -4   8    5.19    2.50
   0  -4   8    7.02    1.59
   0  -4   8   -2.75    2.07
   0  -4   8    3.54    1.28
   0  -4   8    5.92    2.50
   0   5  -8   42.40    3.78
   0   5  -8   66.08    3.84
   0   5  -8   39.72    4.21
   0   5  -8   45.27    2.75
   0   5  -8   48.26    4.27
   0   5  -8   55.95    2.50
   0  -5   8   57.60    4.39
   0  -5   8   65.04    3.54
   0  -5   8   48.14    2.26
   0  -5   8   50.76    4.70
   0   6  -8    3.42    2.20
   0   6  -8    2.81    2.56
   0   6  -8    3.29    1.77
   0   6  -8   -3.11    2.44
   0  -6   8    5.37    2.68
   0  -6   8    5.06    1.77
   0  -6   8    2.20    2.87
   0   7  -8  195.61    6.10
   0   7  -8  222.64    8.05
   0   7  -8  220.80    7.14
   0   7  -8  198.23    7.69
   0  -7   8  270.35    7.81
   0  -7   8  326.05    7.44
   0  -7   8  199.27    7.57
   0  -7   8  182.73    5.74
   0  -7   8  310.98    3.54
   0  -7   8  225.56    7.87
   0   8  -8   39.60    3.66
   0   8  -8   41.67    4.88
   0   8  -8   37.77    4.27
   0   8  -8   39.17    4.94
   0  -8   8   65.89    5.25
   0  -8   8   40.82    4.51
   0  -8   8   38.01    4.64
   0  -8   8   34.59    3.72
   0  -8   8   63.94    2.50
   0  -8   8   39.17    4.58
   0   9  -8  628.98   10.13
   0   9  -8  759.12   13.36
   0   9  -8  687.61   14.52
   0  -9   8  934.23   13.36
   0  -9   8  715.68   14.40
   0  -9   8  524.95   10.25
   0  -9   8 1083.77   10.49
   0  -9   8  857.53   15.07
   0  10  -8  188.35    7.75
   0  10  -8  180.29    8.54
   0 -10   8  241.79    7.81
   0 -10   8  193.29    9.15
   0 -10   8  261.50    6.10
   0 -10   8  216.59    8.60
   0  11  -8   47.96    5.61
   0  11  -8   44.66    6.10
   0 -11   8   61.56    6.10
   0 -11   8   52.10    6.22
   0 -11   8   71.99    5.25
   0 -11   8   54.97    6.16
   0 -11   8   34.72    4.76
   0  12  -8    9.09    5.00
   0  12  -8   10.19    5.25
   0 -12   8    6.04    4.21
   0 -12   8   -4.21    4.88
   0 -12   8   11.23    4.45
   0 -12   8    8.05    4.45
   0  13  -8   74.13    8.79
   0  13  -8   61.07    8.24
   0 -13   8   57.47    6.04
   0 -13   8   93.41    9.70
   0 -13   8   76.51    7.93
   0 -13   8   81.94    8.60
   0  14  -8    5.55    5.98
   0 -14   8    2.07    5.13
   0 -14   8   14.40    7.38
   0 -14   8    5.67    4.51
   0 -14   8    2.44    5.13
   0 -14   8    9.33    6.77
   0  15  -8   33.86    8.05
   0 -15   8   29.41    6.59
   0 -15   8   17.39    8.85
   0 -15   8   47.59    6.77
   0 -15   8   27.09    7.32
   0  -8  -9   35.08    7.57
   0  -8  -9   25.38    6.89
   0  -8  -9   48.44    8.54
   0   8   9   26.48    7.02
   0   8   9   25.08    6.96
   0  -7  -9   -4.64    5.61
   0  -7  -9   11.96    5.61
   0  -7  -9   -5.98    6.28
   0   7   9   -0.98    5.55
   0   7   9    0.06    6.22
   0  -6  -9   33.80    6.22
   0  -6  -9   31.67    5.86
   0  -6  -9   43.32    7.63
   0   6   9   31.73    5.67
   0   6   9   28.98    6.35
   0  -5  -9    5.67    4.94
   0  -5  -9   -7.99    4.03
   0  -5  -9    3.23    4.27
   0   5   9   -4.03    4.64
   0   5   9   -1.77    4.39
   0   5   9    3.97    2.68
   0  -4  -9   -4.27    3.72
   0  -4  -9   -2.20    3.72
   0  -4  -9    4.70    3.72
   0   4   9   -2.38    4.15
   0   4   9   -4.21    3.97
   0   4   9    5.55    4.09
   0  -3  -9  197.80    8.97
   0  -3  -9   95.61    6.77
   0  -3  -9  189.02    8.91
   0   3   9  100.49    7.44
   0   3   9  117.51    6.16
   0  -2  -9   14.46    3.54
   0  -2  -9    4.76    2.75
   0  -2  -9    2.87    3.17
   0   2   9    1.10    3.36
   0   2   9    7.20    3.11
   0  -1  -9  449.91   11.10
   0  -1  -9  245.33    6.53
   0  -1  -9  242.89    7.75
   0  -1  -9  436.67   11.47
   0   1   9  280.29    9.09
   0   1   9  307.02    8.24
   0   0  -9  836.54   14.15
   0   0  -9  448.44    7.81
   0   0  -9  454.61    9.52
   0   0  -9  715.62   12.93
   0   0  -9  723.79   14.09
   0   0   9  526.97   12.02
   0   0   9  637.95    8.24
   0   0   9  562.41   11.04
   0   1  -9   89.57    5.13
   0   1  -9   50.64    3.66
   0   1  -9   66.63    3.23
   0   1  -9   54.73    3.78
   0   1  -9   80.29    5.25
   0   1  -9   86.76    5.61
   0  -1   9   65.22    5.25
   0  -1   9   57.60    3.36
   0  -1   9   66.99    5.06
   0   2  -9    7.93    2.38
   0   2  -9    6.59    3.42
   0   2  -9    8.54    1.40
   0   2  -9    6.22    2.32
   0   2  -9    8.30    2.56
   0   2  -9    5.92    2.32
   0  -2   9    1.28    2.93
   0  -2   9    4.33    2.50
   0  -2   9    0.61    2.26
   0  -2   9    2.93    2.62
   0  -2   9   10.98    3.05
   0   3  -9   27.33    3.36
   0   3  -9   15.86    3.48
   0   3  -9   19.95    1.65
   0   3  -9   25.63    3.97
   0   3  -9   21.05    2.50
   0   3  -9   22.33    3.84
   0  -3   9   19.65    3.48
   0  -3   9   24.65    2.81
   0  -3   9   11.04    2.68
   0  -3   9   14.03    3.23
   0  -3   9   16.23    3.42
   0   4  -9   80.84    5.06
   0   4  -9   50.03    4.58
   0   4  -9   74.80    1.83
   0   4  -9   53.20    4.82
   0   4  -9   71.14    3.42
   0  -4   9   63.45    5.13
   0  -4   9   85.42    4.27
   0  -4   9   53.63    3.36
   0  -4   9   56.25    4.70
   0   5  -9  277.85    7.75
   0   5  -9  190.42    7.32
   0   5  -9  223.73    5.37
   0   5  -9  195.79    7.44
   0   5  -9  260.22    5.25
   0  -5   9  255.83    8.05
   0  -5   9  353.45    7.69
   0  -5   9  212.26    4.88
   0  -5   9  209.15    7.69
   0   6  -9   55.95    5.06
   0   6  -9   50.40    3.54
   0   6  -9   49.91    4.88
   0   6  -9   52.04    2.38
   0  -6   9   61.99    5.00
   0  -6   9   65.22    4.09
   0  -6   9   59.67    5.31
   0   7  -9   23.43    4.03
   0   7  -9   19.95    3.90
   0   7  -9   24.10    3.66
   0  -7   9   37.22    4.39
   0  -7   9   31.30    3.42
   0  -7   9   25.63    4.21
   0  -7   9   18.43    3.17
   0  -7   9   26.48    4.21
   0   8  -9  101.53    6.53
   0   8  -9   95.36    5.13
   0   8  -9  100.85    6.28
   0  -8   9  122.15    6.10
   0  -8   9  100.79    6.41
   0  -8   9   92.25    1.77
   0  -8   9  128.92    2.14
   0  -8   9  104.94    6.89
   0   9  -9   45.94    4.94
   0   9  -9   50.82    5.86
   0  -9   9   40.15    4.70
   0  -9   9   46.13    5.43
   0  -9   9   59.61    2.75
   0  -9   9   54.73    6.04
   0  10  -9  134.78    6.77
   0  10  -9  131.48    8.11
   0 -10   9  182.85    7.14
   0 -10   9  147.47    8.24
   0 -10   9  211.29    5.00
   0 -10   9  194.33    8.66
   0  11  -9   32.40    4.70
   0  11  -9   33.74    5.43
   0 -11   9   42.83    4.70
   0 -11   9   36.97    6.10
   0 -11   9   17.51    4.88
   0  12  -9   12.08    4.45
   0  12  -9    3.11    4.88
   0 -12   9   13.54    3.78
   0 -12   9    4.70    4.70
   0 -12   9   12.45    5.25
   0 -12   9   10.25    4.03
   0  13  -9   13.36    6.41
   0  13  -9   12.39    6.04
   0 -13   9   16.53    4.82
   0 -13   9    2.87    6.16
   0 -13   9   -3.72    3.60
   0 -13   9   18.30    5.74
   0 -13   9    4.27    5.19
   0  14  -9   -1.65    6.83
   0  14  -9    3.72    6.59
   0 -14   9   11.10    7.69
   0 -14   9   10.68    4.82
   0 -14   9   15.07    5.80
   0 -14   9    7.32    6.28
   0  15  -9   28.31    8.18
   0 -15   9    7.50    6.10
   0 -15   9   13.48    8.48
   0 -15   9   37.16    7.50
   0 -15   9    6.47    7.69
   0  -7 -10   74.92    8.97
   0  -7 -10   39.29    6.53
   0  -7 -10   83.16   10.43
   0   7  10   35.08    6.89
   0   7  10   28.00    7.32
   0  -6 -10   11.23    5.92
   0  -6 -10   14.95    6.10
   0  -6 -10   30.87    7.08
   0   6  10   20.62    6.41
   0   6  10    8.60    6.53
   0  -5 -10  217.08   11.84
   0  -5 -10  128.19    9.70
   0  -5 -10  231.36   12.39
   0   5  10  106.47    9.40
   0   5  10  111.65    9.27
   0  -4 -10   -0.37    4.64
   0  -4 -10   14.95    4.51
   0  -4 -10    3.84    4.94
   0   4  10    0.18    4.64
   0   4  10   10.74    5.43
   0   4  10    3.17    3.97
   0  -3 -10    1.16    3.90
   0  -3 -10    8.42    3.66
   0  -3 -10    1.40    3.97
   0   3  10    6.41    3.42
   0  -2 -10    7.99    3.54
   0  -2 -10    1.71    3.05
   0  -2 -10    0.18    3.17
   0   2  10    4.03    4.15
   0   2  10    1.34    2.93
   0  -1 -10   14.83    3.42
   0  -1 -10    5.00    3.78
   0  -1 -10    8.97    2.93
   0  -1 -10   18.43    4.45
   0   1  10    7.50    3.48
   0   1  10    7.99    3.36
   0   0 -10  127.15    6.83
   0   0 -10   62.29    4.21
   0   0 -10   75.78    5.19
   0   0 -10   93.53    6.10
   0   0 -10  115.37    6.83
   0   0  10   70.77    6.41
   0   0  10   96.52    3.84
   0   0  10   83.16    5.74
   0   1 -10 1615.92   19.89
   0   1 -10 1064.98   11.90
   0   1 -10  985.96   13.42
   0   1 -10 1391.27   18.67
   0   1 -10 1418.73   20.32
   0  -1  10 1128.31   18.36
   0  -1  10 1166.50   12.69
   0  -1  10 1112.20   16.53
   0   2 -10  388.89    9.70
   0   2 -10  265.10    7.99
   0   2 -10  270.59    6.16
   0   2 -10  310.01    9.27
   0   2 -10  336.36   10.01
   0  -2  10  317.75   10.13
   0  -2  10  250.58    6.83
   0  -2  10  286.82    9.03
   0   3 -10    2.44    2.32
   0   3 -10    1.71    2.68
   0   3 -10    3.84    1.22
   0   3 -10   -0.73    3.05
   0   3 -10    4.33    2.81
   0   3 -10   -0.49    2.20
   0  -3  10   -3.23    3.05
   0  -3  10   -0.31    3.05
   0  -3  10   -0.85    2.62
   0  -3  10    1.16    2.93
   0   4 -10   94.94    5.19
   0   4 -10   61.20    5.19
   0   4 -10   89.02    2.32
   0   4 -10   75.78    5.61
   0   4 -10   78.16    3.97
   0  -4  10   73.70    5.92
   0  -4  10   69.62    5.43
   0  -4  10   64.25    5.37
   0   5 -10  171.14    6.35
   0   5 -10  116.78    6.53
   0   5 -10  127.46    4.39
   0   5 -10  116.11    6.47
   0   5 -10  145.52    4.58
   0  -5  10  147.71    7.14
   0  -5  10   82.31    6.16
   0  -5  10  118.12    4.51
   0  -5  10  133.01    7.14
   0   6 -10   25.20    3.17
   0   6 -10   11.59    3.60
   0   6 -10   23.67    3.05
   0   6 -10   22.82    3.72
   0   6 -10   16.29    1.83
   0  -6  10   18.49    3.97
   0  -6  10    2.38    2.87
   0  -6  10   22.33    2.32
   0  -6  10   24.59    4.58
   0   7 -10   54.30    5.74
   0   7 -10   51.25    5.00
   0   7 -10   42.10    5.19
   0  -7  10   62.05    5.31
   0  -7  10   42.65    5.06
   0   8 -10  157.23    6.22
   0   8 -10  124.65    7.32
   0  -8  10  198.11    7.69
   0  -8  10  139.54    7.63
   0  -8  10  168.82    8.48
   0   9 -10  133.13    6.22
   0   9 -10  113.42    7.32
   0  -9  10  163.76    7.08
   0  -9  10  123.06    7.69
   0  -9  10  140.02    7.63
   0  10 -10   23.37    4.21
   0  10 -10   33.86    5.67
   0 -10  10   20.81    4.27
   0 -10  10   26.54    4.94
   0 -10  10   18.55    1.59
   0 -10  10   21.96    2.32
   0 -10  10   32.76    4.94
   0  11 -10    5.06    3.97
   0  11 -10   16.60    4.76
   0 -11  10   12.39    4.39
   0 -11  10   14.58    4.82
   0 -11  10   14.89    2.01
   0 -11  10    6.89    4.58
   0  12 -10   66.08    7.14
   0  12 -10   65.28    7.63
   0 -12  10   96.71    6.77
   0 -12  10   63.21    7.32
   0 -12  10   70.35    5.25
   0 -12  10   77.36    8.85
   0  13 -10   11.29    6.10
   0  13 -10   12.08    6.04
   0 -13  10   19.04    4.82
   0 -13  10   16.17    6.10
   0 -13  10    2.32    5.31
   0 -13  10   15.07    6.16
   0 -13  10   12.57    5.49
   0  14 -10   12.08    7.02
   0  14 -10   21.29    7.08
   0 -14  10   -2.93    7.75
   0 -14  10    4.94    6.59
   0 -14  10    8.30    6.28
   0  15 -10   -3.42    7.20
   0  15 -10    5.55    7.87
   0 -15  10   15.19    8.66
   0 -15  10   -0.98    7.26
   0 -15  10    0.73    7.44
   0  -6 -11   38.19    7.50
   0  -6 -11   18.79    6.53
   0  -6 -11   44.78    8.11
   0   6  11   13.54    6.77
   0   6  11   20.01    7.87
   0  -5 -11    7.87    5.98
   0  -5 -11   10.80    5.43
   0  -5 -11   10.13    6.65
   0   5  11   21.17    6.47
   0   5  11   14.15    6.59
   0  -4 -11    7.69    5.31
   0  -4 -11    4.82    4.58
   0  -4 -11   -3.17    5.98
   0   4  11   -0.37    5.67
   0   4  11    0.24    5.80
   0   4  11   -6.28    4.70
   0  -3 -11   94.87    8.85
   0  -3 -11   46.13    5.80
   0  -3 -11   94.81    9.46
   0   3  11   57.72    7.44
   0   3  11   50.15    5.25
   0  -2 -11  144.54    8.91
   0  -2 -11   65.59    7.02
   0  -2 -11  152.84    9.27
   0   2  11  112.20    8.85
   0   2  11   89.51    6.16
   0  -1 -11   18.00    3.97
   0  -1 -11   12.20    3.60
   0  -1 -11   21.05    4.39
   0  -1 -11   18.85    4.58
   0   1  11   -0.24    4.45
   0   1  11   11.29    3.72
   0   0 -11  167.30    7.99
   0   0 -11  110.86    5.55
   0   0 -11  109.40    6.04
   0   0 -11  152.47    7.81
   0   0 -11  156.56    8.36
   0   0  11   99.33    7.44
   0   0  11  145.88    4.88
   0   0  11  110.49    6.96
   0   1 -11  329.10   10.01
   0   1 -11  205.80    5.80
   0   1 -11  208.36    7.08
   0   1 -11  274.68    9.46
   0   1 -11  298.60   10.31
   0  -1  11  225.99    9.95
   0  -1  11  254.42    6.41
   0  -1  11  213.06    8.48
   0   2 -11  283.40    8.97
   0   2 -11  212.26    5.43
   0   2 -11  198.54    6.10
   0   2 -11  205.12    8.30
   0   2 -11  227.09    9.21
   0  -2  11  223.55    9.15
   0  -2  11  177.79    6.47
   0  -2  11  188.10    8.30
   0   3 -11   37.77    4.33
   0   3 -11   21.60    2.56
   0   3 -11   33.43    5.31
   0   3 -11   15.92    3.48
   0  -3  11   25.87    4.45
   0  -3  11   24.71    3.97
   0   4 -11    3.23    2.44
   0   4 -11    1.59    3.42
   0   4 -11    3.66    1.16
   0   4 -11   -2.14    3.48
   0   4 -11    2.62    2.99
   0  -4  11   -8.24    2.93
   0  -4  11    3.11    3.60
   0   5 -11   13.30    2.93
   0   5 -11    7.81    3.66
   0   5 -11    8.05    2.07
   0   5 -11    8.54    3.60
   0   5 -11    7.50    2.50
   0  -5  11    9.09    3.54
   0  -5  11    9.70    3.97
   0   6 -11    0.92    2.44
   0   6 -11   -1.34    3.48
   0   6 -11    3.11    2.32
   0   6 -11    4.82    3.23
   0   6 -11   -5.98    2.26
   0  -6  11   -2.99    2.93
   0  -6  11    1.04    2.01
   0  -6  11    2.38    3.54
   0   7 -11   18.55    4.51
   0   7 -11    5.13    3.42
   0   7 -11   13.54    3.90
   0  -7  11    8.30    3.72
   0  -7  11   16.53    4.03
   0   8 -11   29.77    3.78
   0   8 -11   33.74    5.37
   0  -8  11   19.04    4.39
   0  -8  11   28.37    5.06
   0  -8  11   32.15    5.25
   0   9 -11   25.87    3.97
   0   9 -11   30.14    4.64
   0  -9  11   29.35    4.64
   0  -9  11   14.70    4.03
   0  -9  11   19.46    5.49
   0  10 -11   27.21    4.39
   0  10 -11   43.81    6.53
   0 -10  11   45.88    5.49
   0 -10  11   18.67    4.88
   0 -10  11   38.07    6.28
   0  11 -11    2.56    4.03
   0  11 -11    8.72    5.25
   0 -11  11    2.01    4.03
   0 -11  11    4.27    4.58
   0 -11  11    6.89    5.31
   0  12 -11    5.55    4.58
   0  12 -11    2.87    5.80
   0 -12  11    2.01    4.33
   0 -12  11    9.64    5.74
   0 -12  11    2.07    5.55
   0  13 -11   19.71    6.10
   0  13 -11   14.83    6.47
   0 -13  11   13.12    5.13
   0 -13  11   18.12    6.65
   0 -13  11    8.11    6.65
   0  14 -11   14.28    7.02
   0  14 -11    5.31    7.26
   0 -14  11    8.97    7.44
   0 -14  11    4.21    7.08
   0 -14  11    4.58    5.74
   0  15 -11   10.56    8.85
   0 -15  11   17.69   10.01
   0 -15  11   -0.12    7.44
   0  -5 -12   -0.43    6.59
   0  -5 -12    6.59    6.59
   0  -5 -12   -5.67    7.32
   0   5  12   -6.65    7.02
   0   5  12   -3.78    7.44
   0  -4 -12   14.64    5.86
   0  -4 -12    8.66    5.67
   0  -4 -12   12.02    6.65
   0   4  12   11.90    6.83
   0   4  12   15.62    7.08
   0  -3 -12   19.34    5.19
   0  -3 -12   10.74    5.43
   0  -3 -12   27.15    7.08
   0   3  12   -3.97    5.55
   0   3  12   17.51    4.82
   0  -2 -12   49.48    6.53
   0  -2 -12   37.10    5.31
   0  -2 -12   71.75    7.99
   0  -2 -12   49.18    8.11
   0   2  12   34.90    7.69
   0   2  12   36.49    5.31
   0  -1 -12    6.59    4.27
   0  -1 -12   -0.18    3.54
   0  -1 -12    4.70    4.51
   0  -1 -12    0.49    5.00
   0   1  12   -2.07    5.80
   0   1  12   -3.97    3.72
   0   0 -12  234.23    9.95
   0   0 -12  140.33    7.08
   0   0 -12  201.10    9.03
   0   0 -12  204.27   10.37
   0   0  12  155.03    9.46
   0   0  12  147.65    8.05
   0   1 -12   43.38    5.19
   0   1 -12   36.06    4.03
   0   1 -12   50.52    6.10
   0   1 -12   41.61    5.86
   0  -1  12   49.18    6.83
   0  -1  12   23.00    4.88
   0   2 -12  156.13    7.69
   0   2 -12   96.58    4.58
   0   2 -12  106.71    6.22
   0   2 -12  122.57    7.69
   0   2 -12  138.56    8.18
   0  -2  12  118.43    8.42
   0  -2  12  103.78    7.81
   0   3 -12  359.97   10.37
   0   3 -12  268.70    6.28
   0   3 -12  248.75    9.76
   0   3 -12  258.45   10.19
   0  -3  12  248.63    9.95
   0  -3  12  266.38   10.37
   0   4 -12   80.72    5.86
   0   4 -12   77.43    2.93
   0   4 -12   59.37    6.28
   0  -4  12   63.51    6.41
   0  -4  12   70.10    7.14
   0   5 -12  185.48    7.38
   0   5 -12  130.45    5.00
   0   5 -12  118.91    7.63
   0   5 -12  131.79    6.22
   0  -5  12  144.36    8.54
   0  -5  12  146.13    8.72
   0   6 -12  160.77    6.89
   0   6 -12  132.76    5.25
   0   6 -12  117.69    7.63
   0   6 -12  127.64    5.19
   0  -6  12  143.81    8.36
   0  -6  12  133.19    8.60
   0   7 -12  133.19    6.53
   0   7 -12  106.77    6.22
   0   7 -12  100.73    7.44
   0   7 -12  114.64    4.39
   0  -7  12  135.51    8.11
   0  -7  12  125.69    8.48
   0   8 -12   52.29    4.88
   0   8 -12   53.94    6.28
   0  -8  12   59.49    6.47
   0  -8  12   64.86    7.57
   0  -8  12   65.77    7.38
   0   9 -12    5.61    3.29
   0   9 -12    8.42    4.70
   0  -9  12   15.44    4.64
   0  -9  12    8.54    4.39
   0  -9  12    2.32    4.45
   0  10 -12   49.12    5.74
   0  10 -12   47.53    7.44
   0 -10  12   64.12    7.32
   0 -10  12   42.77    6.16
   0 -10  12   90.12    8.91
   0  11 -12    3.48    4.45
   0  11 -12    9.33    5.86
   0 -11  12    8.30    4.58
   0 -11  12    2.20    5.92
   0 -11  12  -10.80    5.43
   0  12 -12    0.24    4.94
   0  12 -12    9.52    6.16
   0 -12  12   18.85    5.74
   0 -12  12   21.54    6.47
   0 -12  12   23.92    7.32
   0  13 -12   16.23    6.41
   0  13 -12   20.38    7.38
   0 -13  12    4.09    5.49
   0 -13  12   23.06    6.22
   0 -13  12   -5.98    6.89
   0  14 -12   19.52    6.96
   0  14 -12   -2.87    7.93
   0 -14  12   -6.83    6.83
   0 -14  12   -4.45    7.32
   0 -14  12    2.56    6.16
   0  -3 -13   22.94    6.41
   0  -3 -13   12.51    5.92
   0  -3 -13    9.76    6.53
   0  -3 -13   16.23    7.63
   0   3  13   18.67    6.65
   0   3  13   21.11    6.89
   0  -2 -13  170.90   10.68
   0  -2 -13  136.97    9.46
   0  -2 -13  152.29   10.86
   0  -2 -13  180.54   12.14
   0   2  13   93.84    9.46
   0   2  13   78.89    8.54
   0  -1 -13   42.71    6.10
   0  -1 -13   24.28    5.13
   0  -1 -13   25.02    6.35
   0  -1 -13   17.21    5.61
   0   1  13   29.23    6.53
   0   1  13    5.25    4.64
   0   0 -13   25.69    5.31
   0   0 -13   12.87    3.84
   0   0 -13   16.17    4.88
   0   0 -13   15.68    5.25
   0   0  13    6.16    5.98
   0   0  13   14.83    4.94
   0   1 -13   47.10    5.80
   0   1 -13   27.09    3.78
   0   1 -13   40.76    5.74
   0   1 -13   44.78    7.20
   0  -1  13   43.38    6.96
   0  -1  13   27.27    5.67
   0   2 -13  267.60   10.13
   0   2 -13  214.52    7.44
   0   2 -13  194.33    9.88
   0   2 -13  232.15   10.92
   0  -2  13  191.03   10.37
   0  -2  13  190.30    9.88
   0   3 -13    0.73    3.42
   0   3 -13    1.77    2.32
   0   3 -13   -3.78    4.15
   0  -3  13   -1.89    4.33
   0  -3  13   -2.62    5.00
   0   4 -13   21.48    3.97
   0   4 -13   25.08    2.07
   0   4 -13   20.01    4.64
   0  -4  13   31.60    5.37
   0  -4  13   15.31    5.19
   0   5 -13   20.68    3.72
   0   5 -13   10.43    2.87
   0   5 -13    1.53    3.90
   0  -5  13   16.11    5.00
   0  -5  13   20.56    5.80
   0   6 -13   -7.20    3.05
   0   6 -13   -1.16    2.99
   0   6 -13    2.93    4.45
   0  -6  13    7.32    4.82
   0  -6  13   -6.65    4.88
   0   7 -13   76.63    6.04
   0   7 -13   74.31    5.92
   0   7 -13   76.63    7.26
   0  -7  13   85.42    7.81
   0  -7  13   75.17    8.66
   0   8 -13   10.43    3.54
   0   8 -13    2.14    4.64
   0  -8  13   10.01    4.94
   0  -8  13   14.46    4.64
   0  -8  13   24.22    6.35
   0   9 -13   16.41    3.60
   0   9 -13    5.37    5.37
   0  -9  13   13.85    5.37
   0  -9  13    8.24    4.94
   0  -9  13   16.05    6.89
   0  10 -13   16.53    4.03
   0  10 -13    3.97    5.67
   0 -10  13   13.06    5.74
   0 -10  13   11.10    6.10
   0 -10  13    4.03    6.35
   0  11 -13    0.31    4.21
   0  11 -13    6.89    5.92
   0 -11  13   -5.49    5.37
   0 -11  13    9.70    5.74
   0 -11  13   -8.72    7.14
   0  12 -13   14.77    5.19
   0  12 -13   18.85    6.71
   0 -12  13   27.46    6.04
   0 -12  13   18.12    6.59
   0 -12  13   43.38    8.11
   0  13 -13   41.43    6.89
   0  13 -13   50.03    8.54
   0 -13  13   57.05    7.69
   0 -13  13   35.39    7.75
   0 -13  13   51.13    8.42
   0  14 -13   -9.46    7.08
   0  14 -13   13.36    9.03
   0 -14  13    0.43    7.32
   0 -14  13   19.40    8.11
   0  -2 -14   -0.24    6.04
   0  -2 -14   15.44    6.35
   0  -2 -14    9.88    7.14
   0  -2 -14  -17.57    6.71
   0   2  14   30.63    8.05
   0   2  14   -1.83    6.59
   0  -1 -14   96.34   10.25
   0  -1 -14   48.26    6.35
   0  -1 -14   48.81    8.42
   0  -1 -14   65.65    8.85
   0   1  14   68.27    8.91
   0   1  14   66.99    7.32
   0   0 -14   -2.56    4.82
   0   0 -14    1.71    4.64
   0   0 -14   -8.91    5.67
   0   0 -14    7.02    6.16
   0   0  14    7.32    6.59
   0   0  14   -7.99    5.43
   0   1 -14   13.42    4.88
   0   1 -14   -0.06    3.97
   0   1 -14   -3.11    5.25
   0   1 -14   10.68    6.16
   0  -1  14    6.59    5.74
   0  -1  14    5.49    5.49
   0   2 -14   89.14    7.63
   0   2 -14   66.93    5.98
   0   2 -14   57.35    7.20
   0   2 -14   41.79    6.47
   0  -2  14   56.44    8.60
   0  -2  14   66.87    8.24
   0   3 -14  104.64    7.87
   0   3 -14   87.86    6.77
   0   3 -14   70.41    8.54
   0  -3  14   90.30   10.01
   0  -3  14   70.47    8.72
   0   4 -14   27.52    4.88
   0   4 -14   33.68    5.80
   0  -4  14   28.31    7.32
   0  -4  14   32.34    6.77
   0   5 -14   -5.00    3.48
   0   5 -14    0.49    2.87
   0   5 -14    0.31    5.06
   0  -5  14   -9.82    5.86
   0  -5  14   -1.77    5.19
   0   6 -14   24.34    4.15
   0   6 -14   33.37    4.51
   0   6 -14   14.28    4.94
   0  -6  14   19.89    6.22
   0  -6  14   37.10    7.32
   0   7 -14   45.09    5.06
   0   7 -14   42.89    5.06
   0   7 -14   37.03    6.65
   0  -7  14   43.38    6.47
   0  -7  14   37.10    7.50
   0   8 -14    6.04    3.72
   0   8 -14   12.45    5.86
   0  -8  14    4.27    5.86
   0  -8  14    0.43    5.00
   0  -8  14  -12.93    5.55
   0   9 -14    8.54    3.90
   0   9 -14    4.64    6.16
   0  -9  14   -0.31    5.31
   0  -9  14    4.82    5.55
   0  -9  14   10.07    7.20
   0  10 -14   55.22    6.22
   0  10 -14   65.95    8.60
   0 -10  14   77.91    9.21
   0 -10  14   57.72    9.15
   0 -10  14   67.66    8.91
   0  11 -14   -7.99    4.70
   0  11 -14    3.05    6.22
   0 -11  14    1.71    6.10
   0 -11  14    4.51    6.47
   0 -11  14   -5.43    7.20
   0  12 -14   -1.28    5.31
   0  12 -14    0.06    6.96
   0 -12  14    1.53    6.35
   0 -12  14   -3.97    6.77
   0 -12  14   -2.99    7.87
   0  13 -14   59.18    7.81
   0  13 -14   56.92    9.52
   0 -13  14   67.42    8.85
   0 -13  14   60.89    9.88
   0 -13  14   61.62   10.31
   0   0 -15   12.69    5.80
   0   0 -15    9.58    5.92
   0   0 -15    2.56    6.65
   0   0 -15    3.29    7.02
   0   0  15   17.88    8.05
   0   0  15   -0.79    6.65
   0   1 -15   19.83    5.31
   0   1 -15    2.50    6.16
   0   1 -15   10.19    6.83
   0   1 -15    1.10    5.92
   0  -1  15   14.83    7.44
   0  -1  15    0.67    6.35
   0   2 -15    9.70    4.88
   0   2 -15   -1.77    6.53
   0   2 -15   -2.62    6.41
   0  -2  15    2.62    7.14
   0  -2  15    5.92    6.22
   0   3 -15   42.40    5.98
   0   3 -15   35.81    6.65
   0  -3  15   40.09    7.26
   0  -3  15   45.76    7.81
   0   4 -15   51.80    6.10
   0   4 -15   25.20    6.16
   0  -4  15   55.16    8.24
   0  -4  15   35.81    7.32
   0   5 -15    2.68    4.51
   0   5 -15   12.39    6.16
   0  -5  15   16.29    6.77
   0  -5  15    1.59    6.04
   0   6 -15    6.53    5.43
   0  -6  15   -3.23    5.92
   0  -6  15   -6.65    6.28
   0   7 -15   70.84    7.57
   0   7 -15   55.34    7.81
   0  -7  15   71.45    8.72
   0  -7  15   48.57    7.75
   0  -7  15   57.17    7.93
   0   8 -15    0.12    5.92
   0  -8  15    0.79    6.96
   0  -8  15   -5.61    5.49
   0  -8  15    8.79    7.63
   0   9 -15    7.08    6.53
   0  -9  15    8.79    6.59
   0  -9  15   -5.92    5.92
   0  -9  15   16.53    7.87
   0  10 -15   -9.64    6.59
   0 -10  15   10.98    7.14
   0 -10  15    2.68    6.71
   0 -10  15   -1.71    8.11
   0  11 -15   35.51    8.54
   0 -11  15   57.84    8.79
   0 -11  15   27.03    8.05
   0 -11  15   26.78    8.91
   0  12 -15   31.97    8.24
   0 -12  15   28.43    8.72
   0 -12  15   22.94    7.99
   0 -12  15   22.70    9.52
   0   2 -16   18.91    6.35
   0   2 -16   12.02    7.38
   0  -2  16    7.50    7.69
   0  -2  16   16.41    7.08
   0   3 -16   -6.71    5.19
   0   3 -16    8.42    7.08
   0  -3  16    6.41    8.30
   0  -3  16   11.23    6.96
   0   4 -16   59.79    7.32
   0   4 -16   18.73    6.71
   0  -4  16   39.78    7.99
   0  -4  16   23.73    7.32
   0   5 -16   41.12    6.47
   0   5 -16   26.60    6.89
   0  -5  16   40.51    8.48
   0  -5  16   32.64    7.75
   0   6 -16  -10.74    5.00
   0   6 -16    6.10    6.28
   0  -6  16   14.15    7.38
   0  -6  16   -2.14    7.57
   0   7 -16   22.70    5.55
   0   7 -16   -0.98    6.71
   0  -7  16   33.86    7.75
   0  -7  16    5.55    6.28
   0  -7  16   27.27    7.44
   0   8 -16   19.65    7.20
   0  -8  16   -1.16    7.99
   0  -8  16    8.72    6.41
   0  -8  16   17.88    8.24
   0   9 -16   45.70    8.97
   0  -9  16   47.41    8.42
   0  -9  16   33.92    8.05
   0  -9  16   39.84    9.21
   0  10 -16   28.55    8.11
   0 -10  16   19.34    8.24
   0 -10  16   10.98    8.36
   0 -10  16   32.76    9.52
   0  11 -16    1.65    8.24
   0 -11  16   23.12    8.42
   0 -11  16    7.32    9.03
   0 -11  16  -19.89    8.97
   0   6 -17  -10.80    5.74
   0   6 -17   -1.10    7.14
   0  -6  17   -5.92    8.85
   0  -6  17   11.17    7.63
   0  -6  17   17.82    8.60
   0   7 -17   15.62    6.53
   0   7 -17   20.44    8.24
   0  -7  17   41.49    9.95
   0  -7  17   27.27    7.75
   0  -7  17   55.52    9.15
   0   8 -17   60.40    9.40
   0  -8  17   43.50    8.42
  -1  -9  17   26.78    8.85
  -1  -9  17   11.47    8.05
  -1  -9  17   23.25   10.07
   1   9 -17   16.23    8.05
  -1  -8  17    8.11    7.87
  -1  -8  17   -5.98    7.02
  -1  -8  17    1.40    8.97
   1   8 -17    8.79    7.44
  -1  -7  17   22.45    8.42
  -1  -7  17   -7.44    6.65
  -1  -7  17   12.08    8.54
   1   7 -17   24.89    5.86
   1   7 -17    4.45    7.08
  -1  -6  17   92.62   12.08
  -1  -6  17   91.95    9.58
  -1  -6  17  114.89   12.14
   1   6 -17   85.30    9.70
   1   6 -17   76.88    9.64
  -1  -5  17   20.44    8.79
  -1  -5  17    9.15    6.89
  -1  -5  17    8.30    7.75
   1   5 -17    2.93    5.67
   1   5 -17    0.85    6.59
  -1  -4  17   -3.36    7.50
  -1  -4  17    7.93    7.20
  -1  -4  17   13.73    7.63
   1   4 -17   -8.30    5.86
   1   4 -17   -1.89    6.53
  -1 -11  16   34.78    8.91
  -1 -11  16    7.20    8.48
  -1 -11  16    3.23    8.97
   1  11 -16    2.01    8.18
  -1 -10  16  -13.42    7.44
  -1 -10  16    5.31    7.63
  -1 -10  16    7.99    8.66
   1  10 -16   13.48    7.08
  -1  -9  16    9.33    7.63
  -1  -9  16   -4.39    6.89
  -1  -9  16   29.90    9.03
   1   9 -16   -7.02    6.41
  -1  -8  16   11.47    7.69
  -1  -8  16    1.46    6.28
  -1  -8  16    3.60    7.81
   1   8 -16   10.68    6.77
  -1  -7  16   65.28    9.82
  -1  -7  16   43.87    7.02
  -1  -7  16   50.40    8.05
   1   7 -16   71.69    8.36
   1   7 -16   37.28    7.57
  -1  -6  16    5.92    6.83
  -1  -6  16   -7.87    5.86
  -1  -6  16  -16.60    6.83
   1   6 -16    0.24    4.88
   1   6 -16    1.16    5.80
  -1  -5  16   16.47    7.26
  -1  -5  16    8.79    5.86
  -1  -5  16   11.71    6.96
   1   5 -16    7.08    5.06
   1   5 -16   -2.99    5.98
  -1  -4  16  122.82   11.78
  -1  -4  16   88.41   10.07
  -1  -4  16  106.59   10.62
   1   4 -16   71.32    8.42
   1   4 -16   85.60   10.43
  -1  -3  16   81.57   10.19
  -1  -3  16   75.90    8.85
   1   3 -16  108.72    9.88
   1   3 -16   78.58    9.09
  -1  -2  16   32.40    8.30
  -1  -2  16   16.53    6.89
   1   2 -16   19.40    6.16
   1   2 -16   10.07    6.89
  -1  -1  16   -2.44    7.57
  -1  -1  16   24.53    7.02
   1   1 -16   18.97    5.74
   1   1 -16    6.53    7.20
   1   1 -16   11.23    7.14
  -1 -12  15   -7.38    7.14
  -1 -12  15   18.00    7.87
  -1 -12  15   -4.03    8.54
   1  12 -15   -2.20    6.28
   1  12 -15    0.43    7.38
  -1 -11  15    4.64    6.83
  -1 -11  15   21.11    7.20
  -1 -11  15  -14.34    7.38
   1  11 -15   22.09    5.67
   1  11 -15    0.55    6.77
  -1 -10  15   41.98    7.93
  -1 -10  15   33.62    7.63
  -1 -10  15   38.32    8.91
   1  10 -15   19.16    5.06
   1  10 -15   26.05    6.65
  -1  -9  15   17.14    6.65
  -1  -9  15    7.93    5.92
  -1  -9  15   -7.63    7.32
   1   9 -15   -7.93    4.58
   1   9 -15   -0.92    6.28
  -1  -8  15    8.66    6.53
  -1  -8  15   18.91    6.35
  -1  -8  15    7.63    7.26
   1   8 -15    8.54    4.09
   1   8 -15    4.45    5.98
  -1  -7  15    4.09    6.35
  -1  -7  15    8.11    5.06
  -1  -7  15   10.74    6.71
   1   7 -15    6.96    4.51
   1   7 -15    0.37    3.78
   1   7 -15    1.65    5.61
  -1  -6  15   35.14    6.96
  -1  -6  15    6.65    5.43
  -1  -6  15   39.23    7.08
   1   6 -15   27.52    5.06
   1   6 -15   28.61    4.09
   1   6 -15   10.49    5.31
  -1  -5  15   23.55    6.65
  -1  -5  15    9.76    5.31
  -1  -5  15    6.16    6.53
   1   5 -15   12.93    4.51
   1   5 -15   18.43    4.15
   1   5 -15    5.80    5.49
  -1  -4  15   15.92    6.41
  -1  -4  15   -3.97    6.10
   1   4 -15    0.49    4.21
   1   4 -15    0.73    5.06
  -1  -3  15   59.12    7.81
  -1  -3  15   74.92    8.54
   1   3 -15   85.91    8.42
   1   3 -15   76.51    8.79
  -1  -2  15   14.64    7.08
  -1  -2  15   11.23    6.35
   1   2 -15   23.61    5.43
   1   2 -15   17.45    4.27
   1   2 -15   11.90    6.04
  -1  -1  15   -5.25    6.77
  -1  -1  15    9.21    6.28
   1   1 -15    1.95    5.00
   1   1 -15   -1.22    4.33
   1   1 -15    7.75    6.35
   1   1 -15    1.89    5.19
  -1   0  15   12.75    8.05
  -1   0  15    7.26    6.22
   1   0 -15   16.78    5.74
   1   0 -15    6.96    5.67
   1   0 -15   36.06    7.69
   1   0 -15   42.22    7.63
  -1   1  15   13.97    7.57
  -1   1  15   50.03    7.87
   1  -1 -15   49.54    7.44
   1  -1 -15   31.85    6.65
   1  -1 -15   24.89    7.44
   1  -1 -15   34.05    8.11
  -1 -13  14   15.68    7.02
  -1 -13  14   23.79    8.85
   1  13 -14   16.84    7.32
   1  13 -14   22.27    8.24
  -1 -12  14   32.03    6.65
  -1 -12  14   35.33    8.48
  -1 -12  14   39.35    7.69
   1  12 -14   24.34    6.16
   1  12 -14   26.05    7.87
  -1 -11  14    6.83    5.67
  -1 -11  14    9.03    6.53
  -1 -11  14   -5.55    7.38
   1  11 -14   13.12    5.25
   1  11 -14   -7.14    6.22
  -1 -10  14   -1.04    5.37
  -1 -10  14   -0.18    5.61
  -1 -10  14    6.83    6.96
   1  10 -14    0.55    4.33
   1  10 -14    2.20    6.04
  -1  -9  14   27.88    5.92
  -1  -9  14    0.12    5.25
  -1  -9  14   21.60    6.59
   1   9 -14   18.67    4.27
   1   9 -14   12.14    5.98
  -1  -8  14   20.44    4.94
  -1  -8  14    3.54    5.00
  -1  -8  14    2.68    6.28
   1   8 -14    9.76    3.66
   1   8 -14    0.43    5.61
  -1  -7  14    6.89    4.94
  -1  -7  14   -2.68    4.64
  -1  -7  14    0.67    6.04
   1   7 -14    3.36    3.72
   1   7 -14   -4.58    3.23
   1   7 -14    6.04    4.82
  -1  -6  14   14.15    5.43
  -1  -6  14    6.59    4.70
  -1  -6  14   -1.53    5.86
   1   6 -14   15.68    4.15
   1   6 -14    3.72    3.54
   1   6 -14   13.79    4.64
  -1  -5  14  190.79   10.13
  -1  -5  14  157.23    9.64
   1   5 -14  200.43    8.85
   1   5 -14  173.03    6.96
   1   5 -14  147.28    8.60
  -1  -4  14  108.42    9.52
  -1  -4  14   72.18    8.91
   1   4 -14  121.17    7.99
   1   4 -14  115.07    4.51
   1   4 -14   70.29    7.57
  -1  -3  14   46.67    6.96
  -1  -3  14   47.83    7.02
   1   3 -14   59.49    6.71
   1   3 -14   51.62    4.82
   1   3 -14   61.50    7.32
  -1  -2  14   18.61    6.89
  -1  -2  14   25.26    5.98
   1   2 -14   44.97    5.92
   1   2 -14   18.97    3.66
   1   2 -14   27.52    5.80
  -1  -1  14    6.47    6.04
  -1  -1  14    9.95    5.13
   1   1 -14   15.62    5.06
   1   1 -14   -1.59    3.66
   1   1 -14   21.29    5.43
   1   1 -14    9.52    5.37
  -1   0  14    4.45    6.53
  -1   0  14   10.74    5.37
   1   0 -14   13.85    4.88
   1   0 -14    8.48    4.51
   1   0 -14   16.60    5.25
   1   0 -14   14.83    6.22
  -1   1  14   47.47    7.93
  -1   1  14   61.62    7.44
   1  -1 -14   78.22    9.46
   1  -1 -14   59.18    6.71
   1  -1 -14   70.29    8.05
   1  -1 -14   89.08    9.52
  -1   2  14   50.58    8.11
  -1   2  14   80.96    9.52
  -1   2  14   87.98    9.70
   1  -2 -14  112.81   10.62
   1  -2 -14  101.28    9.70
   1  -2 -14  116.17   10.68
   1  -2 -14   82.73    9.15
  -1   3  14   24.04    8.36
  -1   3  14   13.73    7.99
   1  -3 -14   42.46    7.44
   1  -3 -14   11.04    6.77
   1  -3 -14   17.27    7.57
   1  -3 -14   19.89    8.42
  -1 -14  13    7.20    8.66
  -1 -14  13    4.82    7.99
   1  14 -13   10.49    7.08
   1  14 -13   26.11    9.33
  -1 -13  13   20.81    7.57
  -1 -13  13   23.92    7.63
   1  13 -13   15.86    6.35
   1  13 -13   10.13    7.32
  -1 -12  13   -2.68    5.13
  -1 -12  13    8.30    6.41
  -1 -12  13    8.85    6.77
   1  12 -13    9.40    5.55
   1  12 -13   21.60    6.65
  -1 -11  13    8.79    5.06
  -1 -11  13   -0.06    5.31
  -1 -11  13   -1.46    6.22
   1  11 -13    4.76    4.76
   1  11 -13    4.33    5.43
  -1 -10  13   12.57    4.70
  -1 -10  13   -6.59    5.37
  -1 -10  13   11.35    6.10
   1  10 -13    0.00    4.21
   1  10 -13    3.11    5.37
  -1  -9  13   -1.83    4.70
  -1  -9  13   -9.82    4.27
  -1  -9  13    5.61    5.37
   1   9 -13    3.97    3.84
   1   9 -13   -3.42    4.64
  -1  -8  13   49.54    5.92
  -1  -8  13   22.03    5.43
  -1  -8  13   35.75    6.89
   1   8 -13   31.42    4.45
   1   8 -13   18.67    4.64
  -1  -7  13    4.82    4.39
  -1  -7  13    3.97    4.15
  -1  -7  13    2.50    4.76
   1   7 -13    2.87    3.29
   1   7 -13    0.67    3.11
   1   7 -13    1.16    4.15
  -1  -6  13   13.85    4.94
  -1  -6  13   12.75    4.27
  -1  -6  13   21.90    5.80
   1   6 -13   16.72    3.84
   1   6 -13   12.26    3.42
   1   6 -13   14.58    4.33
  -1  -5  13   36.61    5.67
  -1  -5  13   31.85    6.10
   1   5 -13   33.31    4.70
   1   5 -13   23.92    4.09
   1   5 -13   20.20    2.20
   1   5 -13   21.48    4.51
   1   5 -13   18.18    4.15
  -1  -4  13   10.31    4.94
  -1  -4  13   12.08    4.94
   1   4 -13    8.24    3.48
   1   4 -13    2.56    1.83
   1   4 -13    9.95    4.09
  -1  -3  13   12.75    4.70
  -1  -3  13   16.35    4.76
   1   3 -13   22.64    4.27
   1   3 -13   12.32    3.23
   1   3 -13   11.41    4.33
  -1  -2  13   74.98    7.63
  -1  -2  13   58.15    6.83
   1   2 -13   68.88    6.83
   1   2 -13   56.13    5.31
   1   2 -13   58.76    6.35
   1   2 -13   72.18    7.63
  -1  -1  13   18.79    5.98
  -1  -1  13   16.53    5.06
   1   1 -13   18.97    4.76
   1   1 -13   17.57    3.17
   1   1 -13   16.11    5.13
   1   1 -13    5.55    5.13
  -1   0  13   47.71    7.02
  -1   0  13   28.98    5.67
   1   0 -13   66.02    7.26
   1   0 -13   47.16    5.19
   1   0 -13   60.83    6.77
   1   0 -13   52.47    6.65
  -1   1  13   -2.93    5.06
  -1   1  13   -3.84    4.45
   1  -1 -13   -6.22    4.33
   1  -1 -13    2.01    4.09
   1  -1 -13   -4.03    4.64
   1  -1 -13    9.88    5.74
  -1   2  13   -1.40    5.98
  -1   2  13    6.04    5.06
   1  -2 -13    2.56    4.94
   1  -2 -13   12.20    4.82
   1  -2 -13   16.96    5.37
   1  -2 -13   21.84    6.65
  -1   3  13   -5.06    5.86
  -1   3  13   12.63    6.89
  -1   3  13   -1.77    5.80
   1  -3 -13    8.36    5.67
   1  -3 -13    3.23    6.04
   1  -3 -13    8.24    5.67
   1  -3 -13    6.96    6.65
  -1   4  13    2.87    6.53
  -1   4  13   -7.26    7.69
   1  -4 -13   15.01    6.47
   1  -4 -13   16.72    6.71
   1  -4 -13   -1.83    6.65
   1  -4 -13   14.70    7.81
  -1 -14  12   -4.45    8.79
  -1 -14  12   16.90    7.75
  -1 -14  12    6.35    6.10
   1  14 -12   11.84    7.02
   1  14 -12    8.91    7.87
  -1 -13  12   11.84    6.28
  -1 -13  12  -10.74    6.89
   1  13 -12   -5.86    5.80
   1  13 -12    9.15    6.96
  -1 -12  12    5.98    4.64
  -1 -12  12   -0.79    5.37
  -1 -12  12    5.80    6.35
   1  12 -12    6.10    5.31
   1  12 -12    5.80    5.92
  -1 -11  12   13.30    4.76
  -1 -11  12   18.55    5.98
  -1 -11  12   28.98    6.96
   1  11 -12   31.42    5.49
   1  11 -12   23.00    6.04
  -1 -10  12    1.34    4.09
  -1 -10  12    4.03    4.51
  -1 -10  12   -2.62    5.31
   1  10 -12    1.71    3.78
   1  10 -12    4.94    4.94
  -1  -9  12    8.42    4.39
  -1  -9  12    8.54    4.39
  -1  -9  12    3.84    4.94
   1   9 -12    1.53    3.54
   1   9 -12    8.60    3.97
  -1  -8  12   22.88    4.70
  -1  -8  12    9.40    3.84
  -1  -8  12   20.62    5.55
   1   8 -12   20.20    3.60
   1   8 -12   18.36    4.33
  -1  -7  12   23.55    4.70
  -1  -7  12   16.23    3.97
  -1  -7  12   19.04    4.70
   1   7 -12   15.07    3.48
   1   7 -12   18.67    4.39
  -1  -6  12   81.21    6.59
  -1  -6  12   43.01    5.31
  -1  -6  12   56.07    7.02
   1   6 -12   69.01    5.31
   1   6 -12   67.30    5.06
   1   6 -12   54.85    6.28
  -1  -5  12    2.44    3.78
  -1  -5  12   -8.66    4.15
   1   5 -12   -3.11    2.44
   1   5 -12    1.59    3.11
   1   5 -12    0.06    1.16
   1   5 -12   -1.53    3.42
   1   5 -12   -2.50    2.56
  -1  -4  12   71.57    6.77
  -1  -4  12   75.59    7.14
   1   4 -12  103.17    6.28
   1   4 -12  101.22    3.54
   1   4 -12   54.30    5.92
   1   4 -12   33.74    4.33
  -1  -3  12   80.23    7.14
  -1  -3  12   78.65    6.96
   1   3 -12   86.76    6.35
   1   3 -12   76.33    4.39
   1   3 -12   70.23    6.16
  -1  -2  12  187.19    9.46
  -1  -2  12  203.36    9.15
   1   2 -12  286.15    9.70
   1   2 -12  206.10    7.26
   1   2 -12  189.75    8.60
   1   2 -12  213.36    9.21
  -1  -1  12   67.66    6.77
  -1  -1  12   81.33    4.88
  -1  -1  12   86.58    6.77
   1   1 -12  102.38    6.96
   1   1 -12   78.46    5.37
   1   1 -12   81.88    6.47
   1   1 -12   75.23    6.83
  -1   0  12   10.13    4.27
  -1   0  12   -2.87    3.84
   1   0 -12   21.78    4.64
   1   0 -12    7.93    3.11
   1   0 -12    8.42    3.66
   1   0 -12   14.40    3.90
  -1   1  12   13.30    5.43
  -1   1  12    5.55    4.09
   1  -1 -12    7.50    3.90
   1  -1 -12    4.39    3.60
   1  -1 -12   15.74    4.09
   1  -1 -12   13.67    5.00
  -1   2  12   35.57    6.83
  -1   2  12   34.90    5.06
   1  -2 -12   63.58    7.87
   1  -2 -12   40.09    5.80
   1  -2 -12   54.97    6.10
   1  -2 -12   55.34    6.83
  -1   3  12   12.69    6.65
  -1   3  12   17.63    6.16
  -1   3  12   10.80    4.45
   1  -3 -12   12.63    5.31
   1  -3 -12   14.15    5.00
   1  -3 -12   15.99    5.00
   1  -3 -12   16.90    6.65
  -1   4  12  180.29   11.59
  -1   4  12  177.49   12.51
   1  -4 -12  318.24   13.42
   1  -4 -12  153.87   10.01
   1  -4 -12  316.72   13.67
  -1   5  12   -7.50    6.59
  -1   5  12    3.66    6.89
   1  -5 -12   10.56    5.86
   1  -5 -12   11.23    5.92
   1  -5 -12   -5.43    6.47
  -1 -14  11   38.25    8.79
  -1 -14  11   26.42    7.57
  -1 -14  11   23.61    7.20
   1  14 -11   27.76    7.87
   1  14 -11   28.86    8.48
  -1 -13  11    6.47    7.08
  -1 -13  11   12.63    6.41
  -1 -13  11   -6.10    5.00
   1  13 -11    4.76    5.80
   1  13 -11   20.74    6.83
  -1 -12  11   17.75    4.51
  -1 -12  11   24.16    6.59
  -1 -12  11   29.23    6.35
   1  12 -11   19.95    5.61
   1  12 -11   37.16    7.20
  -1 -11  11    4.45    3.84
  -1 -11  11    1.83    4.94
  -1 -11  11    8.11    5.13
   1  11 -11   -4.03    4.27
   1  11 -11    8.36    4.82
  -1 -10  11   31.85    4.45
  -1 -10  11   17.02    4.45
  -1 -10  11   34.72    5.80
   1  10 -11   24.53    4.39
   1  10 -11    7.93    4.45
  -1  -9  11   -0.61    3.36
  -1  -9  11   -3.42    3.42
  -1  -9  11   -1.04    1.10
  -1  -9  11    1.28    4.27
   1   9 -11   -2.75    3.29
   1   9 -11    2.87    3.90
  -1  -8  11   52.04    5.31
  -1  -8  11   25.99    4.51
  -1  -8  11   53.20    6.16
   1   8 -11   55.28    4.88
   1   8 -11   37.89    5.25
  -1  -7  11   -3.66    2.99
  -1  -7  11    0.85    2.99
  -1  -7  11   -0.61    3.29
   1   7 -11    4.88    2.87
   1   7 -11    1.22    3.23
  -1  -6  11   23.12    4.58
  -1  -6  11   13.85    3.66
  -1  -6  11   31.42    5.19
   1   6 -11   22.21    3.42
   1   6 -11   34.23    4.39
   1   6 -11   17.63    3.84
   1   5 -11   27.15    3.72
   1   5 -11   29.10    4.39
   1   5 -11   22.82    1.71
   1   5 -11   25.14    4.15
   1   5 -11   30.75    2.75
  -1  -4  11   16.17    3.84
  -1  -4  11   11.59    3.90
   1   4 -11   14.22    3.05
   1   4 -11   11.78    1.40
   1   4 -11   10.31    3.36
   1   4 -11   11.71    2.50
  -1  -3  11   89.99    6.89
  -1  -3  11  102.50    6.35
   1   3 -11  137.64    6.65
   1   3 -11  121.42    4.15
   1   3 -11   82.86    6.16
   1   3 -11   78.58    5.19
  -1  -2  11  245.33    9.21
  -1  -2  11  213.24    6.65
  -1  -2  11  225.14    8.72
   1   2 -11  325.99    9.58
   1   2 -11  182.06    6.16
   1   2 -11  269.31    9.03
   1   2 -11  275.72    9.70
  -1  -1  11  122.76    7.50
  -1  -1  11  145.88    5.31
  -1  -1  11  130.02    7.14
   1   1 -11  140.63    7.02
   1   1 -11  114.70    5.13
   1   1 -11  114.95    5.74
   1   1 -11  126.30    6.59
   1   1 -11  130.14    7.26
  -1   0  11  361.50   11.35
  -1   0  11  417.94    7.02
  -1   0  11  382.24   10.31
   1   0 -11  575.11   13.30
   1   0 -11  334.04    9.03
   1   0 -11  435.20   10.86
   1   0 -11  447.10   12.39
  -1   1  11  138.68    8.66
  -1   1  11  135.39    7.02
   1  -1 -11  217.33    9.27
   1  -1 -11  138.74    6.83
   1  -1 -11  186.88    7.87
   1  -1 -11  220.80    9.58
  -1   2  11   77.97    7.87
  -1   2  11  100.98    6.35
   1  -2 -11  172.06    8.91
   1  -2 -11   93.41    6.83
   1  -2 -11  151.56    7.75
   1  -2 -11  139.54    8.54
  -1   3  11   14.15    5.49
  -1   3  11   -5.61    5.31
  -1   3  11   -1.83    3.78
   1  -3 -11   -7.14    4.21
   1  -3 -11   -4.82    3.78
   1  -3 -11   -5.80    4.33
  -1   4  11   49.24    7.08
  -1   4  11   27.76    6.71
  -1   4  11   59.91    6.59
   1  -4 -11  102.99    9.21
   1  -4 -11   48.14    6.41
   1  -4 -11   80.72    8.97
  -1   5  11   47.16    7.26
  -1   5  11   38.32    7.08
   1  -5 -11   56.44    7.14
   1  -5 -11   38.93    6.41
   1  -5 -11   77.24    8.97
  -1   6  11   -2.87    6.35
  -1   6  11   11.59    6.53
   1  -6 -11    0.98    5.92
   1  -6 -11    0.61    5.98
   1  -6 -11   -7.69    6.16
  -1 -15  10   -9.88    8.72
  -1 -15  10    5.00    7.93
  -1 -15  10   14.52    7.38
   1  15 -10   14.64    8.36
  -1 -14  10    1.22    7.50
  -1 -14  10   -0.12    5.86
  -1 -14  10   -7.02    5.49
   1  14 -10   14.77    7.14
   1  14 -10  -10.62    6.71
  -1 -13  10   96.16   11.53
  -1 -13  10   84.50    8.36
  -1 -13  10   79.44    9.21
   1  13 -10   76.94    8.36
   1  13 -10   62.97    8.48
  -1 -12  10   53.14    6.16
  -1 -12  10   51.19    7.32
  -1 -12  10   67.54    7.69
   1  12 -10   60.40    6.96
   1  12 -10   50.64    7.50
  -1 -11  10    7.26    3.66
  -1 -11  10   -0.79    4.15
  -1 -11  10    5.19    4.70
   1  11 -10    6.71    4.39
   1  11 -10   10.31    4.70
  -1 -10  10  204.03    7.63
  -1 -10  10  202.99    9.46
  -1 -10  10  247.83    5.55
  -1 -10  10  202.68    9.52
   1  10 -10  167.54    7.57
   1  10 -10  155.64    8.79
  -1  -9  10   54.55    5.49
  -1  -9  10   57.66    6.53
  -1  -9  10    9.03    3.84
  -1  -9  10   72.24    3.05
  -1  -9  10   69.62    7.08
   1   9 -10   56.56    4.94
   1   9 -10   68.15    6.22
  -1  -8  10    7.14    2.93
  -1  -8  10   -3.42    2.75
  -1  -8  10    3.97    3.17
  -1  -8  10    3.05    1.22
  -1  -8  10    9.21    3.90
   1   8 -10    2.20    2.75
   1   8 -10   -0.18    2.87
  -1  -7  10    8.30    2.99
  -1  -7  10    9.46    2.99
  -1  -7  10    7.75    2.93
  -1  -7  10    6.22    1.10
  -1  -7  10   11.96    3.72
   1   7 -10   13.61    2.99
   1   7 -10    5.86    3.72
  -1  -6  10  247.10    8.24
  -1  -6  10  188.65    7.87
  -1  -6  10  242.65    8.91
   1   6 -10  256.92    7.81
   1   6 -10  249.24    7.75
   1   6 -10  178.22    7.44
  -1  -5  10   75.96    5.55
  -1  -5  10   63.58    5.25
   1   5 -10   87.98    5.25
   1   5 -10   66.75    4.88
   1   5 -10   85.54    2.26
   1   5 -10   63.45    4.94
   1   5 -10   74.68    3.11
  -1  -4  10   -3.29    2.62
  -1  -4  10    0.18    3.17
   1   4 -10    1.95    2.20
   1   4 -10    6.10    1.10
   1   4 -10    6.47    2.87
   1   4 -10    2.62    1.89
  -1  -3  10  544.11   12.26
  -1  -3  10  424.95    9.15
  -1  -3  10  527.70   11.84
   1   3 -10  676.94   12.39
   1   3 -10  577.06    7.75
   1   3 -10  490.05   10.86
   1   3 -10  551.49    9.15
  -1  -2  10  100.98    6.35
  -1  -2  10   78.89    4.21
  -1  -2  10   97.80    6.04
   1   2 -10  130.87    6.22
   1   2 -10   93.72    4.15
   1   2 -10   98.72    5.92
   1   2 -10   91.64    5.00
   1   2 -10  108.79    6.16
  -1  -1  10 1331.24   19.46
  -1  -1  10 1162.90   12.57
  -1  -1  10 1297.13   17.69
   1   1 -10 1866.13   21.48
   1   1 -10 1236.18   14.95
   1   1 -10 1454.85   18.00
   1   1 -10 1539.41   20.62
  -1   0  10 1173.03   18.73
  -1   0  10 1289.44   11.84
  -1   0  10 1167.23   16.53
   1   0 -10 1829.71   22.09
   1   0 -10 1150.82   14.15
   1   0 -10 1149.91   15.25
   1   0 -10 1537.76   18.67
   1   0 -10 1531.78   21.05
  -1   1  10   99.94    6.71
  -1   1  10  127.03    3.54
  -1   1  10  101.77    5.55
   1  -1 -10  146.98    7.26
   1  -1 -10   80.78    5.49
   1  -1 -10  134.35    6.47
   1  -1 -10  154.85    7.69
  -1   2  10   15.19    4.39
  -1   2  10   17.51    3.42
   1  -2 -10   15.62    3.97
   1  -2 -10   11.96    3.23
   1  -2 -10   20.32    4.09
  -1   3  10   64.19    6.96
  -1   3  10   82.00    6.96
  -1   3  10  101.40    6.22
   1  -3 -10  134.23    8.42
   1  -3 -10   61.74    6.59
   1  -3 -10  146.92    8.18
  -1   4  10   10.49    5.19
  -1   4  10    6.89    5.19
  -1   4  10   19.28    4.33
   1  -4 -10   17.27    4.82
   1  -4 -10    7.20    4.58
   1  -4 -10   18.79    5.13
  -1   5  10   81.27    8.72
  -1   5  10   80.41    8.36
  -1   5  10   77.43    6.71
   1  -5 -10  130.45   10.01
   1  -5 -10   70.35    8.48
   1  -5 -10  150.34   10.31
  -1   6  10   12.02    5.67
  -1   6  10   -4.09    5.13
   1  -6 -10    1.16    5.74
   1  -6 -10    1.95    5.19
   1  -6 -10   12.26    5.61
  -1   7  10    2.56    6.47
  -1   7  10    5.92    6.35
   1  -7 -10    5.55    6.41
   1  -7 -10    9.40    6.04
   1  -7 -10    9.46    6.47
  -1 -15   9   -2.87    6.16
  -1 -15   9   -1.10    8.05
  -1 -15   9    9.46    7.38
   1  15  -9   -0.85    7.44
  -1 -14   9   12.08    8.05
  -1 -14   9   10.43    6.22
  -1 -14   9   10.92    5.98
   1  14  -9   22.15    7.38
  -1 -13   9   10.74    6.41
  -1 -13   9   38.44    6.10
  -1 -13   9   31.24    6.77
   1  13  -9   35.69    6.83
   1  13  -9   23.12    6.53
  -1 -12   9   32.58    4.51
  -1 -12   9   40.21    6.71
  -1 -12   9   38.93    5.86
  -1 -12   9   23.61    4.82
   1  12  -9   32.64    5.86
   1  12  -9   24.77    6.65
  -1 -11   9   74.62    6.77
  -1 -11   9   60.65    7.08
  -1 -11   9   78.46    9.09
  -1 -11   9   81.76    7.38
   1  11  -9   61.44    6.77
   1  11  -9   73.89    7.57
  -1 -10   9  107.26    6.59
  -1 -10   9   96.22    7.50
  -1 -10   9   60.34    5.49
  -1 -10   9  115.19    4.64
  -1 -10   9   79.07    6.71
   1  10  -9   86.64    6.04
   1  10  -9   84.62    6.77
  -1  -9   9  237.40    7.75
  -1  -9   9  181.88    8.48
  -1  -9   9  148.32    5.61
  -1  -9   9  301.34    5.86
  -1  -9   9  219.10    8.97
   1   9  -9  164.55    5.86
   1   9  -9  187.00    7.50
   1   9  -9  160.52    8.05
  -1  -8   9    2.26    2.99
  -1  -8   9    3.90    2.75
  -1  -8   9   -3.11    2.26
  -1  -8   9    2.99    1.46
  -1  -8   9   -1.34    3.05
   1   8  -9    4.09    2.62
   1   8  -9    3.97    2.62
   1   8  -9    3.66    3.11
  -1  -7   9   71.45    5.31
  -1  -7   9   52.71    5.06
  -1  -7   9   40.63    3.48
  -1  -7   9   76.57    2.44
  -1  -7   9   54.55    5.06
   1   7  -9   54.97    4.21
   1   7  -9   57.72    4.70
   1   7  -9   44.23    4.88
  -1  -6   9   18.97    3.17
  -1  -6   9    3.78    2.93
  -1  -6   9    7.93    2.93
  -1  -6   9   12.45    1.16
  -1  -6   9    9.82    3.36
   1   6  -9    6.83    2.87
   1   6  -9    9.15    3.36
   1   6  -9    8.18    2.87
  -1  -5   9    7.81    2.99
  -1  -5   9    5.98    2.20
  -1  -5   9   -0.37    2.50
  -1  -5   9    2.44    0.92
  -1  -5   9    8.48    3.29
   1   5  -9    4.33    2.38
   1   5  -9    3.42    2.26
   1   5  -9    4.70    0.85
   1   5  -9    4.64    2.56
  -1  -4   9  167.60    6.65
  -1  -4   9  211.65    6.47
  -1  -4   9   61.32    4.94
  -1  -4   9  139.66    6.35
   1   4  -9  202.07    6.71
   1   4  -9  207.08    3.72
   1   4  -9  133.43    6.04
   1   4  -9  171.38    4.33
  -1  -3   9  197.50    7.14
  -1  -3   9  274.80    7.38
  -1  -3   9  155.46    5.43
  -1  -3   9  191.21    6.96
   1   3  -9  283.46    7.75
   1   3  -9  219.22    4.39
   1   3  -9  178.71    6.53
   1   3  -9  209.94    5.25
  -1  -2   9   13.48    3.42
  -1  -2   9   18.30    2.26
  -1  -2   9   19.40    3.36
   1   2  -9   20.68    3.11
   1   2  -9   18.24    1.95
   1   2  -9   18.36    3.54
   1   2  -9   17.82    2.26
   1   2  -9   15.68    3.05
  -1  -1   9    7.81    3.17
  -1  -1   9    7.57    1.95
  -1  -1   9    8.30    3.05
   1   1  -9    9.27    2.50
   1   1  -9    8.05    2.07
   1   1  -9   12.93    2.75
   1   1  -9   10.31    2.68
   1   1  -9    7.50    2.20
  -1   0   9  241.61    8.30
  -1   0   9  239.66    5.06
  -1   0   9  229.16    7.32
   1   0  -9  296.03    8.66
   1   0  -9  227.70    5.92
   1   0  -9  236.49    7.32
   1   0  -9  256.86    7.57
   1   0  -9  269.68    8.66
  -1   1   9  320.32    9.64
  -1   1   9  390.85    5.43
  -1   1   9  419.95    8.66
  -1   1   9  334.41    8.48
   1  -1  -9  525.14   11.84
   1  -1  -9  306.10    7.57
   1  -1  -9  294.81    8.18
   1  -1  -9  469.80   10.25
   1  -1  -9  485.72   11.65
  -1   2   9   51.49    5.92
  -1   2   9   61.68    4.88
  -1   2   9   46.61    4.76
   1  -2  -9   75.47    5.80
   1  -2  -9   41.98    4.51
   1  -2  -9   46.49    5.19
   1  -2  -9   54.18    5.06
  -1   3   9   -4.76    3.72
  -1   3   9   -4.76    2.62
  -1   3   9    1.71    3.17
  -1   3   9    2.99    3.17
   1  -3  -9   -4.39    3.17
   1  -3  -9   -2.56    2.75
   1  -3  -9   -3.36    3.42
   1  -3  -9    0.61    3.42
  -1   4   9   29.77    4.94
  -1   4   9   29.10    5.19
  -1   4   9   23.79    4.88
   1  -4  -9   51.56    6.10
   1  -4  -9   14.77    3.72
   1  -4  -9   51.13    6.28
  -1   5   9   22.64    5.00
  -1   5   9   29.77    5.92
  -1   5   9   37.40    4.03
   1  -5  -9   69.86    8.18
   1  -5  -9   39.29    5.49
   1  -5  -9   73.03    7.38
  -1   6   9    3.54    4.94
  -1   6   9    6.96    5.67
   1  -6  -9    1.95    4.94
   1  -6  -9    1.89    4.94
   1  -6  -9   12.02    5.19
  -1   7   9    6.96    5.43
  -1   7   9    9.64    5.86
   1  -7  -9   13.61    5.61
   1  -7  -9    7.38    5.55
   1  -7  -9   15.68    6.41
  -1   8   9    6.28    6.04
   1  -8  -9   -2.44    6.04
   1  -8  -9    7.87    5.98
   1  -8  -9   -7.87    6.71
  -1 -15   8   55.22    7.99
  -1 -15   8   90.73   11.10
  -1 -15   8   99.51   11.65
   1  15  -8   95.12   10.43
  -1 -14   8   -3.23    7.14
  -1 -14   8    9.15    5.37
  -1 -14   8    2.14    5.86
   1  14  -8   -8.85    6.83
  -1 -13   8    6.04    5.80
  -1 -13   8    0.67    4.58
  -1 -13   8   -4.58    5.43
   1  13  -8   16.17    6.10
  -1 -12   8    4.27    2.38
  -1 -12   8   13.12    5.67
  -1 -12   8    0.55    4.15
  -1 -12   8    2.20    4.15
   1  12  -8    4.70    4.64
   1  12  -8   -5.31    4.94
  -1 -11   8    2.87    2.38
  -1 -11   8   -7.44    4.15
  -1 -11   8   -5.06    3.78
  -1 -11   8    1.77    3.42
   1  11  -8   -3.17    4.15
   1  11  -8    1.83    3.90
  -1 -10   8  396.89    7.87
  -1 -10   8  299.21   10.56
  -1 -10   8  239.17    6.96
  -1 -10   8  435.69    8.54
  -1 -10   8  361.93   10.43
   1  10  -8  299.45    9.70
   1  10  -8  311.10   10.68
  -1  -9   8  472.67    9.03
  -1  -9   8  586.76    8.79
   1   9  -8  598.78   12.39
  -1  -8   8  396.22    8.60
  -1  -8   8  308.60    9.58
  -1  -8   8  245.94    5.98
  -1  -8   8  452.47    6.89
  -1  -8   8  361.38    9.88
   1   8  -8  261.68    6.10
   1   8  -8  304.88    8.48
   1   8  -8  283.40    9.09
  -1  -7   8   55.52    4.94
  -1  -7   8   15.31    3.11
  -1  -7   8   56.50    4.82
  -1  -7   8   60.22    3.29
  -1  -7   8   98.84    3.11
  -1  -7   8   74.19    5.37
   1   7  -8   62.05    3.66
   1   7  -8   66.14    4.64
   1   7  -8   49.24    4.58
  -1  -6   8    2.14    2.99
  -1  -6   8    9.21    2.14
  -1  -6   8    1.95    2.20
  -1  -6   8    4.15    1.71
  -1  -6   8    7.93    1.10
  -1  -6   8    6.22    2.99
   1   6  -8   -0.92    1.95
   1   6  -8    7.14    3.11
   1   6  -8    2.93    2.26
  -1  -5   8  693.35   11.41
  -1  -5   8  931.91   12.26
  -1  -5   8  537.70   10.92
  -1  -5   8  656.31    5.92
  -1  -5   8  634.90   11.84
   1   5  -8  635.69   10.07
   1   5  -8  736.91   11.59
   1   5  -8  673.34   10.01
   1   5  -8  676.75    5.92
   1   5  -8  518.49   10.49
  -1  -4   8   14.40    3.17
  -1  -4   8   26.78    2.87
  -1  -4   8   12.08    2.44
  -1  -4   8   13.54    1.22
  -1  -4   8   21.96    3.05
  -1  -4   8   21.23    3.72
   1   4  -8   16.53    2.56
   1   4  -8   16.17    2.75
   1   4  -8   19.46    1.40
   1   4  -8   10.01    2.56
   1   4  -8   18.55    1.83
  -1  -3   8  369.07    8.72
  -1  -3   8  527.94    9.09
  -1  -3   8  304.33    6.77
  -1  -3   8  504.51    9.09
  -1  -3   8  342.16    8.72
   1   3  -8  348.08    7.93
   1   3  -8  473.40    9.46
   1   3  -8  445.09    5.74
   1   3  -8  305.12    7.99
   1   3  -8  400.79    6.47
   1   3  -8  232.09    8.11
  -1  -2   8   15.74    3.17
  -1  -2   8   16.23    2.32
  -1  -2   8    5.37    1.71
  -1  -2   8    9.27    2.81
   1   2  -8    1.40    2.75
   1   2  -8   15.86    2.93
   1   2  -8    8.85    1.34
   1   2  -8   15.68    3.66
   1   2  -8   12.32    1.77
   1   2  -8   15.01    2.99
   1   2  -8    9.52    2.38
  -1  -1   8  218.67    7.20
  -1  -1   8  328.07    7.81
  -1  -1   8  211.10    4.94
  -1  -1   8  232.52    7.26
   1   1  -8  361.50    8.54
   1   1  -8  224.10    5.43
   1   1  -8  264.92    7.44
   1   1  -8  247.96    6.10
   1   1  -8  187.06    6.10
   1   1  -8  304.51    8.30
  -1   0   8    7.81    2.68
  -1   0   8    5.67    1.53
  -1   0   8    7.75    3.11
   1   0  -8    7.99    2.20
   1   0  -8    3.48    1.89
   1   0  -8    5.74    2.62
   1   0  -8    0.06    2.07
   1   0  -8   -2.44    2.38
   1   0  -8    4.15    2.44
  -1   1   8    7.50    3.23
  -1   1   8   13.54    1.46
  -1   1   8   12.08    2.26
  -1   1   8   10.92    3.36
   1  -1  -8    9.33    2.62
   1  -1  -8    8.85    2.14
   1  -1  -8    5.13    2.50
   1  -1  -8    4.33    2.50
   1  -1  -8   12.81    2.99
  -1   2   8  100.73    6.04
  -1   2   8  146.00    5.13
  -1   2   8  106.65    5.98
   1  -2  -8  170.96    7.26
   1  -2  -8   76.81    4.88
   1  -2  -8   97.80    5.55
   1  -2  -8   93.17    4.45
   1  -2  -8  170.71    7.14
  -1   3   8   17.82    3.72
  -1   3   8   27.09    2.75
  -1   3   8   18.97    3.11
   1  -3  -8   41.37    5.00
   1  -3  -8   23.79    4.03
   1  -3  -8   16.29    2.93
   1  -3  -8   40.76    5.13
  -1   4   8    5.31    3.66
  -1   4   8   -0.37    3.60
  -1   4   8    0.24    2.68
   1  -4  -8    2.62    3.36
   1  -4  -8    1.77    3.11
   1  -4  -8    0.31    2.81
   1  -4  -8   -0.43    3.11
  -1   5   8    1.83    3.78
  -1   5   8    7.99    4.27
  -1   5   8    7.69    2.20
   1  -5  -8    9.64    3.84
   1  -5  -8   11.29    3.66
   1  -5  -8    7.50    3.90
  -1   6   8   -5.25    4.03
  -1   6   8   -7.26    3.90
  -1   6   8   -1.16    1.89
   1  -6  -8   10.80    4.51
   1  -6  -8   13.97    3.97
   1  -6  -8    4.33    3.90
  -1   7   8   -2.01    4.58
  -1   7   8   16.47    5.25
   1  -7  -8    7.99    5.19
   1  -7  -8    5.80    4.51
   1  -7  -8   -2.87    4.82
  -1   8   8    3.66    6.16
   1  -8  -8   12.69    6.04
   1  -8  -8    9.40    5.67
   1  -8  -8    5.25    5.55
  -1   9   8   11.47    6.77
   1  -9  -8   24.04    7.44
   1  -9  -8    1.89    6.41
   1  -9  -8   13.91    6.89
  -1 -15   7    3.84    6.10
  -1 -15   7   -0.85    7.57
  -1 -15   7    3.29    5.92
   1  15  -7    5.13    7.81
  -1 -14   7   -2.14    5.37
  -1 -14   7   22.39    7.02
  -1 -14   7   17.45    8.30
  -1 -14   7    6.10    5.74
   1  14  -7    2.62    6.04
  -1 -13   7  174.37   10.80
  -1 -13   7  195.91    8.48
  -1 -13   7  162.42   10.62
   1  13  -7  140.51   10.49
  -1 -12   7    2.75    1.83
  -1 -12   7   -0.12    4.64
  -1 -12   7    7.44    3.72
  -1 -12   7    9.40    4.45
   1  12  -7   -2.32    4.33
  -1 -11   7   47.96    3.05
  -1 -11   7   54.00    6.35
  -1 -11   7   45.70    5.67
  -1 -11   7   53.14    6.35
   1  11  -7   55.03    6.59
   1  11  -7   42.71    6.04
  -1 -10   7  166.99    4.51
  -1 -10   7  147.28    8.36
  -1 -10   7  113.54    5.06
  -1 -10   7  152.71    6.96
  -1 -10   7  179.50    7.38
  -1 -10   7  135.08    7.08
   1  10  -7  148.75    7.81
   1  10  -7  141.24    7.87
  -1  -9   7  358.94    6.71
  -1  -9   7  262.23    9.40
  -1  -9   7  229.53    5.98
  -1  -9   7  507.08    8.79
  -1  -8   7    0.00    1.65
  -1  -8   7    5.74    2.87
  -1  -8   7    0.18    1.95
  -1  -8   7   -2.50    1.59
  -1  -8   7    0.49    2.93
   1   8  -7   10.62    1.77
   1   8  -7   -3.23    2.44
   1   8  -7    2.81    2.62
  -1  -7   7   16.72    2.26
  -1  -7   7   15.62    2.56
  -1  -7   7   17.82    3.36
  -1  -7   7    8.42    1.83
  -1  -7   7   22.76    2.26
  -1  -7   7   18.43    3.29
   1   7  -7   14.46    1.89
   1   7  -7   18.00    3.23
   1   7  -7   10.49    3.05
  -1  -6   7  172.24    5.25
  -1  -6   7  210.86    6.10
  -1  -6   7  137.22    6.10
  -1  -6   7  133.50    4.09
  -1  -6   7  236.49    4.27
  -1  -6   7  165.77    6.47
   1   6  -7  150.76    4.45
   1   6  -7  156.25    6.04
   1   6  -7  120.99    5.67
   1   6  -7  134.35    5.61
  -1  -5   7   70.41    3.97
  -1  -5   7   95.61    3.97
  -1  -5   7   55.28    3.90
  -1  -5   7   60.28    4.45
  -1  -5   7   85.11    2.38
  -1  -5   7   58.94    4.03
  -1  -5   7   70.84    4.94
   1   5  -7   66.99    3.17
   1   5  -7   64.12    3.66
   1   5  -7   61.68    2.01
   1   5  -7   56.74    4.45
   1   5  -7   55.77    3.97
  -1  -4   7  887.37   11.71
  -1  -4   7 1230.93   13.12
  -1  -4   7  695.79   10.43
  -1  -4   7  855.82    6.77
  -1  -4   7  927.15   12.08
  -1  -4   7  855.70   12.81
  -1  -4   7  934.90   12.69
   1   4  -7  861.99   10.98
   1   4  -7 1018.06   12.32
   1   4  -7  941.73   10.68
   1   4  -7 1044.72    7.44
   1   4  -7  683.65   10.98
   1   4  -7  732.76   11.23
  -1  -3   7   11.78    2.56
  -1  -3   7   17.88    2.14
  -1  -3   7    8.05    1.71
  -1  -3   7   10.37    1.28
  -1  -3   7   22.21    2.26
  -1  -3   7   10.74    2.87
  -1  -3   7    9.15    1.53
   1   3  -7    9.46    1.65
   1   3  -7   11.59    2.07
   1   3  -7   18.55    1.28
   1   3  -7   11.35    2.56
   1   3  -7   13.30    1.59
   1   3  -7   12.45    2.38
  -1  -2   7  336.00    8.18
  -1  -2   7  462.35    8.05
  -1  -2   7  262.35    5.67
  -1  -2   7  295.73    7.50
  -1  -2   7  446.31    8.54
   1   2  -7  330.63    7.26
   1   2  -7  439.23    8.36
   1   2  -7  313.06    5.00
   1   2  -7  288.65    6.83
   1   2  -7  326.23    5.80
   1   2  -7  275.72    6.65
  -1  -1   7    3.48    2.56
  -1  -1   7    4.21    1.40
  -1  -1   7    3.84    1.34
  -1  -1   7    2.14    2.50
  -1  -1   7    5.37    1.59
   1   1  -7   11.10    2.14
   1   1  -7    3.36    1.89
   1   1  -7    2.62    1.10
   1   1  -7    5.74    1.95
   1   1  -7    4.58    1.40
   1   1  -7    9.09    1.95
   1   1  -7    9.40    2.62
  -1   0   7   21.35    3.29
  -1   0   7   24.65    2.99
  -1   0   7   20.26    1.77
  -1   0   7   27.21    3.29
  -1   0   7   39.11    3.23
   1   0  -7   17.39    2.68
   1   0  -7   35.63    3.72
   1   0  -7   20.81    2.38
   1   0  -7   29.77    2.99
   1   0  -7   20.99    2.50
   1   0  -7   17.02    2.14
   1   0  -7   34.66    3.78
  -1   1   7  185.84    6.77
  -1   1   7   92.56    4.94
  -1   1   7  202.13    3.54
  -1   1   7  271.81    5.92
  -1   1   7  174.92    5.55
   1  -1  -7  358.39    8.72
   1  -1  -7  214.76    5.49
   1  -1  -7  239.29    7.08
   1  -1  -7  172.42    5.86
   1  -1  -7  160.34    4.88
   1  -1  -7  338.99    8.54
  -1   2   7   92.13    5.19
  -1   2   7  135.81    4.51
  -1   2   7   90.73    4.09
   1  -2  -7  162.54    6.53
   1  -2  -7   89.93    4.03
   1  -2  -7   83.47    4.76
   1  -2  -7   82.12    3.78
   1  -2  -7  162.54    6.47
  -1   3   7   32.52    3.90
  -1   3   7   36.73    2.99
   1  -3  -7   57.78    4.82
   1  -3  -7   32.89    3.84
   1  -3  -7   43.87    3.17
   1  -3  -7   66.08    5.00
  -1   4   7   15.92    3.29
  -1   4   7   23.12    4.09
  -1   4   7   26.97    2.87
   1  -4  -7   41.55    4.94
   1  -4  -7   23.06    3.54
   1  -4  -7   24.47    2.68
   1  -4  -7   40.33    4.94
  -1   5   7   -2.44    2.81
  -1   5   7   -1.83    3.17
  -1   5   7   -1.83    1.65
   1  -5  -7    2.14    3.11
   1  -5  -7    1.40    3.48
   1  -5  -7   -3.05    2.93
  -1   6   7   57.47    5.67
  -1   6   7   54.36    5.86
  -1   6   7   69.01    2.68
   1  -6  -7  103.72    7.93
   1  -6  -7   56.01    6.89
   1  -6  -7  130.32    7.81
  -1   7   7  169.68    8.54
  -1   7   7  195.18   10.13
   1  -7  -7  322.27   12.69
   1  -7  -7  195.18   10.25
   1  -7  -7  411.96   12.75
  -1   8   7   18.67    5.37
   1  -8  -7   48.32    7.20
   1  -8  -7   31.12    6.28
   1  -8  -7   60.59    6.83
  -1   9   7   19.77    6.59
   1  -9  -7   24.95    6.59
   1  -9  -7   22.15    6.35
   1  -9  -7   34.47    6.83
  -1  10   7   61.38    7.99
   1 -10  -7   97.99   10.43
   1 -10  -7   53.08    7.69
   1 -10  -7  123.43   11.90
  -1 -15   6    3.66    6.53
  -1 -15   6   19.16    7.69
  -1 -15   6    9.15    6.53
   1  15  -6   25.02    7.69
  -1 -14   6   64.31    7.93
  -1 -14   6   58.39    7.75
  -1 -14   6   52.90    6.83
   1  14  -6   68.09    8.54
   1  14  -6   43.01    6.04
  -1 -13   6   -2.68    4.58
  -1 -13   6    1.28    5.00
  -1 -13   6    0.31    3.97
  -1 -13   6    0.67    4.03
  -1 -13   6   -8.85    4.88
   1  13  -6   -5.13    5.80
   1  13  -6   -2.68    3.84
  -1 -12   6   55.95    6.59
  -1 -12   6   53.69    5.74
  -1 -12   6   62.42    5.92
  -1 -12   6   75.35    7.57
   1  12  -6   63.45    7.81
   1  12  -6   47.35    5.49
  -1 -11   6    5.67    1.59
  -1 -11   6   16.78    4.45
  -1 -11   6   -1.16    2.20
  -1 -11   6    8.42    2.56
  -1 -11   6   10.25    3.54
  -1 -11   6    7.69    3.84
   1  11  -6    0.55    3.97
   1  11  -6    3.05    2.99
  -1 -10   6   36.73    2.50
  -1 -10   6   33.43    5.06
  -1 -10   6   34.47    4.09
  -1 -10   6   41.49    5.06
  -1 -10   6   29.90    4.45
   1  10  -6   42.04    5.61
   1  10  -6   43.75    4.64
   1  10  -6   41.73    5.67
  -1  -9   6  261.56    5.00
  -1  -9   6  214.15    8.54
  -1  -9   6  169.55    5.19
  -1  -9   6  266.08    7.08
  -1  -9   6  247.83    7.87
  -1  -9   6  177.55    7.38
   1   9  -6  205.06    7.93
   1   9  -6  192.31    7.99
   1   9  -6  195.97    6.77
  -1  -8   6  157.35    4.03
  -1  -8   6  125.44    6.28
  -1  -8   6  101.53    3.84
  -1  -8   6  176.45    5.19
  -1  -8   6  158.75    6.71
   1   8  -6  126.30    5.98
   1   8  -6  118.67    6.10
   1   8  -6  118.67    5.19
  -1  -7   6   10.49    1.53
  -1  -7   6    4.21    1.89
  -1  -7   6   10.13    2.81
  -1  -7   6    8.91    2.81
  -1  -7   6    7.32    1.46
  -1  -7   6   10.56    1.65
  -1  -7   6    4.82    3.11
   1   7  -6    9.15    1.46
   1   7  -6    6.96    2.68
   1   7  -6    8.05    2.38
   1   7  -6    9.33    2.38
  -1  -6   6  109.88    3.66
  -1  -6   6  121.29    4.45
  -1  -6   6   77.49    4.39
  -1  -6   6   80.72    5.00
  -1  -6   6   71.02    2.93
  -1  -6   6  134.29    3.60
  -1  -6   6   84.87    4.70
  -1  -6   6   99.45    5.49
   1   6  -6   87.92    3.17
   1   6  -6   94.02    4.94
   1   6  -6   76.14    4.58
   1   6  -6   88.71    4.03
  -1  -5   6  692.80    8.85
  -1  -5   6  834.41   10.74
  -1  -5   6  564.00    9.64
  -1  -5   6  535.14   10.07
  -1  -5   6  580.66    7.44
  -1  -5   6  911.65    7.87
  -1  -5   6  586.70    9.70
  -1  -5   6  721.23   11.23
   1   5  -6  619.83    8.18
   1   5  -6  605.06    9.21
   1   5  -6  519.77    9.82
   1   5  -6  574.56    9.40
  -1  -4   6  830.08   10.01
  -1  -4   6 1083.77   11.65
  -1  -4   6  680.90    9.95
  -1  -4   6  600.24   10.07
  -1  -4   6  954.97    7.20
  -1  -4   6  715.13   10.13
  -1  -4   6  769.25   11.17
   1   4  -6  803.96    9.58
   1   4  -6  861.13   10.62
   1   4  -6  802.44    9.64
   1   4  -6  853.45    6.77
   1   4  -6  635.69   10.01
   1   4  -6  693.35   10.13
  -1  -3   6  179.19    4.94
  -1  -3   6  274.37    5.80
  -1  -3   6  152.47    4.45
  -1  -3   6  180.78    3.17
  -1  -3   6  206.28    5.19
  -1  -3   6  172.67    5.55
  -1  -3   6  207.26    5.43
   1   3  -6  186.82    4.82
   1   3  -6  218.30    5.31
   1   3  -6  244.84    3.66
   1   3  -6  151.19    4.70
   1   3  -6  204.70    3.48
   1   3  -6  161.13    4.94
  -1  -2   6  691.94    9.95
  -1  -2   6 1060.95   11.35
  -1  -2   6  581.21    7.93
  -1  -2   6  568.94    6.16
  -1  -2   6  922.33   10.37
  -1  -2   6  653.32    9.82
  -1  -2   6  946.37   11.47
   1   2  -6  718.97    9.70
   1   2  -6  927.88   10.86
   1   2  -6  782.85    7.20
   1   2  -6  620.50    8.72
   1   2  -6  725.44    7.69
   1   2  -6  589.02    9.03
  -1  -1   6    3.54    1.95
  -1  -1   6   14.28    1.77
  -1  -1   6    6.35    1.34
  -1  -1   6    5.80    2.01
  -1  -1   6   12.08    1.89
   1   1  -6    8.24    1.59
   1   1  -6    6.53    1.65
   1   1  -6    6.22    1.10
   1   1  -6    8.24    1.46
   1   1  -6   12.08    1.53
   1   1  -6    4.21    1.59
   1   1  -6   10.31    2.38
  -1   0   6  186.70    5.92
  -1   0   6  401.40    7.57
  -1   0   6  253.45    4.33
  -1   0   6  279.93    6.22
  -1   0   6  474.92    8.36
   1   0  -6  308.05    6.89
   1   0  -6  432.34    8.30
   1   0  -6  250.46    5.43
   1   0  -6  403.60    6.89
   1   0  -6  284.07    6.10
   1   0  -6  238.86    5.49
   1   0  -6  411.84    8.36
  -1   1   6   80.41    5.00
  -1   1   6   87.80    3.90
  -1   1   6   70.90    2.07
  -1   1   6   81.63    3.48
  -1   1   6  114.09    4.39
   1  -1  -6   83.34    3.97
   1  -1  -6  104.64    5.13
   1  -1  -6   71.14    3.17
   1  -1  -6   64.37    3.72
   1  -1  -6   70.29    3.42
   1  -1  -6   68.76    3.11
   1  -1  -6  109.33    5.19
  -1   2   6   -0.06    2.20
  -1   2   6    5.13    1.65
  -1   2   6    5.13    1.40
  -1   2   6    3.90    1.46
  -1   2   6    6.96    1.77
   1  -2  -6   -0.67    2.01
   1  -2  -6    5.98    2.14
   1  -2  -6    4.45    1.77
   1  -2  -6    2.75    2.14
   1  -2  -6    2.26    2.38
   1  -2  -6    0.98    1.53
   1  -2  -6    4.03    2.26
  -1   3   6   19.22    3.11
  -1   3   6   15.31    2.81
  -1   3   6   21.54    2.14
   1  -3  -6   29.65    3.66
   1  -3  -6   16.47    2.44
   1  -3  -6   13.85    2.44
   1  -3  -6   15.56    2.01
   1  -3  -6   31.30    3.90
  -1   4   6  242.95    7.69
  -1   4   6  221.23    7.81
  -1   4   6  271.99    5.19
   1  -4  -6  421.78   10.62
   1  -4  -6  258.02    8.05
   1  -4  -6  231.12    4.94
   1  -4  -6  509.58   10.98
  -1   5   6   14.77    3.05
  -1   5   6   15.38    3.05
  -1   5   6   17.02    1.95
   1  -5  -6   24.89    4.15
   1  -5  -6   13.54    3.60
   1  -5  -6   31.36    4.15
  -1   6   6   49.18    5.00
  -1   6   6   60.71    5.61
  -1   6   6   57.72    1.89
   1  -6  -6   95.42    7.14
   1  -6  -6   51.01    6.16
   1  -6  -6  137.34    7.20
  -1   7   6    7.08    3.29
  -1   7   6    9.95    4.33
   1  -7  -6   19.16    4.33
   1  -7  -6    2.44    3.66
   1  -7  -6   36.06    5.55
  -1   8   6   71.81    8.18
   1  -8  -6  105.55    9.46
   1  -8  -6   85.84    8.79
   1  -8  -6  143.99    8.54
  -1   9   6   42.04    7.08
   1  -9  -6  108.05   10.01
   1  -9  -6   66.20    7.99
   1  -9  -6   92.31    8.66
  -1  10   6   46.43    7.14
   1 -10  -6   99.02   11.71
   1 -10  -6   43.93    6.89
   1 -10  -6  123.86   10.68
  -1  11   6   11.71    7.02
   1 -11  -6   -2.01    7.08
   1 -11  -6   21.54    7.99
   1 -11  -6   20.38    7.20
  -1 -15   5   26.85    7.08
  -1 -15   5   25.08    8.24
  -1 -15   5   11.23    7.20
   1  15  -5   17.51    7.93
  -1 -14   5   18.24    6.10
  -1 -14   5   14.83    5.92
  -1 -14   5   -7.14    5.67
   1  14  -5    6.96    6.71
   1  14  -5  -11.47    5.13
  -1 -13   5    4.58    4.76
  -1 -13   5   10.19    5.06
  -1 -13   5   10.56    5.49
   1  13  -5   -1.83    5.25
   1  13  -5    7.81    4.27
  -1 -12   5   29.47    4.88
  -1 -12   5   24.10    5.31
  -1 -12   5   48.51    5.37
  -1 -12   5   47.47    6.22
   1  12  -5   48.75    7.50
   1  12  -5   28.55    4.27
  -1 -11   5   46.43    1.83
  -1 -11   5   41.73    2.01
  -1 -11   5   41.79    5.00
  -1 -11   5   53.87    4.45
  -1 -11   5   50.58    5.92
  -1 -11   5   53.08    6.28
   1  11  -5   45.82    6.53
   1  11  -5   40.33    4.82
  -1 -10   5  602.20    5.98
  -1 -10   5  441.67    5.19
  -1 -10   5  515.01   12.02
  -1 -10   5  439.60    8.91
  -1 -10   5  601.34    8.79
  -1 -10   5  603.29   10.98
  -1 -10   5  464.79   12.08
   1  10  -5  503.72   12.57
   1  10  -5  451.98    9.82
  -1  -9   5  603.54    6.41
  -1  -9   5  505.25   11.35
  -1  -9   5  425.38    7.93
  -1  -9   5  579.32    7.75
  -1  -9   5  588.28   10.80
  -1  -9   5  443.07   10.92
   1   9  -5  464.18   11.41
   1   9  -5  340.39    7.81
   1   9  -5  472.67   11.65
  -1  -8   5  175.47    3.66
  -1  -8   5  146.86    6.71
  -1  -8   5  111.17    3.97
  -1  -8   5  168.82    5.31
  -1  -8   5  166.14    3.78
  -1  -8   5  143.26    6.35
  -1  -8   5  117.69    5.55
   1   8  -5  145.21    6.41
   1   8  -5  136.61    4.58
   1   8  -5  126.97    6.22
   1   8  -5  142.34    4.76
  -1  -7   5  610.92    6.83
  -1  -7   5  532.15   10.25
  -1  -7   5  506.71   10.31
  -1  -7   5  424.28    6.77
  -1  -7   5  617.69    8.91
  -1  -7   5  594.08   10.07
   1   7  -5  515.25   10.25
   1   7  -5  510.49    7.50
   1   7  -5  474.37   10.25
   1   7  -5  478.52    8.24
  -1  -6   5 1379.01   10.49
  -1  -6   5 1030.50   13.30
  -1  -6   5 1351.49   14.52
  -1  -6   5 1105.55   14.15
  -1  -6   5  898.11    9.09
  -1  -6   5 1468.45   12.26
  -1  -6   5  972.54   13.06
  -1  -6   5 1262.11   13.67
   1   6  -5 1021.96    8.97
   1   6  -5 1153.38   13.91
   1   6  -5 1000.49   13.67
   1   6  -5 1096.21   12.26
  -1  -5   5   40.57    2.01
  -1  -5   5   44.91    2.68
  -1  -5   5   34.59    2.75
  -1  -5   5   34.35    3.78
  -1  -5   5   29.65    1.83
  -1  -5   5   48.51    2.26
  -1  -5   5   27.33    2.75
  -1  -5   5   38.32    3.05
   1   5  -5   34.59    1.95
   1   5  -5   30.45    2.81
   1   5  -5   27.52    3.23
   1   5  -5   36.36    2.50
  -1  -4   5  527.09    6.96
  -1  -4   5  641.12    8.54
  -1  -4   5  433.50    7.63
  -1  -4   5  393.84    7.57
  -1  -4   5  681.69    6.35
  -1  -4   5  436.97    7.57
  -1  -4   5  506.77    8.36
   1   4  -5  500.43    6.65
   1   4  -5  481.88    7.38
   1   4  -5  488.77    5.43
   1   4  -5  393.96    7.44
   1   4  -5  441.43    7.38
  -1  -3   5  115.86    3.54
  -1  -3   5  177.67    4.27
  -1  -3   5  106.89    3.60
  -1  -3   5  103.97    3.90
  -1  -3   5   98.35    2.26
  -1  -3   5  114.40    3.72
  -1  -3   5  110.49    3.97
   1   3  -5  121.84    3.48
   1   3  -5  140.15    3.97
   1   3  -5  154.91    2.81
   1   3  -5   86.76    3.42
   1   3  -5  113.42    3.66
  -1  -2   5  431.36    6.89
  -1  -2   5  659.49    8.18
  -1  -2   5  382.37    6.10
  -1  -2   5  405.55    4.70
  -1  -2   5  488.28    6.96
  -1  -2   5  427.45    7.20
  -1  -2   5  534.10    7.81
   1   2  -5  472.12    7.08
   1   2  -5  567.54    7.75
   1   2  -5  549.48    5.43
   1   2  -5  388.59    6.28
   1   2  -5  464.31    5.19
   1   2  -5  403.11    6.77
  -1  -1   5   26.05    2.44
  -1  -1   5   41.98    2.32
  -1  -1   5   25.56    1.65
  -1  -1   5   22.57    1.53
  -1  -1   5   29.90    2.38
  -1  -1   5   46.43    2.44
   1   1  -5   31.79    2.38
   1   1  -5   39.78    2.32
   1   1  -5   25.81    1.53
   1   1  -5   33.07    1.95
   1   1  -5   26.05    1.77
   1   1  -5   25.26    1.89
   1   1  -5   33.92    2.32
  -1   0   5   33.80    2.44
  -1   0   5   62.54    2.81
  -1   0   5   32.70    1.65
  -1   0   5   37.46    2.38
  -1   0   5   69.80    2.93
   1   0  -5   39.29    2.38
   1   0  -5   52.71    2.81
   1   0  -5   32.52    2.01
   1   0  -5   55.77    2.44
   1   0  -5   31.30    2.14
   1   0  -5   39.35    2.32
   1   0  -5   55.70    2.99
  -1   1   5  920.74   11.65
  -1   1   5 1194.51   12.75
  -1   1   5  840.75    5.74
  -1   1   5  947.59    9.82
  -1   1   5 1576.14   14.34
   1  -1  -5  994.08   11.65
   1  -1  -5 1461.68   14.46
   1  -1  -5  837.95   10.13
   1  -1  -5  905.49   10.86
   1  -1  -5  926.11    9.58
   1  -1  -5 1470.16   14.15
  -1   2   5    2.87    1.89
  -1   2   5    2.50    1.34
  -1   2   5    4.45    1.22
  -1   2   5    1.77    1.10
  -1   2   5    4.94    1.53
   1  -2  -5    3.60    1.65
   1  -2  -5    6.89    2.44
   1  -2  -5    1.53    1.77
   1  -2  -5   -0.49    1.89
   1  -2  -5    3.54    1.22
   1  -2  -5    3.78    2.07
  -1   3   5  186.88    6.22
  -1   3   5  195.97    6.28
  -1   3   5  183.71    6.71
  -1   3   5  213.18    4.39
  -1   3   5  263.03    6.59
   1  -3  -5  224.83    6.16
   1  -3  -5  297.38    7.99
   1  -3  -5  182.85    5.49
   1  -3  -5  179.68    6.47
   1  -3  -5  207.32    6.59
   1  -3  -5  203.23    4.33
   1  -3  -5  377.91    8.66
  -1   4   5  406.95    9.09
  -1   4   5  410.62    9.70
  -1   4   5  471.20    5.98
  -1   4   5  427.64    9.27
   1  -4  -5  470.10    9.33
   1  -4  -5  698.90   12.63
   1  -4  -5  215.74    7.02
   1  -4  -5  437.28    9.82
   1  -4  -5  438.01    5.86
   1  -4  -5  875.78   13.30
  -1   5   5   30.75    3.84
  -1   5   5   25.26    3.66
  -1   5   5   34.66    1.77
   1  -5  -5   45.64    4.58
   1  -5  -5   34.29    4.09
   1  -5  -5   31.06    2.14
   1  -5  -5   51.74    4.76
  -1   6   5   19.59    3.36
  -1   6   5   19.59    3.60
   1  -6  -5   22.09    3.90
   1  -6  -5   17.57    3.66
   1  -6  -5   31.36    3.90
  -1   7   5   44.84    5.37
   1  -7  -5   79.19    6.53
   1  -7  -5   42.89    5.00
   1  -7  -5  102.38    6.53
  -1   8   5    4.21    4.09
   1  -8  -5    2.81    3.72
   1  -8  -5    6.83    4.09
   1  -8  -5   17.39    4.51
  -1   9   5   14.15    4.82
   1  -9  -5   11.10    5.74
   1  -9  -5    4.03    4.82
   1  -9  -5   41.92    5.55
  -1  10   5   35.33    6.71
   1 -10  -5   40.02    6.71
   1 -10  -5   24.22    6.47
   1 -10  -5   78.22    8.97
  -1  11   5   21.54    6.71
   1 -11  -5   19.46    7.02
   1 -11  -5   27.64    7.81
   1 -11  -5   46.92    8.11
  -1 -14   4    0.98    5.55
  -1 -14   4   13.73    5.98
  -1 -14   4   12.08    5.74
   1  14  -4   22.45    7.38
   1  14  -4   12.51    5.49
  -1 -13   4   -4.64    4.88
  -1 -13   4   -0.61    5.00
  -1 -13   4    6.53    5.06
   1  13  -4    7.93    5.43
   1  13  -4   -4.15    4.21
  -1 -12   4   55.89    6.96
  -1 -12   4   45.76    5.74
  -1 -12   4   50.40    3.90
  -1 -12   4   48.93    5.98
   1  12  -4   46.25    7.20
   1  12  -4   32.76    4.15
  -1 -11   4  346.61   11.23
  -1 -11   4  372.06   10.80
  -1 -11   4  373.89    7.44
  -1 -11   4  350.82   11.10
   1  11  -4  371.51   12.08
   1  11  -4  297.92    8.48
  -1 -10   4  284.69    3.60
  -1 -10   4  235.20    3.36
  -1 -10   4  250.52    8.79
  -1 -10   4  275.17    6.71
  -1 -10   4  276.51    6.65
  -1 -10   4  239.84    8.97
   1  10  -4  228.19    9.03
   1  10  -4  203.78    6.96
  -1  -9   4    5.25    1.16
  -1  -9   4    6.10    1.22
  -1  -9   4    9.58    3.36
  -1  -9   4    2.44    2.20
  -1  -9   4   12.51    2.07
  -1  -9   4    5.43    2.07
  -1  -9   4   -0.67    2.32
   1   9  -4    8.48    3.11
   1   9  -4    4.45    3.11
  -1  -8   4    3.72    1.04
  -1  -8   4    3.42    2.44
  -1  -8   4    5.86    1.65
  -1  -8   4    5.98    2.20
  -1  -8   4    3.72    1.53
  -1  -8   4    9.64    2.14
  -1  -8   4    1.04    1.65
   1   8  -4    6.77    2.93
   1   8  -4    1.46    1.71
   1   8  -4    1.53    1.89
  -1  -7   4  327.94    4.27
  -1  -7   4  273.64    7.14
  -1  -7   4  286.82    8.24
  -1  -7   4  231.24    5.06
  -1  -7   4  308.60    6.71
  -1  -7   4  301.89    5.00
  -1  -7   4  312.38    6.47
  -1  -7   4  245.39    7.26
   1   7  -4  267.24    7.69
   1   7  -4  226.05    5.13
   1   7  -4  241.79    7.57
   1   7  -4  254.97    5.61
  -1  -6   4  174.86    3.23
  -1  -6   4  128.07    4.76
  -1  -6   4  170.53    5.19
  -1  -6   4  102.26    5.13
  -1  -6   4  120.50    3.42
  -1  -6   4  176.20    4.64
  -1  -6   4  126.48    4.76
  -1  -6   4  171.81    4.82
   1   6  -4  158.75    6.04
   1   6  -4  124.04    3.48
   1   6  -4  145.82    5.80
   1   6  -4  156.62    4.21
  -1  -5   4 1251.98    8.60
  -1  -5   4 1027.76   11.96
  -1  -5   4 1256.68   12.87
  -1  -5   4 1035.75   12.20
  -1  -5   4  803.72    7.69
  -1  -5   4 1315.62   10.98
  -1  -5   4  954.36   11.59
  -1  -5   4 1182.06   11.65
   1   5  -4  997.56    7.69
   1   5  -4 1073.70   12.26
   1   5  -4 1063.57    8.91
   1   5  -4  863.88   11.47
   1   5  -4 1051.98   10.80
  -1  -4   4  430.02    5.25
  -1  -4   4  475.59    7.14
  -1  -4   4  336.42    6.41
  -1  -4   4  447.28    6.96
  -1  -4   4  334.96    6.59
  -1  -4   4  305.06    4.33
  -1  -4   4  496.89    5.86
  -1  -4   4  314.28    6.10
  -1  -4   4  373.82    6.47
   1   4  -4  384.01    4.94
   1   4  -4  376.33    6.47
   1   4  -4  313.42    6.35
   1   4  -4  361.32    6.16
  -1  -3   4   37.16    1.83
  -1  -3   4   57.53    2.44
  -1  -3   4   30.87    2.07
  -1  -3   4   28.98    2.07
  -1  -3   4   57.78    1.83
  -1  -3   4   33.86    2.07
  -1  -3   4   32.89    2.26
   1   3  -4   39.48    1.89
   1   3  -4   41.49    2.20
   1   3  -4   38.25    1.53
   1   3  -4   35.20    2.20
   1   3  -4   30.81    2.07
  -1  -2   4   25.93    1.83
  -1  -2   4   35.14    1.95
  -1  -2   4   23.98    1.77
  -1  -2   4   25.56    1.95
  -1  -2   4   33.74    1.40
  -1  -2   4   26.42    1.77
  -1  -2   4   28.37    1.89
   1   2  -4   29.04    1.83
   1   2  -4   43.07    2.07
   1   2  -4   38.13    1.40
   1   2  -4   18.43    1.59
   1   2  -4   26.17    1.16
   1   2  -4   23.49    1.77
  -1  -1   4  440.33    6.35
  -1  -1   4  683.04    7.63
  -1  -1   4  395.42    5.25
  -1  -1   4  405.19    4.76
  -1  -1   4  601.71    6.59
  -1  -1   4  428.92    6.28
  -1  -1   4  610.68    7.44
   1   1  -4  490.48    6.65
   1   1  -4  651.49    7.57
   1   1  -4  452.65    5.00
   1   1  -4  433.62    5.67
   1   1  -4  412.63    4.94
   1   1  -4  417.88    6.16
   1   1  -4  493.29    6.77
  -1   0   4 1326.78   11.65
  -1   0   4 2076.26   14.03
  -1   0   4 1166.99    7.63
  -1   0   4 1145.02    9.21
  -1   0   4 1385.84   10.86
  -1   0   4 2254.78   14.46
   1   0  -4 1436.12   11.90
   1   0  -4 1998.78   13.97
   1   0  -4 1233.25    9.64
   1   0  -4 1828.18   11.23
   1   0  -4 1256.86   10.19
   1   0  -4 1338.74   10.62
   1   0  -4 1814.58   13.18
  -1   1   4  303.84    5.98
  -1   1   4  465.28    7.26
  -1   1   4  293.78    2.99
  -1   1   4  312.02    5.00
  -1   1   4  564.92    7.63
   1  -1  -4  350.03    6.28
   1  -1  -4  490.18    7.57
   1  -1  -4  291.70    5.55
   1  -1  -4  293.84    5.61
   1  -1  -4  317.94    5.06
   1  -1  -4  548.32    7.69
  -1   2   4 1479.68   13.85
  -1   2   4 1859.42   15.74
  -1   2   4 1649.42   11.04
  -1   2   4 2358.93   16.72
   1  -2  -4 1769.31   14.83
   1  -2  -4 2312.08   17.94
   1  -2  -4 1646.37   13.79
   1  -2  -4 1435.32   13.67
   1  -2  -4 1535.08   14.22
   1  -2  -4 1602.68   10.92
   1  -2  -4 2838.55   18.61
  -1   3   4 1737.70   15.86
  -1   3   4 2045.63   17.94
  -1   3   4 1713.05   16.96
  -1   3   4 1962.78   11.53
  -1   3   4 2446.91   18.30
   1  -3  -4 2011.47   16.66
   1  -3  -4 2716.83   21.23
   1  -3  -4 1820.37   15.92
   1  -3  -4 1307.50   14.52
   1  -3  -4 1879.92   17.21
   1  -3  -4 1942.09   11.47
   1  -3  -4 3379.06   21.96
  -1   4   4  140.21    5.43
  -1   4   4  197.44    6.35
  -1   4   4  167.91    6.35
  -1   4   4  195.18    3.36
  -1   4   4  236.97    6.16
   1  -4  -4  217.63    5.86
   1  -4  -4  263.82    7.50
   1  -4  -4  181.57    5.49
   1  -4  -4  193.72    6.53
   1  -4  -4  198.17    3.48
   1  -4  -4  351.80    8.30
  -1   5   4   59.55    4.51
  -1   5   4   53.20    4.39
  -1   5   4   57.35    1.77
  -1   5   4   60.52    4.21
   1  -5  -4   72.18    4.15
   1  -5  -4   85.11    5.19
   1  -5  -4   63.09    1.95
   1  -5  -4  109.15    5.31
  -1   6   4   -0.43    2.14
  -1   6   4   -0.12    2.44
   1  -6  -4    4.33    2.99
   1  -6  -4    5.92    2.81
   1  -6  -4   -1.28    2.26
  -1   7   4   18.97    4.33
  -1   7   4   15.50    3.72
   1  -7  -4   23.25    4.21
   1  -7  -4   31.54    4.64
  -1   8   4  212.69    8.91
  -1   8   4  136.49    7.44
   1  -8  -4  221.35    9.46
   1  -8  -4  158.63    8.66
   1  -8  -4  284.56    9.70
  -1   9   4  118.24    8.24
   1  -9  -4  188.90    9.64
   1  -9  -4  146.06    9.70
   1  -9  -4  210.31    9.21
  -1  10   4    8.24    5.06
   1 -10  -4   32.09    6.22
   1 -10  -4   16.78    5.74
   1 -10  -4   43.01    6.22
  -1  11   4   17.02    6.35
   1 -11  -4   54.30    7.32
   1 -11  -4   35.02    7.14
   1 -11  -4   26.05    6.71
  -1  12   4   54.67    7.63
   1 -12  -4   33.62    7.81
   1 -12  -4   53.33    8.30
   1 -12  -4   73.83    8.85
  -1 -14   3   33.74    7.14
  -1 -14   3   60.16    7.57
  -1 -14   3   66.69    9.46
   1  14  -3   62.72    9.21
   1  14  -3   29.53    6.41
  -1 -13   3   21.11    5.86
  -1 -13   3   14.22    5.49
  -1 -13   3    5.86    5.19
   1  13  -3   11.04    6.41
   1  13  -3    8.97    4.58
  -1 -12   3   16.90    5.19
  -1 -12   3   23.67    4.64
  -1 -12   3    6.59    4.15
   1  12  -3   19.22    6.28
   1  12  -3   11.90    3.78
  -1 -11   3  226.54    9.52
  -1 -11   3  237.46    8.91
  -1 -11   3  237.28    4.51
  -1 -11   3  220.26    9.21
   1  11  -3  235.75   10.49
   1  11  -3  160.71    6.89
  -1 -10   3   15.99    1.59
  -1 -10   3   17.08    1.83
  -1 -10   3    9.46    3.36
  -1 -10   3   15.01    3.72
  -1 -10   3   19.22    2.01
  -1 -10   3   17.63    3.54
   1  10  -3    9.33    4.03
   1  10  -3    7.14    2.75
  -1  -9   3  199.33    3.17
  -1  -9   3  194.94    3.23
  -1  -9   3  210.98    7.87
  -1  -9   3  184.99    5.98
  -1  -9   3  203.05    5.92
  -1  -9   3  200.49    4.76
  -1  -9   3  187.86    7.57
   1   9  -3  181.70    7.81
   1   9  -3  144.91    6.16
  -1  -8   3  374.98    4.21
  -1  -8   3  246.49    3.42
  -1  -8   3  374.80    9.03
  -1  -8   3  326.84    6.77
  -1  -8   3  387.31    7.08
  -1  -8   3  411.41    6.59
  -1  -8   3  348.20    9.03
   1   8  -3  362.05    9.64
   1   8  -3  350.40    8.42
   1   8  -3  281.63    6.83
  -1  -7   3   20.62    1.28
  -1  -7   3   16.78    1.22
  -1  -7   3   22.70    2.87
  -1  -7   3   23.92    3.72
  -1  -7   3   22.21    2.20
  -1  -7   3   25.56    2.26
  -1  -7   3   24.28    2.14
  -1  -7   3   24.47    3.42
   1   7  -3   21.78    3.48
   1   7  -3   19.28    2.38
   1   7  -3   17.51    2.01
   1   7  -3   16.90    2.07
  -1  -6   3 1289.75    7.20
  -1  -6   3 1187.31   13.18
  -1  -6   3 1251.19   14.34
  -1  -6   3 1179.13   13.30
  -1  -6   3 1011.22    9.88
  -1  -6   3 1321.05   13.24
  -1  -6   3 1048.75   13.18
  -1  -6   3 1321.29   10.49
  -1  -6   3 1325.93   11.35
  -1  -6   3 1110.98   13.73
   1   6  -3 1179.92   14.52
   1   6  -3 1135.32   12.63
   1   6  -3  905.31    9.46
   1   6  -3 1107.87   14.09
   1   6  -3 1135.81   10.31
  -1  -5   3  171.57    2.62
  -1  -5   3  154.42    4.58
  -1  -5   3  163.64    4.82
  -1  -5   3  144.72    4.58
  -1  -5   3  121.60    3.11
  -1  -5   3  177.06    4.39
  -1  -5   3  126.72    4.09
  -1  -5   3  168.27    3.23
  -1  -5   3  172.91    4.03
  -1  -5   3  121.23    4.39
   1   5  -3  151.68    5.06
   1   5  -3  134.29    4.27
   1   5  -3  115.56    2.99
   1   5  -3  131.18    4.88
   1   5  -3  150.64    3.72
  -1  -4   3  194.94    2.81
  -1  -4   3  163.39    4.33
  -1  -4   3  199.02    4.64
  -1  -4   3  157.90    4.39
  -1  -4   3  126.17    2.68
  -1  -4   3  198.78    4.09
  -1  -4   3  151.86    4.21
  -1  -4   3  186.27    4.09
   1   4  -3  155.58    2.50
   1   4  -3  167.72    4.51
   1   4  -3  154.79    4.15
   1   4  -3  142.53    2.81
   1   4  -3  143.87    4.27
   1   4  -3  171.14    3.84
  -1  -3   3 1635.08    8.48
  -1  -3   3 1479.37   11.65
  -1  -3   3 1799.26   12.39
  -1  -3   3 1325.26   11.10
  -1  -3   3 1192.19    6.89
  -1  -3   3 1816.04   10.25
  -1  -3   3 1296.82   10.86
  -1  -3   3 1600.97   11.35
   1   3  -3 1577.24    8.30
   1   3  -3 1549.84   11.59
   1   3  -3 1374.55   11.17
   1   3  -3 1543.25    9.52
   1   3  -3 1291.82   10.92
   1   3  -3 1530.32   10.98
  -1  -2   3    4.03    0.79
  -1  -2   3    8.05    1.10
  -1  -2   3    2.75    0.85
  -1  -2   3    6.53    1.16
  -1  -2   3   10.86    0.98
  -1  -2   3    6.71    1.10
  -1  -2   3    7.63    1.28
   1   2  -3    5.19    0.98
   1   2  -3   10.74    1.22
   1   2  -3   10.37    0.98
   1   2  -3    4.51    1.04
   1   2  -3    4.82    1.16
  -1  -1   3  824.65    7.20
  -1  -1   3 1245.09    9.03
  -1  -1   3  710.86    6.71
  -1  -1   3  887.55    6.10
  -1  -1   3  884.68    6.89
  -1  -1   3  811.04    7.57
  -1  -1   3  984.81    8.18
   1   1  -3  879.01    7.44
   1   1  -3 1170.10    8.85
   1   1  -3  975.90    6.41
   1   1  -3  742.95    6.35
   1   1  -3  831.79    7.63
  -1   0   3  287.06    4.76
  -1   0   3  459.61    5.80
  -1   0   3  260.10    3.90
  -1   0   3  278.28    4.33
  -1   0   3  464.55    5.61
   1   0  -3  298.90    4.76
   1   0  -3  459.61    5.86
   1   0  -3  268.76    3.97
   1   0  -3  385.11    4.27
   1   0  -3  290.54    4.39
   1   0  -3  401.10    5.31
  -1   1   3  725.26    8.05
  -1   1   3 1053.81    9.64
  -1   1   3  721.29    3.97
  -1   1   3  778.34    6.89
  -1   1   3 1323.00   10.07
   1  -1  -3  809.21    8.42
   1  -1  -3 1184.44   10.37
   1  -1  -3  682.00    7.50
   1  -1  -3  811.65    7.02
   1  -1  -3 1281.39   10.01
  -1   2   3  444.29    6.83
  -1   2   3  582.61    7.99
  -1   2   3  440.57    7.14
  -1   2   3  504.88    5.31
  -1   2   3  694.20    7.99
   1  -2  -3  514.03    7.20
   1  -2  -3  710.61    8.97
   1  -2  -3  488.10    6.96
   1  -2  -3  440.51    7.02
   1  -2  -3  530.75    5.49
   1  -2  -3  886.76    9.15
  -1   3   3    0.85    1.16
  -1   3   3   -1.83    1.10
  -1   3   3   -0.55    1.34
  -1   3   3   -1.53    0.61
  -1   3   3   -0.92    0.92
   1  -3  -3    0.73    1.10
   1  -3  -3   -0.06    1.28
   1  -3  -3    3.66    1.34
   1  -3  -3   -0.24    0.73
   1  -3  -3    0.31    1.04
  -1   4   3  136.49    4.51
  -1   4   3  168.76    5.25
  -1   4   3  147.22    5.43
  -1   4   3  157.53    5.86
  -1   4   3  169.01    2.75
  -1   4   3  177.49    4.82
   1  -4  -3  176.94    4.82
   1  -4  -3  214.09    6.65
   1  -4  -3  154.06    4.94
   1  -4  -3  159.55    5.13
   1  -4  -3  177.49    2.87
   1  -4  -3  275.90    6.47
  -1   5   3  288.65    6.89
  -1   5   3  420.56    9.46
  -1   5   3  302.62    7.99
  -1   5   3  365.53    7.50
   1  -5  -3  383.40    7.38
   1  -5  -3  468.09    9.88
   1  -5  -3  316.47    7.93
   1  -5  -3  167.97    6.35
   1  -5  -3  354.97    3.29
   1  -5  -3  614.34   10.62
  -1   6   3   60.34    5.00
  -1   6   3   49.12    4.33
  -1   6   3   22.33    3.05
   1  -6  -3   68.64    4.09
   1  -6  -3   69.01    5.00
   1  -6  -3   84.38    5.00
  -1   7   3  438.93   11.10
  -1   7   3  303.84    9.09
   1  -7  -3  397.62    8.54
   1  -7  -3  444.54   11.29
   1  -7  -3  485.11    5.55
   1  -7  -3  606.53   11.90
  -1   8   3    0.24    3.42
  -1   8   3    2.26    3.11
   1  -8  -3    3.23    2.93
   1  -8  -3    2.50    1.95
   1  -8  -3    8.48    3.29
  -1   9   3   61.93    7.26
  -1   9   3   36.24    5.25
   1  -9  -3   49.42    6.16
   1  -9  -3   59.79    3.42
   1  -9  -3   72.30    6.41
  -1  10   3   36.79    6.22
  -1  10   3    6.59    4.70
   1 -10  -3   27.94    5.37
   1 -10  -3   14.15    5.13
   1 -10  -3   35.63    5.25
  -1  11   3    6.04    6.04
  -1  11   3   18.85    5.74
   1 -11  -3   12.08    5.19
   1 -11  -3    0.55    5.55
   1 -11  -3   14.52    5.06
  -1  12   3   12.26    6.35
   1 -12  -3   19.16    6.83
   1 -12  -3    8.30    6.35
   1 -12  -3   14.89    6.22
  -1 -14   2   12.93    6.35
  -1 -14   2   17.08    7.08
   1  14  -2   27.76    8.97
   1  14  -2   22.57    6.89
  -1 -13   2   -0.18    5.00
  -1 -13   2    7.38    5.19
  -1 -13   2    2.62    5.49
   1  13  -2   10.68    6.53
   1  13  -2    5.67    4.88
  -1 -12   2   25.32    5.25
  -1 -12   2   30.08    5.00
  -1 -12   2   29.35    5.31
   1  12  -2   27.27    6.10
   1  12  -2    8.66    4.09
  -1 -11   2    0.18    1.34
  -1 -11   2    4.03    3.54
  -1 -11   2    3.66    3.54
  -1 -11   2   12.75    4.39
   1  11  -2    5.06    5.06
   1  11  -2    1.10    3.29
  -1 -10   2   73.40    2.38
  -1 -10   2  110.86    3.11
  -1 -10   2   70.90    6.10
  -1 -10   2   92.86    6.28
  -1 -10   2   93.04    2.20
  -1 -10   2   94.75    6.77
   1  10  -2   69.13    6.77
   1  10  -2   66.08    5.25
  -1  -9   2   13.73    1.34
  -1  -9   2   17.45    1.71
  -1  -9   2   16.72    3.54
  -1  -9   2   16.60    3.60
  -1  -9   2   16.47    1.71
  -1  -9   2   11.84    3.54
   1   9  -2   17.33    4.03
   1   9  -2   17.45    3.05
  -1  -8   2   56.19    1.89
  -1  -8   2   84.81    2.50
  -1  -8   2   68.33    5.00
  -1  -8   2   71.63    4.39
  -1  -8   2   79.74    5.86
  -1  -8   2   73.76    4.03
  -1  -8   2   77.55    2.56
  -1  -8   2   64.80    4.70
   1   8  -2   63.51    4.94
   1   8  -2   71.45    5.31
   1   8  -2   47.96    4.58
  -1  -7   2    1.95    0.73
  -1  -7   2    2.38    0.85
  -1  -7   2    1.22    2.07
  -1  -7   2    6.16    2.93
  -1  -7   2    2.20    1.59
  -1  -7   2   -0.24    1.59
  -1  -7   2    3.54    1.10
  -1  -7   2    1.16    1.71
   1   7  -2    0.73    2.26
   1   7  -2    5.49    2.56
   1   7  -2   -2.50    1.40
  -1  -6   2  408.72    3.90
  -1  -6   2  454.12    4.09
  -1  -6   2  467.11    7.99
  -1  -6   2  453.75    8.85
  -1  -6   2  468.88    8.24
  -1  -6   2  435.08    6.83
  -1  -6   2  395.67    8.18
  -1  -6   2  508.72    7.38
  -1  -6   2  515.92    6.10
  -1  -6   2  444.23    8.97
   1   6  -2  454.97    9.58
   1   6  -2  486.03    8.30
   1   6  -2  346.06    6.22
   1   6  -2  459.24    5.74
  -1  -5   2  872.66    4.94
  -1  -5   2  801.52    4.70
  -1  -5   2  946.00   10.56
  -1  -5   2  962.72   11.65
  -1  -5   2  904.94   10.31
  -1  -5   2  828.31    8.36
  -1  -5   2  803.05   10.49
  -1  -5   2 1026.66    9.21
  -1  -5   2 1012.87    8.36
  -1  -5   2  827.03   10.86
   1   5  -2  889.08   11.53
   1   5  -2  937.52   10.56
   1   5  -2  723.06    7.87
   1   5  -2  910.55    7.87
  -1  -4   2  339.11    2.62
  -1  -4   2  325.14    5.74
  -1  -4   2  350.88    6.28
  -1  -4   2  312.26    5.61
  -1  -4   2  276.02    4.09
  -1  -4   2  344.72    5.74
  -1  -4   2  282.73    5.61
  -1  -4   2  360.77    4.64
  -1  -4   2  348.02    4.76
  -1  -4   2  286.09    5.74
   1   4  -2  305.00    5.98
   1   4  -2  324.77    5.80
   1   4  -2  235.45    3.84
   1   4  -2  272.06    5.67
   1   4  -2  325.50    4.58
  -1  -3   2    0.85    0.37
  -1  -3   2    0.67    0.92
  -1  -3   2    3.29    0.98
  -1  -3   2   -0.06    0.49
  -1  -3   2    2.01    0.73
  -1  -3   2   -0.31    0.79
  -1  -3   2    0.31    0.55
  -1  -3   2    1.77    0.67
   1   3  -2    1.22    0.37
   1   3  -2    0.55    0.98
   1   3  -2   -1.16    0.92
   1   3  -2    1.04    0.43
   1   3  -2    0.79    0.73
   1   3  -2    1.40    0.79
  -1  -2   2  259.79    2.62
  -1  -2   2  292.68    4.39
  -1  -2   2  216.29    3.84
  -1  -2   2  173.95    1.89
  -1  -2   2  221.35    3.36
  -1  -2   2  210.25    3.72
  -1  -2   2  249.54    3.78
   1   2  -2  270.84    2.68
   1   2  -2  260.71    4.15
   1   2  -2  214.46    3.84
   1   2  -2  264.92    3.66
   1   2  -2  189.69    3.54
   1   2  -2  253.02    3.78
  -1  -1   2 2480.71   10.98
  -1  -1   2 1846.24    8.60
  -1  -1   2 2774.80   11.78
   1   1  -2 2518.66    9.58
   1   1  -2 1691.15    9.03
   1   1  -2 2257.35    9.58
   1   1  -2 2277.11   10.62
  -1   0   2 1722.27    9.27
  -1   0   2 2936.78   12.08
  -1   0   2 1680.41    7.57
  -1   0   2 1801.64    8.72
  -1   0   2 2581.08    8.05
  -1   0   2 1881.14    9.33
  -1   0   2 1997.98    9.21
   1   0  -2 1552.59    8.79
   1   0  -2 2869.18   12.02
   1   0  -2 1951.73    9.09
   1   0  -2 2051.25    9.70
   1   0  -2 2292.12    9.88
  -1   1   2   -1.16    0.61
  -1   1   2    0.55    0.55
  -1   1   2   -0.73    0.55
  -1   1   2    0.12    0.55
  -1   1   2    1.77    0.61
   1  -1  -2   -0.55    0.67
   1  -1  -2    1.10    0.55
   1  -1  -2    0.55    0.55
   1  -1  -2   -0.73    0.55
   1  -1  -2   11.90    1.04
  -1   2   2  183.65    3.90
  -1   2   2  250.33    4.70
  -1   2   2  180.66    4.15
  -1   2   2  226.91    3.05
  -1   2   2  300.73    4.58
   1  -2  -2  210.19    4.09
   1  -2  -2  295.79    5.19
   1  -2  -2  228.37    4.45
   1  -2  -2  195.36    4.27
   1  -2  -2  231.12    3.11
   1  -2  -2  371.51    5.13
  -1   3   2  147.59    3.84
  -1   3   2  204.33    4.76
  -1   3   2  179.32    2.20
  -1   3   2  207.26    4.94
  -1   3   2  153.81    4.27
  -1   3   2  188.53    2.68
  -1   3   2  222.09    4.45
   1  -3  -2  182.31    4.15
   1  -3  -2  232.64    5.25
   1  -3  -2  243.75    2.56
   1  -3  -2  168.15    4.27
   1  -3  -2  197.07    2.75
   1  -3  -2  266.69    5.00
  -1   4   2 1246.06   11.65
  -1   4   2 1562.53   14.64
  -1   4   2 1771.14   16.11
  -1   4   2 1290.66   13.61
  -1   4   2 1564.61   13.30
   1  -4  -2 1531.23   12.75
   1  -4  -2 1863.27   16.41
   1  -4  -2 1654.30    8.30
   1  -4  -2 1452.10   14.15
   1  -4  -2 1665.22    7.44
   1  -4  -2 2164.24   15.86
  -1   5   2  289.75    6.96
  -1   5   2  347.16    8.30
  -1   5   2  283.71    7.57
  -1   5   2  340.15    6.77
   1  -5  -2  348.38    6.47
   1  -5  -2  413.48    8.97
   1  -5  -2  369.68    4.64
   1  -5  -2  317.75    7.50
   1  -5  -2  374.31    3.05
   1  -5  -2  471.38    8.54
  -1   6   2  175.72    6.65
  -1   6   2  149.73    5.92
  -1   6   2  153.26    5.13
   1  -6  -2  175.11    5.00
   1  -6  -2  202.44    7.02
   1  -6  -2  179.80    3.72
   1  -6  -2  156.44    4.94
   1  -6  -2  240.02    7.20
  -1   7   2   68.94    5.25
  -1   7   2   45.39    4.39
   1  -7  -2   64.55    3.72
   1  -7  -2   62.90    5.06
   1  -7  -2   60.71    2.81
   1  -7  -2   51.19    4.45
   1  -7  -2   77.36    4.88
  -1   8   2 1106.16   17.94
  -1   8   2  786.33   14.40
   1  -8  -2 1040.57   13.18
   1  -8  -2 1194.93   18.36
   1  -8  -2 1050.21   10.25
   1  -8  -2 1417.26   18.36
  -1   9   2   78.83    6.83
  -1   9   2   51.01    5.80
   1  -9  -2   54.73    6.71
   1  -9  -2   89.51    6.59
   1  -9  -2   62.54    3.90
   1  -9  -2  107.20    6.65
  -1  10   2    7.38    4.58
  -1  10   2    7.50    4.15
   1 -10  -2    6.22    3.78
   1 -10  -2    9.03    3.90
  -1  11   2   56.68    8.42
  -1  11   2   39.23    5.92
   1 -11  -2   44.48    6.16
   1 -11  -2   40.21    7.50
   1 -11  -2   61.81    7.26
  -1  12   2   15.50    6.59
  -1  12   2    0.55    5.55
   1 -12  -2   14.64    5.92
   1 -12  -2  -12.75    5.25
   1 -12  -2  -10.92    5.37
  -1  13   2   31.97    8.30
  -1  13   2   -6.47    6.53
   1 -13  -2    1.10    7.14
   1 -13  -2   10.68    7.08
   1 -13  -2   25.26    7.32
  -1 -14   1    3.78    6.28
  -1 -13   1    3.23    5.49
  -1 -13   1    2.75    5.74
  -1 -13   1    0.49    5.92
   1  13  -1    7.99    7.02
   1  13  -1   -5.31    5.37
  -1 -12   1   95.00    9.09
  -1 -12   1  122.27    7.87
  -1 -12   1  120.81    9.52
   1  12  -1  105.92    9.95
   1  12  -1   65.34    7.38
  -1 -11   1   -0.73    1.71
  -1 -11   1   -8.91    3.60
  -1 -11   1    4.94    3.48
  -1 -11   1    2.14    3.66
   1  11  -1   20.62    5.43
   1  11  -1   -4.64    3.60
  -1 -10   1    2.93    1.83
  -1 -10   1    3.72    3.05
  -1 -10   1    8.66    3.42
  -1 -10   1    5.55    3.84
   1  10  -1    7.81    4.21
   1  10  -1    6.41    3.05
  -1  -9   1   13.24    1.95
  -1  -9   1    4.03    2.93
  -1  -9   1   10.98    4.39
  -1  -9   1   14.40    3.42
  -1  -9   1   13.97    3.17
   1   9  -1   -0.79    3.23
   1   9  -1    7.57    4.76
   1   9  -1    2.93    2.56
  -1  -8   1   43.26    2.38
  -1  -8   1   36.67    4.27
  -1  -8   1   35.08    3.66
  -1  -8   1   53.63    5.43
  -1  -8   1   17.14    3.11
  -1  -8   1   45.15    4.21
   1   8  -1   40.63    4.70
   1   8  -1   48.87    4.64
   1   8  -1   32.82    4.03
  -1  -7   1   50.34    2.14
  -1  -7   1   41.49    3.84
  -1  -7   1   44.66    3.23
  -1  -7   1   58.27    4.82
  -1  -7   1   48.75    3.36
  -1  -7   1   46.49    1.53
  -1  -7   1   48.44    4.09
   1   7  -1   50.15    4.09
   1   7  -1   42.34    3.84
   1   7  -1   25.56    3.36
  -1  -6   1  116.17    2.68
  -1  -6   1   93.23    5.06
  -1  -6   1   87.61    3.66
  -1  -6   1  102.01    5.06
  -1  -6   1  104.39    4.33
  -1  -6   1   82.98    4.03
  -1  -6   1  106.59    3.97
  -1  -6   1   96.95    2.14
  -1  -6   1  101.83    4.88
   1   6  -1   97.01    4.94
   1   6  -1   82.92    3.60
   1   6  -1   75.53    3.54
   1   6  -1   73.09    3.90
  -1  -5   1  229.77    3.05
  -1  -5   1  210.37    4.88
  -1  -5   1  206.10    5.55
  -1  -5   1  214.70    5.19
  -1  -5   1  161.99    4.82
  -1  -5   1  221.41    4.94
  -1  -5   1  216.05    3.11
  -1  -5   1  188.35    5.61
   1   5  -1  204.94    6.10
   1   5  -1  196.03    4.64
   1   5  -1  149.85    3.97
   1   5  -1  196.22    2.99
   1   5  -1  191.21    5.13
  -1  -4   1  143.99    2.01
  -1  -4   1  170.53    4.45
  -1  -4   1  134.04    3.72
  -1  -4   1  119.04    3.11
  -1  -4   1  114.09    3.72
  -1  -4   1  148.87    3.60
  -1  -4   1  134.72    2.44
  -1  -4   1  115.86    3.84
   1   4  -1  127.64    4.09
   1   4  -1  123.49    3.42
   1   4  -1  103.23    2.81
   1   4  -1  128.25    2.38
   1   4  -1  102.93    3.48
  -1  -3   1  297.74    1.95
  -1  -3   1  273.76    5.06
  -1  -3   1  250.88    4.51
  -1  -3   1  244.66    3.60
  -1  -3   1  248.32    4.76
  -1  -3   1  295.30    4.27
  -1  -3   1  280.66    3.36
  -1  -3   1  237.95    4.70
   1   3  -1  265.16    5.06
   1   3  -1  257.11    4.45
   1   3  -1  205.92    3.29
   1   3  -1  256.86    3.97
   1   3  -1  279.44    3.36
   1   3  -1  230.75    4.51
  -1  -2   1  110.68    2.75
  -1  -2   1   96.71    2.44
  -1  -2   1  113.24    2.75
  -1  -2   1   96.16    2.56
  -1  -2   1  118.61    2.20
  -1  -2   1  107.93    2.01
  -1  -2   1   87.61    2.44
   1   2  -1  106.41    2.75
   1   2  -1   95.67    2.50
   1   2  -1   81.21    1.53
   1   2  -1  107.02    2.07
   1   2  -1  109.33    2.07
   1   2  -1   90.36    2.50
  -1  -1   1  596.64    5.92
  -1  -1   1  589.38    4.76
  -1  -1   1    4.21    0.49
  -1  -1   1  766.62    4.03
  -1  -1   1  600.30    5.31
   1   1  -1  133.13    1.40
   1   1  -1  722.02    6.53
   1   1  -1    8.18    0.73
   1   1  -1  732.82    5.49
   1   1  -1  757.23    4.03
   1   1  -1    0.49    0.31
  -1   0   1    0.24    0.24
  -1   0   1    0.31    0.24
  -1   0   1    0.06    0.12
   1   0  -1   -0.18    0.24
   1   0  -1 1471.14    8.97
   1   0  -1   -0.06    0.18
   1   0  -1    0.18    0.31
  -1   1   1  856.62    6.22
  -1   1   1  196.83    2.99
  -1   1   1 1042.34    5.74
  -1   1   1  422.15    3.23
   1  -1  -1  887.19    6.22
   1  -1  -1 1573.46    8.11
   1  -1  -1  363.88    4.03
   1  -1  -1  993.90    6.77
   1  -1  -1 1060.40    5.74
   1  -1  -1 1796.88    6.71
  -1   2   1 1974.80   11.23
  -1   2   1 1734.47    7.08
  -1   2   1 2041.24   11.96
  -1   2   1 1522.82   10.31
  -1   2   1 1751.06    7.50
  -1   2   1 2096.52    9.82
   1  -2  -1 1578.82    9.58
   1  -2  -1 2105.36   11.71
   1  -2  -1 2218.30    7.99
   1  -2  -1 1787.18   11.10
   1  -2  -1 1632.76   10.56
   1  -2  -1 1708.54   10.92
   1  -2  -1 1816.90    7.57
   1  -2  -1 2381.39   10.49
  -1   3   1 2176.81   13.97
  -1   3   1 2069.49    9.40
  -1   3   1 2240.69   14.83
  -1   3   1 1781.20   13.00
  -1   3   1 2152.83   12.26
   1  -3  -1 1961.31   11.96
   1  -3  -1 2342.09   14.70
   1  -3  -1 2218.48    9.64
   1  -3  -1 2098.10   14.15
   1  -3  -1 1979.62   13.54
   1  -3  -1 1902.19   11.17
   1  -3  -1 2224.09    8.60
   1  -3  -1 2555.21   13.48
  -1   4   1  973.40   10.68
  -1   4   1  974.37    7.50
  -1   4   1 1058.51   11.71
  -1   4   1  754.60    9.58
  -1   4   1  976.69    9.58
   1  -4  -1  925.93    9.03
   1  -4  -1 1039.17   11.23
   1  -4  -1 1014.88    7.63
   1  -4  -1  959.49   10.92
   1  -4  -1  924.04   10.43
   1  -4  -1  912.99    9.15
   1  -4  -1 1033.37    5.92
   1  -4  -1 1206.65   10.86
  -1   5   1   51.37    3.78
  -1   5   1   33.92    3.17
  -1   5   1   43.44    2.44
   1  -5  -1   48.08    2.38
   1  -5  -1   51.25    3.60
   1  -5  -1   45.76    2.07
   1  -5  -1   42.89    3.05
   1  -5  -1   44.91    2.99
   1  -5  -1   37.89    2.38
   1  -5  -1   49.12    1.40
   1  -5  -1   53.39    2.93
  -1   6   1  346.12    8.60
  -1   6   1  285.54    7.81
  -1   6   1  316.35    6.77
   1  -6  -1  325.81    6.16
   1  -6  -1  374.50    8.60
   1  -6  -1  323.31    5.43
   1  -6  -1  221.17    7.08
   1  -6  -1  318.06    7.44
   1  -6  -1  311.10    6.71
   1  -6  -1  331.73    3.11
   1  -6  -1  364.18    3.23
   1  -6  -1  453.39    8.79
  -1   7   1  168.33    6.71
  -1   7   1  125.56    5.55
  -1   7   1  145.88    5.37
   1  -7  -1  156.50    4.70
   1  -7  -1  176.14    6.65
   1  -7  -1  155.58    4.27
   1  -7  -1  131.54    5.37
   1  -7  -1  189.93    6.53
  -1   8   1   64.43    5.19
  -1   8   1   47.22    4.76
   1  -8  -1   62.66    3.84
   1  -8  -1   69.25    5.00
   1  -8  -1   60.65    3.42
   1  -8  -1   80.48    5.13
  -1   9   1   -1.95    3.17
  -1   9   1    0.37    3.11
   1  -9  -1    4.58    2.81
   1  -9  -1    1.65    2.68
   1  -9  -1    3.84    2.56
   1  -9  -1    4.70    2.68
  -1  10   1  565.53   14.40
  -1  10   1  383.59   11.41
   1 -10  -1  537.34   10.43
   1 -10  -1  607.87   14.70
   1 -10  -1  524.16    9.09
   1 -10  -1  664.06   13.97
  -1  11   1   30.75    5.86
  -1  11   1   23.43    4.76
   1 -11  -1   34.90    5.49
   1 -11  -1   32.95    6.04
   1 -11  -1   38.68    5.06
  -1  12   1    0.79    5.25
  -1  12   1   -7.63    5.13
   1 -12  -1    7.69    5.49
   1 -12  -1    1.89    5.31
   1 -12  -1   -2.81    4.94
  -1  13   1   40.02    9.09
  -1  13   1   24.47    6.35
   1 -13  -1   40.21    7.26
   1 -13  -1   31.18    7.20
   1 -13  -1   32.28    7.26
  -1 -13   0    4.21    5.92
  -1 -13   0    4.58    6.59
   1  13   0    1.95    7.87
   1  13   0    9.21    6.47
  -1 -12   0    5.06    4.45
  -1 -12   0    9.21    4.94
  -1 -12   0    7.08    6.10
   1  12   0    7.38    6.59
   1  12   0   12.93    4.94
  -1 -11   0    4.58    4.76
  -1 -11   0    5.98    3.97
  -1 -11   0    7.38    4.33
   1  11   0    8.85    5.49
   1  11   0    4.03    4.09
  -1 -10   0   39.48    3.72
  -1 -10   0   43.44    5.74
  -1 -10   0   50.21    5.61
  -1 -10   0   48.81    5.67
   1  10   0   38.87    5.61
   1  10   0   29.29    4.39
  -1  -9   0  311.71    5.80
  -1  -9   0  261.26    9.76
  -1  -9   0  232.52    6.65
  -1  -9   0  346.00    8.97
  -1  -9   0  314.09   10.01
   1   9   0  281.63   10.19
   1   9   0  290.66    8.97
   1   9   0  208.60    7.50
  -1  -8   0 1070.59   10.01
  -1  -8   0  875.65   15.62
  -1  -8   0  853.45   11.47
  -1  -8   0 1117.45   14.40
  -1  -8   0 1028.73   16.29
   1   8   0  880.11   15.74
   1   8   0  917.33   12.75
   1   8   0  703.42   12.39
  -1  -7   0  186.76    4.15
  -1  -7   0  147.22    6.59
  -1  -7   0  142.16    4.58
  -1  -7   0  188.71    6.41
  -1  -7   0  157.53    5.98
  -1  -7   0  181.76    6.71
   1   7   0  144.11    6.35
   1   7   0  152.47    4.94
   1   7   0  132.82    5.67
  -1  -6   0  211.71    4.03
  -1  -6   0  168.46    6.28
  -1  -6   0  179.13    4.70
  -1  -6   0  210.07    5.49
  -1  -6   0  146.98    5.37
  -1  -6   0  197.25    5.61
  -1  -6   0  192.98    6.53
   1   6   0  184.69    6.77
   1   6   0  173.58    4.76
   1   6   0  154.30    5.31
   1   6   0  151.49    5.55
  -1  -5   0  214.22    3.72
  -1  -5   0  164.37    5.92
  -1  -5   0  172.36    4.21
  -1  -5   0  163.45    5.13
  -1  -5   0  202.68    4.88
  -1  -5   0  191.27    5.06
  -1  -5   0  137.58    5.19
   1   5   0  173.52    5.98
   1   5   0  170.29    4.33
   1   5   0  145.76    4.45
   1   5   0  169.68    5.13
  -1  -4   0  217.63    3.29
  -1  -4   0  221.96    5.61
  -1  -4   0  232.89    5.49
  -1  -4   0  267.30    5.06
  -1  -4   0  260.04    5.25
  -1  -4   0  238.01    2.14
  -1  -4   0  236.55    5.61
   1   4   0  187.98    3.05
   1   4   0  226.85    5.55
   1   4   0  230.81    4.58
   1   4   0  204.39    4.51
   1   4   0  234.78    2.07
   1   4   0  216.17    5.19
  -1  -3   0    3.54    0.67
  -1  -3   0    7.44    1.53
  -1  -3   0    4.94    0.98
  -1  -3   0    2.81    1.04
  -1  -3   0    2.87    0.43
  -1  -3   0    2.87    0.85
   1   3   0    3.11    0.55
   1   3   0    4.03    1.10
   1   3   0    2.75    0.92
   1   3   0    5.13    0.85
   1   3   0    2.99    0.98
   1   3   0    4.15    0.49
   1   3   0    4.03    0.85
  -1  -1   0    1.16    0.37
  -1  -1   0   -0.73    0.43
  -1  -1   0    1.22    0.61
  -1  -1   0   -0.43    0.55
  -1  -1   0    0.79    0.79
  -1  -1   0    1.28    0.37
  -1  -1   0    0.61    0.43
   1   1   0    2.81    0.49
   1   1   0   -0.43    0.67
   1   1   0    0.18    0.37
   1   1   0   -0.37    0.67
   1   1   0    0.31    0.31
   1   1   0   -0.12    0.43
  -1   0   0   -0.31    0.24
  -1   0   0   -0.31    0.37
   1   0   0   -0.43    0.31
   1   0   0    0.31    0.24
  -1   1   0    0.12    0.18
  -1   1   0   -0.49    0.18
  -1   1   0  258.27    2.99
  -1   1   0    0.31    0.24
   1  -1   0   66.26    1.46
   1  -1   0  399.69    2.93
   1  -1   0    0.12    0.24
   1  -1   0  319.89    2.56
  -1   2   0 2976.08   11.35
  -1   2   0 3181.57   13.24
  -1   2   0 2326.96   11.47
  -1   2   0 2670.65   10.25
   1  -2   0 3285.35   11.65
   1  -2   0 3055.33   12.87
   1  -2   0 2431.60   11.65
   1  -2   0 2723.73   10.31
  -1   3   0   18.43    1.40
  -1   3   0   18.24    1.22
  -1   3   0   16.53    1.46
  -1   3   0   16.05    1.46
  -1   3   0   15.31    1.28
  -1   3   0   16.53    1.22
   1  -3   0   26.54    1.65
   1  -3   0   19.46    1.40
   1  -3   0   17.51    1.59
   1  -3   0   14.52    1.34
   1  -3   0   15.13    1.34
   1  -3   0   18.91    1.22
  -1   4   0   78.77    2.44
  -1   4   0   79.07    3.17
  -1   4   0   61.74    2.75
  -1   4   0   74.01    2.56
   1  -4   0   81.21    2.99
   1  -4   0   84.56    2.56
   1  -4   0   79.19    3.05
   1  -4   0   65.71    2.62
   1  -4   0   73.89    2.62
   1  -4   0   81.33    2.62
  -1   5   0 1095.60    9.88
  -1   5   0 1138.25   13.12
  -1   5   0  841.91   10.62
  -1   5   0 1023.73   10.43
   1  -5   0  932.27    9.09
   1  -5   0 1114.88   12.20
   1  -5   0 1070.96    9.70
   1  -5   0 1027.45   12.02
   1  -5   0  955.58   10.98
   1  -5   0  972.79   10.49
   1  -5   0 1133.13   11.23
  -1   6   0    2.26    1.22
  -1   6   0    7.63    2.81
  -1   6   0    1.65    1.89
  -1   6   0    5.19    1.46
   1  -6   0    0.55    1.16
   1  -6   0    7.14    2.32
   1  -6   0    3.97    1.46
   1  -6   0    0.12    2.14
   1  -6   0    4.33    1.77
   1  -6   0   -0.61    1.59
   1  -6   0    2.75    0.79
   1  -6   0    3.66    1.59
  -1   7   0  176.45    6.83
  -1   7   0  116.23    5.37
  -1   7   0  142.77    4.82
   1  -7   0  146.31    4.21
   1  -7   0  162.84    6.16
   1  -7   0  149.24    4.39
   1  -7   0  140.63    5.61
   1  -7   0  137.46    5.19
   1  -7   0  164.12    2.93
   1  -7   0  179.56    3.05
   1  -7   0  183.16    6.47
  -1   8   0   -0.55    2.68
  -1   8   0   -5.55    2.14
   1  -8   0    6.41    1.83
   1  -8   0    2.75    1.83
   1  -8   0   -1.04    2.14
   1  -8   0    0.85    0.92
   1  -8   0    0.61    0.98
   1  -8   0   -0.12    1.95
  -1   9   0  859.97   16.17
  -1   9   0  615.37   12.63
   1  -9   0  813.91   10.68
   1  -9   0  843.93   15.31
   1  -9   0  739.78   10.74
   1  -9   0  928.61   14.95
  -1  10   0   39.54    5.49
  -1  10   0   32.40    4.94
   1 -10   0   34.59    3.36
   1 -10   0   41.98    5.19
   1 -10   0   42.16    4.39
   1 -10   0   39.29    4.82
  -1  11   0   60.59    6.83
  -1  11   0   37.52    5.25
   1 -11   0   47.28    5.74
   1 -11   0   51.13    6.04
  -1  12   0    1.53    5.86
  -1  12   0    2.87    4.88
   1 -12   0    5.13    4.64
   1 -12   0   17.45    5.19
   1 -12   0    5.25    4.64
  -1  13   0   -1.04    7.02
  -1  13   0    9.15    5.80
   1 -13   0    4.45    5.74
   1 -13   0    0.49    5.92
   1 -13   0   13.79    6.04
  -1  14   0  -10.37    8.30
  -1  14   0    0.31    6.53
   1 -14   0    7.63    6.83
   1 -14   0   -4.03    7.08
   1 -14   0  -17.69    6.47
  -1 -13  -1    8.60    6.96
  -1 -13  -1   26.91    7.63
   1  13   1   21.54    8.91
   1  13   1    9.21    6.65
  -1 -12  -1   10.62    5.49
  -1 -12  -1   18.49    6.35
   1  12   1    5.25    6.41
   1  12   1   16.11    5.49
  -1 -11  -1    8.54    4.82
  -1 -11  -1   28.98    5.00
  -1 -11  -1   15.92    5.00
   1  11   1   20.07    6.77
   1  11   1   15.68    4.58
  -1 -10  -1   -2.99    3.54
  -1 -10  -1    0.79    3.36
  -1 -10  -1    3.54    3.84
   1  10   1    0.43    3.78
  -1  -9  -1  592.43    8.79
  -1  -9  -1  537.95   13.67
  -1  -9  -1  457.96    8.30
  -1  -9  -1  698.17   11.96
  -1  -9  -1  642.10   14.34
   1   9   1  514.58   13.36
   1   9   1  534.29   11.10
   1   9   1  407.69   10.86
  -1  -8  -1  956.80   10.62
  -1  -8  -1  854.54   15.92
  -1  -8  -1  894.45   11.59
  -1  -8  -1 1146.79   14.64
  -1  -8  -1 1051.37   17.02
   1   8   1  839.47   15.80
   1   8   1  788.28   11.35
   1   8   1  655.83   12.63
  -1  -7  -1    4.27    1.83
  -1  -7  -1    2.38    2.20
  -1  -7  -1    1.28    1.95
  -1  -7  -1    4.33    2.99
  -1  -7  -1   -0.55    2.38
   1   7   1   -0.61    2.75
   1   7   1    1.16    2.14
   1   7   1    2.50    2.26
  -1  -6  -1   98.96    3.48
  -1  -6  -1   88.90    5.00
  -1  -6  -1   81.21    3.36
  -1  -6  -1  109.64    4.39
  -1  -6  -1   85.42    4.70
  -1  -6  -1  114.40    5.49
   1   6   1   87.31    5.25
   1   6   1   79.07    3.60
   1   6   1   71.45    4.64
  -1  -5  -1   43.07    2.26
  -1  -5  -1   33.98    3.66
  -1  -5  -1   29.65    2.14
  -1  -5  -1   32.09    3.42
  -1  -5  -1   38.87    2.81
  -1  -5  -1   35.33    2.93
  -1  -5  -1   38.80    3.90
   1   5   1   29.16    1.83
   1   5   1   36.67    4.15
   1   5   1   34.90    2.50
   1   5   1   32.76    3.23
   1   5   1   34.35    2.81
  -1  -4  -1  975.78    8.54
  -1  -4  -1  826.78   11.35
  -1  -4  -1  798.11   10.37
  -1  -4  -1 1035.08   10.01
  -1  -4  -1  915.74   10.92
  -1  -4  -1  961.01   11.96
   1   4   1  762.05    7.57
   1   4   1  791.09   10.74
   1   4   1  842.40    8.91
   1   4   1  714.95    9.40
   1   4   1  771.63   10.31
  -1  -3  -1  193.41    4.88
  -1  -3  -1  203.60    4.64
  -1  -3  -1  248.99    4.51
  -1  -3  -1  232.70    5.31
   1   3   1  204.27    3.60
   1   3   1  206.22    4.82
   1   3   1  207.69    4.15
   1   3   1  159.18    1.53
   1   3   1  188.59    4.58
  -1  -2  -1 1178.03    7.93
  -1  -2  -1  945.82    9.15
  -1  -2  -1  979.19    8.66
  -1  -2  -1 1286.76    9.27
  -1  -2  -1 1155.21    9.88
  -1  -2  -1 1179.25   10.31
   1   2   1 1132.94    7.81
   1   2   1  953.45    8.60
   1   2   1 1164.30    8.79
   1   2   1 1020.74    9.40
   1   2   1 1073.15    9.76
  -1  -1  -1 1423.06    8.05
  -1  -1  -1 1196.46    8.42
  -1  -1  -1  954.54    6.71
  -1  -1  -1 1703.05    9.64
  -1  -1  -1 1479.31    9.70
  -1  -1  -1 1569.12   10.13
   1   1   1 1418.73    8.05
   1   1   1 1121.78    7.32
   1   1   1 1512.38    9.03
   1   1   1 1359.79    9.40
   1   1   1 1424.52    9.58
  -1   1  -1    1.46    0.43
  -1   1  -1  237.03    3.72
  -1   1  -1   72.06    1.22
  -1   1  -1  317.02    3.66
  -1   1  -1    0.12    0.24
  -1   1  -1  330.87    3.17
   1  -1   1  204.76    3.05
   1  -1   1   40.39    1.34
   1  -1   1  218.49    1.77
   1  -1   1  330.93    2.62
   1  -1   1  277.12    3.36
   1  -1   1  380.11    3.36
  -1   2  -1 3397.37   13.67
  -1   2  -1 3006.40   12.81
  -1   2  -1 3270.04   12.75
  -1   2  -1 2763.75   10.86
   1  -2   1 3715.85   14.15
   1  -2   1 2868.39   12.39
   1  -2   1 3408.11   12.93
   1  -2   1 2927.20   11.23
  -1   3  -1  114.83    2.99
  -1   3  -1  125.38    3.11
  -1   3  -1   95.30    2.68
  -1   3  -1  106.16    2.81
   1  -3   1  124.71    3.11
   1  -3   1  124.16    3.11
   1  -3   1  103.11    2.87
   1  -3   1  113.67    2.87
  -1   4  -1  318.61    5.25
  -1   4  -1  315.01    5.67
  -1   4  -1  257.05    5.00
  -1   4  -1  280.78    5.13
   1  -4   1  326.05    5.25
   1  -4   1  313.79    5.19
   1  -4   1  326.42    5.74
   1  -4   1  318.24    4.64
   1  -4   1  253.69    4.82
   1  -4   1  297.50    5.19
   1  -4   1  293.04    4.76
  -1   5  -1   62.48    2.75
  -1   5  -1   66.69    3.48
  -1   5  -1   41.43    2.56
  -1   5  -1   48.51    2.68
   1  -5   1   52.84    2.68
   1  -5   1   60.65    2.68
   1  -5   1   53.02    2.75
   1  -5   1   56.38    2.56
   1  -5   1   47.22    2.50
   1  -5   1   58.82    2.75
   1  -5   1   54.30    2.14
   1  -5   1   60.04    2.62
  -1   6  -1 1155.95   11.90
  -1   6  -1 1139.17   14.03
  -1   6  -1  865.77   11.29
   1  -6   1 1109.15   12.93
   1  -6   1 1092.13   11.35
   1  -6   1 1103.66   13.24
   1  -6   1 1151.68   10.49
   1  -6   1  967.29   11.53
   1  -6   1 1002.50   11.78
   1  -6   1 1083.77    8.91
   1  -6   1 1089.02   11.96
  -1   7  -1  838.80   10.98
  -1   7  -1  857.78   13.36
  -1   7  -1  651.49   10.98
   1  -7   1  726.97    8.72
   1  -7   1  878.64   12.87
   1  -7   1  807.08   10.43
   1  -7   1  847.28    9.76
   1  -7   1  728.13   10.86
   1  -7   1  725.50   11.04
   1  -7   1  859.42    8.05
   1  -7   1  872.05   12.08
  -1   8  -1  197.93    7.20
  -1   8  -1  140.63    5.80
   1  -8   1  157.90    4.33
   1  -8   1  195.18    6.89
   1  -8   1  181.63    5.43
   1  -8   1  197.74    5.61
   1  -8   1  193.53    3.90
   1  -8   1  180.90    6.28
  -1   9  -1   73.95    5.86
  -1   9  -1   50.70    4.39
   1  -9   1   74.13    3.72
   1  -9   1   64.61    5.13
   1  -9   1   69.13    4.58
   1  -9   1   77.06    5.25
   1  -9   1   83.89    2.75
   1  -9   1   75.72    5.19
  -1  10  -1  586.64   13.91
  -1  10  -1  440.08   11.04
   1 -10   1  562.35    8.85
   1 -10   1  604.21   13.54
   1 -10   1  636.36   11.53
   1 -10   1  624.59    6.04
   1 -10   1  592.68    5.92
   1 -10   1  622.70   12.93
  -1  11  -1  182.12    9.52
  -1  11  -1  127.82    7.50
   1 -11   1  172.42    6.59
   1 -11   1  178.22    8.60
   1 -11   1  187.74    8.30
  -1  12  -1   75.84    8.72
  -1  12  -1   69.25    7.50
   1 -12   1   69.74    7.63
   1 -12   1   70.10    7.93
   1 -12   1   67.48    7.02
  -1  13  -1   -5.25    6.65
  -1  13  -1   -2.26    4.94
   1 -13   1    0.79    4.76
   1 -13   1   -4.82    5.49
   1 -13   1    4.58    4.88
  -1  14  -1   -7.50    7.69
  -1  14  -1   14.03    6.35
   1 -14   1   -1.10    5.49
   1 -14   1   16.47    6.96
   1 -14   1   -5.98    6.35
  -1 -12  -2   34.59    7.26
  -1 -12  -2   23.98    6.47
   1  12   2   35.94    9.09
   1  12   2    9.33    6.22
  -1 -11  -2   -2.20    4.94
  -1 -11  -2    1.71    5.00
   1  11   2   -2.20    6.22
   1  11   2  -10.31    5.06
  -1 -10  -2   26.60    5.61
  -1 -10  -2   39.78    5.86
   1  10   2   50.09    7.08
   1  10   2   26.36    5.31
  -1  -9  -2  111.10    5.49
  -1  -9  -2  120.68    7.69
  -1  -9  -2   87.61    4.51
  -1  -9  -2  154.55    7.08
  -1  -9  -2  175.29    8.91
   1   9   2  129.59    8.11
   1   9   2   76.20    6.35
  -1  -8  -2  356.99    7.44
  -1  -8  -2  339.23   10.80
  -1  -8  -2  279.62    5.80
  -1  -8  -2  468.15   10.19
  -1  -8  -2  433.07   11.65
   1   8   2  310.01   10.37
   1   8   2  287.74    7.26
   1   8   2  242.59    8.54
  -1  -7  -2 2987.61   20.07
  -1  -7  -2 2715.92   27.39
  -1  -7  -2 2491.64   16.23
  -1  -7  -2 3756.79   24.22
  -1  -7  -2 3445.32   29.84
   1   7   2 2589.68   26.05
   1   7   2 2417.32   18.49
   1   7   2 2153.69   22.45
  -1  -6  -2   13.30    1.95
  -1  -6  -2   12.75    2.62
  -1  -6  -2   11.96    1.71
  -1  -6  -2   10.19    2.32
  -1  -6  -2   16.35    2.93
   1   6   2    3.48    1.65
   1   6   2   12.51    3.17
   1   6   2    6.96    1.95
   1   6   2    9.70    2.81
  -1  -5  -2   99.94    3.66
  -1  -5  -2   85.23    4.76
  -1  -5  -2   85.36    2.81
  -1  -5  -2   76.69    4.64
  -1  -5  -2  121.90    4.15
  -1  -5  -2   95.67    4.64
  -1  -5  -2  130.51    5.61
   1   5   2   81.63    3.23
   1   5   2   92.92    5.06
   1   5   2   91.46    3.60
   1   5   2   78.58    4.82
   1   5   2   70.41    4.33
  -1  -4  -2   17.33    1.89
  -1  -4  -2   20.68    2.99
  -1  -4  -2   23.67    2.62
  -1  -4  -2   26.72    2.26
  -1  -4  -2   22.64    2.44
  -1  -4  -2   28.61    3.54
   1   4   2   14.15    1.77
   1   4   2   17.82    2.87
   1   4   2   19.16    1.77
   1   4   2   21.17    3.11
   1   4   2   13.00    2.01
  -1  -3  -2   51.68    2.38
  -1  -3  -2   42.34    2.87
  -1  -3  -2   39.35    2.44
  -1  -3  -2   69.98    2.75
  -1  -3  -2   50.64    2.75
  -1  -3  -2   61.62    3.29
   1   3   2   37.95    2.14
   1   3   2   42.46    2.50
   1   3   2   48.26    2.38
   1   3   2   46.43    3.23
   1   3   2   42.95    1.16
   1   3   2   43.99    2.56
  -1  -2  -2 1227.45    9.88
  -1  -2  -2 1041.18   10.56
  -1  -2  -2  979.68    9.21
  -1  -2  -2 1525.26   11.04
  -1  -2  -2 1198.29   11.41
  -1  -2  -2 1416.84   12.57
   1   2   2 1173.27    9.76
   1   2   2  948.87    9.95
   1   2   2  982.24    9.33
   1   2   2 1307.32   10.13
   1   2   2 1042.46   10.80
   1   2   2  952.22    6.10
   1   2   2 1198.90   11.41
  -1  -1  -2  283.71    4.64
  -1  -1  -2  262.96    4.58
  -1  -1  -2  371.38    3.97
  -1  -1  -2  226.42    3.66
  -1  -1  -2  382.61    5.25
  -1  -1  -2  277.55    5.00
  -1  -1  -2  390.85    5.92
   1   1   2  290.18    4.70
   1   1   2  230.87    4.27
   1   1   2  236.79    3.78
   1   1   2  335.57    4.88
   1   1   2  251.01    4.82
   1   1   2  224.77    3.36
   1   1   2  326.11    5.37
  -1   1  -2  448.02    5.31
  -1   1  -2  712.57    4.58
  -1   1  -2  443.14    5.00
  -1   1  -2  528.49    3.66
  -1   1  -2  573.34    5.55
  -1   1  -2  682.43    6.16
   1  -1   2  456.37    5.37
   1  -1   2  642.28    4.33
   1  -1   2  478.16    5.13
   1  -1   2  537.03    5.43
   1  -1   2  773.21    6.53
  -1   2  -2 4524.82   16.78
   1  -2   2 4983.39   18.24
  -1   3  -2 2125.07   11.90
  -1   3  -2 2192.43   13.54
  -1   3  -2 2334.65   11.90
  -1   3  -2 2394.99   13.42
  -1   3  -2 2251.12   13.42
  -1   3  -2 1999.14   10.13
   1  -3   2 2334.71   12.57
   1  -3   2 2476.75   14.22
   1  -3   2 2507.74   12.26
   1  -3   2 2084.01   12.39
   1  -3   2 2396.03    9.64
   1  -3   2 2581.75   14.28
   1  -3   2 2225.74   10.80
   1  -3   2 2365.58   13.24
  -1   4  -2  635.14    8.05
  -1   4  -2  604.57    7.44
  -1   4  -2  528.06    6.96
  -1   4  -2  578.52    7.63
   1  -4   2  579.62    6.59
   1  -4   2  618.18    7.75
   1  -4   2  651.74    7.63
   1  -4   2  528.67    6.89
   1  -4   2  621.48    7.75
   1  -4   2  507.56    5.80
   1  -4   2  617.08    7.08
  -1   5  -2   59.61    2.93
  -1   5  -2   60.16    2.87
  -1   5  -2   48.75    2.56
  -1   5  -2   60.77    3.05
   1  -5   2   54.42    2.20
   1  -5   2   59.67    2.75
   1  -5   2   71.45    2.87
   1  -5   2   55.70    2.62
   1  -5   2   47.96    2.44
   1  -5   2   50.76    2.75
   1  -5   2   60.83    2.44
   1  -5   2   53.20    2.44
  -1   6  -2 1523.61   14.46
  -1   6  -2 1630.81   15.99
  -1   6  -2 1214.70   12.87
  -1   6  -2 1470.47   14.89
   1  -6   2 1342.22   11.17
   1  -6   2 1514.03   14.15
   1  -6   2 1559.61   14.34
   1  -6   2 1615.55   15.50
   1  -6   2 1566.13   13.18
   1  -6   2 1301.28   13.00
   1  -6   2 1470.77   14.40
   1  -6   2 1545.57   12.08
   1  -6   2 1468.64   13.67
  -1   7  -2   28.31    3.36
  -1   7  -2   17.45    2.93
  -1   7  -2   24.10    3.36
   1  -7   2   22.27    3.23
   1  -7   2   18.67    2.20
   1  -7   2   15.25    2.20
   1  -7   2   19.22    3.05
  -1   8  -2   10.74    2.75
  -1   8  -2    2.68    2.20
   1  -8   2    7.99    2.38
   1  -8   2    9.58    2.68
   1  -8   2    9.70    2.56
   1  -8   2    2.99    2.38
   1  -8   2   10.92    1.71
   1  -8   2    8.48    2.56
  -1   9  -2  133.74    6.59
  -1   9  -2   99.82    5.37
   1  -9   2  109.27    3.97
   1  -9   2  138.44    6.47
   1  -9   2  149.91    7.14
   1  -9   2  141.06    4.21
   1  -9   2  141.79    6.16
  -1  10  -2   20.07    4.58
  -1  10  -2    8.48    2.68
   1 -10   2    8.42    2.50
   1 -10   2   15.25    2.50
   1 -10   2   21.60    3.54
   1 -10   2   21.48    4.03
   1 -10   2   21.42    2.32
   1 -10   2   18.12    3.84
  -1  11  -2  196.22    9.03
  -1  11  -2  155.52    7.50
   1 -11   2  168.88    6.41
   1 -11   2  194.94    5.86
   1 -11   2  215.98    8.91
   1 -11   2  225.69    8.11
   1 -11   2  232.40    4.88
   1 -11   2  235.14    8.85
  -1  12  -2   37.28    7.14
  -1  12  -2    4.88    4.15
   1 -12   2   23.31    4.70
   1 -12   2   21.11    4.88
   1 -12   2   30.99    4.51
   1 -12   2   27.58    3.29
   1 -12   2   28.61    4.64
  -1  13  -2   28.92    7.14
  -1  13  -2   27.58    5.61
   1 -13   2   36.12    6.10
   1 -13   2   47.65    5.49
   1 -13   2   31.12    6.47
   1 -13   2   30.81    5.43
  -1  14  -2  -19.16    6.59
  -1  14  -2   12.32    5.74
   1 -14   2    3.05    5.43
   1 -14   2    2.99    6.53
   1 -14   2    6.83    6.16
  -1 -12  -3   10.56    7.14
  -1 -12  -3   16.66    6.96
   1  12   3   18.67    8.48
   1  12   3    1.10    6.77
  -1 -11  -3    8.05    5.80
  -1 -11  -3   22.39    7.14
   1  11   3    6.41    7.44
   1  11   3   12.63    5.80
  -1 -10  -3    9.46    5.19
  -1 -10  -3   14.40    5.49
   1  10   3    6.77    6.41
   1  10   3   26.42    5.37
  -1  -9  -3   77.61    7.75
  -1  -9  -3   95.55    7.69
   1   9   3   76.08    7.57
   1   9   3   59.12    6.53
  -1  -8  -3   18.55    3.84
  -1  -8  -3   25.81    4.58
  -1  -8  -3   11.78    2.38
  -1  -8  -3   25.08    4.27
  -1  -8  -3   24.41    4.21
   1   8   3   19.28    4.21
   1   8   3    8.60    3.78
  -1  -7  -3   75.53    4.64
  -1  -7  -3   66.87    6.10
  -1  -7  -3   54.30    2.99
  -1  -7  -3  101.10    6.77
  -1  -7  -3   99.33    6.28
   1   7   3   50.03    5.00
   1   7   3   66.50    5.92
   1   7   3   67.60    4.45
   1   7   3   53.45    5.19
  -1  -6  -3  123.67    4.70
  -1  -6  -3  111.41    5.98
  -1  -6  -3  102.68    3.17
  -1  -6  -3  166.08    5.98
  -1  -6  -3  164.80    7.08
   1   6   3   76.69    4.94
   1   6   3  107.75    5.92
   1   6   3   95.73    4.21
   1   6   3   84.32    5.13
  -1  -5  -3   89.38    3.90
  -1  -5  -3   97.62    5.19
  -1  -5  -3   79.74    2.68
  -1  -5  -3  128.19    4.64
  -1  -5  -3  131.48    5.98
   1   5   3   79.32    4.03
   1   5   3   86.52    4.94
   1   5   3   88.71    3.72
   1   5   3   78.77    4.94
  -1  -4  -3  455.76    7.57
  -1  -4  -3  422.09    9.27
  -1  -4  -3  354.97    7.38
  -1  -4  -3  585.66    8.36
  -1  -4  -3  392.62    8.60
  -1  -4  -3  579.68   10.68
   1   4   3  364.49    7.02
   1   4   3  389.44    8.60
   1   4   3  432.34    7.02
   1   4   3  409.94    3.36
   1   4   3  378.52    8.30
  -1  -3  -3   14.15    1.77
  -1  -3  -3    7.69    1.95
  -1  -3  -3    6.10    1.59
  -1  -3  -3   12.51    1.59
  -1  -3  -3   12.02    1.95
  -1  -3  -3   20.20    3.05
   1   3   3   11.10    1.77
   1   3   3    6.77    1.46
   1   3   3    9.70    1.89
   1   3   3   14.64    1.77
   1   3   3    7.75    2.56
   1   3   3    9.58    0.98
   1   3   3   10.07    1.77
  -1  -2  -3  198.96    4.64
  -1  -2  -3  189.38    5.19
  -1  -2  -3  236.79    3.36
  -1  -2  -3  152.29    3.90
  -1  -2  -3  237.89    4.88
  -1  -2  -3  174.25    4.76
  -1  -2  -3  265.47    6.22
   1   2   3  177.67    4.51
   1   2   3  157.35    4.45
   1   2   3  159.79    4.09
   1   2   3  221.90    4.58
   1   2   3  162.17    5.00
   1   2   3  160.34    3.05
  -1  -1  -3   27.15    2.07
  -1  -1  -3   32.70    2.01
  -1  -1  -3   34.59    1.46
  -1  -1  -3   20.56    1.53
  -1  -1  -3   33.25    2.07
  -1  -1  -3   26.66    2.07
  -1  -1  -3   40.21    2.38
   1   1   3   30.57    2.14
   1   1   3   29.10    1.89
   1   1   3   25.44    1.53
   1   1   3   38.80    2.14
   1   1   3   19.95    2.01
   1   1   3   24.71    1.53
   1   1   3   32.28    2.07
  -1   0  -3  160.22    3.97
  -1   0  -3  188.65    3.84
  -1   0  -3  140.02    2.93
  -1   0  -3  123.49    2.32
  -1   0  -3  162.11    3.97
  -1   0  -3  238.62    4.88
   1   0   3  156.74    4.03
   1   0   3  156.44    3.48
   1   0   3  187.74    3.29
   1   0   3  194.26    4.09
   1   0   3  152.78    3.90
   1   0   3  123.79    3.17
   1   0   3  233.74    4.70
  -1   2  -3 3253.50   16.41
  -1   2  -3 4579.31   13.79
  -1   2  -3 2939.04   15.50
  -1   2  -3 3808.04   18.18
  -1   2  -3 4012.86   15.50
  -1   2  -3 3919.45   17.39
   1  -2   3 3441.97   17.02
   1  -2   3 3165.15   15.92
   1  -2   3 4701.88   20.01
   1  -2   3 4007.56   15.62
   1  -2   3 2940.51   16.05
   1  -2   3 4833.61   19.16
  -1   3  -3 1547.46   11.35
  -1   3  -3 1458.26   11.90
  -1   3  -3 1490.17    8.85
  -1   3  -3 1535.81   12.20
  -1   3  -3 1516.10    9.15
   1  -3   3 1677.12   11.90
   1  -3   3 1502.38    8.48
   1  -3   3 1543.44   12.14
   1  -3   3 1616.90    9.15
   1  -3   3 1547.65   11.41
   1  -3   3 1620.44    5.49
   1  -3   3 1839.53   13.18
   1  -3   3 1909.70   10.31
   1  -3   3 1482.12   11.84
  -1   4  -3   -0.18    0.85
  -1   4  -3   -2.44    1.04
  -1   4  -3   -0.61    0.79
  -1   4  -3    0.49    0.85
  -1   4  -3    0.18    0.98
   1  -4   3    1.04    0.79
   1  -4   3    1.89    1.10
   1  -4   3   -0.12    0.92
   1  -4   3   -0.92    0.85
   1  -4   3   -0.73    0.49
   1  -4   3    0.98    1.10
   1  -4   3    1.10    0.67
   1  -4   3    1.40    1.16
  -1   5  -3   85.48    3.72
  -1   5  -3   93.78    3.42
  -1   5  -3   74.92    3.05
  -1   5  -3   86.21    3.72
   1  -5   3   83.28    2.87
   1  -5   3   90.66    3.54
   1  -5   3   99.15    3.48
   1  -5   3   77.36    3.05
   1  -5   3   90.60    3.54
   1  -5   3   82.43    2.56
   1  -5   3   84.01    3.23
  -1   6  -3   98.17    4.58
  -1   6  -3   95.91    4.27
  -1   6  -3   82.12    3.60
  -1   6  -3   89.69    4.39
   1  -6   3  105.67    3.36
   1  -6   3  100.85    4.03
   1  -6   3  110.86    3.97
   1  -6   3  105.19    4.09
   1  -6   3   88.35    3.48
   1  -6   3   98.72    3.97
   1  -6   3   80.72    2.87
   1  -6   3   98.84    3.72
  -1   7  -3  234.17    7.02
  -1   7  -3  226.97    7.02
  -1   7  -3  204.88    6.04
  -1   7  -3  228.61    6.96
   1  -7   3  217.57    4.88
   1  -7   3  212.69    5.92
   1  -7   3  241.55    6.83
   1  -7   3  233.86    6.77
   1  -7   3  190.54    5.31
   1  -7   3  202.87    6.04
   1  -7   3  231.85    5.49
   1  -7   3  220.01    6.47
  -1   8  -3   31.60    3.78
  -1   8  -3   38.80    4.58
  -1   8  -3   31.24    3.78
  -1   8  -3   27.94    3.48
   1  -8   3   27.03    2.50
   1  -8   3   33.80    3.72
   1  -8   3   35.81    3.90
   1  -8   3   49.18    5.25
   1  -8   3   28.92    3.23
   1  -8   3   34.11    2.93
   1  -8   3   32.15    3.66
  -1   9  -3  588.71   12.32
  -1   9  -3  489.44   10.25
  -1   9  -3  577.30   11.96
   1  -9   3  536.91    8.30
   1  -9   3  604.88   11.71
   1  -9   3  651.74   11.96
   1  -9   3  677.91    9.70
   1  -9   3  601.22   11.53
  -1  10  -3  126.78    7.20
  -1  10  -3  103.17    5.74
   1 -10   3  126.30    4.70
   1 -10   3  128.31    6.59
   1 -10   3  140.15    6.89
   1 -10   3  133.25    5.13
   1 -10   3  131.54    6.41
  -1  11  -3   -4.76    4.03
  -1  11  -3    2.01    2.99
   1 -11   3   -5.13    2.56
   1 -11   3    0.18    2.62
   1 -11   3    1.95    3.05
   1 -11   3    1.34    3.23
   1 -11   3    2.62    2.62
   1 -11   3    3.48    2.93
  -1  12  -3    5.92    5.43
  -1  12  -3   12.39    4.03
   1 -12   3   12.87    3.72
   1 -12   3   22.27    3.97
   1 -12   3   13.97    3.97
   1 -12   3   15.62    2.99
   1 -12   3   12.32    3.84
  -1  13  -3    6.65    5.55
  -1  13  -3   -0.49    4.64
   1 -13   3   -2.93    6.41
   1 -13   3   -0.06    4.15
   1 -13   3   -2.56    4.21
   1 -13   3   -5.80    4.33
   1 -13   3    3.60    4.33
  -1  14  -3   62.05    8.42
  -1  14  -3   45.58    6.22
   1 -14   3   34.96    6.47
   1 -14   3   47.77    6.41
   1 -14   3   33.86    7.26
   1 -14   3   53.02    7.20
  -1  15  -3  -18.79    7.20
  -1  15  -3    3.05    6.59
   1 -15   3   -4.58    6.41
   1 -15   3  -10.56    7.08
   1 -15   3    1.22    7.20
  -1 -11  -4   -2.87    6.53
  -1 -11  -4   22.15    7.26
   1  11   4   15.62    8.24
   1  11   4   10.07    6.16
  -1 -10  -4   84.81    9.95
  -1 -10  -4   82.61    9.58
   1  10   4   69.19    8.85
   1  10   4   58.33    7.08
  -1  -9  -4  266.69   11.96
  -1  -9  -4  353.51   12.87
   1   9   4  227.46   10.56
   1   9   4  160.52    9.52
  -1  -8  -4    4.82    3.84
  -1  -8  -4    0.61    3.78
   1   8   4   14.22    4.82
   1   8   4    4.94    3.72
  -1  -7  -4  198.41    8.97
  -1  -7  -4  260.71    8.30
  -1  -7  -4  295.00   10.19
   1   7   4  154.79    6.41
   1   7   4  203.78    8.85
   1   7   4  157.84    5.92
   1   7   4  154.42    7.87
  -1  -6  -4   73.28    5.37
  -1  -6  -4   98.29    6.28
  -1  -6  -4   93.11    6.41
  -1  -6  -4  121.90    6.71
   1   6   4   65.95    5.00
   1   6   4   93.17    6.04
   1   6   4   79.68    4.58
   1   6   4   65.83    5.74
  -1  -5  -4   95.67    4.64
  -1  -5  -4   80.35    5.37
  -1  -5  -4  107.63    5.13
  -1  -5  -4  119.89    6.22
   1   5   4   77.30    5.13
   1   5   4   75.35    5.06
   1   5   4   73.22    3.84
   1   5   4   65.10    5.19
  -1  -4  -4   82.92    3.97
  -1  -4  -4   89.20    5.00
  -1  -4  -4  107.81    2.32
  -1  -4  -4   63.88    3.97
  -1  -4  -4  114.83    4.45
  -1  -4  -4  127.70    5.92
   1   4   4   70.04    5.00
   1   4   4   80.11    4.88
   1   4   4   85.05    3.72
   1   4   4   80.60    2.07
  -1  -3  -4   50.88    3.23
  -1  -3  -4   58.63    4.27
  -1  -3  -4   72.18    2.01
  -1  -3  -4   47.04    2.75
  -1  -3  -4   76.57    3.54
  -1  -3  -4   55.03    3.90
  -1  -3  -4   91.95    5.06
   1   3   4   49.60    3.66
   1   3   4   53.87    3.48
   1   3   4   61.01    4.03
   1   3   4   66.81    3.17
   1   3   4   45.76    4.27
   1   3   4   52.41    1.95
   1   3   4   50.58    3.60
  -1  -2  -4  758.94   10.07
  -1  -2  -4  813.30   11.35
  -1  -2  -4  718.73    5.98
  -1  -2  -4  604.70    8.11
  -1  -2  -4  884.56   10.13
  -1  -2  -4  723.49   10.68
  -1  -2  -4 1179.56   14.09
   1   2   4  717.51   10.13
   1   2   4  655.46    9.76
   1   2   4  712.14    9.09
   1   2   4  928.43   10.13
   1   2   4  611.59   10.37
   1   2   4  646.43    7.14
   1   2   4  791.15   11.10
  -1  -1  -4  457.05    7.57
  -1  -1  -4  541.85    8.30
  -1  -1  -4  416.29    4.88
  -1  -1  -4  361.26    5.49
  -1  -1  -4  441.79    7.69
  -1  -1  -4  715.31   10.25
   1   1   4  450.09    7.69
   1   1   4  395.18    6.89
   1   1   4  591.88    7.93
   1   1   4  377.49    7.44
   1   1   4  391.09    5.86
  -1   0  -4 2607.74   17.39
  -1   0  -4 3369.61   18.24
  -1   0  -4 2147.40   12.08
  -1   0  -4 2138.31   10.86
  -1   0  -4 2748.80   17.63
   1   0   4 2574.92   17.57
   1   0   4 2628.24   15.92
   1   0   4 3016.10   14.22
   1   0   4 3205.79   18.18
   1   0   4 2375.83   16.66
   1   0   4 2175.71   14.34
   1   0   4 3748.01   21.23
  -1   1  -4  228.07    5.06
  -1   1  -4  336.24    5.13
  -1   1  -4  181.39    3.90
  -1   1  -4  235.08    2.81
  -1   1  -4  261.26    5.00
  -1   1  -4  299.02    5.86
   1  -1   4  224.83    5.19
   1  -1   4  277.73    4.64
   1  -1   4  226.05    4.27
   1  -1   4  230.14    4.82
   1  -1   4  180.66    4.45
   1  -1   4  351.43    6.16
  -1   2  -4  284.50    5.49
  -1   2  -4  431.18    5.19
  -1   2  -4  248.87    5.00
  -1   2  -4  324.34    3.05
  -1   2  -4  316.90    2.87
  -1   2  -4  353.45    6.28
  -1   2  -4  359.12    5.37
  -1   2  -4  370.16    6.28
   1  -2   4  321.72    6.10
   1  -2   4  453.75    5.37
   1  -2   4  281.27    5.19
   1  -2   4  341.49    5.31
   1  -2   4  266.32    5.49
   1  -2   4  461.74    6.83
  -1   3  -4   87.00    3.05
  -1   3  -4  115.50    2.68
  -1   3  -4   74.62    3.11
  -1   3  -4   80.90    2.01
  -1   3  -4   89.57    3.48
  -1   3  -4  107.38    2.75
   1  -3   4   98.35    3.48
   1  -3   4  141.00    2.99
   1  -3   4   80.78    3.11
   1  -3   4  114.34    3.60
   1  -3   4  118.43    2.99
   1  -3   4   82.49    3.48
   1  -3   4  118.30    3.48
  -1   4  -4  489.69    7.08
  -1   4  -4  487.25    7.99
  -1   4  -4  489.69    6.04
  -1   4  -4  502.56    8.11
  -1   4  -4  472.91    5.49
   1  -4   4  573.58    7.87
   1  -4   4  777.30    7.38
   1  -4   4  506.95    7.87
   1  -4   4  580.54    6.59
   1  -4   4  536.48    7.50
   1  -4   4  542.77    3.60
   1  -4   4  611.22    8.66
   1  -4   4  688.53    6.65
   1  -4   4  502.99    7.99
  -1   5  -4    6.41    1.22
  -1   5  -4    6.83    2.20
  -1   5  -4    6.04    1.46
  -1   5  -4    1.46    1.65
   1  -5   4    8.24    1.40
   1  -5   4    0.12    1.40
   1  -5   4    6.59    1.28
   1  -5   4    4.09    1.28
   1  -5   4    5.86    1.46
   1  -5   4    6.10    0.92
   1  -5   4    2.62    1.40
  -1   6  -4  199.02    6.41
  -1   6  -4  204.21    5.49
  -1   6  -4  195.61    5.37
  -1   6  -4  174.80    5.98
   1  -6   4  203.66    4.88
   1  -6   4  193.11    5.61
   1  -6   4  217.14    5.31
   1  -6   4  199.39    6.28
   1  -6   4  169.25    4.70
   1  -6   4  199.33    5.74
   1  -6   4  186.52    3.90
   1  -6   4  200.12    5.67
  -1   7  -4  704.21   11.71
  -1   7  -4  699.75   11.29
  -1   7  -4  663.27   10.25
  -1   7  -4  642.77   11.29
   1  -7   4  713.67    9.21
   1  -7   4  660.46   10.80
   1  -7   4  732.34   10.80
   1  -7   4  744.84   11.53
   1  -7   4  566.69    9.09
   1  -7   4  685.84   11.29
   1  -7   4  611.41    7.81
   1  -7   4  735.26   10.68
  -1   8  -4   14.46    2.93
  -1   8  -4   17.88    3.17
  -1   8  -4   18.49    3.36
  -1   8  -4   24.34    3.48
   1  -8   4   19.52    2.38
   1  -8   4   18.18    2.75
   1  -8   4   14.83    2.07
   1  -8   4   30.20    3.78
   1  -8   4   15.25    2.93
  -1   9  -4    2.87    2.75
  -1   9  -4   -3.48    2.62
  -1   9  -4    4.82    2.32
  -1   9  -4    0.37    2.50
   1  -9   4    3.29    1.83
   1  -9   4    3.17    2.81
   1  -9   4    7.50    2.26
   1  -9   4    2.07    3.23
   1  -9   4    4.39    2.14
  -1  10  -4   -5.61    3.36
  -1  10  -4    1.71    2.68
  -1  10  -4   -5.31    2.93
   1 -10   4   -3.72    2.07
   1 -10   4   -1.16    2.44
   1 -10   4   -1.59    3.48
   1 -10   4    0.12    2.87
   1 -10   4   -1.34    3.54
   1 -10   4    1.65    2.68
  -1  11  -4  489.44   13.00
  -1  11  -4  366.81   10.13
   1 -11   4  434.90    8.66
   1 -11   4  446.73   11.59
   1 -11   4  477.67   11.59
   1 -11   4  510.68   10.43
   1 -11   4  429.35   11.47
  -1  12  -4    7.38    4.70
  -1  12  -4   -1.16    3.72
   1 -12   4   10.74    3.54
   1 -12   4   -0.55    3.48
   1 -12   4    8.18    4.09
   1 -12   4   -0.12    4.39
   1 -12   4    2.99    3.11
  -1  13  -4   14.28    6.10
  -1  13  -4    5.43    4.45
   1 -13   4    2.20    4.45
   1 -13   4    7.81    4.09
   1 -13   4   -2.75    4.70
   1 -13   4   -0.43    4.39
   1 -13   4    1.89    3.78
   1 -13   4   -1.04    5.25
   1 -13   4   -4.82    4.33
  -1  14  -4   -9.15    6.22
  -1  14  -4    1.83    5.19
   1 -14   4    1.59    4.64
   1 -14   4  -10.07    5.06
   1 -14   4  -10.68    5.31
   1 -14   4    1.16    4.88
   1 -14   4   -0.79    5.43
  -1  15  -4   30.69    7.44
  -1  15  -4   19.95    6.77
   1 -15   4    2.99    6.04
   1 -15   4   18.00    7.14
   1 -15   4   26.60    7.08
   1 -15   4    8.48    7.08
  -1 -10  -5   20.93    7.32
  -1 -10  -5   16.17    5.92
   1  10   5   15.07    6.41
  -1  -9  -5   23.31    5.86
  -1  -9  -5   12.63    5.80
   1   9   5   19.46    6.65
   1   9   5   33.98    6.28
  -1  -8  -5   86.94    8.42
  -1  -8  -5   99.08    8.30
   1   8   5   44.84    4.82
   1   8   5   67.85    7.63
   1   8   5   73.09    7.44
  -1  -7  -5   22.15    4.39
  -1  -7  -5   14.70    4.21
  -1  -7  -5   25.69    4.76
   1   7   5   18.67    3.29
   1   7   5   19.40    4.82
   1   7   5   12.87    3.78
   1   7   5    2.99    3.60
  -1  -6  -5  656.86   14.64
  -1  -6  -5  745.03   12.45
  -1  -6  -5  849.05   16.29
   1   6   5  462.48   10.49
   1   6   5  574.43   12.93
   1   6   5  476.02    9.03
   1   6   5  443.38   11.84
  -1  -5  -5  689.26   14.03
  -1  -5  -5  805.86   12.57
  -1  -5  -5  900.12   15.80
   1   5   5  527.70   10.68
   1   5   5  635.45   12.57
   1   5   5  580.96    9.40
   1   5   5  482.06   11.78
   1   5   5  552.47    4.76
  -1  -4  -5   13.54    3.48
  -1  -4  -5   21.84    3.29
  -1  -4  -5    1.34    4.70
  -1  -4  -5   17.21    3.11
   1   4   5   12.63    2.81
   1   4   5   20.99    3.42
   1   4   5    5.86    2.14
   1   4   5   12.32    1.40
  -1  -3  -5   48.51    3.90
  -1  -3  -5   75.53    4.76
  -1  -3  -5   50.46    3.29
  -1  -3  -5   80.96    5.00
   1   3   5   46.25    4.21
   1   3   5   54.24    4.51
   1   3   5   61.50    3.48
   1   3   5   51.37    2.32
  -1  -2  -5   78.71    4.03
  -1  -2  -5  102.26    5.06
  -1  -2  -5   67.42    2.14
  -1  -2  -5   60.77    3.05
  -1  -2  -5   72.30    4.51
  -1  -2  -5  128.31    5.67
   1   2   5   70.41    4.88
   1   2   5   58.21    3.60
   1   2   5   95.00    3.84
   1   2   5   62.54    4.21
   1   2   5   73.89    2.99
   1   2   5   90.42    4.58
  -1  -1  -5  179.62    5.31
  -1  -1  -5  245.82    6.53
  -1  -1  -5  145.21    3.17
  -1  -1  -5  155.03    3.90
  -1  -1  -5  179.68    5.49
  -1  -1  -5  302.07    7.81
   1   1   5  124.59    5.31
   1   1   5  175.53    5.06
   1   1   5  242.83    5.55
   1   1   5  165.47    5.92
   1   1   5  159.98    4.27
   1   1   5  238.19    6.28
  -1   0  -5   53.26    3.11
  -1   0  -5   94.87    3.72
  -1   0  -5   45.64    2.20
  -1   0  -5   53.08    2.14
  -1   0  -5   63.82    3.11
  -1   0  -5  100.98    4.64
   1   0   5   61.93    3.84
   1   0   5   67.17    2.93
   1   0   5   81.88    2.68
   1   0   5   79.74    3.36
   1   0   5   59.49    3.54
   1   0   5   55.22    2.93
   1   0   5   88.90    3.78
  -1   1  -5    1.77    1.34
  -1   1  -5   -0.61    0.85
  -1   1  -5   -0.92    0.61
  -1   1  -5   -1.10    1.22
  -1   1  -5   -0.67    1.34
   1  -1   5    1.95    1.71
   1  -1   5   -0.43    0.98
   1  -1   5   -0.55    1.04
   1  -1   5    1.83    1.16
   1  -1   5    1.89    1.53
   1  -1   5    1.22    1.40
  -1   2  -5  692.19    9.46
  -1   2  -5 1024.95    9.33
  -1   2  -5  570.65    7.93
  -1   2  -5  862.54   10.80
  -1   2  -5  823.24    9.03
  -1   2  -5  876.94   10.80
   1  -2   5  755.28   10.25
   1  -2   5 1085.96    9.58
   1  -2   5  654.60    8.36
   1  -2   5  743.62    8.72
   1  -2   5  608.85    9.03
   1  -2   5 1166.50   12.14
  -1   3  -5 1447.65   13.48
  -1   3  -5 1942.34   12.32
  -1   3  -5 1281.82   12.75
  -1   3  -5 1386.57    8.11
  -1   3  -5 1550.52   14.64
  -1   3  -5 1758.39   12.20
   1  -3   5 1555.88   14.34
   1  -3   5 2224.58   13.06
   1  -3   5 1273.03   12.45
   1  -3   5 2083.77   16.53
   1  -3   5 1668.82   12.02
   1  -3   5 1282.43   13.36
   1  -3   5 2024.40   15.86
  -1   4  -5 1017.63   11.17
  -1   4  -5  999.02   12.14
  -1   4  -5  995.18    8.42
  -1   4  -5 1007.38   12.32
  -1   4  -5 1157.78    9.27
   1  -4   5 1180.60   12.39
   1  -4   5 1677.67   11.59
   1  -4   5  986.76   11.65
   1  -4   5 1309.33   13.54
   1  -4   5 1347.22   10.13
   1  -4   5 1025.07   12.45
   1  -4   5 1421.84   13.42
  -1   5  -5    3.42    1.40
  -1   5  -5    4.39    2.07
  -1   5  -5    1.89    1.10
  -1   5  -5    3.11    2.01
  -1   5  -5    1.22    1.10
   1  -5   5    1.59    1.40
   1  -5   5    3.05    1.04
   1  -5   5    3.72    1.77
   1  -5   5    2.50    1.22
   1  -5   5    0.61    1.28
   1  -5   5    2.62    0.55
   1  -5   5    3.17    0.55
   1  -5   5   -0.37    1.40
   1  -5   5    3.29    0.92
   1  -5   5    1.34    2.44
  -1   6  -5   -0.43    1.40
  -1   6  -5    1.28    2.01
  -1   6  -5   -0.31    1.40
  -1   6  -5    0.24    1.95
   1  -6   5    3.54    1.65
   1  -6   5    4.88    1.22
   1  -6   5    2.14    2.20
   1  -6   5    3.23    1.46
   1  -6   5    1.77    1.34
   1  -6   5    0.98    0.73
   1  -6   5    3.78    2.07
   1  -6   5    1.04    0.98
   1  -6   5    2.75    2.44
  -1   7  -5    0.92    2.26
  -1   7  -5    5.19    2.68
  -1   7  -5    4.64    2.20
   1  -7   5    4.45    1.71
   1  -7   5    4.39    1.83
   1  -7   5    3.78    2.56
   1  -7   5   -3.17    1.65
   1  -7   5    5.00    1.10
   1  -7   5    5.37    2.93
  -1   8  -5   80.96    5.00
  -1   8  -5   84.38    4.76
  -1   8  -5   90.36    5.37
  -1   8  -5   78.77    5.06
   1  -8   5   94.20    4.33
   1  -8   5   36.97    4.03
   1  -8   5   87.68    5.43
   1  -8   5   70.84    4.27
   1  -8   5   79.68    3.17
   1  -8   5  100.67    5.43
  -1   9  -5   52.84    4.82
  -1   9  -5   46.67    4.51
  -1   9  -5   57.35    4.39
  -1   9  -5   51.80    4.64
   1  -9   5   60.59    4.39
   1  -9   5   61.62    5.80
   1  -9   5   41.12    2.93
   1  -9   5   53.51    4.94
   1  -9   5   44.78    4.45
  -1  10  -5  573.21   12.75
  -1  10  -5  535.08   11.04
  -1  10  -5  540.27   12.75
   1 -10   5  623.67   10.31
   1 -10   5  609.70   12.75
   1 -10   5  476.20    9.09
   1 -10   5  664.79   11.78
   1 -10   5  548.56   11.90
  -1  11  -5   41.49    5.67
  -1  11  -5   21.72    3.66
  -1  11  -5   33.62    5.43
   1 -11   5   35.69    4.58
   1 -11   5   30.75    4.03
   1 -11   5   44.36    5.43
   1 -11   5   32.34    4.58
   1 -11   5   41.18    4.88
   1 -11   5   30.63    4.76
  -1  12  -5   94.57    7.87
  -1  12  -5   74.13    6.22
   1 -12   5   94.39    7.02
   1 -12   5   92.68    6.41
   1 -12   5   91.34    8.05
   1 -12   5   87.55    6.59
   1 -12   5   71.63    5.55
   1 -12   5   98.66    6.35
   1 -12   5   71.75    6.83
  -1  13  -5  126.30    9.76
  -1  13  -5  106.22    7.32
   1 -13   5  133.43    8.48
   1 -13   5  119.83    8.11
   1 -13   5  124.34    9.21
   1 -13   5  130.32    8.24
   1 -13   5   80.96    6.53
   1 -13   5  123.49    7.57
   1 -13   5  117.51    8.60
  -1  14  -5    1.28    6.53
  -1  14  -5    4.58    5.13
   1 -14   5    6.71    5.13
   1 -14   5   16.05    5.92
   1 -14   5   12.51    5.13
   1 -14   5   -7.44    4.51
   1 -14   5    5.80    5.00
  -1  15  -5   12.14    7.69
  -1  15  -5   -2.75    6.22
   1 -15   5    7.99    5.61
   1 -15   5    4.88    7.14
   1 -15   5   -0.18    6.41
   1 -15   5    2.81    6.71
  -1 -10  -6   14.34    7.57
  -1 -10  -6   24.16    7.20
  -1 -10  -6   20.81    7.75
   1  10   6   15.44    6.71
  -1  -9  -6  139.05   11.53
  -1  -9  -6  162.48   11.35
   1   9   6   92.68    9.46
  -1  -8  -6   34.23    6.47
  -1  -8  -6   63.51    8.42
   1   8   6   29.53    4.70
   1   8   6   27.46    5.37
  -1  -7  -6   14.70    5.06
  -1  -7  -6   19.52    5.25
   1   7   6    2.38    3.54
   1   7   6   10.92    4.94
  -1  -6  -6   85.97    7.38
  -1  -6  -6  131.60    7.93
   1   6   6   61.20    5.43
   1   6   6   47.28    4.45
   1   6   6   52.04    6.35
  -1  -5  -6   49.36    5.55
  -1  -5  -6   53.87    5.67
   1   5   6   33.01    4.03
   1   5   6   36.12    3.66
   1   5   6   31.12    5.37
   1   5   6   35.75    2.44
  -1  -4  -6   45.45    4.94
  -1  -4  -6   50.21    5.25
   1   4   6   41.49    4.64
   1   4   6   35.45    3.60
   1   4   6   30.32    2.32
  -1  -3  -6   11.78    2.81
  -1  -3  -6    8.48    2.62
  -1  -3  -6    8.72    2.75
   1   3   6    4.64    2.62
   1   3   6    7.99    2.32
   1   3   6    8.36    1.77
  -1  -2  -6   92.07    5.06
  -1  -2  -6   62.17    2.14
  -1  -2  -6   54.73    3.23
  -1  -2  -6  119.77    5.92
   1   2   6   58.63    4.58
   1   2   6   78.58    4.03
   1   2   6   55.03    4.76
   1   2   6   70.84    3.29
  -1  -1  -6  290.66    7.38
  -1  -1  -6  392.68    8.85
  -1  -1  -6  262.90    4.51
  -1  -1  -6  248.93    5.19
  -1  -1  -6  218.30    6.96
  -1  -1  -6  465.77   10.07
   1   1   6  350.15    8.48
   1   1   6  284.62    6.96
   1   1   6  363.94    7.32
   1   1   6  297.80    7.99
   1   1   6  330.02    6.71
  -1   0  -6   36.06    3.72
  -1   0  -6   69.37    4.09
  -1   0  -6   40.57    2.26
  -1   0  -6   37.95    2.07
  -1   0  -6   42.22    3.11
  -1   0  -6   75.96    4.70
   1   0   6   47.96    4.51
   1   0   6   49.85    2.99
   1   0   6   64.80    2.62
   1   0   6   55.95    3.29
   1   0   6   39.29    3.97
   1   0   6   40.45    3.23
   1   0   6   58.39    3.60
  -1   1  -6  111.47    4.76
  -1   1  -6  166.63    4.82
  -1   1  -6   93.84    3.42
  -1   1  -6   99.45    2.62
  -1   1  -6  120.99    4.21
  -1   1  -6  154.18    5.92
   1  -1   6  118.06    5.67
   1  -1   6  135.45    4.15
   1  -1   6  113.73    3.54
   1  -1   6  109.88    4.58
   1  -1   6  100.30    4.51
   1  -1   6  174.74    5.49
  -1   2  -6   48.44    3.36
  -1   2  -6   71.75    3.05
  -1   2  -6   41.24    2.81
  -1   2  -6   43.81    1.77
  -1   2  -6   58.39    4.09
  -1   2  -6   58.63    2.87
  -1   2  -6   68.46    4.15
   1  -2   6   63.51    4.51
   1  -2   6   71.51    3.11
   1  -2   6   46.31    2.75
   1  -2   6   51.13    2.99
   1  -2   6   42.59    3.54
   1  -2   6   88.10    3.90
  -1   3  -6  132.34    4.76
  -1   3  -6  200.24    4.51
  -1   3  -6  114.46    4.64
  -1   3  -6  144.60    2.81
  -1   3  -6  137.52    1.83
  -1   3  -6  143.56    1.89
  -1   3  -6  108.79    4.94
  -1   3  -6  163.82    4.21
  -1   3  -6  160.28    5.55
   1  -3   6  111.65    5.19
   1  -3   6  228.49    4.76
   1  -3   6  132.95    4.27
   1  -3   6  151.49    4.27
   1  -3   6  133.07    5.37
   1  -3   6  225.99    5.80
  -1   4  -6  162.60    5.06
  -1   4  -6  209.52    4.58
  -1   4  -6  113.12    5.06
  -1   4  -6  155.52    3.29
  -1   4  -6  161.32    6.28
  -1   4  -6  209.40    4.39
   1  -4   6  194.57    6.28
   1  -4   6  282.06    5.19
   1  -4   6  170.47    5.19
   1  -4   6  224.83    6.04
   1  -4   6  203.60    4.45
   1  -4   6  158.21    6.35
   1  -4   6  251.98    6.22
  -1   5  -6  561.44    8.91
  -1   5  -6  569.80   10.43
  -1   5  -6  587.98    7.38
  -1   5  -6  573.82   10.56
  -1   5  -6  581.45    6.83
   1  -5   6  693.90   10.62
   1  -5   6  961.56    9.82
   1  -5   6  540.15    9.58
   1  -5   6  590.85    9.15
   1  -5   6  722.76   11.23
   1  -5   6  749.05    7.87
   1  -5   6  621.17   11.04
   1  -5   6  787.67   11.04
  -1   6  -6  108.54    4.21
  -1   6  -6  117.88    5.37
  -1   6  -6  116.05    3.97
  -1   6  -6  104.88    5.31
  -1   6  -6   98.05    2.99
   1  -6   6  138.25    5.49
   1  -6   6  190.48    4.70
   1  -6   6   60.65    4.88
   1  -6   6  151.56    4.33
   1  -6   6   95.30    4.21
   1  -6   6  118.85    2.07
   1  -6   6  167.72    2.44
   1  -6   6   70.23    4.70
   1  -6   6  158.33    3.66
   1  -6   6  124.22    5.55
  -1   7  -6    7.14    1.89
  -1   7  -6    1.34    2.56
  -1   7  -6    3.97    2.20
  -1   7  -6    6.59    2.56
   1  -7   6    8.11    2.81
   1  -7   6    2.50    1.59
   1  -7   6    3.60    1.89
   1  -7   6    2.56    1.95
   1  -7   6    3.90    0.92
   1  -7   6    2.62    1.04
   1  -7   6    9.09    1.40
   1  -7   6   -2.68    2.32
  -1   8  -6    2.01    2.38
  -1   8  -6    0.00    2.26
  -1   8  -6   -2.38    2.20
   1  -8   6    6.04    2.81
   1  -8   6    5.61    1.83
   1  -8   6    7.50    2.81
   1  -8   6   -1.53    2.14
   1  -8   6   10.19    2.50
   1  -8   6    2.93    1.28
   1  -8   6   -1.71    1.28
   1  -8   6    3.48    1.22
   1  -8   6    1.10    2.32
  -1   9  -6  793.47   14.52
  -1   9  -6  728.25   12.87
  -1   9  -6  668.82   13.54
   1  -9   6  895.54   12.63
   1  -9   6  764.61   13.91
   1  -9   6  839.41   10.31
   1  -9   6  778.16    9.21
   1  -9   6  830.02   13.48
  -1  10  -6   48.81    5.74
  -1  10  -6   43.75    5.00
  -1  10  -6   36.49    4.39
   1 -10   6   52.17    5.19
   1 -10   6   46.92    5.49
   1 -10   6   40.33    3.54
   1 -10   6   37.58    3.42
   1 -10   6   48.14    5.13
   1 -10   6   40.39    4.82
  -1  11  -6  124.16    7.75
  -1  11  -6  140.27    6.77
  -1  11  -6  133.13    7.99
   1 -11   6  150.82    7.08
   1 -11   6  131.91    8.11
   1 -11   6  127.82    6.22
   1 -11   6  120.74    6.47
   1 -11   6  147.16    7.14
   1 -11   6  125.20    7.44
  -1  12  -6   60.65    7.14
  -1  12  -6   60.52    6.04
  -1  12  -6   57.96    6.65
   1 -12   6   61.62    6.41
   1 -12   6   43.81    5.00
   1 -12   6   44.84    6.77
   1 -12   6   49.24    5.37
   1 -12   6   46.43    5.00
   1 -12   6   67.36    6.04
   1 -12   6   44.54    5.43
  -1  13  -6   22.27    5.98
  -1  13  -6   15.74    4.64
   1 -13   6   32.89    5.49
   1 -13   6   19.77    4.64
   1 -13   6   24.77    6.10
   1 -13   6   27.52    4.64
   1 -13   6   27.03    4.21
   1 -13   6   24.28    5.00
   1 -13   6   27.64    5.13
  -1  14  -6   -0.24    5.55
  -1  14  -6   -3.36    4.82
   1 -14   6   -4.03    4.70
   1 -14   6    8.91    5.98
   1 -14   6   -0.85    4.82
   1 -14   6    0.06    4.21
   1 -14   6    3.72    4.94
   1 -14   6   -3.42    5.19
  -1  15  -6   21.60    6.89
  -1  15  -6   27.03    6.89
   1 -15   6   18.85    6.28
   1 -15   6   25.56    7.26
   1 -15   6   20.99    6.71
   1 -15   6   20.13    6.47
  -1  -9  -7   -3.66    6.83
  -1  -9  -7   -3.78    6.35
  -1  -9  -7   -0.55    6.53
   1   9   7    0.37    6.41
  -1  -8  -7    3.72    6.04
  -1  -8  -7   20.07    5.67
   1   8   7   14.77    5.06
   1   8   7   15.01    5.67
  -1  -7  -7    7.63    4.88
  -1  -7  -7   12.39    4.76
   1   7   7    1.46    4.33
   1   7   7    7.63    4.76
  -1  -6  -7  360.89   13.00
  -1  -6  -7  438.19   13.48
   1   6   7  221.41    8.91
   1   6   7  247.04   10.92
  -1  -5  -7    0.06    3.60
  -1  -5  -7   -0.92    3.42
   1   5   7   -6.77    3.17
   1   5   7  -10.49    4.21
   1   5   7   -1.34    2.14
  -1  -4  -7   67.79    6.22
  -1  -4  -7   85.97    6.59
   1   4   7   48.99    5.61
   1   4   7   46.98    5.37
   1   4   7   50.09    3.17
  -1  -3  -7    5.31    2.81
  -1  -3  -7   -0.98    3.11
  -1  -3  -7    5.37    2.81
   1   3   7    1.65    2.81
   1   3   7    6.77    2.87
   1   3   7    2.62    2.14
  -1  -2  -7    1.16    2.38
  -1  -2  -7    0.43    1.22
  -1  -2  -7   -2.38    2.20
  -1  -2  -7   -0.43    2.14
   1   2   7   -6.16    2.50
   1   2   7   -4.15    2.32
   1   2   7    3.97    2.26
  -1  -1  -7  575.59   11.10
  -1  -1  -7  320.80    5.31
  -1  -1  -7  305.61    6.16
  -1  -1  -7  611.96   12.26
   1   1   7  394.75    9.70
   1   1   7  503.11    9.40
   1   1   7  338.93    9.27
   1   1   7  312.75    7.63
  -1   0  -7  163.21    6.22
  -1   0  -7   98.35    3.60
  -1   0  -7   97.44    3.23
  -1   0  -7  168.94    6.53
   1   0   7  115.25    5.55
   1   0   7  114.89    4.76
   1   0   7  139.60    3.90
   1   0   7  130.51    5.06
   1   0   7   98.29    5.13
   1   0   7  110.98    5.86
  -1   1  -7  283.16    6.96
  -1   1  -7  144.36    4.64
  -1   1  -7  159.67    3.54
  -1   1  -7  268.39    7.69
  -1   1  -7  198.84    5.80
  -1   1  -7  261.01    7.75
   1  -1   7  203.29    7.14
   1  -1   7  204.15    5.55
   1  -1   7  215.98    5.00
   1  -1   7  210.07    6.28
   1  -1   7  168.21    6.16
   1  -1   7  170.65    6.47
  -1   2  -7   10.19    2.56
  -1   2  -7   13.91    2.20
  -1   2  -7   10.56    2.50
  -1   2  -7    9.82    1.16
  -1   2  -7    8.60    2.50
  -1   2  -7   13.85    2.07
  -1   2  -7   14.46    3.05
   1  -2   7    5.06    2.68
   1  -2   7   21.29    2.20
   1  -2   7    6.59    1.77
   1  -2   7    7.87    2.26
   1  -2   7   10.80    2.87
   1  -2   7   15.86    2.62
  -1   3  -7  328.19    7.93
  -1   3  -7  519.16    8.05
  -1   3  -7  324.22    7.57
  -1   3  -7  338.86    3.78
  -1   3  -7  398.05    9.03
  -1   3  -7  421.78    7.26
  -1   3  -7  420.26    9.27
   1  -3   7  384.68    8.97
   1  -3   7  575.17    8.24
   1  -3   7  341.30    7.14
   1  -3   7  356.50    7.02
   1  -3   7  320.99    8.42
   1  -3   7  587.37   10.25
  -1   4  -7   43.62    3.54
  -1   4  -7   48.81    2.68
  -1   4  -7   35.63    4.09
  -1   4  -7   40.27    1.83
  -1   4  -7   37.77    4.33
  -1   4  -7   47.71    2.50
   1  -4   7   47.59    4.09
   1  -4   7   63.15    2.93
   1  -4   7   34.11    3.11
   1  -4   7   46.13    3.72
   1  -4   7   48.08    2.75
   1  -4   7   38.62    4.33
   1  -4   7   60.22    3.60
  -1   5  -7  738.80   11.23
  -1   5  -7  951.43   10.56
  -1   5  -7  716.47   12.02
  -1   5  -7  745.45    8.24
  -1   5  -7  763.09   12.69
  -1   5  -7  884.87    9.15
   1  -5   7  942.28   13.42
   1  -5   7 1276.20   12.08
   1  -5   7  681.57   11.41
   1  -5   7  953.45    9.70
   1  -5   7  768.88   12.69
   1  -5   7 1079.92   13.85
  -1   6  -7   36.67    3.42
  -1   6  -7   38.93    4.15
  -1   6  -7   34.90    2.50
  -1   6  -7   38.32    4.09
  -1   6  -7   30.87    2.20
   1  -6   7   52.04    4.76
   1  -6   7   61.20    3.05
   1  -6   7   31.79    3.23
   1  -6   7   57.05    2.62
   1  -6   7   44.72    4.39
   1  -6   7   49.12    4.15
  -1   7  -7   66.20    3.84
  -1   7  -7   70.53    5.13
  -1   7  -7   71.81    4.21
  -1   7  -7   62.11    4.88
   1  -7   7   92.62    5.37
   1  -7   7  112.51    4.21
   1  -7   7   93.78    4.03
   1  -7   7   77.55    4.21
   1  -7   7   76.94    1.71
   1  -7   7  116.53    2.07
   1  -7   7  108.54    3.23
   1  -7   7   89.81    5.61
  -1   8  -7   57.84    3.97
  -1   8  -7   81.21    5.61
  -1   8  -7   72.91    5.06
  -1   8  -7   65.53    5.00
   1  -8   7   96.83    5.67
   1  -8   7  111.90    4.58
   1  -8   7   85.42    4.64
   1  -8   7   70.53    5.55
   1  -8   7   60.71    4.51
   1  -8   7   71.14    2.44
   1  -8   7  105.86    3.11
   1  -8   7  102.87    3.29
   1  -8   7   81.94    5.67
  -1   9  -7 1504.94   20.56
  -1   9  -7 1411.65   17.39
  -1   9  -7 1308.97   19.22
   1  -9   7 1759.54   18.18
   1  -9   7 1857.10   18.49
   1  -9   7 1460.70   19.59
   1  -9   7 1380.66   12.08
   1  -9   7 1739.41   13.36
   1  -9   7 1534.65   19.22
  -1  10  -7  258.45    9.58
  -1  10  -7  217.27    7.93
  -1  10  -7  205.31    8.85
   1 -10   7  269.98    8.18
   1 -10   7  235.20    9.09
   1 -10   7  216.78    6.22
   1 -10   7  251.43    6.04
   1 -10   7  248.20    8.72
  -1  11  -7   -1.71    3.72
  -1  11  -7   -1.04    3.78
   1 -11   7    0.98    3.17
   1 -11   7    6.71    4.15
   1 -11   7    5.06    2.93
   1 -11   7    3.78    2.87
   1 -11   7    3.90    3.60
   1 -11   7   -3.66    2.75
  -1  12  -7   -0.92    5.06
  -1  12  -7    0.12    4.21
   1 -12   7    5.00    3.42
   1 -12   7   -7.75    4.03
   1 -12   7    1.65    3.17
   1 -12   7   -1.10    3.29
   1 -12   7   -0.18    3.84
   1 -12   7    4.45    3.78
  -1  13  -7   -3.78    5.67
  -1  13  -7   16.29    5.74
   1 -13   7    0.24    3.90
   1 -13   7   17.27    4.09
   1 -13   7   -5.37    5.55
   1 -13   7    8.60    3.90
   1 -13   7    7.14    4.58
   1 -13   7   10.62    4.64
   1 -13   7    3.05    5.06
  -1  14  -7   10.01    6.59
   1 -14   7   11.29    5.25
   1 -14   7   11.65    7.02
   1 -14   7    5.55    4.76
   1 -14   7   19.89    5.74
   1 -14   7    4.70    6.16
  -1  15  -7   -4.51    6.77
   1 -15   7    1.83    6.41
   1 -15   7   10.49    7.75
   1 -15   7   15.80    5.74
   1 -15   7   -3.84    6.04
  -1  -8  -8   35.39    7.75
  -1  -8  -8    2.07    6.35
  -1  -8  -8   46.86    8.48
   1   8   8   13.42    6.10
   1   8   8   16.29    6.22
  -1  -7  -8   26.66    6.35
  -1  -7  -8   24.59    6.16
  -1  -7  -8   23.79    6.10
   1   7   8    7.32    5.19
   1   7   8   15.99    5.61
  -1  -6  -8   13.36    5.55
  -1  -6  -8    8.85    5.49
   1   6   8   14.22    4.82
   1   6   8   13.12    5.43
  -1  -5  -8    4.88    4.21
  -1  -5  -8   24.77    4.94
   1   5   8    0.79    4.15
   1   5   8    3.72    4.58
   1   5   8   11.41    2.68
  -1  -4  -8  562.60   14.28
  -1  -4  -8  653.38   15.31
   1   4   8  369.31   11.17
   1   4   8  355.64    7.32
  -1  -3  -8   36.12    4.58
  -1  -3  -8   42.53    5.80
   1   3   8   25.14    4.64
   1   3   8   23.06    4.15
  -1  -2  -8   33.13    4.15
  -1  -2  -8   18.24    2.14
  -1  -2  -8   24.53    3.11
  -1  -2  -8   35.33    4.27
   1   2   8   25.56    3.90
   1   2   8   25.75    4.21
  -1  -1  -8   -0.79    2.32
  -1  -1  -8    0.98    1.59
  -1  -1  -8   -4.03    2.14
  -1  -1  -8    4.03    2.50
   1   1   8    1.22    3.05
   1   1   8    2.32    2.81
   1   1   8    2.01    2.68
  -1   0  -8   14.64    2.99
  -1   0  -8   10.01    1.95
  -1   0  -8    8.24    1.77
  -1   0  -8   11.59    3.42
   1   0   8   11.23    3.23
   1   0   8    8.97    1.89
   1   0   8    8.66    2.99
   1   0   8    5.98    2.87
  -1   1  -8   45.39    4.27
  -1   1  -8   26.05    3.17
  -1   1  -8   24.28    2.07
  -1   1  -8   24.04    2.68
  -1   1  -8   47.53    4.21
  -1   1  -8   37.16    4.27
   1  -1   8   36.12    4.64
   1  -1   8   35.39    3.29
   1  -1   8   31.24    2.93
   1  -1   8   24.77    3.48
   1  -1   8   34.17    4.09
  -1   2  -8  211.59    6.83
  -1   2  -8  118.67    5.43
  -1   2  -8  145.27    3.42
  -1   2  -8  117.14    3.48
  -1   2  -8  172.30    6.71
  -1   2  -8  149.11    5.43
  -1   2  -8  183.34    6.83
   1  -2   8  140.57    6.22
   1  -2   8  172.79    5.37
   1  -2   8  136.97    4.70
   1  -2   8  133.56    5.92
   1  -2   8  133.74    5.98
  -1   3  -8    4.88    1.95
  -1   3  -8    2.75    2.93
  -1   3  -8    2.01    0.79
  -1   3  -8   -1.59    2.26
  -1   3  -8    5.43    1.89
  -1   3  -8    1.71    2.01
   1  -3   8    2.81    2.50
   1  -3   8    3.17    1.65
   1  -3   8   -1.04    2.32
   1  -3   8    2.68    2.20
   1  -3   8    2.44    2.44
  -1   4  -8  128.68    4.64
  -1   4  -8   89.81    5.13
  -1   4  -8   92.74    2.75
  -1   4  -8   98.60    5.49
  -1   4  -8  110.68    3.97
   1  -4   8  103.78    5.49
   1  -4   8  154.00    4.70
   1  -4   8   89.14    4.76
   1  -4   8   94.63    4.15
   1  -4   8   86.39    5.31
  -1   5  -8   17.27    2.32
  -1   5  -8   20.01    3.29
  -1   5  -8   15.01    1.83
  -1   5  -8   19.22    3.60
  -1   5  -8   18.79    2.01
   1  -5   8   20.44    3.48
   1  -5   8   22.03    2.50
   1  -5   8   20.56    2.44
   1  -5   8   15.74    3.29
  -1   6  -8   32.58    4.45
  -1   6  -8   25.99    2.32
  -1   6  -8   25.26    4.03
  -1   6  -8   22.21    2.32
   1  -6   8   40.88    4.64
   1  -6   8   44.84    2.99
   1  -6   8   36.49    2.50
   1  -6   8   40.45    4.82
  -1   7  -8  304.51    9.21
  -1   7  -8  276.14    6.65
  -1   7  -8  267.97    8.72
  -1   7  -8  231.05    4.76
   1  -7   8  380.90    9.15
   1  -7   8  478.83    8.24
   1  -7   8  384.81    6.04
   1  -7   8  322.57    9.40
  -1   8  -8  237.40    8.66
  -1   8  -8  238.25    7.32
  -1   8  -8  219.16    8.30
   1  -8   8  307.56    8.42
   1  -8   8  362.17    7.63
   1  -8   8  253.93    8.91
   1  -8   8  263.45    8.72
  -1   9  -8  827.45   15.92
  -1   9  -8  801.16   13.12
  -1   9  -8  750.94   15.07
   1  -9   8 1000.49   14.58
   1  -9   8 1064.31   14.28
   1  -9   8  794.93   15.19
   1  -9   8  820.62    7.63
   1  -9   8 1170.35    9.15
   1  -9   8  926.36   16.11
  -1  10  -8  169.49    8.72
  -1  10  -8  163.57    7.02
  -1  10  -8  146.55    7.93
   1 -10   8  197.99    7.44
   1 -10   8  175.47    8.60
   1 -10   8  151.80    4.33
   1 -10   8  227.03    5.31
   1 -10   8  200.00    8.36
  -1  11  -8   40.82    5.37
  -1  11  -8   28.86    5.31
   1 -11   8   41.24    4.58
   1 -11   8   31.06    5.37
   1 -11   8   31.85    3.72
   1 -11   8   41.85    4.09
   1 -11   8   36.36    5.43
  -1  12  -8    0.98    4.33
  -1  12  -8   -3.54    4.76
   1 -12   8   -5.19    3.36
   1 -12   8   -3.90    4.27
   1 -12   8   -3.48    2.87
   1 -12   8   -7.38    4.09
   1 -12   8    0.85    3.48
  -1  13  -8    3.60    5.06
  -1  13  -8   -5.49    5.67
   1 -13   8   13.36    4.09
   1 -13   8    9.15    5.00
   1 -13   8   10.80    3.60
   1 -13   8   -2.26    4.51
   1 -13   8    8.66    4.82
  -1  14  -8   -6.89    6.04
  -1  14  -8   -7.87    6.28
   1 -14   8   -0.43    4.82
   1 -14   8    3.90    7.20
   1 -14   8   11.84    4.58
   1 -14   8   -9.82    5.43
   1 -14   8   -6.41    5.55
  -1  15  -8   52.78    8.66
   1 -15   8   47.41    7.75
   1 -15   8   26.42    8.91
   1 -15   8   41.24    7.08
   1 -15   8   38.25    8.05
   1 -15   8   19.10    6.59
  -1  -7  -9   27.33    7.38
  -1  -7  -9    6.71    5.80
  -1  -7  -9   11.04    7.14
   1   7   9   22.21    6.41
   1   7   9   21.48    7.14
  -1  -6  -9   -1.46    5.19
  -1  -6  -9   -6.04    5.49
  -1  -6  -9    2.56    5.49
   1   6   9   -1.28    5.25
   1   6   9    0.55    5.92
  -1  -5  -9   19.34    5.55
  -1  -5  -9   13.79    4.94
  -1  -5  -9    1.71    4.64
   1   5   9    9.03    5.00
   1   5   9    4.39    4.76
  -1  -4  -9   34.35    5.86
  -1  -4  -9   22.27    4.51
  -1  -4  -9   42.28    6.16
   1   4   9   25.69    5.19
   1   4   9   14.22    4.33
  -1  -3  -9   56.80    6.65
  -1  -3  -9   27.39    4.33
  -1  -3  -9   58.76    7.26
   1   3   9   51.56    6.59
   1   3   9   45.82    5.31
  -1  -2  -9    1.22    3.11
  -1  -2  -9    0.85    2.99
  -1  -2  -9    4.82    3.11
   1   2   9    1.46    3.66
   1   2   9   -4.09    2.87
  -1  -1  -9    2.20    2.75
  -1  -1  -9   -0.92    1.95
  -1  -1  -9   -0.92    2.62
  -1  -1  -9    3.29    2.62
  -1  -1  -9    2.81    3.23
   1   1   9    6.28    3.54
   1   1   9    3.29    2.87
  -1   0  -9  127.64    6.22
  -1   0  -9   73.83    3.78
  -1   0  -9   66.50    3.54
  -1   0  -9   70.23    4.94
  -1   0  -9  127.64    6.89
   1   0   9   79.26    6.53
   1   0   9  125.38    4.39
   1   0   9   78.04    6.10
   1   0   9   82.12    5.31
  -1   1  -9   60.52    4.76
  -1   1  -9   36.67    4.27
  -1   1  -9   29.59    2.56
  -1   1  -9   27.70    3.36
  -1   1  -9   55.46    5.06
  -1   1  -9   61.32    5.25
   1  -1   9   43.20    4.88
   1  -1   9   46.19    3.48
   1  -1   9   41.24    5.00
   1  -1   9   39.48    4.88
  -1   2  -9  257.72    7.44
  -1   2  -9  153.75    6.65
  -1   2  -9  168.58    3.90
  -1   2  -9  156.25    4.51
  -1   2  -9  214.89    7.75
  -1   2  -9  224.53    7.99
   1  -2   9  186.94    7.75
   1  -2   9  204.58    6.71
   1  -2   9  193.17    5.67
   1  -2   9  165.41    6.41
   1  -2   9  162.17    6.96
  -1   3  -9   22.82    3.42
  -1   3  -9   16.29    3.54
  -1   3  -9   17.21    1.53
  -1   3  -9   14.89    3.29
  -1   3  -9   24.83    3.23
  -1   3  -9   10.80    2.56
   1  -3   9   23.25    3.97
   1  -3   9   21.90    2.93
   1  -3   9   11.41    2.93
   1  -3   9   12.69    3.05
   1  -3   9   15.01    3.42
  -1   4  -9  405.67    8.97
  -1   4  -9  258.82    7.93
  -1   4  -9  285.91    4.70
  -1   4  -9  359.73    3.23
  -1   4  -9  318.49    3.05
  -1   4  -9  284.62    8.91
  -1   4  -9  334.96    7.20
   1  -4   9  310.49    9.40
   1  -4   9  447.22    8.30
   1  -4   9  285.36    7.75
   1  -4   9  277.85    8.91
  -1   5  -9   60.16    4.64
  -1   5  -9   59.30    4.94
  -1   5  -9   58.21    2.56
  -1   5  -9   58.88    5.43
  -1   5  -9   59.24    3.42
   1  -5   9   65.95    5.37
   1  -5   9   94.45    4.09
   1  -5   9   65.47    4.03
   1  -5   9   50.70    4.76
  -1   6  -9  258.57    7.20
  -1   6  -9  227.46    8.18
  -1   6  -9  208.72    4.88
  -1   6  -9  216.90    8.11
  -1   6  -9  230.87    5.25
   1  -6   9  263.51    8.60
   1  -6   9  374.25    7.57
   1  -6   9  242.40    5.74
   1  -6   9  217.21    8.05
  -1   7  -9    0.18    3.17
  -1   7  -9    5.74    2.20
  -1   7  -9   -0.31    2.68
  -1   7  -9    2.01    1.71
   1  -7   9    3.42    2.81
   1  -7   9    1.16    2.07
   1  -7   9    4.58    1.65
   1  -7   9    3.23    3.29
  -1   8  -9   -5.00    2.87
  -1   8  -9    2.01    3.17
  -1   8  -9    2.50    3.17
   1  -8   9   -6.28    2.68
   1  -8   9    2.68    2.38
   1  -8   9   -3.72    1.46
   1  -8   9    0.55    3.05
  -1   9  -9    0.06    3.60
  -1   9  -9    3.48    2.99
  -1   9  -9    1.04    3.05
   1  -9   9   -3.23    2.56
   1  -9   9   -4.03    3.23
   1  -9   9    1.10    3.23
  -1  10  -9  397.31   12.69
  -1  10  -9  355.89    9.46
  -1  10  -9  331.60   11.17
   1 -10   9  453.02   10.74
   1 -10   9  336.06   11.04
   1 -10   9  371.32    4.82
   1 -10   9  537.09    5.98
   1 -10   9  410.31   11.84
  -1  11  -9    1.59    3.78
  -1  11  -9   12.45    4.27
   1 -11   9   12.75    3.84
   1 -11   9   21.35    4.58
   1 -11   9   11.90    2.07
   1 -11   9   11.35    4.45
  -1  12  -9    9.88    4.70
  -1  12  -9    3.60    5.61
   1 -12   9   22.03    4.33
   1 -12   9   25.32    5.67
   1 -12   9   13.18    3.60
   1 -12   9   15.99    5.19
  -1  13  -9   36.00    6.28
  -1  13  -9   24.77    6.65
   1 -13   9   41.31    5.06
   1 -13   9   29.96    6.04
   1 -13   9   31.06    4.39
   1 -13   9   44.97    6.65
   1 -13   9   26.72    5.19
  -1  14  -9   -2.26    5.92
  -1  14  -9   -0.31    6.59
   1 -14   9    1.77    4.76
   1 -14   9    6.35    7.93
   1 -14   9   -3.97    5.86
   1 -14   9    0.24    6.10
  -1  15  -9   24.34    7.20
  -1  15  -9    6.41    7.38
   1 -15   9  -12.02    5.80
   1 -15   9    5.49    8.11
   1 -15   9   -6.77    6.47
  -1  -6 -10   29.35    7.02
  -1  -6 -10    7.32    6.22
  -1  -6 -10    8.05    7.14
   1   6  10   10.86    6.65
   1   6  10    6.65    7.02
  -1  -5 -10   -1.46    5.06
  -1  -5 -10   11.59    5.31
  -1  -5 -10   13.73    6.04
   1   5  10   12.45    5.67
   1   5  10    1.46    5.98
  -1  -4 -10    5.19    5.25
  -1  -4 -10   10.98    4.51
  -1  -4 -10    3.29    5.13
   1   4  10    3.11    5.55
   1   4  10    2.81    4.03
  -1  -3 -10    4.94    4.58
  -1  -3 -10    6.28    4.15
  -1  -3 -10   23.00    5.92
   1   3  10   10.86    5.25
   1   3  10    4.94    3.42
  -1  -2 -10    3.42    3.78
  -1  -2 -10   -0.49    3.48
  -1  -2 -10    5.43    3.90
   1   2  10    5.74    3.48
  -1  -1 -10   49.60    5.80
  -1  -1 -10   30.81    3.78
  -1  -1 -10   26.17    3.78
  -1  -1 -10   49.85    6.22
   1   1  10   23.31    4.82
   1   1  10   30.75    4.33
  -1   0 -10  660.04   13.48
  -1   0 -10  390.11    7.87
  -1   0 -10  346.00    6.89
  -1   0 -10  359.30    9.09
  -1   0 -10  636.48   13.85
  -1   0 -10  626.36   14.58
   1   0  10  425.93   12.14
   1   0  10  415.44   10.31
  -1   1 -10  404.33   10.19
  -1   1 -10  236.91    8.11
  -1   1 -10  215.98    5.13
  -1   1 -10  230.32    7.44
  -1   1 -10  335.94   10.19
  -1   1 -10  366.20   11.17
   1  -1  10  271.81   10.07
   1  -1  10  326.17    7.14
   1  -1  10  213.73    8.48
   1  -1  10  262.66    8.66
  -1   2 -10  602.74   11.71
  -1   2 -10  371.69    9.27
  -1   2 -10  373.21    5.92
  -1   2 -10  352.41    7.20
  -1   2 -10  477.24   11.84
  -1   2 -10  503.48   12.45
   1  -2  10  436.55   11.96
   1  -2  10  451.62    9.03
   1  -2  10  386.58    9.95
   1  -2  10  389.75   10.56
  -1   3 -10   38.07    4.27
  -1   3 -10   23.79    3.84
  -1   3 -10   20.44    2.20
  -1   3 -10   18.12    3.66
  -1   3 -10   33.37    4.64
   1  -3  10   17.14    3.84
   1  -3  10   27.58    3.78
   1  -3  10   32.21    4.88
  -1   4 -10   14.46    2.87
  -1   4 -10    9.95    3.54
  -1   4 -10   11.04    1.53
  -1   4 -10    8.91    0.98
  -1   4 -10   10.92    1.16
  -1   4 -10   14.46    4.27
  -1   4 -10   13.06    2.81
   1  -4  10   11.17    3.84
   1  -4  10   10.68    2.93
   1  -4  10   10.13    2.93
   1  -4  10    9.95    3.36
  -1   5 -10    3.78    2.68
  -1   5 -10   -0.92    2.99
  -1   5 -10    0.73    1.40
  -1   5 -10    4.51    3.05
  -1   5 -10    0.31    2.44
   1  -5  10    4.33    3.17
   1  -5  10    1.59    2.44
   1  -5  10    1.59    3.11
   1  -5  10    5.49    3.17
  -1   6 -10    1.77    2.75
  -1   6 -10   -0.67    3.11
  -1   6 -10   -5.00    2.75
   1  -6  10   -5.00    2.99
   1  -6  10   -1.77    2.32
   1  -6  10    1.53    2.26
   1  -6  10   -2.81    3.36
  -1   7 -10   -5.37    3.11
  -1   7 -10   -1.83    2.01
  -1   7 -10   -2.44    2.87
  -1   7 -10   -1.53    1.89
   1  -7  10   -2.07    2.93
   1  -7  10    7.57    2.75
   1  -7  10    0.24    1.83
   1  -7  10   -1.34    3.29
  -1   8 -10   34.96    5.67
  -1   8 -10   38.13    4.64
  -1   8 -10   25.99    4.21
   1  -8  10   39.35    4.76
   1  -8  10   50.52    4.94
   1  -8  10   43.81    5.55
  -1   9 -10  121.48    8.30
  -1   9 -10  116.53    5.92
  -1   9 -10  110.43    7.75
   1  -9  10  155.83    7.26
   1  -9  10  108.11    7.57
   1  -9  10  161.93    8.79
  -1  10 -10   40.94    6.77
  -1  10 -10   24.83    3.90
  -1  10 -10   15.74    4.76
   1 -10  10   33.80    4.82
   1 -10  10   34.47    5.06
   1 -10  10   31.36    5.92
  -1  11 -10   84.69    6.22
  -1  11 -10  103.72    8.97
   1 -11  10  131.30    7.20
   1 -11  10  129.16    8.60
   1 -11  10  119.58    8.72
  -1  12 -10   15.25    5.06
  -1  12 -10   18.43    6.35
   1 -12  10   23.73    4.58
   1 -12  10   21.90    6.28
   1 -12  10    8.30    5.06
  -1  13 -10   -3.11    5.13
  -1  13 -10   -5.25    5.61
   1 -13  10    7.63    4.70
   1 -13  10   -1.71    5.86
   1 -13  10    2.93    6.04
  -1  14 -10    7.75    6.35
  -1  14 -10    4.21    7.02
   1 -14  10   -5.74    5.98
   1 -14  10   18.12    7.81
   1 -14  10    3.48    6.53
  -1  15 -10   10.74    7.57
  -1  15 -10   -1.71    7.38
   1 -15  10    1.77    6.22
   1 -15  10   10.86    8.97
   1 -15  10  -20.07    7.08
   1 -15  10   -6.10    6.77
  -1  -5 -11   14.95    6.59
  -1  -5 -11   13.54    5.80
  -1  -5 -11   24.77    8.36
   1   5  11   22.03    6.89
   1   5  11   33.80    7.08
  -1  -4 -11   43.62    6.83
  -1  -4 -11   14.83    5.31
  -1  -4 -11   51.49    8.11
   1   4  11   23.12    6.35
   1   4  11   28.43    6.96
  -1  -3 -11    1.65    5.31
  -1  -3 -11   20.13    4.94
  -1  -3 -11   12.45    5.43
   1   3  11   21.23    6.22
   1   3  11    8.48    4.03
  -1  -2 -11   83.47    8.24
  -1  -2 -11   31.97    4.94
  -1  -2 -11   83.83    9.15
   1   2  11   45.94    7.32
   1   2  11   48.38    5.31
  -1  -1 -11   -2.62    3.78
  -1  -1 -11   -7.57    3.17
  -1  -1 -11    1.59    4.09
  -1  -1 -11    4.27    4.88
   1   1  11   -3.11    4.21
   1   1  11   -4.70    3.54
  -1   0 -11   79.99    6.53
  -1   0 -11   38.62    4.70
  -1   0 -11   42.95    5.13
  -1   0 -11   71.08    6.89
  -1   0 -11   77.12    7.08
   1   0  11   71.20    7.50
   1   0  11   59.79    6.22
  -1   1 -11   54.24    5.61
  -1   1 -11   34.78    4.82
  -1   1 -11   28.07    2.93
  -1   1 -11   30.45    3.84
  -1   1 -11   50.82    6.04
  -1   1 -11   47.41    5.86
   1  -1  11   46.06    6.28
   1  -1  11   41.49    4.64
   1  -1  11   29.47    4.70
  -1   2 -11  354.61    9.76
  -1   2 -11  230.81    7.99
  -1   2 -11  225.26    5.06
  -1   2 -11  226.72    7.08
  -1   2 -11  297.62   10.37
  -1   2 -11  308.54   10.80
   1  -2  11  283.10   10.37
   1  -2  11  235.57    8.85
   1  -2  11  246.74    9.03
  -1   3 -11  159.91    6.83
  -1   3 -11   95.24    6.16
  -1   3 -11   96.03    3.29
  -1   3 -11  101.10    3.84
  -1   3 -11  125.01    7.32
  -1   3 -11  119.10    7.14
   1  -3  11  110.19    7.81
   1  -3  11  101.46    5.86
   1  -3  11   89.26    6.83
  -1   4 -11   92.31    5.61
  -1   4 -11   62.29    5.92
  -1   4 -11   57.66    2.68
  -1   4 -11   68.15    2.38
  -1   4 -11   68.27    2.50
  -1   4 -11   63.70    6.35
   1  -4  11   62.35    5.86
   1  -4  11   68.15    5.06
   1  -4  11   71.38    6.53
  -1   5 -11    9.95    2.81
  -1   5 -11   15.07    3.90
  -1   5 -11   15.25    1.77
  -1   5 -11    5.74    3.66
  -1   5 -11   -0.92    3.36
   1  -5  11   12.32    3.78
   1  -5  11   15.68    3.29
   1  -5  11    3.97    3.84
  -1   6 -11    5.13    2.56
  -1   6 -11    2.62    3.66
  -1   6 -11    0.79    1.83
  -1   6 -11    2.07    3.54
  -1   6 -11   -6.16    2.87
   1  -6  11   -3.42    3.42
   1  -6  11   -6.10    3.11
   1  -6  11    1.16    3.84
  -1   7 -11   53.87    6.59
  -1   7 -11   53.87    3.54
  -1   7 -11   55.58    6.04
  -1   7 -11   43.99    3.72
   1  -7  11   62.78    6.53
   1  -7  11   52.47    4.51
   1  -7  11   63.70    6.16
  -1   8 -11   81.33    7.38
  -1   8 -11   95.36    5.92
  -1   8 -11   74.80    7.14
   1  -8  11  119.34    7.32
   1  -8  11   92.37    4.15
   1  -8  11  110.31    7.50
  -1  10 -11   71.99    8.05
  -1  10 -11   70.59    5.55
  -1  10 -11   75.96    8.36
   1 -10  11   78.58    6.77
   1 -10  11   79.26    7.38
   1 -10  11   90.36    8.11
  -1  11 -11   -2.99    3.72
  -1  11 -11   -0.31    5.06
   1 -11  11    0.12    3.97
   1 -11  11    7.81    4.88
   1 -11  11    4.82    5.25
  -1  12 -11   -4.39    4.58
  -1  12 -11  -10.92    5.49
   1 -12  11   -0.24    4.51
   1 -12  11    0.73    6.04
   1 -12  11   -7.50    5.80
  -1  13 -11   21.60    6.35
  -1  13 -11    3.72    6.53
   1 -13  11   26.60    5.86
   1 -13  11    2.50    6.16
   1 -13  11   19.77    7.14
  -1  14 -11  104.51   10.07
  -1  14 -11  103.72   12.14
   1 -14  11   96.09   13.48
   1 -14  11   67.97    8.48
   1 -14  11   81.63   10.74
   1 -14  11   68.64    9.09
  -1  15 -11   -8.79    8.42
   1 -15  11    9.58    9.09
   1 -15  11    1.40    8.05
  -1  -4 -12   37.40    6.35
  -1  -4 -12   31.54    6.41
  -1  -4 -12   39.05    8.24
   1   4  12   26.11    7.20
   1   4  12   24.77    7.69
  -1  -3 -12    3.36    5.19
  -1  -3 -12   15.19    5.43
  -1  -3 -12   25.69    7.08
   1   3  12   10.86    6.77
   1   3  12  -11.35    5.25
  -1  -2 -12   14.83    5.49
  -1  -2 -12    6.59    4.51
  -1  -2 -12   25.81    6.77
  -1  -2 -12   21.42    6.28
   1   2  12   34.72    6.77
   1   2  12   22.94    5.06
  -1  -1 -12   85.78    8.11
  -1  -1 -12   28.55    5.13
  -1  -1 -12   74.92    8.18
  -1  -1 -12   85.30    9.46
   1   1  12   42.22    6.77
   1   1  12   65.83    6.77
  -1   0 -12   63.51    6.96
  -1   0 -12   30.08    4.39
  -1   0 -12   58.76    6.77
  -1   0 -12   84.32    8.66
   1   0  12   42.04    6.65
   1   0  12   33.37    5.19
  -1   1 -12    5.49    4.03
  -1   1 -12   -3.66    2.81
  -1   1 -12    6.65    4.45
  -1   1 -12   -0.12    4.51
   1  -1  12   -3.29    5.00
   1  -1  12    0.98    4.03
  -1   2 -12  248.26    9.03
  -1   2 -12  152.78    7.08
  -1   2 -12  147.53    6.77
  -1   2 -12  160.22    8.79
  -1   2 -12  176.88    9.21
   1  -2  12  166.44    9.15
   1  -2  12  154.48    8.79
  -1   3 -12    8.54    3.36
  -1   3 -12   15.31    4.15
  -1   3 -12    6.83    2.68
  -1   3 -12    4.21    2.01
  -1   3 -12    1.53    2.56
  -1   3 -12   10.92    4.51
  -1   3 -12    3.97    3.66
   1  -3  12   20.32    4.82
   1  -3  12    8.72    3.36
   1  -3  12    4.15    4.76
  -1   4 -12   32.03    4.03
  -1   4 -12   28.98    5.00
  -1   4 -12   30.26    2.44
  -1   4 -12   24.77    2.75
  -1   4 -12   21.84    2.20
  -1   4 -12   32.64    2.56
  -1   4 -12   37.10    5.92
   1  -4  12   32.34    5.37
   1  -4  12   22.76    3.97
   1  -4  12   34.29    5.55
  -1   5 -12   18.73    3.36
  -1   5 -12   21.66    4.82
  -1   5 -12   17.51    1.95
  -1   5 -12   10.56    3.90
   1  -5  12   17.69    4.27
   1  -5  12   18.91    3.84
   1  -5  12   30.87    5.61
  -1   6 -12   40.39    4.64
  -1   6 -12   30.02    5.43
  -1   6 -12   27.52    2.93
  -1   6 -12   29.90    4.82
   1  -6  12   42.46    5.98
   1  -6  12   26.78    4.03
   1  -6  12   28.74    6.04
  -1   7 -12   15.86    3.29
  -1   7 -12   15.07    4.94
  -1   7 -12   10.37    2.38
  -1   7 -12   16.35    4.21
  -1   7 -12   13.61    3.17
   1  -7  12   15.68    4.76
   1  -7  12   20.38    3.97
   1  -7  12    5.49    4.88
  -1   8 -12    0.92    4.88
  -1   8 -12   -0.55    3.05
  -1   8 -12   -0.73    4.76
   1  -8  12    4.64    3.90
   1  -8  12    7.50    3.05
   1  -8  12    4.64    5.06
  -1   9 -12   23.43    5.80
  -1   9 -12    5.31    3.36
  -1   9 -12    4.64    5.06
   1  -9  12    7.63    4.58
   1  -9  12    9.27    5.13
   1  -9  12    6.65    5.19
  -1  10 -12   19.46    7.14
  -1  10 -12   17.57    3.72
  -1  10 -12    8.36    5.06
   1 -10  12   20.38    5.61
   1 -10  12   22.94    5.98
   1 -10  12   16.96    6.28
  -1  11 -12    9.09    4.21
  -1  11 -12    4.27    5.98
   1 -11  12   24.47    5.67
   1 -11  12    8.24    5.61
   1 -11  12    8.24    6.77
  -1  12 -12   84.56    7.32
  -1  12 -12   80.23    9.95
   1 -12  12   87.19    8.97
   1 -12  12   82.25    9.52
   1 -12  12   91.89   10.37
  -1  13 -12    3.23    5.80
  -1  13 -12    2.20    6.35
   1 -13  12   13.24    6.28
   1 -13  12   25.50    7.14
   1 -13  12   14.34    7.08
  -1  14 -12   -8.05    6.83
  -1  14 -12  -15.44    7.20
   1 -14  12    2.44    8.60
   1 -14  12    1.46    6.83
   1 -14  12   13.06    7.87
  -1  -3 -13   -6.04    6.04
  -1  -3 -13   -8.60    6.16
  -1  -3 -13    9.03    7.63
  -1  -3 -13   -1.95    7.26
   1   3  13   17.94    7.81
  -1  -2 -13   11.53    6.04
  -1  -2 -13    6.65    5.80
  -1  -2 -13   20.26    7.14
  -1  -2 -13   28.68    7.26
   1   2  13    8.85    7.02
   1   2  13   -0.98    5.37
  -1  -1 -13   -2.68    4.94
  -1  -1 -13    4.58    4.58
  -1  -1 -13  -18.06    6.35
  -1  -1 -13   -3.29    5.74
   1   1  13    1.46    6.53
   1   1  13   -0.67    5.19
  -1   0 -13   10.07    4.76
  -1   0 -13   -8.97    3.97
  -1   0 -13    3.42    5.55
  -1   0 -13   -2.38    4.76
   1   0  13   -2.50    5.92
   1   0  13    6.53    5.25
  -1   1 -13  103.17    7.93
  -1   1 -13   70.96    6.35
  -1   1 -13  125.50    9.27
  -1   1 -13  107.44    9.82
   1  -1  13   89.63    8.97
   1  -1  13   86.88    8.42
  -1   2 -13   71.93    6.96
  -1   2 -13   40.27    4.27
  -1   2 -13   55.64    7.26
  -1   2 -13   75.35    8.97
   1  -2  13   49.36    7.44
   1  -2  13   43.32    6.41
  -1   3 -13   24.28    4.27
  -1   3 -13   19.71    2.68
  -1   3 -13   22.09    5.19
  -1   3 -13   16.11    4.88
   1  -3  13   20.32    6.10
   1  -3  13    5.43    5.06
  -1   4 -13   -2.62    3.23
  -1   4 -13   -6.77    4.15
  -1   4 -13   -0.24    1.95
  -1   4 -13   -1.16    1.83
  -1   4 -13    7.08    4.94
   1  -4  13    4.51    5.61
   1  -4  13   -9.46    4.76
  -1   5 -13   21.72    3.78
  -1   5 -13   18.30    5.43
  -1   5 -13   12.51    1.95
  -1   5 -13   28.43    5.55
   1  -5  13   17.57    5.31
   1  -5  13   14.95    3.90
   1  -5  13   18.73    5.55
  -1   6 -13   -4.21    2.99
  -1   6 -13   -1.77    4.64
  -1   6 -13    6.47    2.20
  -1   6 -13    4.88    4.58
   1  -6  13   12.81    5.06
   1  -6  13    4.39    3.78
   1  -6  13    1.53    5.19
  -1   7 -13   11.17    3.54
  -1   7 -13    5.49    5.61
  -1   7 -13   10.31    2.44
  -1   7 -13   -7.87    4.70
   1  -7  13   30.08    5.49
   1  -7  13    9.58    3.60
   1  -7  13   15.07    5.92
  -1   8 -13   -3.42    5.49
  -1   8 -13   -0.12    2.75
  -1   8 -13    4.88    4.88
   1  -8  13    0.49    5.19
   1  -8  13    1.22    3.97
   1  -8  13    0.61    6.04
  -1   9 -13   26.91    7.20
  -1   9 -13   23.37    4.51
  -1   9 -13   32.40    6.77
   1  -9  13   35.08    5.98
   1  -9  13   21.11    6.22
   1  -9  13   29.65    7.69
  -1  10 -13    1.65    3.72
  -1  10 -13   -2.56    5.37
   1 -10  13   21.29    5.74
   1 -10  13   -8.30    5.61
   1 -10  13    0.43    6.41
  -1  11 -13   10.37    4.21
  -1  11 -13   10.37    5.80
   1 -11  13   10.62    5.98
   1 -11  13    2.81    5.67
   1 -11  13   13.91    6.53
  -1  12 -13   51.56    6.53
  -1  12 -13   62.48    9.70
   1 -12  13   85.05   10.07
   1 -12  13   77.36    9.21
   1 -12  13   70.41    9.03
  -1  13 -13   65.83    7.26
  -1  13 -13  101.83   12.63
   1 -13  13  107.63   11.04
   1 -13  13  115.86   12.32
   1 -13  13   87.68   10.92
  -1  14 -13   18.91    7.81
  -1  14 -13    7.69    8.54
   1 -14  13   15.80    7.87
  -1  -1 -14  179.50   11.71
  -1  -1 -14   87.55   10.31
  -1  -1 -14  168.09   12.57
  -1  -1 -14  170.77   13.79
   1   1  14  125.75   12.45
   1   1  14  115.56   10.43
  -1   0 -14   15.13    5.55
  -1   0 -14   13.97    5.25
  -1   0 -14    2.99    6.77
  -1   0 -14    9.82    7.20
   1   0  14   23.86    6.89
   1   0  14    7.20    6.16
  -1   1 -14    9.03    5.13
  -1   1 -14    7.50    4.21
  -1   1 -14   21.66    6.59
  -1   1 -14   10.19    6.89
   1  -1  14    8.36    6.65
   1  -1  14   19.77    6.10
  -1   2 -14    7.32    4.21
  -1   2 -14   -2.75    3.54
  -1   2 -14   -5.74    5.31
  -1   2 -14   -1.89    5.74
   1  -2  14    3.84    6.53
   1  -2  14    8.30    5.67
  -1   3 -14   50.64    5.67
  -1   3 -14   25.38    6.71
  -1   3 -14   33.19    6.04
   1  -3  14   47.28    8.18
   1  -3  14   38.87    7.50
  -1   4 -14   13.48    4.15
  -1   4 -14    0.37    5.67
   1  -4  14    1.34    5.43
   1  -4  14   -0.55    5.86
  -1   5 -14   25.50    4.33
  -1   5 -14   37.40    7.20
   1  -5  14   54.36    8.18
   1  -5  14   47.22    7.99
  -1   6 -14   31.18    4.94
  -1   6 -14   25.50    5.74
   1  -6  14   27.58    7.26
   1  -6  14   20.26    6.53
  -1   7 -14   34.05    4.51
  -1   7 -14   27.88    7.08
   1  -7  14   25.32    6.89
   1  -7  14   36.00    7.32
  -1   8 -14   15.92    6.41
   1  -8  14   41.79    7.38
   1  -8  14   27.82    7.32
  -1   9 -14    6.41    6.35
   1  -9  14   12.32    6.04
   1  -9  14   18.06    6.47
   1  -9  14   -8.79    5.92
  -1  10 -14   24.95    6.96
   1 -10  14   18.97    7.20
   1 -10  14   15.07    6.77
   1 -10  14   29.59    7.99
  -1  11 -14   32.09    7.08
   1 -11  14   26.60    7.63
   1 -11  14   26.72    7.69
   1 -11  14   27.03    7.87
  -1  12 -14   28.13    7.50
   1 -12  14   28.92    8.42
   1 -12  14   20.07    7.69
   1 -12  14   25.93    9.21
  -1  13 -14   18.49    8.91
   1 -13  14   23.79    8.60
   1 -13  14   27.82    8.97
   1 -13  14    7.63    9.21
  -1   1 -15   -1.65    5.74
  -1   1 -15    3.17    7.08
  -1   1 -15   -5.25    6.96
   1  -1  15    1.22    8.11
   1  -1  15   -6.41    6.28
  -1   2 -15   17.14    5.49
  -1   2 -15    2.75    6.96
  -1   2 -15   -3.36    6.28
   1  -2  15   25.81    7.08
   1  -2  15   10.49    6.65
  -1   3 -15   42.46    5.98
  -1   3 -15   28.74    7.63
   1  -3  15    9.88    7.20
   1  -3  15   26.78    6.59
  -1   4 -15    6.71    5.25
  -1   4 -15   17.82    6.89
   1  -4  15    8.91    6.71
   1  -4  15   14.64    6.96
  -1   5 -15   97.07    7.69
  -1   5 -15   73.95    8.79
   1  -5  15  110.68   10.86
   1  -5  15   86.45    9.58
  -1   6 -15   60.34    6.16
  -1   6 -15   35.69    6.89
   1  -6  15   61.87    7.87
   1  -6  15   44.72    8.85
  -1   7 -15    3.23    4.51
  -1   7 -15   -2.01    6.10
   1  -7  15   16.05    6.96
   1  -7  15    3.60    6.96
  -1   8 -15   -6.53    6.28
   1  -8  15   -7.50    6.04
   1  -8  15   13.97    7.57
  -1   9 -15    2.38    6.65
   1  -9  15   -5.31    6.47
   1  -9  15   -4.51    6.10
   1  -9  15    0.00    7.81
  -1  10 -15   20.50    7.81
   1 -10  15   25.08    8.05
   1 -10  15   27.52    8.85
   1 -10  15   35.51    9.15
  -1  11 -15   -2.87    7.75
   1 -11  15   -4.03    7.20
   1 -11  15    2.99    7.69
   1 -11  15    8.18    8.72
  -1  12 -15    0.92    8.42
   1 -12  15   -3.72    8.05
   1 -12  15   21.54    9.03
   1 -12  15  -24.22    8.97
  -1   3 -16   67.42    7.69
  -1   3 -16   50.40    9.58
   1  -3  16   39.17    9.21
   1  -3  16   52.53    8.30
  -1   4 -16   49.12    6.77
  -1   4 -16   21.90    7.38
   1  -4  16   37.40    8.18
   1  -4  16   31.24    7.87
  -1   5 -16    7.50    5.67
  -1   5 -16   -5.19    6.16
   1  -5  16    9.40    7.20
   1  -5  16   16.90    7.75
  -1   6 -16   26.11    5.80
  -1   6 -16   11.35    6.47
   1  -6  16   12.87    8.30
   1  -6  16   21.48    8.11
  -1   7 -16   60.95    6.89
  -1   7 -16   31.42    8.30
   1  -7  16   58.94    9.52
   1  -7  16   63.27    9.21
  -1   8 -16   16.78    7.69
   1  -8  16   34.29    9.15
   1  -8  16   59.30    9.76
  -1   9 -16   -5.31    7.69
   1  -9  16   13.30    8.36
   1  -9  16    8.48    8.11
   1  -9  16   16.23   10.31
  -1  10 -16   13.42    8.91
   1 -10  16   17.02    8.60
   1 -10  16   20.38    8.18
   1 -10  16   -9.95    8.97
  -2  -9  17   22.27    8.66
  -2  -9  17   26.60    7.87
  -2  -9  17   50.52   11.10
   2   9 -17   13.06    7.63
  -2  -8  17   -6.53    8.42
  -2  -8  17  -14.58    7.14
  -2  -8  17   12.75    8.85
   2   8 -17    3.72    7.32
  -2  -7  17   31.42    7.87
  -2  -7  17   20.07    7.26
  -2  -7  17   21.54    8.60
   2   7 -17   23.61    6.47
   2   7 -17   19.52    7.38
  -2  -6  17   30.57    8.05
  -2  -6  17    8.05    6.89
  -2  -6  17    2.68    7.38
   2   6 -17    7.63    5.86
   2   6 -17    6.89    7.08
  -2  -5  17  252.04   15.25
  -2  -5  17  192.01   12.45
  -2  -5  17  250.27   13.73
   2   5 -17  287.55   12.69
   2   5 -17  180.23   11.96
  -2  -4  17   18.18    8.11
  -2  -4  17   14.52    6.89
  -2  -4  17   19.59    7.38
   2   4 -17   39.72    6.65
   2   4 -17   15.19    6.47
  -2  -3  17    6.89    8.79
  -2  -3  17    6.35    7.02
  -2  -3  17   -0.67    7.08
   2   3 -17    2.87    5.92
   2   3 -17   -1.83    6.28
  -2 -11  16    2.38    7.75
  -2 -11  16   -6.04    8.54
  -2 -11  16   -1.89    8.42
   2  11 -16    7.87    6.53
   2  11 -16    9.03    7.93
  -2 -10  16    2.32    7.44
  -2 -10  16   -2.32    7.63
  -2 -10  16   17.45    8.66
   2  10 -16  -12.45    5.67
   2  10 -16   -7.75    6.47
  -2  -9  16    9.82    7.50
  -2  -9  16   21.05    6.96
  -2  -9  16   26.54    8.11
   2   9 -16   31.12    5.80
   2   9 -16   25.44    6.59
  -2  -8  16    9.70    7.20
  -2  -8  16   -1.34    6.16
  -2  -8  16    6.35    7.32
   2   8 -16    9.52    4.70
   2   8 -16   15.56    6.71
  -2  -7  16    9.03    7.32
  -2  -7  16    4.21    7.63
   2   7 -16  -11.78    4.88
   2   7 -16    3.29    4.33
   2   7 -16  -15.80    5.67
  -2  -6  16   10.01    7.26
  -2  -6  16   -1.83    5.86
  -2  -6  16   21.17    7.20
   2   6 -16    4.45    4.94
   2   6 -16    3.66    4.27
   2   6 -16    2.26    5.80
  -2  -5  16   29.04    7.75
  -2  -5  16   18.97    6.59
  -2  -5  16   12.02    6.71
   2   5 -16   13.54    5.06
   2   5 -16    7.63    4.39
   2   5 -16    9.88    5.86
  -2  -4  16   55.03    8.30
  -2  -4  16   33.92    6.65
  -2  -4  16   35.39    7.50
   2   4 -16   52.96    6.41
   2   4 -16   41.00    7.26
  -2  -3  16   69.80    8.79
  -2  -3  16   60.16    7.63
  -2  -3  16   91.03    9.88
   2   3 -16  108.18    9.70
   2   3 -16   67.17    8.18
  -2  -2  16    4.82    7.14
  -2  -2  16    5.92    6.47
  -2  -2  16   14.70    6.22
   2   2 -16    1.46    5.61
   2   2 -16   -0.37    5.92
  -2  -1  16   11.59    8.11
  -2  -1  16   16.78    7.26
  -2  -1  16    5.00    6.77
   2   1 -16   13.36    5.98
   2   1 -16    5.92    8.66
   2   1 -16    2.99    6.10
  -2   0  16   12.45    8.54
  -2   0  16   10.49    7.57
  -2   0  16   15.13    8.05
  -2   0  16   20.44    7.32
   2   0 -16   40.88    7.38
   2   0 -16   16.05    6.28
   2   0 -16   12.14    7.57
   2   0 -16   18.43    7.44
  -2 -12  15   66.20    8.48
  -2 -12  15   41.43    8.36
  -2 -12  15   74.31   10.07
   2  12 -15   50.27    7.75
   2  12 -15   54.06    9.27
  -2 -11  15    1.16    6.04
  -2 -11  15   23.55    8.60
  -2 -11  15   -2.20    7.75
   2  11 -15   17.27    6.04
   2  11 -15   10.25    6.59
  -2 -10  15   -5.25    6.04
  -2 -10  15   18.30    6.41
  -2 -10  15    5.13    6.65
   2  10 -15   -4.64    5.13
   2  10 -15    2.87    6.28
  -2  -9  15   43.99    7.44
  -2  -9  15   29.29    6.53
  -2  -9  15   37.95    7.99
   2   9 -15   27.58    5.31
   2   9 -15   16.78    6.47
  -2  -8  15    8.36    6.35
  -2  -8  15   17.33    6.35
  -2  -8  15    9.40    7.32
   2   8 -15    9.82    4.39
   2   8 -15    9.27    5.80
  -2  -7  15    9.64    5.49
  -2  -7  15    9.52    5.92
  -2  -7  15   10.07    6.83
   2   7 -15    4.33    4.15
   2   7 -15   11.23    3.97
   2   7 -15    5.19    5.31
  -2  -6  15    1.22    5.80
  -2  -6  15   17.75    5.92
  -2  -6  15   -4.21    6.04
   2   6 -15   -0.55    4.33
   2   6 -15    5.00    3.90
   2   6 -15    5.74    4.94
  -2  -5  15   69.80    9.09
  -2  -5  15   31.60    6.16
  -2  -5  15   50.15    7.75
   2   5 -15   61.50    7.20
   2   5 -15   36.85    6.10
  -2  -4  15   35.08    7.32
  -2  -4  15   41.24    6.28
  -2  -4  15   45.27    7.38
   2   4 -15   66.38    7.75
   2   4 -15   47.28    5.25
   2   4 -15   43.44    6.28
  -2  -3  15    4.33    6.47
  -2  -3  15    2.93    5.19
  -2  -3  15    4.70    5.80
   2   3 -15   -2.87    4.51
   2   3 -15    1.22    3.36
   2   3 -15   -2.62    4.70
  -2  -2  15   11.29    6.65
  -2  -2  15    4.51    5.43
  -2  -2  15    6.96    5.67
   2   2 -15    0.85    4.94
   2   2 -15   -0.55    3.66
   2   2 -15    3.60    4.94
  -2  -1  15   19.16    7.20
  -2  -1  15    4.58    5.86
  -2  -1  15   18.67    6.16
   2   1 -15   30.93    5.86
   2   1 -15   16.11    4.76
   2   1 -15   22.03    5.92
  -2   0  15   48.08    7.63
  -2   0  15   39.11    6.47
  -2   0  15   47.10    7.38
   2   0 -15   56.13    7.63
   2   0 -15   26.11    5.67
   2   0 -15   45.09    7.14
   2   0 -15   37.77    7.08
  -2   1  15  -11.17    7.44
  -2   1  15  -11.90    6.41
  -2   1  15  -12.32    7.14
  -2   1  15   10.31    6.65
   2  -1 -15    8.54    6.28
   2  -1 -15    8.30    6.35
   2  -1 -15   -4.88    6.35
   2  -1 -15    3.05    6.71
  -2   2  15  -10.19    7.69
   2  -2 -15    6.71    6.71
   2  -2 -15   -4.09    6.65
   2  -2 -15   21.42    7.87
   2  -2 -15   -1.89    7.32
  -2 -13  14   32.76    8.60
  -2 -13  14   49.05    9.03
   2  13 -14   30.93    7.38
   2  13 -14   25.50    7.93
  -2 -12  14   13.54    5.86
  -2 -12  14   -8.60    5.92
  -2 -12  14   12.69    7.87
   2  12 -14   17.69    6.47
   2  12 -14   14.46    6.89
  -2 -11  14  -11.23    5.25
  -2 -11  14   -1.53    5.67
  -2 -11  14    7.69    6.83
   2  11 -14   -7.87    5.31
   2  11 -14   -1.22    6.04
  -2 -10  14  113.00    9.15
  -2 -10  14   92.25   10.74
  -2 -10  14  106.53   10.86
   2  10 -14   73.34    7.32
   2  10 -14   91.09   10.01
  -2  -9  14   14.95    5.31
  -2  -9  14    1.65    5.37
  -2  -9  14   24.04    6.77
   2   9 -14    6.89    4.58
   2   9 -14    4.64    5.37
  -2  -8  14    3.72    4.88
  -2  -8  14    7.02    4.88
  -2  -8  14   23.31    7.02
   2   8 -14    4.45    3.90
   2   8 -14   25.14    5.67
  -2  -7  14   74.98    7.87
  -2  -7  14   45.09    6.83
  -2  -7  14   62.66    8.54
   2   7 -14   49.97    5.86
   2   7 -14   36.00    4.76
   2   7 -14   49.18    6.22
  -2  -6  14   14.46    5.25
  -2  -6  14    6.71    4.39
  -2  -6  14    1.89    5.43
   2   6 -14    0.55    3.72
   2   6 -14   -4.58    3.17
   2   6 -14   -3.54    1.71
   2   6 -14   -2.38    4.09
  -2  -5  14   28.80    6.16
  -2  -5  14   19.71    5.25
  -2  -5  14   19.83    5.43
   2   5 -14   21.29    4.39
   2   5 -14   25.81    2.38
   2   5 -14   16.72    4.45
  -2  -4  14   20.68    6.04
  -2  -4  14   19.40    5.49
  -2  -4  14   18.12    5.55
   2   4 -14   16.96    4.33
   2   4 -14   16.47    2.81
   2   4 -14   13.00    4.27
  -2  -3  14   79.80    9.40
  -2  -3  14   71.75    7.44
  -2  -3  14   75.05    8.54
   2   3 -14   83.28    7.87
   2   3 -14   62.35    5.43
   2   3 -14   54.48    6.77
  -2  -2  14   80.54    9.09
  -2  -2  14   65.10    6.71
  -2  -2  14   82.67    8.48
   2   2 -14  125.50    8.91
   2   2 -14   77.79    5.92
   2   2 -14   74.19    7.26
  -2  -1  14   13.30    6.59
  -2  -1  14   -1.65    4.64
   2   1 -14    8.36    4.64
   2   1 -14   -0.06    3.54
   2   1 -14    4.94    4.70
   2   1 -14   -4.03    4.76
  -2   0  14   23.98    6.96
  -2   0  14   45.39    6.71
   2   0 -14   44.48    6.28
   2   0 -14   30.08    4.82
   2   0 -14   34.84    6.04
   2   0 -14   28.19    6.10
  -2   1  14   12.81    6.47
  -2   1  14    0.00    5.74
  -2   1  14   16.96    5.92
   2  -1 -14   16.78    5.25
   2  -1 -14    8.91    5.25
   2  -1 -14   18.85    5.43
   2  -1 -14   12.45    6.10
  -2   2  14   60.52    8.97
  -2   2  14   35.20    7.38
  -2   2  14   38.44    6.83
   2  -2 -14   71.32    7.93
   2  -2 -14   51.80    6.59
   2  -2 -14   54.06    7.08
   2  -2 -14   42.59    7.63
  -2   3  14   40.57    8.42
  -2   3  14   32.40    7.93
   2  -3 -14   48.57    7.50
   2  -3 -14   49.97    7.26
   2  -3 -14   41.12    7.44
   2  -3 -14   37.64    7.69
  -2 -14  13   10.49    9.52
  -2 -14  13   12.08    6.83
   2  14 -13   13.91    9.27
  -2 -13  13    2.50    9.09
  -2 -13  13    5.43    7.63
   2  13 -13    7.63    6.35
   2  13 -13   13.73    7.44
  -2 -12  13   63.09    7.26
  -2 -12  13    9.15    6.16
  -2 -12  13   30.20    8.18
   2  12 -13   48.69    7.08
   2  12 -13   24.04    7.32
  -2 -11  13   16.17    4.94
  -2 -11  13    2.38    5.00
  -2 -11  13   16.23    6.41
   2  11 -13   15.74    5.13
   2  11 -13    4.82    5.55
  -2 -10  13  128.43    7.93
  -2 -10  13   68.76    7.99
  -2 -10  13  123.12   10.37
   2  10 -13   88.59    7.44
   2  10 -13  105.25    9.15
  -2  -9  13   22.39    4.70
  -2  -9  13    3.48    4.76
  -2  -9  13   11.90    5.67
   2   9 -13   -0.43    3.84
   2   9 -13    4.45    4.82
  -2  -8  13   65.53    7.20
  -2  -8  13   51.86    6.71
  -2  -8  13   58.57    7.38
   2   8 -13   46.55    5.13
   2   8 -13   37.03    5.61
  -2  -7  13    8.91    4.45
  -2  -7  13    7.02    3.78
  -2  -7  13   12.69    4.94
   2   7 -13    3.11    3.23
   2   7 -13    7.69    3.36
   2   7 -13   13.48    4.09
  -2  -6  13  166.75    8.97
  -2  -6  13  141.67    8.72
  -2  -6  13  168.52    8.91
   2   6 -13  195.91    8.36
   2   6 -13  172.79    6.96
   2   6 -13  172.48    3.72
   2   6 -13  140.15    8.36
  -2  -5  13   72.48    7.38
  -2  -5  13   65.95    7.14
  -2  -5  13   72.18    7.87
   2   5 -13  111.96    6.89
   2   5 -13   83.83    3.54
   2   5 -13   48.63    5.92
   2   5 -13   72.18    4.58
  -2  -4  13    3.54    4.27
  -2  -4  13    7.08    4.03
  -2  -4  13   14.58    4.70
   2   4 -13    5.19    3.60
   2   4 -13   10.01    2.32
   2   4 -13    5.49    3.42
  -2  -3  13   89.38    7.81
  -2  -3  13   56.80    6.65
  -2  -3  13   90.18    7.69
   2   3 -13  117.27    7.38
   2   3 -13   93.72    5.92
   2   3 -13   73.89    6.41
  -2  -2  13   43.99    5.98
  -2  -2  13   34.05    5.86
   2   2 -13   44.54    5.37
   2   2 -13   48.20    5.06
   2   2 -13   39.84    5.13
  -2  -1  13   -0.61    5.31
  -2  -1  13   11.65    4.45
   2   1 -13   13.91    4.33
   2   1 -13    5.49    3.23
   2   1 -13   14.40    4.03
   2   1 -13   10.92    3.90
  -2   0  13   26.72    6.28
  -2   0  13   22.39    5.19
   2   0 -13   60.46    7.08
   2   0 -13   25.44    4.09
   2   0 -13   34.05    4.88
   2   0 -13   30.32    5.00
  -2   1  13    0.12    5.55
  -2   1  13   -2.20    4.58
   2  -1 -13    3.23    4.51
   2  -1 -13    2.99    4.15
   2  -1 -13    2.32    4.03
   2  -1 -13   -1.22    4.70
  -2   2  13    6.22    6.28
  -2   2  13   11.35    5.80
  -2   2  13   20.38    5.00
   2  -2 -13   11.65    4.94
   2  -2 -13   12.26    4.82
   2  -2 -13   19.04    4.94
   2  -2 -13    3.84    5.49
  -2   3  13    5.67    6.71
  -2   3  13   -1.83    6.10
  -2   3  13  -10.37    5.80
   2  -3 -13    4.39    5.19
   2  -3 -13   -0.67    5.31
   2  -3 -13   -5.00    5.00
   2  -3 -13   13.30    6.04
  -2   4  13   42.53    7.50
  -2   4  13   37.40    7.57
   2  -4 -13   64.61    7.93
   2  -4 -13   36.97    6.28
   2  -4 -13   36.36    6.65
   2  -4 -13   31.97    7.20
  -2 -14  12   18.61    9.46
  -2 -14  12   22.70    8.60
  -2 -14  12    4.70    6.22
   2  14 -12    1.10    6.71
   2  14 -12    5.92    8.18
  -2 -13  12  -11.17    8.30
  -2 -13  12    3.29    6.96
  -2 -13  12    1.65    6.53
   2  13 -12    5.43    6.41
   2  13 -12    3.84    7.44
  -2 -12  12   58.45    6.35
  -2 -12  12   43.75    8.05
  -2 -12  12   48.51    7.44
   2  12 -12   51.37    7.38
   2  12 -12   30.75    6.59
  -2 -11  12   49.05    5.43
  -2 -11  12   32.70    6.53
  -2 -11  12   55.09    8.11
   2  11 -12   43.50    6.47
   2  11 -12   26.54    6.41
  -2 -10  12  218.30    8.24
  -2 -10  12  178.10   10.98
  -2 -10  12  195.42   10.49
   2  10 -12  171.02    8.36
   2  10 -12  150.15    9.64
  -2  -9  12   57.47    6.10
  -2  -9  12   51.37    6.71
  -2  -9  12   58.33    6.96
   2   9 -12   57.17    5.98
   2   9 -12   60.52    7.02
  -2  -8  12   45.03    5.25
  -2  -8  12   38.13    5.67
  -2  -8  12   35.75    2.99
  -2  -8  12   46.25    6.59
   2   8 -12   33.56    4.51
   2   8 -12   28.55    5.06
  -2  -7  12  105.86    6.65
  -2  -7  12   70.90    6.83
  -2  -7  12   70.04    2.81
  -2  -7  12   90.79    7.02
   2   7 -12   87.98    5.61
   2   7 -12  109.88    7.20
  -2  -6  12   -6.96    3.42
  -2  -6  12   -2.68    3.17
  -2  -6  12   -9.95    3.48
   2   6 -12   -6.77    2.68
   2   6 -12   -4.88    2.81
   2   6 -12   -0.24    3.36
  -2  -5  12  123.55    7.44
  -2  -5  12   95.73    6.65
  -2  -5  12  120.01    7.26
   2   5 -12  145.94    7.02
   2   5 -12  130.99    3.84
   2   5 -12   87.37    6.28
   2   5 -12  112.39    4.33
  -2  -4  12  142.65    7.87
  -2  -4  12  106.41    7.02
  -2  -4  12  116.11    7.14
   2   4 -12  161.44    7.50
   2   4 -12  157.60    4.76
   2   4 -12  115.07    6.65
   2   4 -12  127.46    5.31
  -2  -3  12   -3.23    4.09
  -2  -3  12   -4.82    3.29
  -2  -3  12   -6.35    3.36
   2   3 -12    1.46    2.99
   2   3 -12   -1.95    2.07
   2   3 -12   -0.79    2.87
  -2  -2  12  525.38   13.54
  -2  -2  12  552.65   13.30
   2   2 -12  755.52   15.25
   2   2 -12  604.64   11.04
   2   2 -12  513.79   11.65
  -2  -1  12    3.60    3.97
  -2  -1  12    2.01    3.23
  -2  -1  12    3.42    3.90
   2   1 -12    8.66    3.23
   2   1 -12    5.86    2.81
   2   1 -12   10.37    3.72
   2   1 -12    3.36    3.42
  -2   0  12   18.79    5.06
  -2   0  12   18.49    3.29
  -2   0  12   28.13    4.70
   2   0 -12   23.49    4.09
   2   0 -12   25.20    4.03
   2   0 -12   31.18    4.51
   2   0 -12   35.94    5.49
  -2   1  12   17.14    5.43
  -2   1  12    6.77    4.15
   2  -1 -12   18.67    4.03
   2  -1 -12   15.86    3.90
   2  -1 -12   18.30    4.15
   2  -1 -12   13.00    4.58
  -2   2  12   -1.77    5.37
  -2   2  12    2.32    4.82
  -2   2  12    4.09    4.03
   2  -2 -12   12.45    4.51
   2  -2 -12   -2.14    3.78
   2  -2 -12    6.28    3.72
   2  -2 -12    4.03    4.70
  -2   3  12   37.95    6.53
  -2   3  12   40.09    6.96
  -2   3  12   77.24    7.14
   2  -3 -12   68.46    7.69
   2  -3 -12   47.35    5.86
   2  -3 -12   67.72    6.65
   2  -3 -12   69.37    8.60
  -2   4  12   29.29    6.71
  -2   4  12    3.42    6.10
  -2   4  12    1.22    4.51
   2  -4 -12    6.89    5.00
   2  -4 -12    1.71    5.43
   2  -4 -12   16.29    5.13
   2  -4 -12   14.70    5.86
  -2   5  12   -6.59    6.41
  -2   5  12    4.51    6.71
   2  -5 -12    6.77    5.67
   2  -5 -12    2.38    6.16
   2  -5 -12    5.00    6.53
  -2   6  12   41.18    8.11
  -2   6  12   41.79    8.91
   2  -6 -12   74.62    8.91
   2  -6 -12   37.28    8.11
   2  -6 -12   81.57   10.13
  -2 -14  11   -7.08    7.87
  -2 -14  11    0.85    7.26
  -2 -14  11   -4.33    6.41
   2  14 -11    7.32    7.02
  -2 -13  11    0.18    7.87
  -2 -13  11    9.82    6.71
  -2 -13  11   16.41    5.92
   2  13 -11   29.29    6.96
   2  13 -11   20.56    6.96
  -2 -12  11    8.11    4.39
  -2 -12  11   24.16    7.38
  -2 -12  11   17.51    6.04
   2  12 -11    6.83    5.67
   2  12 -11   14.15    6.16
  -2 -11  11    3.97    3.54
  -2 -11  11    5.37    4.82
  -2 -11  11   -2.20    4.76
   2  11 -11    8.97    4.39
   2  11 -11    3.78    5.00
  -2 -10  11    0.85    3.36
  -2 -10  11    7.08    4.09
  -2 -10  11   14.34    5.13
   2  10 -11    7.08    4.21
   2  10 -11    7.14    3.97
  -2  -9  11   -2.14    3.23
  -2  -9  11   -1.28    3.84
  -2  -9  11    4.39    3.23
  -2  -9  11   -1.77    1.89
  -2  -9  11    2.44    4.45
   2   9 -11   -2.81    3.42
   2   9 -11   -4.82    3.54
  -2  -8  11  110.68    6.10
  -2  -8  11   83.53    6.71
  -2  -8  11   80.78    5.19
  -2  -8  11  102.50    3.60
  -2  -8  11  103.48    6.96
   2   8 -11   91.89    5.74
   2   8 -11   69.19    6.47
  -2  -7  11   28.31    4.27
  -2  -7  11   27.52    4.09
  -2  -7  11   24.41    2.44
  -2  -7  11   36.49    5.43
   2   7 -11   33.37    4.15
   2   7 -11   29.47    4.09
  -2  -6  11    8.72    3.23
  -2  -6  11   -2.68    2.56
  -2  -6  11    0.98    1.34
  -2  -6  11   -3.11    3.54
   2   6 -11    0.06    2.38
   2   6 -11    0.18    2.81
   2   6 -11   -0.55    1.22
   2   6 -11    3.54    3.17
  -2  -5  11   10.62    3.60
  -2  -5  11    9.40    2.99
  -2  -5  11    6.71    1.59
  -2  -5  11    6.71    3.72
   2   5 -11    8.30    3.05
   2   5 -11   13.18    1.59
   2   5 -11   10.25    3.29
   2   5 -11   12.26    1.89
  -2  -4  11  184.56    8.05
  -2  -4  11  166.08    7.50
  -2  -4  11  205.37    8.24
   2   4 -11  250.21    8.42
   2   4 -11  265.10    5.49
   2   4 -11  151.74    6.77
   2   4 -11  221.41    5.61
  -2  -3  11  123.00    6.65
  -2  -3  11  109.33    6.53
  -2  -3  11  131.67    7.26
   2   3 -11  158.33    7.20
   2   3 -11  135.63    4.88
   2   3 -11   91.21    6.16
   2   3 -11  137.89    5.19
  -2  -2  11 1052.10   17.75
  -2  -2  11  902.13   12.57
  -2  -2  11 1070.83   17.27
   2   2 -11 1541.24   20.38
   2   2 -11 1204.09   14.64
   2   2 -11 1006.28   15.31
  -2  -1  11 1235.63   19.52
  -2  -1  11 1117.39   12.69
  -2  -1  11 1321.53   18.79
   2   1 -11 1868.09   22.94
   2   1 -11 1402.86   16.60
   2   1 -11 1394.38   17.82
   2   1 -11 1473.40   20.99
  -2   0  11   16.78    4.76
  -2   0  11   26.66    2.81
  -2   0  11   16.60    3.84
   2   0 -11   31.54    4.33
   2   0 -11   20.26    3.54
   2   0 -11   26.48    4.03
   2   0 -11   28.49    4.03
  -2   1  11   23.00    5.19
  -2   1  11   32.15    2.75
  -2   1  11   19.52    4.15
   2  -1 -11   42.10    5.31
   2  -1 -11   17.88    3.60
   2  -1 -11   36.30    4.58
   2  -1 -11   30.51    4.51
  -2   2  11   -1.59    3.84
  -2   2  11    5.55    3.84
  -2   2  11    0.24    3.42
   2  -2 -11    3.84    3.42
   2  -2 -11    6.59    3.36
   2  -2 -11   -3.11    2.99
   2  -2 -11   -1.65    3.84
  -2   3  11   55.22    7.57
  -2   3  11   60.52    7.38
  -2   3  11   51.37    6.04
   2  -3 -11   94.33    8.05
   2  -3 -11   54.06    6.28
   2  -3 -11   86.52    6.35
   2  -3 -11   82.06    7.81
  -2   4  11  200.73   10.98
  -2   4  11  169.25   11.23
  -2   4  11  239.60    8.24
   2  -4 -11  374.19   13.73
   2  -4 -11  267.24   11.29
   2  -4 -11  351.07   13.12
  -2   5  11   85.60    9.52
  -2   5  11   70.23    8.66
  -2   5  11   84.14    9.52
   2  -5 -11  140.09   10.37
   2  -5 -11   61.20    7.75
   2  -5 -11  122.94   10.25
  -2   6  11   38.99    6.65
  -2   6  11   43.26    8.42
   2  -6 -11  104.64   11.04
   2  -6 -11   59.30    7.20
   2  -6 -11  108.05   10.43
  -2   7  11   13.97    6.83
  -2   7  11    9.64    7.08
   2  -7 -11   -1.65    6.53
   2  -7 -11  -10.43    6.22
   2  -7 -11    5.55    7.44
  -2 -14  10   20.01    7.93
  -2 -14  10    7.20    6.53
  -2 -14  10   12.69    5.92
   2  14 -10   10.62    6.41
  -2 -13  10   11.35    7.26
  -2 -13  10   18.49    6.04
  -2 -13  10   11.23    5.31
   2  13 -10    4.45    6.22
   2  13 -10    3.60    6.59
  -2 -12  10    6.96    3.23
  -2 -12  10   -3.72    5.86
  -2 -12  10    5.19    4.94
  -2 -12  10   -1.34    3.90
   2  12 -10   -0.37    5.80
   2  12 -10    5.13    5.37
  -2 -11  10   37.83    5.25
  -2 -11  10   32.09    6.04
  -2 -11  10   42.40    5.80
   2  11 -10   43.81    5.98
   2  11 -10   38.38    6.10
  -2 -10  10    5.98    3.66
  -2 -10  10   -4.09    3.60
  -2 -10  10    3.36    2.99
  -2 -10  10   -3.66    2.56
  -2 -10  10    8.18    4.27
   2  10 -10   -0.31    3.05
   2  10 -10   -2.07    3.97
   2  10 -10    4.09    3.66
  -2  -9  10  138.74    6.65
  -2  -9  10  120.44    7.81
  -2  -9  10   86.94    4.51
  -2  -9  10  171.69    5.19
  -2  -9  10  144.72    8.18
   2   9 -10  110.25    5.31
   2   9 -10  124.65    6.65
   2   9 -10  112.02    7.32
  -2  -8  10  122.64    6.04
  -2  -8  10   89.32    6.35
  -2  -8  10   78.52    4.27
  -2  -8  10  128.55    4.03
  -2  -8  10  109.70    7.02
   2   8 -10   62.29    5.25
   2   8 -10  103.05    5.92
   2   8 -10   78.52    6.53
  -2  -7  10   15.68    3.48
  -2  -7  10   11.41    3.36
  -2  -7  10   10.74    2.32
  -2  -7  10   11.78    1.71
  -2  -7  10   10.19    3.84
   2   7 -10   16.53    3.11
   2   7 -10   10.92    3.23
  -2  -6  10   30.26    4.09
  -2  -6  10   17.94    3.54
  -2  -6  10   18.36    1.71
  -2  -6  10   20.87    4.76
   2   6 -10   22.82    3.11
   2   6 -10   15.56    3.36
   2   6 -10   17.27    1.95
   2   6 -10   13.48    3.60
  -2  -5  10   70.29    5.19
  -2  -5  10   52.65    5.43
  -2  -5  10   43.44    2.44
  -2  -5  10   50.64    5.00
   2   5 -10   60.10    4.70
   2   5 -10   69.74    4.88
   2   5 -10   69.80    2.75
   2   5 -10   46.92    4.76
  -2  -4  10   99.82    5.74
  -2  -4  10   88.04    5.67
  -2  -4  10   84.75    3.29
  -2  -4  10  111.78    6.41
   2   4 -10  123.98    5.92
   2   4 -10  145.76    3.97
   2   4 -10   79.93    5.31
   2   4 -10  116.72    3.78
  -2  -3  10    1.10    2.93
  -2  -3  10    2.20    2.87
  -2  -3  10   -1.34    2.56
  -2  -3  10    2.20    2.81
   2   3 -10   -0.55    2.01
   2   3 -10    1.10    1.40
   2   3 -10    1.10    2.38
   2   3 -10   -1.04    1.95
  -2  -2  10   73.64    5.92
  -2  -2  10   61.38    3.97
  -2  -2  10   82.31    5.74
   2   2 -10  110.13    5.86
   2   2 -10   96.09    4.45
   2   2 -10   75.84    5.13
   2   2 -10   80.60    4.27
  -2  -1  10  766.56   14.58
  -2  -1  10  680.72    9.58
  -2  -1  10  826.66   14.22
   2   1 -10 1154.73   17.08
   2   1 -10  826.84   12.51
   2   1 -10  853.81   13.36
   2   1 -10  867.36   15.25
  -2   0  10   30.81    4.51
  -2   0  10   29.47    2.62
  -2   0  10   31.54    4.39
   2   0 -10   47.41    4.76
   2   0 -10   37.40    4.45
   2   0 -10   35.57    4.27
   2   0 -10   32.70    4.09
  -2   1  10  665.40   14.40
  -2   1  10  731.54    7.63
  -2   1  10  876.57   12.75
  -2   1  10  692.07   12.69
   2  -1 -10 1166.81   18.43
   2  -1 -10  700.73   12.93
   2  -1 -10  912.75   13.79
   2  -1 -10  977.97   16.78
  -2   2  10    8.66    3.84
  -2   2  10    9.95    3.29
  -2   2  10    7.44    3.78
  -2   2  10   12.57    3.36
   2  -2 -10   28.49    4.33
   2  -2 -10   10.13    3.11
   2  -2 -10   15.62    3.42
   2  -2 -10   20.13    4.70
  -2   3  10   35.57    5.86
  -2   3  10   40.45    5.55
  -2   3  10   42.95    4.94
   2  -3 -10   56.80    6.35
   2  -3 -10   39.78    4.88
   2  -3 -10   61.44    6.41
  -2   4  10  102.32    8.11
  -2   4  10  112.20    8.05
  -2   4  10  131.97    6.59
   2  -4 -10  219.22   10.37
   2  -4 -10  112.51    7.99
   2  -4 -10  214.58    9.70
  -2   5  10   17.63    5.61
  -2   5  10   11.84    5.37
  -2   5  10    9.03    4.09
   2  -5 -10   18.30    5.13
   2  -5 -10   15.86    5.25
   2  -5 -10   34.35    5.49
  -2   6  10   12.45    5.61
  -2   6  10   -5.06    5.67
   2  -6 -10    4.33    4.94
   2  -6 -10   -4.82    5.13
   2  -6 -10   -3.36    5.06
  -2   7  10   42.59    7.26
  -2   7  10   36.55    6.65
   2  -7 -10   96.64   10.80
   2  -7 -10   29.71    6.65
   2  -7 -10   64.25    8.36
  -2   8  10   34.23    8.91
   2  -8 -10   82.92   10.01
   2  -8 -10   63.82    8.24
   2  -8 -10   80.48    8.97
  -2 -15   9   26.36    8.91
  -2 -14   9  -10.62    7.08
  -2 -14   9   11.29    6.04
  -2 -14   9   -2.56    5.67
   2  14  -9   -4.94    6.10
  -2 -13   9    8.36    6.77
  -2 -13   9   -6.71    5.19
  -2 -13   9    0.55    4.94
   2  13  -9    2.56    5.80
  -2 -12   9   25.20    6.47
  -2 -12   9   18.73    5.06
  -2 -12   9   17.51    5.55
   2  12  -9   28.25    6.10
   2  12  -9   15.68    6.28
  -2 -11   9   13.97    2.38
  -2 -11   9   15.68    5.49
  -2 -11   9   10.19    4.21
  -2 -11   9   20.87    4.51
   2  11  -9   15.99    5.06
   2  11  -9   18.12    5.19
  -2 -10   9   52.59    4.09
  -2 -10   9   57.53    7.14
  -2 -10   9   35.02    4.09
  -2 -10   9   50.21    4.88
  -2 -10   9   49.73    5.86
   2  10  -9   56.62    6.10
   2  10  -9   57.29    6.41
  -2  -9   9  113.18    5.74
  -2  -9   9  101.83    7.02
  -2  -9   9   68.15    3.90
  -2  -9   9  143.14    5.06
  -2  -9   9  130.69    7.50
   2   9  -9   77.24    4.15
   2   9  -9   96.40    6.16
   2   9  -9   90.12    6.59
  -2  -8   9   88.22    5.98
  -2  -8   9   70.29    5.80
  -2  -8   9   47.28    3.54
  -2  -8   9  103.54    4.03
  -2  -8   9   88.35    6.53
   2   8  -9   61.13    3.97
   2   8  -9   72.73    5.25
   2   8  -9   64.37    5.61
  -2  -7   9   46.55    5.13
  -2  -7   9   43.75    4.94
  -2  -7   9   28.98    2.99
  -2  -7   9   54.48    2.93
  -2  -7   9   45.76    5.25
   2   7  -9   34.29    3.54
   2   7  -9   53.39    4.58
   2   7  -9   29.59    3.90
  -2  -6   9   77.18    5.13
  -2  -6   9   57.53    4.94
  -2  -6   9   93.59    3.17
  -2  -6   9   75.17    5.80
   2   6  -9   54.73    3.97
   2   6  -9   81.02    4.82
   2   6  -9   70.84    2.75
   2   6  -9   52.65    4.51
  -2  -5   9    5.98    2.44
  -2  -5   9    7.57    2.50
  -2  -5   9    8.18    1.40
  -2  -5   9    2.50    3.23
   2   5  -9    1.71    2.50
   2   5  -9   11.90    2.75
   2   5  -9   12.87    3.42
   2   5  -9    8.97    1.40
   2   5  -9    5.49    2.56
  -2  -4   9   30.38    3.66
  -2  -4   9   31.97    3.66
  -2  -4   9   22.15    2.32
  -2  -4   9    8.60    2.93
  -2  -4   9   38.87    4.88
   2   4  -9   38.80    3.78
   2   4  -9   40.63    2.32
   2   4  -9   27.76    3.72
   2   4  -9   37.16    2.26
  -2  -3   9   38.68    4.27
  -2  -3   9   19.46    2.81
  -2  -3   9   31.24    3.84
  -2  -3   9   19.28    2.14
  -2  -3   9   33.86    3.60
  -2  -3   9   35.88    4.39
   2   3  -9   29.90    3.72
   2   3  -9   34.72    2.38
   2   3  -9   24.95    3.72
   2   3  -9   27.39    2.32
  -2  -2   9   23.92    3.36
  -2  -2   9   23.61    2.87
  -2  -2   9   30.57    3.54
   2   2  -9   36.97    3.78
   2   2  -9   33.37    2.68
   2   2  -9   28.98    3.84
   2   2  -9   30.69    2.75
  -2  -1   9    3.72    2.56
  -2  -1   9    4.88    1.89
  -2  -1   9   -0.43    2.32
   2   1  -9   -1.71    1.77
   2   1  -9   -0.06    1.77
   2   1  -9    3.05    3.36
   2   1  -9    3.11    2.26
   2   1  -9   -3.97    2.26
  -2   0   9  183.22    7.20
  -2   0   9  171.81    4.33
  -2   0   9  198.66    7.08
   2   0  -9  288.41    8.54
   2   0  -9  200.79    6.83
   2   0  -9  217.88    7.08
   2   0  -9  225.50    7.75
  -2   1   9    5.55    2.99
  -2   1   9    7.75    1.65
  -2   1   9    4.09    2.44
   2  -1  -9    4.76    2.50
   2  -1  -9    1.77    2.32
   2  -1  -9    7.02    2.99
   2  -1  -9    7.38    2.81
   2  -2  -9   22.27    3.84
  -2   3   9   51.92    5.74
  -2   3   9   50.40    6.04
  -2   3   9   66.69    5.92
   2  -3  -9   92.19    6.53
   2  -3  -9   52.53    5.55
   2  -3  -9   54.42    5.37
   2  -3  -9   89.20    6.28
  -2   4   9   24.41    4.45
  -2   4   9   27.39    4.51
  -2   4   9   41.00    4.76
   2  -4  -9   57.11    6.22
   2  -4  -9   24.10    4.27
   2  -4  -9   27.39    3.84
   2  -4  -9   49.30    5.92
  -2   5   9  232.40   10.25
  -2   5   9  246.49   10.43
  -2   5   9  257.78    7.32
   2  -5  -9  440.57   13.48
   2  -5  -9  261.32   10.80
   2  -5  -9  467.78   13.00
  -2   6   9    4.94    4.76
  -2   6   9    1.59    5.13
  -2   6   9    3.29    2.62
   2  -6  -9    2.01    4.64
   2  -6  -9    5.92    5.13
   2  -6  -9    9.88    4.27
  -2   7   9   12.75    5.49
  -2   7   9   20.74    6.10
   2  -7  -9   45.21    6.71
   2  -7  -9    5.06    5.37
   2  -7  -9   49.36    7.44
  -2   8   9   12.32    6.10
   2  -8  -9    8.91    6.53
   2  -8  -9   16.41    6.16
   2  -8  -9   16.66    6.96
  -2   9   9   95.91   11.71
   2  -9  -9  132.52   14.28
   2  -9  -9   73.52    9.27
   2  -9  -9  164.49   12.87
  -2 -15   8    6.10    6.53
  -2 -15   8    1.46    8.11
  -2 -15   8    9.03    7.20
   2  15  -8   27.15    8.18
  -2 -14   8   -0.12    6.96
  -2 -14   8    8.91    6.28
  -2 -14   8    4.94    5.61
   2  14  -8   22.09    7.87
  -2 -13   8   33.56    6.71
  -2 -13   8   22.64    5.00
  -2 -13   8    5.61    6.41
   2  13  -8   11.35    6.89
  -2 -12   8   28.61    6.04
  -2 -12   8   22.45    4.76
  -2 -12   8   19.16    5.25
   2  12  -8   26.36    6.59
  -2 -11   8   32.76    2.38
  -2 -11   8   35.75    5.67
  -2 -11   8   44.42    5.25
  -2 -11   8   49.42    5.98
   2  11  -8   36.49    6.22
   2  11  -8   40.51    6.04
  -2 -10   8  133.62    3.97
  -2 -10   8  113.85    8.11
  -2 -10   8   85.36    4.33
  -2 -10   8  142.40    6.89
  -2 -10   8  109.52    7.02
   2  10  -8  105.43    7.02
   2  10  -8  102.93    7.63
  -2  -9   8   49.91    3.23
  -2  -9   8   82.98    7.69
  -2  -9   8   27.15    3.11
  -2  -9   8   73.15    4.33
  -2  -9   8   52.17    5.49
   2   9  -8   35.33    2.93
   2   9  -8   46.86    5.13
   2   9  -8   41.73    5.19
  -2  -8   8  586.39    8.85
  -2  -8   8  467.05   11.65
  -2  -8   8  392.98    6.83
  -2  -8   8  764.61   10.13
  -2  -8   8  573.34   12.20
   2   8  -8  470.77    7.50
   2   8  -8  521.17   11.47
   2   8  -8  436.79   11.17
  -2  -7   8  169.31    5.43
  -2  -7   8  163.21    7.08
  -2  -7   8  116.53    3.84
  -2  -7   8  237.10    5.37
  -2  -7   8  167.11    7.02
   2   7  -8  156.31    4.70
   2   7  -8  169.49    6.53
   2   7  -8  141.18    6.59
  -2  -6   8  268.09    6.96
  -2  -6   8  207.81    7.38
  -2  -6   8  217.08    4.94
  -2  -6   8  333.07    5.74
  -2  -6   8  258.69    8.11
   2   6  -8  225.44    5.67
   2   6  -8  247.89    7.32
   2   6  -8  247.47    5.00
   2   6  -8  204.45    7.14
  -2  -5   8  579.07   10.07
  -2  -5   8  880.47   12.69
  -2  -5   8  535.87   10.98
  -2  -5   8  733.98    7.99
  -2  -5   8  208.05    7.02
  -2  -5   8  648.32   12.08
   2   5  -8  633.31    9.70
   2   5  -8  705.55   11.71
   2   5  -8  686.51   11.23
   2   5  -8  695.79    7.87
   2   5  -8  478.28    9.95
  -2  -4   8  288.96    7.81
  -2  -4   8  393.17    8.42
  -2  -4   8  228.43    6.59
  -2  -4   8  229.22    7.26
  -2  -4   8  287.74    5.06
  -2  -4   8  278.28    6.96
  -2  -4   8  271.99    8.24
   2   4  -8  274.07    6.59
   2   4  -8  334.23    8.18
   2   4  -8  366.93    5.67
   2   4  -8  225.81    7.02
  -2  -3   8   37.16    4.09
  -2  -3   8   38.62    3.48
  -2  -3   8   21.05    2.44
  -2  -3   8   23.49    3.60
  -2  -3   8   24.83    2.26
  -2  -3   8   39.41    2.99
  -2  -3   8   40.57    4.27
  -2  -3   8   21.35    3.17
   2   3  -8   32.52    3.17
   2   3  -8   40.94    3.97
   2   3  -8   29.77    2.07
   2   3  -8   28.98    3.60
   2   3  -8   31.36    2.07
   2   3  -8   16.66    3.36
  -2  -2   8  113.54    5.37
  -2  -2   8  173.64    5.61
  -2  -2   8  107.57    4.03
  -2  -2   8   98.47    3.42
  -2  -2   8  107.57    5.49
   2   2  -8  113.91    4.88
   2   2  -8  164.25    6.04
   2   2  -8  131.48    3.97
   2   2  -8  105.25    5.00
   2   2  -8  120.62    3.72
   2   2  -8  105.37    4.76
  -2  -1   8   24.89    3.36
  -2  -1   8   24.41    2.87
  -2  -1   8   18.36    2.07
  -2  -1   8   27.15    3.78
  -2  -1   8   22.03    3.42
   2   1  -8   35.94    3.48
   2   1  -8   18.06    2.20
   2   1  -8   29.10    3.36
   2   1  -8   25.02    2.50
   2   1  -8   33.13    3.42
   2   1  -8   24.95    3.48
  -2   0   8  233.50    7.75
  -2   0   8  224.83    4.70
  -2   0   8  263.45    7.50
   2   0  -8  395.48    9.33
   2   0  -8  230.44    6.77
   2   0  -8  281.27    6.71
   2   0  -8  240.63    6.53
   2   0  -8  227.94    6.59
   2   0  -8  298.47    8.11
  -2   1   8   82.37    5.37
  -2   1   8   80.29    2.62
  -2   1   8   89.69    5.37
   2  -1  -8  140.09    6.10
   2  -1  -8   83.77    4.94
   2  -1  -8  115.19    5.00
   2  -1  -8   76.57    4.45
   2  -1  -8  132.21    5.92
  -2   2   8   72.54    5.37
  -2   2   8  115.19    4.15
  -2   2   8   78.83    5.61
  -2   2   8   85.54    5.31
   2  -2  -8  136.42    6.53
   2  -2  -8   71.75    5.00
   2  -2  -8   70.53    4.21
   2  -2  -8  127.70    6.22
  -2   3   8  213.48    7.87
  -2   3   8  202.81    7.87
  -2   3   8  253.39    8.18
   2  -3  -8  380.78   10.49
   2  -3  -8  218.91    7.87
   2  -3  -8  201.83    6.04
   2  -3  -8  388.28   10.13
  -2   4   8   68.15    5.98
  -2   4   8   68.15    6.22
  -2   4   8   78.40    4.76
   2  -4  -8  153.32    7.81
   2  -4  -8   78.34    6.16
   2  -4  -8   68.21    4.21
   2  -4  -8  129.83    6.96
  -2   5   8  153.39    8.05
  -2   5   8  180.84    8.85
  -2   5   8  190.97    5.55
   2  -5  -8  320.87   11.10
   2  -5  -8  188.71    9.03
   2  -5  -8  167.24    5.55
   2  -5  -8  369.55   11.04
  -2   6   8  218.55    9.58
  -2   6   8  190.48    9.88
  -2   6   8  230.51    5.25
   2  -6  -8  384.68   12.87
   2  -6  -8  235.57   10.07
   2  -6  -8  444.90   12.57
  -2   7   8    4.21    5.25
  -2   7   8    0.61    4.82
   2  -7  -8   13.97    5.13
   2  -7  -8   10.01    4.88
   2  -7  -8   24.83    5.13
  -2   8   8   12.26    5.31
   2  -8  -8    2.75    5.74
   2  -8  -8   -0.92    5.37
   2  -8  -8   -6.10    4.94
  -2   9   8    6.28    6.22
   2  -9  -8   -7.50    6.04
   2  -9  -8    3.66    5.43
   2  -9  -8    5.00    6.59
  -2 -15   7   18.61    7.32
  -2 -14   7   38.56    6.77
  -2 -14   7   56.56    8.54
  -2 -14   7   32.76    6.89
   2  14  -7   42.40    8.18
  -2 -13   7   20.81    6.83
  -2 -13   7   11.17    4.51
  -2 -13   7   20.32    6.65
   2  13  -7   15.44    6.47
  -2 -12   7    0.37    4.64
  -2 -12   7    2.93    3.72
  -2 -12   7    2.87    4.76
   2  12  -7    9.46    5.00
  -2 -11   7    9.09    4.64
  -2 -11   7    6.04    2.99
  -2 -11   7   14.09    3.90
  -2 -11   7   12.32    3.97
   2  11  -7    0.37    4.21
  -2 -10   7  277.06    4.03
  -2 -10   7  238.80    9.82
  -2 -10   7  201.83    5.49
  -2 -10   7  287.25    8.54
  -2 -10   7  229.04    9.15
   2  10  -7  238.01    9.40
   2  10  -7  232.76    9.64
  -2  -9   7  144.72    3.60
  -2  -9   7  139.54    7.87
  -2  -9   7  112.93    3.97
  -2  -9   7  178.77    6.47
  -2  -9   7  182.98    7.02
  -2  -9   7  117.63    6.47
   2   9  -7  137.89    6.77
   2   9  -7  136.42    7.20
  -2  -8   7  109.82    3.48
  -2  -8   7   96.46    6.41
  -2  -8   7   80.17    3.17
  -2  -8   7  121.35    4.70
  -2  -8   7  116.72    6.16
   2   8  -7   84.01    3.11
   2   8  -7   95.18    5.67
   2   8  -7   73.22    5.31
  -2  -7   7   30.81    2.50
  -2  -7   7   21.72    3.48
  -2  -7   7   21.54    1.95
  -2  -7   7   42.16    2.87
  -2  -7   7   40.15    4.58
   2   7  -7   23.12    2.26
   2   7  -7   32.64    3.90
   2   7  -7   24.16    3.78
  -2  -6   7   58.69    3.11
  -2  -6   7   78.65    4.58
  -2  -6   7   47.53    4.27
  -2  -6   7   50.03    2.44
  -2  -6   7   80.11    3.23
  -2  -6   7   58.15    4.70
   2   6  -7   54.00    2.75
   2   6  -7   51.31    4.33
   2   6  -7   49.12    4.15
   2   6  -7   40.02    4.09
  -2  -5   7    2.01    1.59
  -2  -5   7    0.98    1.71
  -2  -5   7    3.84    2.62
  -2  -5   7    0.43    1.83
  -2  -5   7   -1.83    1.04
  -2  -5   7   -1.34    1.89
  -2  -5   7    2.87    2.56
   2   5  -7    2.20    1.46
   2   5  -7    0.37    2.50
   2   5  -7    0.61    0.92
   2   5  -7    0.00    1.89
   2   5  -7    3.42    2.20
  -2  -4   7  257.41    6.28
  -2  -4   7  367.60    7.63
  -2  -4   7  212.20    5.92
  -2  -4   7  223.25    7.02
  -2  -4   7  312.26    5.13
  -2  -4   7  239.90    6.10
  -2  -4   7  263.57    7.75
   2   4  -7  268.46    5.92
   2   4  -7  312.26    7.63
   2   4  -7  324.10    5.25
   2   4  -7  204.33    6.35
   2   4  -7  235.33    6.41
  -2  -3   7   -1.46    1.77
  -2  -3   7    2.44    1.40
  -2  -3   7   -4.64    1.65
  -2  -3   7    2.75    2.07
  -2  -3   7    6.59    1.46
  -2  -3   7   -0.73    2.32
  -2  -3   7    1.16    1.53
   2   3  -7   -1.40    1.59
   2   3  -7    4.27    1.83
   2   3  -7    4.64    0.92
   2   3  -7    5.31    1.95
   2   3  -7    0.31    0.92
   2   3  -7   -0.61    1.77
  -2  -2   7  113.42    5.00
  -2  -2   7  254.73    6.22
  -2  -2   7  145.21    4.27
  -2  -2   7  148.81    5.37
  -2  -2   7  148.75    3.90
  -2  -2   7  220.93    5.25
  -2  -2   7  172.67    6.28
  -2  -2   7  212.32    5.86
   2   2  -7  178.34    5.19
   2   2  -7  195.79    6.10
   2   2  -7  185.66    4.27
   2   2  -7  137.77    4.45
   2   2  -7  162.05    3.97
   2   2  -7  142.59    5.06
  -2  -1   7  499.21    9.82
  -2  -1   7  797.50   11.23
  -2  -1   7  453.20    6.96
  -2  -1   7  448.32    7.08
  -2  -1   7  566.44    9.95
  -2  -1   7  792.19   11.23
   2   1  -7  551.25    9.46
   2   1  -7  756.80   11.53
   2   1  -7  524.53    7.81
   2   1  -7  501.95    7.87
   2   1  -7  511.77    7.81
   2   1  -7  489.99    8.72
   2   1  -7  601.34   10.37
  -2   0   7  687.25   11.59
  -2   0   7 1013.66   13.18
  -2   0   7  640.33    7.44
  -2   0   7  684.14   10.62
  -2   0   7 1187.79   13.91
   2   0  -7  737.64   11.53
   2   0  -7 1091.09   14.22
   2   0  -7  715.98   10.07
   2   0  -7  864.43   10.13
   2   0  -7  662.90    9.70
   2   0  -7  684.44   10.13
   2   0  -7  869.92   12.51
  -2   1   7  454.30    9.88
  -2   1   7  271.69    7.75
  -2   1   7  421.48    5.25
  -2   1   7  477.24    8.79
  -2   1   7  819.77   11.84
   2  -1  -7  767.84   12.45
   2  -1  -7  482.24    9.46
   2  -1  -7  677.73    9.15
   2  -1  -7  446.49    8.79
   2  -1  -7  464.86    8.24
   2  -1  -7  731.42   11.84
  -2   2   7   41.73    3.84
  -2   2   7   52.29    4.39
  -2   2   7   47.53    3.54
  -2   2   7   54.30    4.21
   2  -2  -7   85.72    5.00
   2  -2  -7   40.39    3.54
   2  -2  -7   40.88    3.78
   2  -2  -7   31.85    3.23
   2  -2  -7   70.77    4.51
  -2   3   7  124.47    5.98
  -2   3   7   86.09    5.49
  -2   3   7  120.99    4.94
   2  -3  -7  117.94    5.61
   2  -3  -7  234.78    7.69
  -2   4   7    7.26    2.93
  -2   4   7    4.70    2.81
  -2   4   7    1.59    1.71
   2  -4  -7   -1.89    2.32
   2  -4  -7    2.07    2.75
   2  -4  -7    3.23    2.20
   2  -4  -7    1.59    2.81
  -2   5   7  111.04    6.47
  -2   5   7  126.72    7.38
  -2   5   7  127.88    4.21
   2  -5  -7  215.86    8.97
   2  -5  -7  128.37    7.14
   2  -5  -7  138.19    4.39
   2  -5  -7  258.33    8.91
  -2   6   7    3.97    3.29
  -2   6   7    6.83    3.90
  -2   6   7    6.10    1.83
   2  -6  -7    2.32    3.54
   2  -6  -7   -7.32    3.29
   2  -6  -7    4.51    2.26
   2  -6  -7    6.47    3.29
  -2   7   7    5.98    3.90
   2  -7  -7    9.95    4.51
   2  -7  -7   -1.83    4.21
   2  -7  -7    3.78    3.84
  -2   8   7   -0.61    4.94
   2  -8  -7    9.09    5.31
   2  -8  -7   -3.29    4.64
   2  -8  -7    3.29    4.51
  -2   9   7   29.41    6.71
   2  -9  -7   54.55    7.38
   2  -9  -7   39.96    6.83
   2  -9  -7   68.70    8.11
  -2  10   7    6.77    6.16
   2 -10  -7   11.96    7.02
   2 -10  -7   -0.67    6.28
   2 -10  -7    9.27    6.35
  -2 -14   6   -2.20    5.67
  -2 -14   6   15.07    6.83
  -2 -14   6   14.70    6.22
   2  14  -6   10.98    7.57
  -2 -13   6    9.27    5.25
  -2 -13   6   15.13    5.80
  -2 -13   6   19.65    4.51
  -2 -13   6    4.09    5.00
   2  13  -6   18.73    7.08
   2  13  -6    8.60    4.09
  -2 -12   6    2.07    4.51
  -2 -12   6   10.74    3.84
  -2 -12   6   18.91    5.19
   2  12  -6    1.89    5.37
   2  12  -6    2.14    3.29
  -2 -11   6   69.37    7.14
  -2 -11   6   47.35    4.88
  -2 -11   6   66.75    4.51
  -2 -11   6   79.19    5.67
  -2 -11   6   57.41    6.71
   2  11  -6   61.26    6.53
   2  11  -6   54.55    5.67
  -2 -10   6   98.05    7.08
  -2 -10   6   79.50    4.21
  -2 -10   6  103.42    5.98
  -2 -10   6   92.74    6.53
   2  10  -6   84.81    6.35
   2  10  -6   90.97    4.76
   2  10  -6   51.19    5.92
  -2  -9   6   20.56    1.46
  -2  -9   6   19.52    4.27
  -2  -9   6   22.88    2.20
  -2  -9   6   28.25    4.03
  -2  -9   6   14.83    3.17
   2   9  -6   21.66    4.15
   2   9  -6   11.96    3.48
   2   9  -6   21.54    3.48
  -2  -8   6   -1.53    0.98
  -2  -8   6    1.22    2.56
  -2  -8   6   -4.39    1.53
  -2  -8   6   -1.71    2.26
  -2  -8   6   -1.46    2.56
  -2  -8   6   -3.84    1.71
   2   8  -6   -2.81    2.32
   2   8  -6    0.12    2.50
   2   8  -6   -0.31    2.62
  -2  -7   6  564.73    6.53
  -2  -7   6  464.86   10.43
  -2  -7   6  373.21    5.74
  -2  -7   6  653.81    9.52
  -2  -7   6  547.59   10.43
   2   7  -6  423.12    5.61
   2   7  -6  475.17   10.19
   2   7  -6  415.01    9.88
   2   7  -6  468.82    8.79
  -2  -6   6  559.73    6.96
  -2  -6   6  602.44   10.31
  -2  -6   6  455.15    9.82
  -2  -6   6  393.96    5.49
  -2  -6   6  706.59    9.09
  -2  -6   6  168.15    6.35
  -2  -6   6  557.29   10.25
   2   6  -6  488.83    6.41
   2   6  -6  511.71   10.07
   2   6  -6  418.49    9.40
   2   6  -6  493.23    8.85
  -2  -5   6   33.07    2.07
  -2  -5   6   38.01    3.05
  -2  -5   6   29.10    3.36
  -2  -5   6   18.18    3.05
  -2  -5   6   27.09    1.77
  -2  -5   6   38.62    2.32
  -2  -5   6   31.36    3.11
  -2  -5   6   37.16    4.03
   2   5  -6   34.11    2.14
   2   5  -6   24.89    3.29
   2   5  -6   29.90    2.01
   2   5  -6   22.51    3.11
   2   5  -6   25.32    2.81
  -2  -4   6 1969.61   14.52
  -2  -4   6 2666.74   19.46
  -2  -4   6 1793.65   16.47
  -2  -4   6 1737.70   16.90
  -2  -4   6 2637.21   14.89
  -2  -4   6 1756.62   15.68
  -2  -4   6 2100.91   18.18
   2   4  -6 2135.99   14.89
   2   4  -6 2123.24   17.82
   2   4  -6 2111.34   17.08
   2   4  -6 2239.23   13.79
   2   4  -6 1504.02   14.95
   2   4  -6 1819.64   16.47
  -2  -3   6  638.80    8.72
  -2  -3   6  951.31   11.29
  -2  -3   6  565.22    9.33
  -2  -3   6  804.76    7.99
  -2  -3   6  611.65    8.60
  -2  -3   6  646.98   10.19
   2   3  -6  682.43    8.79
   2   3  -6  821.41   10.80
   2   3  -6  888.47    8.42
   2   3  -6  521.78    8.18
   2   3  -6  615.25    9.52
  -2  -2   6  528.43    8.30
  -2  -2   6  855.46   10.62
  -2  -2   6  548.02    7.93
  -2  -2   6  458.33    7.87
  -2  -2   6  588.89    7.02
  -2  -2   6  647.53    8.30
  -2  -2   6  554.24    9.21
  -2  -2   6  688.28    9.64
   2   2  -6  608.42    8.66
   2   2  -6  723.67   10.13
   2   2  -6  740.75    7.93
   2   2  -6  447.34    7.02
   2   2  -6  527.76    6.16
   2   2  -6  548.63    8.79
  -2  -1   6  373.82    7.50
  -2  -1   6  625.38    9.21
  -2  -1   6  347.16    5.80
  -2  -1   6  329.71    6.35
  -2  -1   6  346.37    5.80
  -2  -1   6  577.61    7.44
  -2  -1   6  397.86    7.69
  -2  -1   6  543.81    8.48
   2   1  -6  390.48    7.38
   2   1  -6  536.79    8.91
   2   1  -6  427.03    6.53
   2   1  -6  356.44    5.98
   2   1  -6  353.32    5.80
   2   1  -6  361.13    6.89
  -2   0   6  108.48    4.82
  -2   0   6  153.39    4.82
  -2   0   6   95.42    2.87
  -2   0   6   89.63    3.36
  -2   0   6   97.68    4.03
  -2   0   6  171.26    4.94
   2   0  -6  111.65    4.15
   2   0  -6  145.27    5.13
   2   0  -6   97.25    3.60
   2   0  -6  116.60    3.36
   2   0  -6   96.46    3.48
   2   0  -6   98.60    3.84
   2   0  -6  129.47    4.76
  -2   1   6  281.94    7.44
  -2   1   6  424.40    8.30
  -2   1   6  278.58    4.03
  -2   1   6  315.13    6.47
  -2   1   6  553.75    8.91
   2  -1  -6  325.93    7.26
   2  -1  -6  522.02    9.76
   2  -1  -6  307.81    6.89
   2  -1  -6  473.09    6.83
   2  -1  -6  288.71    6.53
   2  -1  -6  316.66    6.35
   2  -1  -6  452.23    8.60
  -2   2   6  368.88    8.85
  -2   2   6  488.71    9.58
  -2   2   6  369.74    8.97
  -2   2   6  433.98    7.38
  -2   2   6  708.05   10.49
   2  -2  -6  430.14    8.91
   2  -2  -6  703.05   11.84
   2  -2  -6  463.21    8.48
   2  -2  -6  383.77    8.72
   2  -2  -6  372.67    8.05
   2  -2  -6  421.90    7.20
   2  -2  -6  689.50   10.98
  -2   3   6  244.17    7.32
  -2   3   6  232.03    7.57
  -2   3   6  271.38    5.80
  -2   3   6  345.64    7.81
   2  -3  -6  436.30   10.01
   2  -3  -6  245.45    6.89
   2  -3  -6  248.02    7.44
   2  -3  -6  269.74    5.67
   2  -3  -6  467.54    9.64
  -2   4   6   16.53    3.23
  -2   4   6    2.68    2.50
  -2   4   6   12.20    1.77
   2  -4  -6   14.28    2.99
   2  -4  -6    7.81    2.87
   2  -4  -6    2.14    1.83
   2  -4  -6   19.22    3.60
  -2   5   6   38.93    4.45
  -2   5   6   34.41    4.33
  -2   5   6   46.92    2.56
   2  -5  -6   68.76    5.80
   2  -5  -6   34.72    4.39
   2  -5  -6   37.58    2.81
   2  -5  -6   95.91    5.61
  -2   6   6    5.19    3.17
  -2   6   6    4.88    3.05
  -2   6   6    7.63    1.46
   2  -6  -6   12.32    3.36
   2  -6  -6    0.31    3.05
   2  -6  -6   12.51    1.89
   2  -6  -6    7.44    3.05
  -2   7   6   -3.17    3.60
   2  -7  -6   -5.61    3.29
   2  -7  -6    7.38    3.72
   2  -7  -6    2.99    3.11
  -2   8   6   17.82    4.70
   2  -8  -6   33.43    5.80
   2  -8  -6   23.86    4.76
   2  -8  -6   56.86    6.28
  -2   9   6   -3.78    4.27
   2  -9  -6   -3.23    4.88
   2  -9  -6    2.75    5.13
   2  -9  -6   13.00    4.39
  -2  10   6   81.57    8.60
   2 -10  -6  159.61   11.84
   2 -10  -6   93.35    9.70
   2 -10  -6  167.78   10.86
  -2  11   6   25.81    6.89
   2 -11  -6  -11.29    6.71
   2 -11  -6   -6.22    6.77
   2 -11  -6   -7.44    6.28
  -2 -14   5   12.45    6.04
  -2 -14   5    4.45    6.83
  -2 -14   5   17.51    6.77
   2  14  -5   19.22    8.05
  -2 -13   5    6.59    5.31
  -2 -13   5   23.55    5.92
  -2 -13   5    2.99    5.06
   2  13  -5   18.61    6.89
   2  13  -5   11.29    4.33
  -2 -12   5   12.63    4.76
  -2 -12   5   28.61    5.43
  -2 -12   5   24.71    5.19
  -2 -12   5   12.93    4.45
   2  12  -5   28.25    6.16
   2  12  -5   16.96    3.72
  -2 -11   5  349.11   11.04
  -2 -11   5  334.90    7.87
  -2 -11   5  339.05    9.21
  -2 -11   5  294.87   10.80
   2  11  -5  294.94   11.35
   2  11  -5  256.01    7.87
  -2 -10   5   95.85    6.89
  -2 -10   5   72.36    4.33
  -2 -10   5  111.90    4.45
  -2 -10   5   96.89    6.41
  -2 -10   5   92.74    6.59
   2  10  -5  107.26    7.14
   2  10  -5   86.33    5.86
  -2  -9   5  295.91    9.33
  -2  -9   5  264.37    5.98
  -2  -9   5  386.09    6.53
  -2  -9   5  351.07    8.91
  -2  -9   5  276.27    9.21
   2   9  -5  287.92    9.64
   2   9  -5  248.81    6.10
   2   9  -5  273.03    6.53
  -2  -8   5   -3.97    2.38
  -2  -8   5   -3.17    1.46
  -2  -8   5    2.44    2.56
  -2  -8   5   -4.58    2.56
  -2  -8   5    0.55    2.38
   2   8  -5   -0.61    2.56
   2   8  -5    1.65    1.34
   2   8  -5    1.77    2.20
  -2  -7   5   86.45    2.07
  -2  -7   5   68.76    5.06
  -2  -7   5   58.82    2.56
  -2  -7   5   95.55    4.27
  -2  -7   5   86.45    4.76
  -2  -7   5   62.84    4.21
   2   7  -5   80.11    4.70
   2   7  -5   78.95    2.81
   2   7  -5   75.59    4.94
   2   7  -5   74.13    3.66
  -2  -6   5  443.14    5.00
  -2  -6   5  387.25    8.54
  -2  -6   5  473.58    9.21
  -2  -6   5  375.90    8.91
  -2  -6   5  302.38    4.64
  -2  -6   5  494.45    7.99
  -2  -6   5  320.38    7.87
  -2  -6   5  426.48    8.30
   2   6  -5  352.41    4.45
   2   6  -5  381.51    8.79
   2   6  -5  363.15    8.18
   2   6  -5  321.72    8.18
   2   6  -5  401.04    7.38
  -2  -5   5  590.72    6.41
  -2  -5   5  657.96    9.88
  -2  -5   5  505.18    8.97
  -2  -5   5  470.22    9.33
  -2  -5   5  394.81    4.76
  -2  -5   5  729.96    8.79
  -2  -5   5  444.17    8.24
  -2  -5   5  568.21    9.09
   2   5  -5  537.58    5.98
   2   5  -5  554.24    9.52
   2   5  -5  476.20    8.79
   2   5  -5  473.89    9.15
   2   5  -5  540.02    8.42
  -2  -4   5 1197.92    9.64
  -2  -4   5 1581.20   14.46
  -2  -4   5 1088.41   12.32
  -2  -4   5 1045.88   12.51
  -2  -4   5 1042.22    7.26
  -2  -4   5 1681.94   12.14
  -2  -4   5 1018.06   11.53
  -2  -4   5 1251.19   13.00
   2   4  -5 1322.21   10.07
   2   4  -5 1286.15   13.12
   2   4  -5 1039.90   12.08
   2   4  -5 1326.11   10.92
   2   4  -5  948.20   11.47
   2   4  -5 1175.59   12.26
  -2  -3   5   31.54    1.89
  -2  -3   5   43.81    2.38
  -2  -3   5   35.88    2.32
  -2  -3   5   29.16    2.50
  -2  -3   5   46.55    2.14
  -2  -3   5   27.76    2.14
  -2  -3   5   29.65    2.56
   2   3  -5   34.59    2.01
   2   3  -5   37.28    2.44
   2   3  -5   40.76    2.01
   2   3  -5   28.31    2.07
   2   3  -5   31.91    2.44
  -2  -2   5   26.42    1.83
  -2  -2   5   38.38    2.32
  -2  -2   5   28.98    1.77
  -2  -2   5   30.32    1.95
  -2  -2   5   31.48    2.32
   2   2  -5   38.13    2.14
   2   2  -5   39.48    2.44
   2   2  -5   42.28    1.89
  -2  -1   5  158.27    4.33
  -2  -1   5  285.48    5.74
  -2  -1   5  151.07    3.97
  -2  -1   5  169.25    3.84
  -2  -1   5  229.10    4.27
  -2  -1   5  170.10    4.58
   2   1  -5  185.23    4.51
   2   1  -5  245.70    5.49
   2   1  -5  206.34    4.21
   2   1  -5  151.49    3.54
   2   1  -5  184.38    4.58
  -2   0   5  939.29   10.98
  -2   0   5 1584.74   13.97
  -2   0   5  889.02    8.66
  -2   0   5  885.97    9.40
  -2   0   5  999.57   10.68
  -2   0   5 1626.96   13.36
   2   0  -5 1053.32   11.41
   2   0  -5 1068.88   10.43
   2   0  -5 1122.15    8.97
   2   0  -5 1045.09   10.74
   2   0  -5 1184.32   11.59
  -2   1   5  406.34    7.87
  -2   1   5  677.30    9.58
  -2   1   5  409.27    6.96
  -2   1   5  455.22    7.08
  -2   1   5  828.37    9.82
   2  -1  -5  483.10    8.11
   2  -1  -5  752.41   10.49
   2  -1  -5  438.50    7.44
   2  -1  -5  485.36    7.20
   2  -1  -5  679.19    9.09
  -2   2   5 1835.57   17.14
  -2   2   5 2825.13   20.93
  -2   2   5 1375.35   14.95
  -2   2   5 2293.83   15.50
  -2   2   5 3706.46   21.84
   2  -2  -5 2421.23   19.16
   2  -2  -5 3729.70   24.65
   2  -2  -5 2117.99   17.88
   2  -2  -5 2359.54   15.56
   2  -2  -5 3806.52   22.51
  -2   3   5   11.41    2.75
  -2   3   5    8.72    1.95
  -2   3   5    6.89    2.44
  -2   3   5    7.69    1.46
  -2   3   5   12.02    1.77
   2  -3  -5    8.05    1.95
   2  -3  -5   19.04    3.11
   2  -3  -5   22.09    2.56
   2  -3  -5    9.58    2.50
   2  -3  -5    8.60    1.53
   2  -3  -5   16.17    2.75
  -2   4   5   26.72    3.29
  -2   4   5   29.47    3.78
  -2   4   5   28.00    1.95
  -2   4   5   37.16    3.11
   2  -4  -5   19.34    2.81
   2  -4  -5   39.90    4.21
   2  -4  -5   27.21    3.48
   2  -4  -5   32.58    2.38
   2  -4  -5   44.66    4.39
  -2   5   5   -3.23    2.26
  -2   5   5    0.12    2.50
  -2   5   5    0.85    1.28
  -2   5   5    0.37    2.75
   2  -5  -5   -1.65    2.26
   2  -5  -5    0.24    2.50
   2  -5  -5    0.55    1.46
   2  -5  -5    1.22    2.14
  -2   6   5   24.04    3.54
   2  -6  -5   45.09    5.19
   2  -6  -5   22.27    4.21
   2  -6  -5   28.31    2.26
   2  -6  -5   58.02    5.00
  -2   7   5  173.15    7.93
   2  -7  -5  337.71   10.86
   2  -7  -5  222.15    9.21
   2  -7  -5  413.97   10.68
  -2   8   5   18.85    4.39
   2  -8  -5   28.86    4.94
   2  -8  -5   20.87    4.51
   2  -8  -5   44.91    5.43
  -2   9   5   15.86    5.19
   2  -9  -5   28.92    6.16
   2  -9  -5   24.04    5.49
   2  -9  -5   32.15    5.13
  -2  10   5    7.81    5.55
   2 -10  -5    6.77    5.61
   2 -10  -5    3.90    5.19
   2 -10  -5   12.14    4.76
  -2  11   5    8.18    6.28
   2 -11  -5   -5.00    5.80
   2 -11  -5    3.05    6.65
   2 -11  -5    2.32    6.16
  -2 -14   4   46.55    7.93
  -2 -14   4   44.42    7.44
  -2 -14   4   29.41    7.02
   2  14  -4   57.23    9.15
   2  14  -4   32.64    6.77
  -2 -13   4   50.58    7.38
  -2 -13   4   78.89    8.97
  -2 -13   4   53.57    7.08
   2  13  -4   97.25   10.49
   2  13  -4   52.29    6.53
  -2 -12   4   27.88    5.61
  -2 -12   4   44.17    5.61
  -2 -12   4   27.64    5.00
   2  12  -4   27.27    5.98
   2  12  -4   22.76    4.09
  -2 -11   4  170.41    8.79
  -2 -11   4  174.50    8.66
  -2 -11   4  185.11    5.25
  -2 -11   4  164.25    8.54
   2  11  -4  163.27    8.79
   2  11  -4  150.40    6.59
  -2 -10   4  248.08    9.27
  -2 -10   4  260.59    7.02
  -2 -10   4  233.43    5.92
  -2 -10   4  201.40    8.54
   2  10  -4  209.03    8.72
   2  10  -4  172.67    6.71
  -2  -9   4    2.99    3.48
  -2  -9   4   12.45    2.26
  -2  -9   4   12.93    2.20
  -2  -9   4   -1.10    2.50
   2   9  -4    9.03    3.36
   2   9  -4    2.75    2.14
   2   9  -4   13.36    2.26
  -2  -8   4  347.10    9.15
  -2  -8   4  312.26    6.10
  -2  -8   4  399.27    6.77
  -2  -8   4  356.99    7.02
  -2  -8   4  294.14    8.72
   2   8  -4  314.70    9.40
   2   8  -4  252.53    5.67
   2   8  -4  315.37    6.28
  -2  -7   4    7.38    3.23
  -2  -7   4   34.59    4.15
  -2  -7   4   38.99    2.32
  -2  -7   4   42.89    3.48
  -2  -7   4   47.96    2.44
  -2  -7   4   40.70    2.81
  -2  -7   4   30.32    3.48
   2   7  -4   37.28    3.78
   2   7  -4   38.38    4.76
   2   7  -4   30.63    2.07
   2   7  -4   40.27    2.68
  -2  -6   4  250.88    2.32
  -2  -6   4  228.86    6.47
  -2  -6   4  268.88    7.02
  -2  -6   4  232.46    7.14
  -2  -6   4  206.10    3.90
  -2  -6   4  298.90    6.47
  -2  -6   4  191.82    6.16
  -2  -6   4  300.55    4.51
  -2  -6   4  262.54    5.80
  -2  -6   4  205.73    6.59
   2   6  -4  244.11    7.32
   2   6  -4  228.92    6.47
   2   6  -4  188.90    3.72
   2   6  -4  215.98    6.89
   2   6  -4  248.81    5.43
  -2  -5   4 1459.06    7.32
  -2  -5   4 1329.65   14.03
  -2  -5   4 1762.23   16.29
  -2  -5   4 1351.92   14.58
  -2  -5   4 1139.05    7.75
  -2  -5   4 1846.91   14.70
  -2  -5   4 1187.49   13.36
  -2  -5   4 1514.52   13.36
   2   5  -4 1307.56    6.89
   2   5  -4 1510.43   15.50
   2   5  -4 1368.94   14.40
   2   5  -4 1306.46    8.36
   2   5  -4  880.60   12.02
   2   5  -4 1487.43   12.93
  -2  -4   4  845.27    6.47
  -2  -4   4 1038.68   11.41
  -2  -4   4  744.05   10.13
  -2  -4   4  621.35    4.76
  -2  -4   4 1136.67   10.43
  -2  -4   4  710.25    9.46
  -2  -4   4  850.76    9.82
   2   4  -4  618.73    5.55
   2   4  -4  859.49   10.68
   2   4  -4  773.58   10.13
   2   4  -4  898.11    9.40
   2   4  -4  659.18    9.33
   2   4  -4  865.04    9.64
  -2  -3   4  796.89    7.02
  -2  -3   4 1040.39   10.68
  -2  -3   4  693.41    9.03
  -2  -3   4 1173.82    9.64
  -2  -3   4  708.17    8.54
  -2  -3   4  830.20    9.46
   2   3  -4  916.04    7.50
   2   3  -4  902.62   10.01
   2   3  -4  718.00    9.03
   2   3  -4  991.88    8.91
   2   3  -4  635.63    8.18
   2   3  -4  843.26    9.33
  -2  -2   4   -0.49    0.73
  -2  -2   4    1.83    0.92
  -2  -2   4   -2.50    0.92
  -2  -2   4    0.92    0.67
  -2  -2   4    0.73    0.79
  -2  -2   4    1.40    0.98
   2   2  -4    1.40    0.79
   2   2  -4    0.49    0.85
   2   2  -4    0.18    1.04
   2   2  -4    2.14    0.73
   2   2  -4   -0.31    0.67
   2   2  -4    1.40    1.10
  -2  -1   4    3.42    1.04
  -2  -1   4   10.43    1.40
  -2  -1   4    4.58    0.92
  -2  -1   4    6.04    0.98
  -2  -1   4    5.55    1.04
  -2  -1   4    3.42    1.10
  -2  -1   4    9.70    1.46
   2   1  -4    5.06    1.04
   2   1  -4    9.15    1.40
   2   1  -4    9.09    1.16
   2   1  -4    6.77    0.98
   2   1  -4    9.95    1.53
  -2   0   4   49.91    2.44
  -2   0   4   88.29    3.05
  -2   0   4   43.14    2.07
  -2   0   4   52.96    2.26
  -2   0   4   53.45    2.50
  -2   0   4   82.67    2.75
   2   0  -4   53.69    2.44
   2   0  -4   85.23    3.05
   2   0  -4   56.31    2.38
   2   0  -4   53.75    1.77
   2   0  -4   53.08    2.44
   2   0  -4   63.70    2.44
  -2   1   4   23.06    2.14
  -2   1   4   43.50    2.38
  -2   1   4   20.50    1.95
  -2   1   4   26.97    1.95
  -2   1   4   22.88    1.83
  -2   1   4   47.59    2.20
   2  -1  -4   24.83    1.89
   2  -1  -4   41.06    2.44
   2  -1  -4   25.87    1.89
   2  -1  -4   24.16    1.77
   2  -1  -4   39.11    2.07
  -2   2   4    5.86    1.71
  -2   2   4   11.47    1.59
  -2   2   4    8.79    1.71
  -2   2   4    8.42    1.34
  -2   2   4   13.79    1.59
   2  -2  -4   11.65    1.77
   2  -2  -4   13.61    1.95
   2  -2  -4    9.27    1.71
   2  -2  -4    6.89    1.34
   2  -2  -4   16.41    1.71
  -2   3   4  336.97    7.32
  -2   3   4  459.18    8.36
  -2   3   4  279.62    7.26
  -2   3   4  419.58    5.92
  -2   3   4  572.60    8.18
   2  -3  -4  428.06    7.81
   2  -3  -4  484.99    9.09
   2  -3  -4  442.10    7.93
   2  -3  -4  306.65    7.38
   2  -3  -4  453.02    6.16
   2  -3  -4  751.80    9.64
  -2   4   4 1154.05   14.03
  -2   4   4 1400.42   15.80
  -2   4   4 1166.99   14.95
  -2   4   4 1407.20   10.43
  -2   4   4 1603.41   14.83
   2  -4  -4 1396.58   14.77
   2  -4  -4 2118.79   19.95
   2  -4  -4 1248.87   14.64
   2  -4  -4 1296.82   15.80
   2  -4  -4 1503.05   10.86
   2  -4  -4 2531.96   19.16
  -2   5   4   64.73    4.70
  -2   5   4   88.29    2.68
  -2   5   4   91.21    3.97
   2  -5  -4   94.33    4.58
   2  -5  -4  146.43    6.28
   2  -5  -4   92.92    5.37
   2  -5  -4  106.28    2.99
   2  -5  -4  165.77    6.35
  -2   6   4  129.22    6.53
  -2   6   4   57.11    4.51
   2  -6  -4  229.41    8.05
   2  -6  -4  151.68    6.65
   2  -6  -4  157.17    3.36
   2  -6  -4  270.10    7.81
  -2   7   4  126.05    6.35
   2  -7  -4  206.41    8.36
   2  -7  -4  145.27    7.50
   2  -7  -4  113.24    5.67
   2  -7  -4  274.92    8.30
  -2   8   4  268.70    9.64
   2  -8  -4  488.04   12.87
   2  -8  -4  344.84   11.35
   2  -8  -4  613.18   12.81
  -2   9   4    0.73    4.27
   2  -9  -4    2.50    3.84
   2  -9  -4    4.64    4.45
   2  -9  -4   -5.25    3.11
  -2  10   4   15.50    4.82
   2 -10  -4   35.08    6.16
   2 -10  -4   19.10    6.04
   2 -10  -4   43.20    5.98
  -2  11   4    6.28    5.67
   2 -11  -4   -2.99    5.06
   2 -11  -4    7.99    5.80
   2 -11  -4   -2.50    4.82
  -2  12   4    9.15    6.71
   2 -12  -4    9.76    6.71
   2 -12  -4   14.46    7.08
   2 -12  -4   26.05    6.83
  -2 -14   3   40.21    7.87
  -2 -14   3   33.50    7.81
  -2 -14   3   14.46    6.65
   2  14  -3   45.64    9.58
   2  14  -3   13.24    6.16
  -2 -13   3   13.24    5.86
  -2 -13   3   20.81    5.98
  -2 -13   3    8.18    5.74
   2  13  -3   15.25    6.96
   2  13  -3   13.48    4.88
  -2 -12   3   29.96    6.22
  -2 -12   3   53.39    6.10
  -2 -12   3   48.99    6.96
   2  12  -3   46.86    8.05
   2  12  -3   30.93    4.58
  -2 -11   3   13.91    4.03
  -2 -11   3    9.09    4.03
  -2 -11   3   13.73    1.77
  -2 -11   3   15.99    4.03
   2  11  -3   21.05    5.31
   2  11  -3    8.60    3.36
  -2 -10   3   87.98    6.28
  -2 -10   3  101.89    6.53
  -2 -10   3   89.93    3.29
  -2 -10   3   81.82    6.53
   2  10  -3   79.87    7.02
   2  10  -3   75.96    5.31
  -2  -9   3   -2.26    2.75
  -2  -9   3    1.10    2.68
  -2  -9   3    4.64    1.53
  -2  -9   3   -1.77    2.14
   2   9  -3    6.53    3.11
   2   9  -3    2.75    2.93
  -2  -8   3    3.11    2.99
  -2  -8   3    6.41    2.01
  -2  -8   3    1.34    1.40
  -2  -8   3    0.79    2.26
   2   8  -3   -2.62    2.68
   2   8  -3    0.24    1.77
   2   8  -3    1.59    1.71
  -2  -7   3  142.89    5.55
  -2  -7   3  139.23    6.59
  -2  -7   3  138.38    5.92
  -2  -7   3  163.45    4.45
  -2  -7   3  156.07    4.09
  -2  -7   3  134.96    5.86
   2   7  -3  127.58    5.86
   2   7  -3  149.85    5.86
   2   7  -3   98.66    3.48
   2   7  -3  137.77    3.84
  -2  -6   3   14.83    2.20
  -2  -6   3   26.60    3.36
  -2  -6   3   18.43    3.17
  -2  -6   3   15.50    1.71
  -2  -6   3   28.43    2.87
  -2  -6   3   12.87    2.32
  -2  -6   3   24.47    2.01
  -2  -6   3   22.33    1.95
  -2  -6   3   13.97    2.32
   2   6  -3   26.42    3.84
   2   6  -3   25.32    2.81
   2   6  -3   14.03    1.53
   2   6  -3   18.30    1.83
  -2  -5   3    9.27    1.89
  -2  -5   3    5.19    2.01
  -2  -5   3    4.94    0.92
  -2  -5   3    9.09    1.46
  -2  -5   3    0.43    1.59
  -2  -5   3    5.92    1.16
  -2  -5   3    6.41    1.16
  -2  -5   3    3.36    1.71
   2   5  -3   -0.06    2.07
   2   5  -3    1.59    1.65
   2   5  -3    3.97    0.79
   2   5  -3    6.83    1.34
  -2  -4   3  161.56    1.71
  -2  -4   3  229.10    5.37
  -2  -4   3  172.24    4.82
  -2  -4   3  167.24    2.56
  -2  -4   3  238.50    5.06
  -2  -4   3  159.91    4.51
  -2  -4   3  231.73    3.48
  -2  -4   3  205.61    4.39
  -2  -4   3  158.51    4.64
   2   4  -3  176.69    1.77
   2   4  -3  202.62    5.37
   2   4  -3  173.70    4.76
   2   4  -3  143.99    2.38
   2   4  -3  181.39    3.05
   2   4  -3  204.45    4.33
  -2  -3   3    5.67    0.67
  -2  -3   3    6.22    1.22
  -2  -3   3    4.03    0.43
  -2  -3   3    6.59    1.16
  -2  -3   3    5.43    1.16
  -2  -3   3    5.31    1.04
   2   3  -3    6.89    0.79
   2   3  -3    5.80    1.46
   2   3  -3    5.00    1.22
   2   3  -3    5.13    1.04
   2   3  -3    3.72    1.16
   2   3  -3    3.42    1.16
  -2  -2   3 1750.51    9.27
  -2  -2   3 2652.28   15.25
  -2  -2   3 1806.22   12.69
  -2  -2   3 2858.63   14.15
  -2  -2   3 1714.58   11.35
  -2  -2   3 1958.38   12.81
   2   2  -3 1401.83    8.24
   2   2  -3 1881.20   12.81
   2   2  -3 2666.44   13.79
   2   2  -3 1667.96   11.29
   2   2  -3 2108.96   13.12
  -2  -1   3 1487.73    9.70
  -2  -1   3 2504.45   14.03
  -2  -1   3 1536.67   10.49
  -2  -1   3 1472.91    7.32
  -2  -1   3 2263.57   12.14
  -2  -1   3 1487.79    8.79
  -2  -1   3 1807.56   12.02
   2   1  -3 1661.50   10.19
   2   1  -3 2372.66   13.79
   2   1  -3 1594.63   10.62
   2   1  -3 2342.64   12.45
   2   1  -3 1441.73    8.66
   2   1  -3 1250.88    7.32
   2   1  -3 1821.66   11.96
  -2   0   3  228.80    4.33
  -2   0   3  433.92    5.92
  -2   0   3  228.31    3.66
  -2   0   3  216.17    3.66
  -2   0   3  275.66    4.51
  -2   0   3  301.77    3.17
  -2   0   3  270.96    4.70
  -2   0   3  344.97    4.70
   2   0  -3  247.96    4.45
   2   0  -3  395.24    5.74
   2   0  -3  230.87    3.72
   2   0  -3  303.29    4.76
   2   0  -3  216.90    2.75
   2   0  -3  267.60    4.64
  -2   1   3  153.63    3.97
  -2   1   3  302.87    5.25
  -2   1   3  148.57    3.72
  -2   1   3  184.50    4.15
  -2   1   3  182.73    3.84
  -2   1   3  326.60    4.64
   2  -1  -3  179.07    4.15
   2  -1  -3  292.49    5.25
   2  -1  -3  194.14    4.33
   2  -1  -3  188.35    3.84
   2  -1  -3  271.32    4.27
  -2   2   3  119.89    3.66
  -2   2   3  174.37    4.33
  -2   2   3  111.90    3.66
  -2   2   3  129.77    3.78
  -2   2   3  142.04    3.29
  -2   2   3  224.65    4.15
   2  -2  -3  127.33    3.66
   2  -2  -3  229.35    5.13
   2  -2  -3  121.29    3.54
   2  -2  -3  123.73    3.84
   2  -2  -3  144.48    3.29
   2  -2  -3  264.86    4.58
  -2   3   3   41.12    2.68
  -2   3   3   72.24    3.05
  -2   3   3   61.50    1.53
  -2   3   3   45.15    2.87
  -2   3   3   53.14    2.07
  -2   3   3   68.52    2.62
   2  -3  -3   48.87    2.81
   2  -3  -3   94.14    3.90
   2  -3  -3   59.43    3.05
   2  -3  -3   59.61    2.81
   2  -3  -3   51.62    3.17
   2  -3  -3   62.11    2.32
   2  -3  -3  108.91    3.29
  -2   4   3   38.80    2.75
  -2   4   3   35.39    1.34
  -2   4   3   25.69    3.42
  -2   4   3   34.29    1.77
  -2   4   3   42.16    2.38
   2  -4  -3   32.76    2.62
   2  -4  -3   46.80    3.78
   2  -4  -3   25.08    2.87
   2  -4  -3   32.70    3.90
   2  -4  -3   37.77    1.95
   2  -4  -3   63.94    2.99
  -2   5   3  430.02    8.97
  -2   5   3  451.43    4.58
  -2   5   3  388.41    9.03
  -2   5   3  457.29    7.81
   2  -5  -3  458.33    8.36
   2  -5  -3  660.16   11.41
   2  -5  -3  412.26    8.91
   2  -5  -3  429.04    9.46
   2  -5  -3  397.62    6.71
   2  -5  -3  499.45    5.61
   2  -5  -3  773.09   10.68
  -2   6   3    4.58    2.26
  -2   6   3   14.22    2.07
   2  -6  -3   10.43    2.20
   2  -6  -3   10.92    2.44
   2  -6  -3   17.69    1.71
   2  -6  -3    4.21    2.56
   2  -6  -3    4.39    1.71
   2  -6  -3    9.40    1.22
   2  -6  -3   14.03    3.17
  -2   7   3  254.00    8.42
   2  -7  -3  156.19    6.28
   2  -7  -3  421.17   10.68
   2  -7  -3  465.47    5.80
   2  -7  -3  307.14    9.58
   2  -7  -3  281.33    7.08
   2  -7  -3  349.42    3.66
   2  -7  -3  519.89   10.49
  -2   8   3  384.14   10.92
   2  -8  -3  617.14   13.67
   2  -8  -3  731.97    7.69
   2  -8  -3  455.89   12.02
   2  -8  -3  787.06   13.79
  -2   9   3  376.88   11.65
   2  -9  -3  678.64   15.25
   2  -9  -3  738.68    8.24
   2  -9  -3  494.51   13.54
   2  -9  -3  799.14   14.70
  -2  10   3   11.10    4.21
   2 -10  -3   15.92    4.33
   2 -10  -3    9.15    4.82
   2 -10  -3   12.26    3.78
  -2  11   3   -0.06    4.94
   2 -11  -3    2.75    5.13
   2 -11  -3    4.94    5.74
   2 -11  -3   -1.53    4.21
  -2  12   3   22.09    6.22
   2 -12  -3   21.84    6.22
   2 -12  -3   -5.61    5.61
   2 -12  -3   20.13    6.16
  -2  13   3   10.13    7.14
   2 -13  -3   37.28    8.18
   2 -13  -3   21.90    7.99
   2 -13  -3   45.45    8.18
  -2 -13   2    9.82    5.61
  -2 -13   2   -2.07    6.16
  -2 -13   2   18.97    5.80
   2  13  -2   18.43    7.32
   2  13  -2   10.01    5.19
  -2 -12   2   23.61    5.55
  -2 -12   2   10.92    5.19
  -2 -12   2   15.68    6.04
   2  12  -2   28.13    7.20
   2  12  -2   10.31    4.21
  -2 -11   2   41.37    6.22
  -2 -11   2   34.05    4.94
  -2 -11   2   34.72    5.37
   2  11  -2   41.31    6.77
   2  11  -2   18.67    3.90
  -2 -10   2    3.29    3.11
  -2 -10   2    0.49    3.48
  -2 -10   2    2.38    3.11
   2  10  -2    4.15    3.78
   2  10  -2    5.13    3.05
  -2  -9   2  672.24   14.46
  -2  -9   2  759.24   13.24
  -2  -9   2  693.41    6.04
  -2  -9   2  657.84   13.97
   2   9  -2  625.93   14.09
   2   9  -2  501.77   10.13
  -2  -8   2    7.63    3.66
  -2  -8   2   53.39    4.88
  -2  -8   2   57.47    4.03
  -2  -8   2   51.37    2.20
  -2  -8   2   43.38    4.51
   2   8  -2   42.04    4.39
   2   8  -2   41.61    4.82
  -2  -7   2  182.00    5.92
  -2  -7   2  204.88    7.20
  -2  -7   2  214.70    5.55
  -2  -7   2  198.23    3.84
  -2  -7   2  182.67    6.71
   2   7  -2  177.49    6.83
   2   7  -2  173.70    6.04
   2   7  -2  143.01    4.58
   2   7  -2  170.04    3.66
  -2  -6   2   29.77    2.87
  -2  -6   2   30.93    3.78
  -2  -6   2   42.04    4.39
  -2  -6   2   37.40    3.48
  -2  -6   2   38.93    4.03
  -2  -6   2   40.39    2.62
  -2  -6   2   34.05    1.95
  -2  -6   2   40.02    3.66
   2   6  -2   38.87    4.39
   2   6  -2   32.21    3.29
   2   6  -2   25.26    2.01
   2   6  -2   34.23    2.01
  -2  -5   2 3118.54   22.03
  -2  -5   2 2857.71   20.01
  -2  -5   2 3297.19   21.72
  -2  -5   2 2592.43   20.07
  -2  -5   2 3461.86   18.18
  -2  -5   2 2886.02   14.70
  -2  -5   2 2643.68   20.68
   2   5  -2 3017.02   22.27
   2   5  -2 2708.84   18.97
   2   5  -2 2230.44   13.36
   2   5  -2 2994.32   14.83
  -2  -4   2   92.50    3.54
  -2  -4   2   79.80    3.54
  -2  -4   2   89.08    3.48
  -2  -4   2   75.41    3.11
  -2  -4   2  100.98    2.93
  -2  -4   2   87.61    2.62
  -2  -4   2   63.15    3.11
   2   4  -2   78.65    3.54
   2   4  -2   69.62    3.05
   2   4  -2   62.35    1.89
   2   4  -2   75.35    2.50
   2   4  -2   90.12    2.68
  -2  -3   2 3156.19   18.06
  -2  -3   2 2593.95   16.17
  -2  -3   2 3309.27   17.63
  -2  -3   2 2408.66   15.62
  -2  -3   2 3356.06   13.54
  -2  -3   2 2732.39   13.79
  -2  -3   2 2276.93   15.50
   2   3  -2 2697.19   16.90
   2   3  -2 2565.58   15.86
   2   3  -2 1991.33    7.81
   2   3  -2 2806.89   16.41
   2   3  -2 2884.25   12.63
   2   3  -2 2854.78   14.03
  -2  -2   2  988.77    9.03
  -2  -2   2 1495.24   10.56
  -2  -2   2 1003.23    8.72
  -2  -2   2 1317.63    7.38
  -2  -2   2 1132.58    8.72
  -2  -2   2  938.98    8.72
   2   2  -2 1011.65    5.31
   2   2  -2 1261.80   10.31
   2   2  -2 1073.03    9.33
   2   2  -2 1364.37   10.25
   2   2  -2 1350.94    7.50
   2   2  -2 1190.24    8.91
  -2  -1   2    2.87    0.73
  -2  -1   2    0.37    0.61
  -2  -1   2    0.49    0.24
  -2  -1   2    1.22    0.79
  -2  -1   2    2.01    0.61
  -2  -1   2    2.81    0.61
  -2  -1   2    0.92    0.67
   2   1  -2    1.16    0.55
   2   1  -2    4.76    0.85
   2   1  -2    1.04    0.73
   2   1  -2    1.04    0.31
   2   1  -2    1.71    0.61
   2   1  -2    1.65    0.49
   2   1  -2    0.00    0.79
  -2   0   2 3963.38   13.73
  -2   0   2 4214.88   16.35
   2   0  -2 3442.88   14.09
   2   0  -2 3163.38   12.69
   2   0  -2 4302.37   16.41
  -2   1   2 2726.05   13.36
  -2   1   2 3585.04   15.99
  -2   1   2 3540.38   14.95
   2  -1  -2 2980.41   14.64
   2  -1  -2 3008.84   13.97
   2  -1  -2 3902.68   16.84
   2  -1  -2 3614.70   14.95
  -2   2   2    7.69    1.22
  -2   2   2   16.84    1.10
  -2   2   2    4.64    1.04
  -2   2   2    5.37    1.04
  -2   2   2    4.70    0.92
  -2   2   2    7.93    0.92
   2  -2  -2    3.48    1.04
   2  -2  -2   12.14    1.34
   2  -2  -2    5.19    1.16
   2  -2  -2    4.82    1.04
   2  -2  -2    4.58    0.55
   2  -2  -2    4.51    1.04
   2  -2  -2   10.01    0.98
  -2   3   2  144.66    3.90
  -2   3   2  134.72    2.56
  -2   3   2   93.04    3.48
  -2   3   2  122.51    2.81
  -2   3   2  142.53    3.17
   2  -3  -2  113.42    3.48
   2  -3  -2  178.52    4.51
   2  -3  -2  128.74    3.90
   2  -3  -2  110.80    3.60
   2  -3  -2  113.91    3.84
   2  -3  -2  108.48    2.50
   2  -3  -2  132.34    2.93
   2  -3  -2  213.00    3.90
  -2   4   2  549.05    8.42
  -2   4   2  473.58    5.13
  -2   4   2  388.59    7.63
  -2   4   2  542.59    7.02
   2  -4  -2  470.29    7.44
   2  -4  -2  688.89    9.70
   2  -4  -2  770.41    6.59
   2  -4  -2  482.55    8.18
   2  -4  -2  461.44    7.93
   2  -4  -2  467.54    8.42
   2  -4  -2  461.74    6.10
   2  -4  -2  536.73    5.80
   2  -4  -2  783.95    8.54
  -2   5   2  709.52   10.43
  -2   5   2  689.02    6.77
  -2   5   2  864.98   12.69
  -2   5   2  579.38   10.25
  -2   5   2  710.31    9.03
   2  -5  -2  689.08    9.58
   2  -5  -2  971.32   12.81
   2  -5  -2  991.39    8.18
   2  -5  -2  666.20   10.62
   2  -5  -2  680.23   10.62
   2  -5  -2  656.31   10.98
   2  -5  -2  645.09    8.24
   2  -5  -2  762.17    6.89
   2  -5  -2 1051.43   11.23
  -2   6   2   40.57    3.60
  -2   6   2   52.59    2.14
  -2   6   2   65.34    4.88
  -2   6   2   45.39    3.84
  -2   6   2   46.19    2.93
   2  -6  -2   47.71    2.99
   2  -6  -2   61.87    4.27
   2  -6  -2   70.35    2.68
   2  -6  -2   56.56    4.64
   2  -6  -2   43.44    2.99
   2  -6  -2   58.15    2.07
   2  -6  -2   76.08    4.27
  -2   7   2  426.91   10.68
  -2   7   2  273.82    8.18
  -2   7   2  303.60    7.26
   2  -7  -2  332.21    7.50
   2  -7  -2  438.38   10.19
   2  -7  -2  459.49    6.59
   2  -7  -2  333.01    9.27
   2  -7  -2  301.83    7.08
   2  -7  -2  389.69    4.45
   2  -7  -2  500.85    9.95
  -2   8   2  142.10    7.20
  -2   8   2   93.72    5.49
   2  -8  -2  113.36    5.67
   2  -8  -2  167.72    7.38
   2  -8  -2  155.28    4.45
   2  -8  -2  127.39    6.96
   2  -8  -2  185.60    6.89
  -2   9   2  157.41    7.99
  -2   9   2  102.93    6.89
   2  -9  -2  169.68    7.99
   2  -9  -2  172.79    5.06
   2  -9  -2  137.64    7.81
   2  -9  -2  199.57    7.50
  -2  10   2   66.50    7.38
  -2  10   2   37.95    5.43
   2 -10  -2   82.37    7.02
   2 -10  -2   47.04    5.98
   2 -10  -2   84.81    6.47
  -2  11   2   -0.67    5.43
  -2  11   2    8.42    4.70
   2 -11  -2    7.69    4.82
   2 -11  -2   16.66    5.55
   2 -11  -2    8.30    4.39
  -2  12   2    1.89    5.43
   2 -12  -2    4.58    5.25
   2 -12  -2   -2.68    5.55
   2 -12  -2    0.55    5.13
  -2  13   2    3.54    6.41
   2 -13  -2   -5.67    5.98
   2 -13  -2   -6.28    6.35
  -2 -13   1   94.94   11.29
  -2 -13   1  150.52   11.10
  -2 -13   1  167.05   12.26
   2  13  -1   96.03   10.62
   2  13  -1   70.35    7.57
  -2 -12   1   -2.26    4.70
  -2 -12   1   15.62    5.49
  -2 -12   1   12.51    6.10
   2  12  -1   10.86    6.77
   2  12  -1    4.76    4.51
  -2 -11   1    4.88    4.58
  -2 -11   1    5.80    4.39
  -2 -11   1    2.44    4.33
   2  11  -1    4.45    5.19
   2  11  -1    0.31    3.60
  -2 -10   1   33.13    4.82
  -2 -10   1   41.98    4.76
  -2 -10   1   49.12    5.98
   2  10  -1   43.44    5.92
   2  10  -1   19.89    3.60
  -2  -9   1  111.47    2.50
  -2  -9   1   89.32    6.53
  -2  -9   1  126.42    6.53
  -2  -9   1  117.51    6.96
   2   9  -1  110.25    6.77
   2   9  -1   80.60    5.13
  -2  -8   1  114.76    2.44
  -2  -8   1   94.45    5.92
  -2  -8   1   98.78    5.55
  -2  -8   1  122.27    6.16
  -2  -8   1  102.44    6.10
   2   8  -1   87.37    6.16
   2   8  -1   78.83    5.13
  -2  -7   1   11.71    1.16
  -2  -7   1   10.07    2.44
  -2  -7   1    1.28    2.50
  -2  -7   1    7.87    2.87
  -2  -7   1   10.68    2.50
  -2  -7   1   10.25    0.98
  -2  -7   1    5.37    2.20
   2   7  -1    6.89    3.11
   2   7  -1    8.42    2.56
   2   7  -1    3.78    2.07
  -2  -6   1  147.77    2.32
  -2  -6   1  116.72    5.49
  -2  -6   1  154.85    4.82
  -2  -6   1  136.61    2.68
  -2  -6   1  134.41    5.74
   2   6  -1  133.62    6.10
   2   6  -1  134.17    4.70
   2   6  -1  107.81    3.97
   2   6  -1  143.44    2.81
  -2  -5   1   55.03    1.34
  -2  -5   1   53.51    3.29
  -2  -5   1   54.91    3.60
  -2  -5   1   55.95    3.36
  -2  -5   1   35.75    2.87
  -2  -5   1   57.53    2.93
  -2  -5   1   53.57    1.83
  -2  -5   1   48.20    3.84
   2   5  -1   49.73    4.15
   2   5  -1   42.28    2.99
   2   5  -1   41.55    2.20
   2   5  -1   52.84    2.99
   2   5  -1   58.08    1.89
   2   5  -1   50.95    3.17
  -2  -4   1  826.11    3.90
  -2  -4   1  971.20   11.29
  -2  -4   1  953.02   10.68
  -2  -4   1 1026.84   11.59
  -2  -4   1 1113.18   10.43
  -2  -4   1  915.56    7.08
  -2  -4   1  860.58   11.04
   2   4  -1  862.54   10.98
   2   4  -1  839.35    9.76
   2   4  -1  777.06    7.75
   2   4  -1  877.42    9.40
   2   4  -1  987.49    7.38
   2   4  -1  830.93   10.49
  -2  -3   1  839.05    9.40
  -2  -3   1  748.75    8.66
  -2  -3   1  859.00    9.58
  -2  -3   1  946.55    8.60
  -2  -3   1  759.00    6.47
  -2  -3   1  647.71    8.48
   2   3  -1  829.77    3.78
   2   3  -1  730.63    8.91
   2   3  -1  723.98    8.36
   2   3  -1  670.10    6.04
   2   3  -1  807.99    7.99
   2   3  -1  792.80    6.59
   2   3  -1  646.31    8.36
  -2  -2   1 1051.92    9.27
  -2  -2   1  862.72    8.48
  -2  -2   1 1089.63    9.58
  -2  -2   1 1121.29    8.30
  -2  -2   1  885.66    6.96
  -2  -2   1  796.09    8.18
   2   2  -1  793.10    4.27
   2   2  -1  879.44    8.54
   2   2  -1  880.78    8.48
   2   2  -1  956.31    9.03
   2   2  -1 1055.40    8.05
   2   2  -1  934.59    7.14
   2   2  -1  776.08    7.99
  -2  -1   1   25.75    1.53
  -2  -1   1   34.90    1.77
  -2  -1   1   22.82    1.28
  -2  -1   1   22.64    1.28
  -2  -1   1   20.01    1.22
   2   1  -1   20.13    1.59
   2   1  -1   28.49    1.71
   2   1  -1   36.73    1.59
   2   1  -1   26.60    1.40
   2   1  -1   20.99    1.28
  -2   0   1 2599.51   11.23
   2   0  -1 4583.15   15.80
  -2   1   1  153.02    2.68
  -2   1   1  100.37    1.95
  -2   1   1   60.71    1.89
  -2   1   1   95.12    2.50
  -2   1   1  133.01    1.53
  -2   1   1   78.16    2.20
   2  -1  -1  121.11    2.38
   2  -1  -1   92.37    1.89
   2  -1  -1   58.21    1.83
   2  -1  -1  100.73    2.50
   2  -1  -1   57.84    1.95
   2  -1  -1   79.32    2.20
  -2   2   1 2583.15   12.32
  -2   2   1 2541.06   11.59
  -2   2   1 1536.12   10.86
  -2   2   1 1937.46   11.96
  -2   2   1 1668.51    6.71
  -2   2   1 1882.91   10.56
   2  -2  -1 3016.59   13.48
   2  -2  -1 1545.88   10.80
   2  -2  -1 2011.34   12.26
   2  -2  -1 1757.90    6.89
   2  -2  -1 1953.02   10.68
  -2   3   1  150.46    3.54
  -2   3   1  135.20    2.93
  -2   3   1   96.64    3.23
  -2   3   1  118.85    3.48
  -2   3   1   89.93    2.14
   2  -3  -1  184.08    3.97
   2  -3  -1  184.69    3.42
   2  -3  -1  140.45    3.78
   2  -3  -1  106.41    3.23
   2  -3  -1  123.86    3.54
   2  -3  -1  124.28    2.56
   2  -3  -1  132.28    2.93
   2  -3  -1  172.54    2.93
  -2   4   1    9.33    1.40
  -2   4   1   10.01    1.22
  -2   4   1   10.37    1.71
  -2   4   1    8.54    1.59
  -2   4   1   12.08    1.28
   2  -4  -1   16.53    1.77
   2  -4  -1   17.08    1.46
   2  -4  -1   12.14    1.77
   2  -4  -1   10.49    1.53
   2  -4  -1    8.97    1.53
   2  -4  -1   10.80    1.34
   2  -4  -1   12.39    1.34
   2  -4  -1   10.98    1.28
  -2   5   1   74.98    3.29
  -2   5   1   72.54    2.56
  -2   5   1   57.66    3.97
  -2   5   1   61.50    3.90
  -2   5   1   64.06    2.68
   2  -5  -1   65.04    2.93
   2  -5  -1   98.72    4.15
   2  -5  -1   88.04    2.87
   2  -5  -1   61.26    3.17
   2  -5  -1   64.12    3.17
   2  -5  -1   72.79    4.33
   2  -5  -1   65.10    2.75
   2  -5  -1   81.76    2.44
   2  -5  -1   89.75    3.17
  -2   6   1  557.11    9.52
  -2   6   1  540.02    7.32
  -2   6   1  689.81   11.84
  -2   6   1  462.35    9.46
  -2   6   1  532.70    8.05
   2  -6  -1  512.87    8.18
   2  -6  -1  720.19   11.53
   2  -6  -1  680.05    8.11
   2  -6  -1  527.39    9.95
   2  -6  -1  501.89    9.27
   2  -6  -1  548.20   10.49
   2  -6  -1  509.21    7.99
   2  -6  -1  606.89    6.35
   2  -6  -1  725.20    9.76
  -2   7   1   39.84    2.50
  -2   7   1   44.72    4.21
  -2   7   1   29.71    3.84
  -2   7   1   41.12    3.05
   2  -7  -1   40.15    3.11
   2  -7  -1   53.75    4.21
   2  -7  -1   46.67    2.68
   2  -7  -1   38.44    3.84
   2  -7  -1   35.69    3.23
   2  -7  -1   34.72    2.01
   2  -7  -1   54.00    4.45
  -2   8   1   50.15    4.82
  -2   8   1   37.46    4.45
  -2   8   1   40.82    4.09
   2  -8  -1   47.59    3.72
   2  -8  -1   50.58    4.64
   2  -8  -1   45.58    3.17
   2  -8  -1   36.55    4.39
   2  -8  -1    9.03    3.11
   2  -8  -1   37.46    2.01
   2  -8  -1   53.33    2.20
   2  -8  -1   68.46    4.58
  -2   9   1   71.08    6.41
  -2   9   1   45.88    5.19
   2  -9  -1   57.11    4.88
   2  -9  -1   80.78    6.10
   2  -9  -1   58.33    3.97
   2  -9  -1   43.01    4.94
   2  -9  -1   55.09    1.83
   2  -9  -1   57.66    1.95
   2  -9  -1   74.62    5.25
  -2  10   1   11.96    4.09
  -2  10   1    1.65    3.84
   2 -10  -1   11.59    3.42
   2 -10  -1    9.27    3.48
   2 -10  -1   11.04    4.09
   2 -10  -1   10.68    3.42
  -2  11   1  140.21    9.88
  -2  11   1   95.42    7.93
   2 -11  -1  176.39    9.15
   2 -11  -1  113.67    7.93
   2 -11  -1  172.36    8.42
  -2  12   1    0.61    5.80
  -2  12   1   -0.18    5.43
   2 -12  -1    6.77    4.82
   2 -12  -1  -11.96    5.25
   2 -12  -1   11.53    5.00
  -2  13   1   17.88    7.08
  -2  13   1   12.75    5.80
   2 -13  -1   16.53    6.04
   2 -13  -1   23.43    6.83
   2 -13  -1   18.30    6.35
  -2 -13   0    9.40    6.47
  -2 -13   0    8.05    7.57
   2  13   0   12.87    8.05
   2  13   0    3.90    6.53
  -2 -12   0   93.23   10.43
  -2 -12   0  123.31    9.52
  -2 -12   0  135.45   10.92
   2  12   0  115.86   10.62
   2  12   0   65.71    7.14
  -2 -11   0    8.85    4.88
  -2 -11   0   -4.21    4.15
  -2 -11   0   -3.66    5.06
   2  11   0    1.10    6.04
   2  11   0   -2.56    4.03
  -2 -10   0  213.67   10.31
  -2 -10   0  290.97    9.21
  -2 -10   0  274.13   10.62
   2  10   0  216.72   10.31
   2  10   0  156.56    7.75
  -2  -9   0   -2.38    1.83
  -2  -9   0    1.89    3.05
  -2  -9   0    1.40    4.09
  -2  -9   0    3.05    3.05
  -2  -9   0   -0.06    3.11
   2   9   0   -3.60    3.60
   2   9   0   -1.10    2.93
  -2  -8   0   -0.61    1.71
  -2  -8   0    3.90    2.75
  -2  -8   0    0.06    2.93
  -2  -8   0    5.37    2.87
  -2  -8   0    4.03    2.44
   2   8   0    2.44    3.11
   2   8   0   -3.23    2.62
  -2  -7   0  381.51    5.37
  -2  -7   0  321.17    9.46
  -2  -7   0  310.13    6.96
  -2  -7   0  421.72    9.58
  -2  -7   0  373.09    9.82
   2   7   0  319.22    9.21
   2   7   0  321.60    7.57
   2   7   0  279.07    7.81
  -2  -6   0  127.15    3.05
  -2  -6   0   94.69    5.06
  -2  -6   0  127.03    5.92
  -2  -6   0  130.32    5.00
  -2  -6   0  121.78    5.49
   2   6   0   93.90    5.13
   2   6   0   96.95    4.27
   2   6   0  103.97    4.64
  -2  -5   0  288.83    4.15
  -2  -5   0  239.05    7.14
  -2  -5   0  230.99    6.35
  -2  -5   0  302.44    6.96
  -2  -5   0  278.03    6.35
  -2  -5   0  289.99    7.75
   2   5   0  213.97    3.48
   2   5   0  237.83    7.26
   2   5   0  245.15    5.80
   2   5   0  210.74    5.31
   2   5   0  232.89    6.41
   2   5   0  273.15    2.99
   2   5   0  222.51    6.35
  -2  -4   0  804.27    6.35
  -2  -4   0  686.21    9.64
  -2  -4   0  801.83    9.95
  -2  -4   0  704.33   10.13
  -2  -4   0  832.27   10.07
  -2  -4   0  735.81   10.74
   2   4   0  681.82    5.86
   2   4   0  638.92    9.82
   2   4   0  699.94    9.03
   2   4   0  622.88    8.05
   2   4   0  691.33    9.40
   2   4   0  755.46    5.55
   2   4   0  616.96    9.40
  -2  -3   0 1351.49    7.75
  -2  -3   0 1381.14   12.26
  -2  -3   0 1473.33   12.39
  -2  -3   0 1460.58   13.18
  -2  -3   0 1524.77   12.39
  -2  -3   0 1279.50   12.57
   2   3   0 1452.65    8.05
   2   3   0 1200.49   11.65
   2   3   0 1350.94   11.65
   2   3   0 1345.70   11.84
   2   3   0 1432.70    8.05
   2   3   0 1185.35   11.90
  -2  -2   0  752.29    5.55
  -2  -2   0  884.87    8.60
  -2  -2   0  970.83    9.27
  -2  -2   0  944.90    9.46
  -2  -2   0  996.09    9.09
  -2  -2   0  789.87    6.22
  -2  -2   0  799.63    8.79
   2   2   0  900.00    6.16
   2   2   0  791.70    8.18
   2   2   0  891.15    8.79
   2   2   0  889.02    8.66
   2   2   0  552.04    5.19
   2   2   0  746.12    8.36
  -2   2   0  693.84    5.00
  -2   2   0  696.89    6.65
  -2   2   0  447.34    5.67
  -2   2   0  588.65    5.92
  -2   2   0  568.21    4.88
  -2   2   0  399.94    5.25
   2  -2   0  896.70    5.74
   2  -2   0  858.75    7.32
   2  -2   0  856.25    6.04
   2  -2   0  450.76    5.67
   2  -2   0  624.40    6.16
   2  -2   0  700.00    5.37
   2  -2   0  453.93    5.61
  -2   3   0 2325.31   11.78
  -2   3   0 2327.02   13.00
  -2   3   0 1779.13   12.81
  -2   3   0 2166.13   13.00
  -2   3   0 1953.20   10.56
   2  -3   0 2754.66   12.87
   2  -3   0 2812.62   14.15
   2  -3   0 2278.46   13.73
   2  -3   0 1834.65   12.87
   2  -3   0 2272.48   13.42
   2  -3   0 2147.71   10.98
   2  -3   0 2109.39    8.72
  -2   4   0  217.39    4.33
  -2   4   0  205.25    4.21
  -2   4   0  229.53    5.25
  -2   4   0  148.02    4.33
  -2   4   0  174.56    3.72
   2  -4   0  232.28    4.58
   2  -4   0  240.02    4.51
   2  -4   0  200.79    4.70
   2  -4   0  159.06    4.21
   2  -4   0  194.26    4.58
   2  -4   0  190.73    3.90
   2  -4   0  201.46    3.54
  -2   5   0   57.72    2.50
  -2   5   0   68.76    3.66
  -2   5   0   42.28    3.23
  -2   5   0   54.97    2.62
  -2   5   0   58.94    2.38
   2  -5   0   71.69    3.11
   2  -5   0   64.67    2.75
   2  -5   0   55.52    3.11
   2  -5   0   44.72    2.56
   2  -5   0   60.71    3.36
   2  -5   0   55.70    2.56
   2  -5   0   56.86    2.44
  -2   6   0 1163.76   11.59
  -2   6   0 1347.53   15.68
  -2   6   0  939.05   12.81
  -2   6   0 1146.24   11.29
   2  -6   0 1316.04   14.15
   2  -6   0 1367.90   12.32
   2  -6   0 1165.04   14.03
   2  -6   0 1045.76   12.93
   2  -6   0 1276.08   14.52
   2  -6   0 1099.02   11.78
   2  -6   0 1332.82   12.45
  -2   7   0   -1.89    1.59
  -2   7   0    3.11    2.26
  -2   7   0    2.87    1.95
   2  -7   0    2.07    1.71
   2  -7   0    4.45    2.14
   2  -7   0   -0.98    2.20
   2  -7   0   -0.06    1.89
   2  -7   0    3.54    1.77
   2  -7   0   -1.89    1.28
   2  -7   0   -1.77    1.59
  -2   8   0  102.68    4.51
  -2   8   0  105.19    5.74
  -2   8   0   64.61    4.64
   2  -8   0   76.63    3.78
   2  -8   0  101.16    5.43
   2  -8   0  113.79    4.33
   2  -8   0   92.74    5.67
   2  -8   0   74.37    4.88
   2  -8   0   94.87    3.05
   2  -8   0   93.04    2.99
   2  -8   0  109.33    5.49
  -2   9   0  129.77    7.14
  -2   9   0   87.61    5.67
   2  -9   0  108.54    4.94
   2  -9   0  128.37    6.47
   2  -9   0  120.01    5.06
   2  -9   0  119.58    6.77
   2  -9   0  120.50    3.29
   2  -9   0  119.77    3.36
   2  -9   0  132.64    6.16
  -2  10   0  176.75    8.66
  -2  10   0  131.36    7.02
   2 -10   0  153.51    6.59
   2 -10   0  193.04    8.36
   2 -10   0  175.66    6.96
   2 -10   0  164.61    8.30
   2 -10   0  166.69    3.42
   2 -10   0  182.79    3.72
   2 -10   0  219.52    7.81
  -2  11   0   66.81    6.83
  -2  11   0   45.76    5.67
   2 -11   0   89.02    7.02
   2 -11   0   75.53    7.14
   2 -11   0   68.33    6.28
  -2  12   0    7.14    5.13
  -2  12   0    1.65    4.70
   2 -12   0    6.65    4.45
   2 -12   0    7.20    5.37
   2 -12   0    7.63    3.97
  -2  13   0   26.36    6.77
  -2  13   0    7.08    5.92
   2 -13   0   -1.34    5.00
   2 -13   0    7.26    5.74
   2 -13   0   24.47    5.61
  -2  14   0  118.06   12.57
  -2  14   0   58.82    7.50
   2 -14   0   93.90   10.86
   2 -14   0   90.05    9.64
   2 -14   0  106.28   11.65
  -2 -12  -1    6.53    5.67
  -2 -12  -1    0.00    6.16
  -2 -12  -1  -10.25    6.41
   2  12   1  -14.40    7.26
   2  12   1   10.07    5.86
  -2 -11  -1    8.91    4.88
  -2 -11  -1   -4.39    4.70
  -2 -11  -1    1.40    5.98
   2  11   1   -3.97    6.22
   2  11   1   -3.90    4.76
  -2 -10  -1    1.59    3.90
  -2 -10  -1    2.38    3.54
  -2 -10  -1   -1.10    4.15
   2  10   1    1.40    5.13
   2  10   1   -2.50    3.90
  -2  -9  -1  144.17    4.88
  -2  -9  -1  129.10    7.87
  -2  -9  -1  115.99    6.10
  -2  -9  -1  165.59    7.38
  -2  -9  -1  144.48    8.24
   2   9   1  159.55    8.42
   2   9   1   89.08    6.04
  -2  -8  -1  332.09    6.28
  -2  -8  -1  290.97   10.07
  -2  -8  -1  271.38    6.65
  -2  -8  -1  420.68    9.95
  -2  -8  -1  395.61   11.35
   2   8   1  300.98   10.19
   2   8   1  228.49    7.81
  -2  -7  -1  287.37    5.55
  -2  -7  -1  262.17    8.91
  -2  -7  -1  237.71    6.04
  -2  -7  -1  359.43    8.97
  -2  -7  -1  327.76    9.64
   2   7   1  258.08    8.79
   2   7   1  229.22    6.89
   2   7   1  209.76    7.20
  -2  -6  -1   56.44    2.81
  -2  -6  -1   50.34    4.45
  -2  -6  -1   65.95    5.43
  -2  -6  -1   60.28    4.76
   2   6   1   45.45    2.32
   2   6   1   40.21    4.33
   2   6   1   43.44    3.60
   2   6   1   43.07    4.15
  -2  -5  -1   85.78    2.93
  -2  -5  -1   74.07    4.64
  -2  -5  -1   71.32    4.51
  -2  -5  -1  109.94    4.94
  -2  -5  -1   87.25    4.33
  -2  -5  -1   88.04    5.00
   2   5   1   77.67    2.62
   2   5   1   78.65    4.82
   2   5   1   81.70    3.72
   2   5   1   78.46    4.33
   2   5   1   76.33    4.82
  -2  -4  -1   16.78    1.83
  -2  -4  -1   16.17    2.50
  -2  -4  -1   22.88    2.56
  -2  -4  -1   31.54    2.99
  -2  -4  -1   19.28    2.38
  -2  -4  -1   21.60    3.05
   2   4   1   17.08    1.53
   2   4   1   15.86    2.81
   2   4   1   20.56    2.44
   2   4   1   19.22    2.50
   2   4   1   21.72    1.22
   2   4   1   21.60    2.56
  -2  -3  -1   34.84    1.89
  -2  -3  -1   25.08    2.44
  -2  -3  -1   24.34    1.89
  -2  -3  -1   36.18    2.50
  -2  -3  -1   31.30    2.32
  -2  -3  -1   33.43    2.87
   2   3   1   29.16    1.71
   2   3   1   25.87    2.38
   2   3   1   37.28    2.44
   2   3   1   26.05    2.44
   2   3   1   30.45    1.34
   2   3   1   32.03    2.38
  -2  -2  -1  714.46    6.83
  -2  -2  -1  628.25    8.11
  -2  -2  -1  717.20    7.93
  -2  -2  -1  905.49    9.40
  -2  -2  -1  738.99    8.91
  -2  -2  -1  849.78    9.46
  -2  -2  -1  801.16    9.52
   2   2   1  802.99    7.32
   2   2   1  633.56    7.57
   2   2   1  758.88    8.48
   2   2   1  744.96    8.97
   2   2   1  697.50    5.98
   2   2   1  691.15    8.72
  -2  -1  -1 6302.49   19.83
  -2  -1  -1 8330.36   26.85
   2   1   1 7670.45   25.20
   2   1   1 7563.74   25.87
  -2   0  -1 1110.31    8.36
  -2   0  -1 1688.10   11.17
  -2   0  -1 1472.11    9.58
  -2   0  -1 1483.46   10.43
  -2   0  -1 1641.24   10.19
   2   0   1 1159.85    8.60
   2   0   1 1208.29    6.65
   2   0   1 1595.36   10.80
   2   0   1 1311.53    9.09
   2   0   1 1433.55   10.37
   2   0   1 1402.80    9.40
  -2   1  -1 2620.25   13.18
  -2   1  -1 4177.05   16.72
  -2   1  -1 4381.26   17.02
  -2   1  -1 3494.87   15.13
   2  -1   1 2684.98   13.42
   2  -1   1 4548.43   17.33
   2  -1   1 4467.04   17.08
   2  -1   1 3574.49   15.44
  -2   2  -1  501.22    6.16
  -2   2  -1  419.10    5.67
  -2   2  -1  494.45    4.88
  -2   2  -1  530.02    5.74
  -2   2  -1  379.68    5.13
   2  -2   1  372.85    5.37
   2  -2   1  582.37    6.59
   2  -2   1  507.56    4.70
   2  -2   1  621.11    6.28
   2  -2   1  381.88    5.31
   2  -2   1  573.95    5.25
   2  -2   1  658.14    6.35
   2  -2   1  439.05    5.49
   2  -2   1  727.09    4.94
  -2   3  -1 1236.18   10.31
  -2   3  -1 1347.59    9.64
  -2   3  -1  996.46    9.52
  -2   3  -1 1115.92    8.30
  -2   3  -1 1086.45    8.79
  -2   3  -1  916.59    8.42
   2  -3   1 1245.51    7.08
   2  -3   1 1402.07   10.86
   2  -3   1 1164.18    8.91
   2  -3   1  947.40    9.15
   2  -3   1 1281.45    8.91
   2  -3   1 1369.80    9.82
   2  -3   1  978.83    8.72
  -2   4  -1  139.29    3.84
  -2   4  -1  166.63    4.15
  -2   4  -1  114.09    3.66
  -2   4  -1  137.10    3.54
   2  -4   1  158.08    3.29
   2  -4   1  167.42    4.09
   2  -4   1  136.55    3.66
   2  -4   1  115.13    3.66
   2  -4   1  159.43    3.72
   2  -4   1  151.31    3.66
   2  -4   1  113.30    3.36
   2  -4   1  135.81    2.93
  -2   5  -1 4884.92   23.55
  -2   5  -1 5482.05   26.60
  -2   5  -1 4046.54   23.18
  -2   5  -1 4675.46   22.64
   2  -5   1 5475.95   23.25
   2  -5   1 5697.42   25.08
   2  -5   1 5110.05   25.26
   2  -5   1 4331.17   23.55
   2  -5   1 4911.21   23.37
   2  -5   1 4885.96   22.88
   2  -5   1 4816.16   20.01
  -2   6  -1 1007.01   11.47
  -2   6  -1 1160.64   13.97
  -2   6  -1  790.60   11.41
  -2   6  -1  901.65   11.10
   2  -6   1 1076.75   11.84
   2  -6   1 1150.03   11.96
   2  -6   1  966.62   12.20
   2  -6   1 1025.68    9.64
   2  -6   1  832.82   11.17
   2  -6   1  989.38   11.90
   2  -6   1  954.12   11.10
   2  -6   1 1001.46   10.43
  -2   7  -1   55.77    3.60
  -2   7  -1   58.63    4.39
  -2   7  -1   51.13    3.97
  -2   7  -1   44.42    4.33
   2  -7   1   55.28    4.21
   2  -7   1   59.06    3.29
   2  -7   1   20.50    3.54
   2  -7   1   57.11    3.36
   2  -7   1   37.77    3.54
   2  -7   1   53.20    4.39
   2  -7   1   45.76    3.23
   2  -7   1   53.63    2.75
   2  -7   1   64.37    3.42
  -2   8  -1   12.08    3.42
  -2   8  -1    7.93    2.75
  -2   8  -1    4.58    2.38
   2  -8   1    9.15    2.32
   2  -8   1    7.20    2.44
   2  -8   1   13.79    2.87
   2  -8   1    8.66    2.75
   2  -8   1    9.95    1.65
   2  -8   1   10.49    2.99
  -2   9  -1   11.59    3.29
  -2   9  -1    6.53    3.23
  -2   9  -1   11.96    2.87
   2  -9   1    0.43    2.26
   2  -9   1   10.68    2.81
   2  -9   1    8.79    3.29
   2  -9   1    8.91    2.99
   2  -9   1    8.66    1.95
   2  -9   1    8.42    2.62
  -2  10  -1  212.75    8.79
  -2  10  -1  150.64    6.83
   2 -10   1  152.04    5.80
   2 -10   1  193.59    7.99
   2 -10   1  180.35    7.93
   2 -10   1  184.50    4.64
   2 -10   1  185.11    4.51
   2 -10   1  213.67    7.63
  -2  11  -1    3.72    4.45
  -2  11  -1   -0.67    3.54
   2 -11   1    2.87    4.27
   2 -11   1   15.68    3.84
   2 -11   1   10.98    4.39
   2 -11   1   11.84    2.07
   2 -11   1   12.20    2.32
   2 -11   1    8.66    3.48
  -2  12  -1    2.87    5.49
  -2  12  -1    8.30    4.45
   2 -12   1   -1.77    3.60
   2 -12   1   10.92    4.58
   2 -12   1    5.31    3.66
  -2  13  -1   20.50    6.65
  -2  13  -1   13.67    5.13
   2 -13   1   20.26    4.21
   2 -13   1   10.74    4.76
   2 -13   1    3.90    5.92
   2 -13   1   12.51    5.19
  -2  14  -1    2.62    7.02
  -2  14  -1    1.83    5.98
   2 -14   1   -2.75    5.43
   2 -14   1   -3.17    5.86
   2 -14   1    0.12    5.86
  -2 -12  -2   19.59    6.83
  -2 -12  -2   12.63    7.93
   2  12   2   26.24    8.42
   2  12   2   25.20    6.47
  -2 -11  -2    3.36    5.80
  -2 -11  -2    3.78    4.88
  -2 -11  -2   -5.43    5.37
   2  11   2   24.77    7.57
   2  11   2   10.86    5.55
  -2 -10  -2   -4.45    4.64
  -2 -10  -2   -3.05    4.09
  -2 -10  -2   -3.84    4.88
   2  10   2    5.25    5.98
   2  10   2   -1.28    4.39
  -2  -9  -2   21.72    4.82
  -2  -9  -2   24.77    4.33
  -2  -9  -2   25.87    4.70
   2   9   2   36.24    5.98
   2   9   2    8.30    4.27
  -2  -8  -2  112.45    5.06
  -2  -8  -2  129.65    7.69
  -2  -8  -2   86.88    4.58
  -2  -8  -2  163.27    7.08
  -2  -8  -2  151.92    7.99
   2   8   2  117.51    7.63
   2   8   2   79.68    5.86
  -2  -7  -2    6.41    2.44
  -2  -7  -2    6.47    2.93
  -2  -7  -2    8.36    2.62
  -2  -7  -2   12.81    3.29
  -2  -7  -2    7.50    3.23
   2   7   2    4.21    2.07
   2   7   2    6.77    3.29
   2   7   2   -2.20    3.17
   2   7   2    7.75    3.05
  -2  -6  -2  125.87    4.39
  -2  -6  -2  115.31    5.98
  -2  -6  -2  169.25    7.02
  -2  -6  -2  148.20    6.83
   2   6   2  101.95    4.03
   2   6   2  112.39    6.04
   2   6   2  110.19    4.82
   2   6   2  104.82    5.49
  -2  -5  -2   71.26    3.36
  -2  -5  -2   56.56    4.27
  -2  -5  -2    6.47    3.23
  -2  -5  -2   86.09    5.19
  -2  -5  -2   81.76    5.06
   2   5   2   57.11    2.87
   2   5   2   69.43    4.64
   2   5   2   61.13    3.78
   2   5   2   58.15    4.51
   2   5   2   61.74    4.64
  -2  -4  -2   29.90    2.38
  -2  -4  -2   24.89    3.17
  -2  -4  -2   31.97    3.05
  -2  -4  -2   36.61    3.42
  -2  -4  -2   27.64    3.23
  -2  -4  -2   40.57    3.84
   2   4   2   24.53    2.07
   2   4   2   30.38    3.60
   2   4   2   35.45    2.81
   2   4   2   30.20    3.54
   2   4   2   28.61    1.34
   2   4   2   30.26    1.28
   2   4   2   25.50    3.11
  -2  -3  -2   30.32    2.20
  -2  -3  -2   25.14    2.99
  -2  -3  -2   19.52    2.38
  -2  -3  -2   33.01    2.75
  -2  -3  -2   24.71    2.56
  -2  -3  -2   32.21    3.48
   2   3   2   25.20    2.01
   2   3   2   24.16    2.32
   2   3   2   26.24    2.44
   2   3   2   25.14    3.05
   2   3   2   29.71    1.59
   2   3   2   21.48    2.38
  -2  -2  -2   -0.92    0.98
  -2  -2  -2   -1.46    0.92
  -2  -2  -2   -3.05    1.10
  -2  -2  -2    1.83    1.34
  -2  -2  -2   -0.85    1.22
  -2  -2  -2   -0.67    1.10
   2   2   2    1.04    0.98
   2   2   2   -2.14    0.92
   2   2   2    3.60    1.22
   2   2   2   -1.89    1.22
   2   2   2    1.77    1.04
  -2  -1  -2 4716.52   20.13
  -2  -1  -2 4547.70   20.32
  -2  -1  -2 4496.02   17.21
  -2  -1  -2 6584.91   25.63
  -2  -1  -2 5082.05   22.15
  -2  -1  -2 5595.47   24.65
  -2  -1  -2 6485.77   26.66
   2   1   2 5129.52   21.17
   2   1   2 4238.12   16.78
   2   1   2 6069.54   24.34
   2   1   2 5163.01   23.98
   2   1   2 5443.12   24.10
  -2   0  -2 5759.53   21.90
  -2   0  -2 6594.49   21.78
  -2   0  -2 6956.24   25.38
   2   0   2 6295.47   23.06
  -2   1  -2 6133.91   22.51
  -2   3  -2   80.48    3.11
  -2   3  -2   82.86    2.20
  -2   3  -2   86.33    2.99
  -2   3  -2   84.26    2.07
  -2   3  -2   89.69    3.11
  -2   3  -2   69.55    2.44
   2  -3   2   74.13    2.81
   2  -3   2   92.68    3.11
   2  -3   2   71.87    2.14
   2  -3   2   74.86    2.81
   2  -3   2  103.48    2.26
   2  -3   2  110.98    3.23
   2  -3   2   89.44    2.75
   2  -3   2  109.27    2.68
  -2   4  -2  672.12    8.72
  -2   4  -2  704.03    7.69
  -2   4  -2  626.42    8.36
  -2   4  -2  625.14    7.99
   2  -4   2  624.40    7.93
   2  -4   2  673.27    6.04
   2  -4   2  780.90    9.27
   2  -4   2  691.09    7.57
   2  -4   2  563.64    7.81
   2  -4   2  737.28    6.96
   2  -4   2  761.38    8.66
   2  -4   2  633.86    7.44
  -2   5  -2  278.64    6.10
  -2   5  -2  303.66    5.98
  -2   5  -2  255.22    5.98
  -2   5  -2  261.99    5.74
   2  -5   2  250.09    5.31
   2  -5   2  280.78    4.82
   2  -5   2  330.99    6.41
   2  -5   2  281.27    5.61
   2  -5   2  232.89    5.49
   2  -5   2  288.77    5.19
   2  -5   2  304.51    5.98
   2  -5   2  233.07    4.88
  -2   6  -2    4.39    1.89
  -2   6  -2    5.61    2.07
  -2   6  -2    1.89    1.77
  -2   6  -2   -2.38    1.40
   2  -6   2    1.71    1.40
   2  -6   2    0.61    0.98
   2  -6   2    3.17    1.59
   2  -6   2    4.03    1.77
   2  -6   2    0.98    1.53
   2  -6   2    3.11    1.59
   2  -6   2    3.23    1.34
   2  -6   2    8.05    1.71
   2  -6   2   -1.10    1.16
   2  -6   2    2.32    1.28
  -2   7  -2    0.31    2.44
  -2   7  -2   -1.34    2.38
  -2   7  -2    1.46    2.07
  -2   7  -2    3.48    2.32
   2  -7   2    5.31    1.95
   2  -7   2    5.06    2.07
   2  -7   2    7.32    2.20
   2  -7   2    3.29    1.77
   2  -7   2   -0.43    1.95
   2  -7   2    3.60    2.01
   2  -7   2   -0.61    1.89
   2  -7   2    2.01    1.46
   2  -7   2    6.59    1.53
  -2   8  -2   39.05    4.33
  -2   8  -2   47.04    3.90
  -2   8  -2   30.45    3.78
  -2   8  -2   43.44    4.03
   2  -8   2   44.72    4.15
   2  -8   2   39.41    3.78
   2  -8   2   41.24    4.39
   2  -8   2   40.51    4.03
   2  -8   2   10.01    2.93
   2  -8   2   35.45    2.99
   2  -8   2   42.22    4.39
  -2   9  -2  346.92    8.85
  -2   9  -2  348.93    9.88
  -2   9  -2  295.67    8.60
   2  -9   2  275.66    8.18
   2  -9   2  355.58    9.09
   2  -9   2  226.30    7.08
  -2  10  -2   64.31    5.61
  -2  10  -2   46.13    5.19
   2 -10   2   56.01    5.13
   2 -10   2   66.32    4.33
   2 -10   2   61.07    5.06
   2 -10   2   67.24    7.02
   2 -10   2   57.11    5.31
   2 -10   2   58.69    3.97
   2 -10   2   67.05    5.00
  -2  11  -2  366.14   11.59
  -2  11  -2  257.53    9.52
   2 -11   2  304.76    8.24
   2 -11   2  292.62    7.93
   2 -11   2  381.33   10.92
   2 -11   2  405.73    9.88
   2 -11   2  355.83   10.74
   2 -11   2  370.47    7.32
   2 -11   2  399.14   10.68
  -2  12  -2   14.28    5.86
  -2  12  -2    0.24    3.78
   2 -12   2    5.98    3.23
   2 -12   2   10.68    3.72
   2 -12   2    2.32    3.72
   2 -12   2    4.03    2.50
   2 -12   2   13.67    4.09
  -2  13  -2   36.42    6.89
  -2  13  -2   33.50    5.80
   2 -13   2   27.39    4.64
   2 -13   2   43.01    6.28
   2 -13   2   34.05    5.98
   2 -13   2   58.08    6.83
  -2  14  -2   23.18    7.38
  -2  14  -2    6.89    5.74
   2 -14   2    4.03    5.31
   2 -14   2   -4.82    5.92
   2 -14   2    8.42    5.98
   2 -15   2    5.86    7.20
  -2 -11  -3   -3.36    5.86
  -2 -11  -3    7.50    5.80
   2  11   3    2.81    7.32
   2  11   3   -6.71    5.98
  -2 -10  -3   17.21    5.61
  -2 -10  -3   31.36    5.25
  -2 -10  -3   39.54    7.14
   2  10   3   16.35    6.89
   2  10   3    2.07    5.19
  -2  -9  -3   26.24    5.43
  -2  -9  -3   58.82    5.67
  -2  -9  -3   46.55    6.35
   2   9   3   35.33    5.80
   2   9   3   13.12    4.64
  -2  -8  -3   -2.20    3.84
  -2  -8  -3   -1.89    3.36
  -2  -8  -3   14.89    3.54
  -2  -8  -3    3.36    3.29
  -2  -8  -3    2.14    3.23
   2   8   3   -1.53    4.21
   2   8   3   -2.50    3.29
  -2  -7  -3    5.67    3.05
  -2  -7  -3    3.66    3.23
  -2  -7  -3   -1.77    2.62
  -2  -7  -3   12.20    3.23
  -2  -7  -3    6.47    3.17
   2   7   3    2.50    3.17
   2   7   3    7.02    4.03
   2   7   3    0.12    3.23
  -2  -6  -3   54.73    4.21
  -2  -6  -3   47.71    4.82
  -2  -6  -3   78.89    5.74
  -2  -6  -3   81.76    5.80
   2   6   3   52.10    5.00
   2   6   3   59.00    5.00
   2   6   3   44.42    4.70
   2   6   3   39.11    4.39
  -2  -5  -3   27.39    2.87
  -2  -5  -3   13.79    2.68
  -2  -5  -3   42.53    5.25
  -2  -5  -3   34.47    4.21
   2   5   3   22.57    2.87
   2   5   3   30.93    4.09
   2   5   3   23.18    2.62
   2   5   3   23.25    3.29
  -2  -4  -3    3.17    1.83
  -2  -4  -3    4.33    1.95
  -2  -4  -3   -0.55    2.44
  -2  -4  -3    5.61    2.75
  -2  -4  -3    9.09    2.44
   2   4   3    3.78    1.71
   2   4   3   -1.04    2.62
   2   4   3    8.85    2.07
   2   4   3    0.06    2.14
   2   4   3    3.66    0.85
   2   4   3    3.60    0.98
  -2  -3  -3  714.76    9.46
  -2  -3  -3  676.63   11.10
  -2  -3  -3  615.43    8.97
  -2  -3  -3  971.93   11.84
  -2  -3  -3  706.65   11.17
  -2  -3  -3  968.15   13.61
   2   3   3  710.19    9.70
   2   3   3  650.40    9.76
   2   3   3  769.31   10.07
   2   3   3  584.68   10.62
   2   3   3  616.66    6.35
   2   3   3  648.44   10.74
  -2  -2  -3 2496.46   17.08
  -2  -2  -3 2374.67   18.36
  -2  -2  -3 3340.63   16.05
  -2  -2  -3 2183.16   15.01
  -2  -2  -3 3266.07   20.38
  -2  -2  -3 2664.18   20.13
  -2  -2  -3 2844.17   21.35
   2   2   3 2538.01   17.51
   2   2   3 1984.44   16.41
   2   2   3 2055.46   14.83
   2   2   3 2819.88   18.61
   2   2   3 1652.59   16.29
   2   2   3 2018.85   12.45
   2   2   3 2630.74   20.01
  -2  -1  -3  706.89    8.85
  -2  -1  -3  759.18    9.21
  -2  -1  -3  953.26    8.60
  -2  -1  -3  660.22    7.02
  -2  -1  -3  967.97   10.80
  -2  -1  -3  794.38   10.25
  -2  -1  -3 1116.78   12.39
   2   1   3  780.90    9.52
   2   1   3  627.33    8.24
   2   1   3  619.46    6.83
   2   1   3  945.45   10.37
   2   1   3  725.20   10.07
   2   1   3  834.78   10.43
  -2   0  -3   12.02    1.53
  -2   0  -3   12.45    1.22
  -2   0  -3   12.20    1.46
  -2   0  -3   14.34    1.22
  -2   0  -3   11.41    1.71
  -2   0  -3   11.41    1.40
  -2   0  -3   16.66    2.01
  -2   0  -3   23.92    2.14
   2   0   3   18.18    2.14
   2   0   3   13.67    1.34
   2   0   3   11.59    0.98
   2   0   3   15.80    1.83
   2   0   3   18.18    2.38
   2   0   3   19.16    1.83
  -2   1  -3 1962.72   14.28
  -2   1  -3 2774.06   12.45
  -2   1  -3 2079.31   13.61
  -2   1  -3 2256.37   11.71
  -2   1  -3 2428.55   15.50
  -2   1  -3 3237.52   17.75
   2  -1   3 2089.74   14.95
   2  -1   3 1890.66   10.19
   2  -1   3 2705.91   15.38
   2  -1   3 2731.11   16.84
   2  -1   3 2299.02   15.25
   2  -1   3 3230.50   17.51
  -2   2  -3  204.03    4.64
  -2   2  -3  355.46    3.48
  -2   2  -3  229.53    4.88
  -2   2  -3  337.34    3.72
  -2   2  -3  303.05    5.74
  -2   2  -3  274.56    4.94
  -2   2  -3  351.19    5.55
   2  -2   3  226.11    5.00
   2  -2   3  300.67    3.23
   2  -2   3  268.64    5.13
   2  -2   3  253.02    3.29
   2  -2   3  282.37    5.19
   2  -2   3  406.16    5.92
  -2   3  -3 1531.72   12.69
  -2   3  -3 1603.60   13.42
  -2   3  -3 1611.22    8.11
  -2   3  -3 1748.07    7.63
  -2   3  -3 1790.97   13.91
  -2   3  -3 1724.65   12.02
   2  -3   3 1677.48   13.48
   2  -3   3 2541.54    8.48
   2  -3   3 1886.51   14.34
   2  -3   3 1583.34    8.05
   2  -3   3 1664.97   13.30
   2  -3   3 2415.74    9.09
   2  -3   3 2368.39   15.80
   2  -3   3 2095.85   13.36
   2  -3   3 2513.23   14.22
  -2   4  -3  571.69    7.81
  -2   4  -3  635.57    9.03
  -2   4  -3  677.55    6.96
  -2   4  -3  674.86    9.03
  -2   4  -3  577.12    7.02
   2  -4   3  646.67    8.60
   2  -4   3  753.63    9.58
   2  -4   3  684.20    7.02
   2  -4   3  590.18    8.24
   2  -4   3  769.92    6.04
   2  -4   3  818.79    9.70
   2  -4   3  743.99    8.11
   2  -4   3  862.54    8.54
  -2   5  -3  164.80    5.25
  -2   5  -3  165.34    4.21
  -2   5  -3  160.95    4.82
  -2   5  -3  146.13    4.76
   2  -5   3  155.34    4.39
   2  -5   3  168.46    4.88
   2  -5   3  167.78    4.21
   2  -5   3  124.22    4.15
   2  -5   3  176.81    3.60
   2  -5   3  184.38    4.88
   2  -5   3  145.39    3.84
   2  -5   3  162.23    4.76
  -2   6  -3  527.94    9.64
  -2   6  -3  735.45   10.07
  -2   6  -3  640.27   10.07
  -2   6  -3  608.30    9.88
   2  -6   3  660.83    9.21
   2  -6   3  739.11   10.62
   2  -6   3  729.65    9.70
   2  -6   3  550.70    8.85
   2  -6   3  706.59    8.36
   2  -6   3  732.34   10.31
   2  -6   3  598.60    8.18
   2  -6   3  664.06    9.58
  -2   7  -3   -1.46    2.01
  -2   7  -3    0.92    2.56
  -2   7  -3    3.29    2.32
  -2   7  -3   -1.28    2.38
   2  -7   3   -0.55    1.59
   2  -7   3    4.09    1.40
   2  -7   3    5.25    2.20
   2  -7   3   -1.28    1.95
   2  -7   3    0.00    2.32
   2  -7   3   -1.46    1.95
   2  -7   3    0.98    1.34
   2  -7   3    6.04    2.20
   2  -7   3    3.29    1.46
   2  -7   3   -2.75    1.89
   2  -7   3    2.68    1.53
  -2   8  -3   76.33    4.70
  -2   8  -3   94.51    5.19
  -2   8  -3   66.38    4.45
  -2   8  -3   67.11    4.58
   2  -8   3   75.41    4.27
   2  -8   3   76.14    4.88
   2  -8   3   56.13    6.10
   2  -8   3    7.63    2.87
   2  -8   3   81.94    5.13
   2  -8   3   67.30    4.51
   2  -8   3   81.70    4.88
   2  -8   3   76.63    4.88
  -2   9  -3  103.90    5.67
  -2   9  -3  108.79    5.86
  -2   9  -3   92.98    5.31
  -2   9  -3  103.11    5.74
   2  -9   3   91.09    5.25
   2  -9   3  116.84    5.55
   2  -9   3  117.63    7.38
   2  -9   3  108.48    5.37
   2  -9   3   91.15    5.13
   2  -9   3   96.77    5.67
   2  -9   3   97.38    5.43
  -2  10  -3  162.17    7.08
  -2  10  -3  174.86    7.87
  -2  10  -3  142.95    6.71
  -2  10  -3  165.41    7.38
   2 -10   3  151.31    6.65
   2 -10   3  175.78    7.14
   2 -10   3  173.46    8.11
   2 -10   3  169.37    7.08
   2 -10   3  133.13    5.86
   2 -10   3  193.23    7.44
   2 -10   3  174.25    6.77
  -2  11  -3  294.94   10.74
  -2  11  -3  231.85    8.72
   2 -11   3  237.34    7.50
   2 -11   3  282.79    9.27
   2 -11   3  303.72    9.52
   2 -11   3  298.05    9.58
   2 -11   3  309.40    9.03
   2 -11   3  275.41    8.85
  -2  12  -3  120.87    7.93
  -2  12  -3   84.50    7.08
   2 -12   3  103.90    5.92
   2 -12   3  125.38    7.44
   2 -12   3  103.54    7.32
   2 -12   3  116.96    7.69
   2 -12   3  121.66    7.63
   2 -12   3  112.32    7.14
  -2  13  -3   13.42    6.16
  -2  13  -3   11.96    4.70
   2 -13   3   10.68    4.03
   2 -13   3   16.41    4.45
   2 -13   3   13.73    4.21
   2 -13   3    9.52    4.51
   2 -13   3    4.64    4.27
   2 -13   3   13.18    5.00
   2 -13   3   17.39    4.70
  -2  14  -3  -12.02    6.28
  -2  14  -3    4.51    5.49
   2 -14   3   13.30    5.61
   2 -14   3   11.90    5.31
   2 -14   3    4.76    5.80
   2 -14   3    2.75    5.31
   2 -14   3   10.68    5.49
  -2  15  -3    2.87    8.05
  -2  15  -3   -2.93    6.53
   2 -15   3  -10.07    5.49
   2 -15   3  -15.44    6.41
   2 -15   3   -2.68    6.35
   2 -15   3    6.35    6.77
  -2 -11  -4    3.11    7.02
  -2 -11  -4   12.32    6.96
   2  11   4   10.62    8.66
   2  11   4    6.16    6.59
  -2 -10  -4   13.18    5.98
  -2 -10  -4   -7.75    5.74
   2  10   4   -7.75    6.77
   2  10   4    2.44    5.49
  -2  -9  -4   -4.64    4.21
  -2  -9  -4    6.41    4.33
  -2  -9  -4    7.57    5.43
   2   9   4   -5.86    6.04
   2   9   4   14.03    5.19
  -2  -8  -4  143.68    9.27
  -2  -8  -4  207.69    8.36
  -2  -8  -4  228.07   10.56
   2   8   4  114.22    6.10
   2   8   4  140.45    8.60
   2   8   4   98.84    7.69
  -2  -7  -4  103.05    7.20
  -2  -7  -4   76.75    3.54
  -2  -7  -4  143.14    6.89
  -2  -7  -4  148.57    8.18
   2   7   4   77.67    5.19
   2   7   4   89.99    6.83
   2   7   4   75.11    6.65
  -2  -6  -4   47.59    5.61
  -2  -6  -4   83.16    6.28
  -2  -6  -4   74.44    3.29
  -2  -6  -4  109.82    6.16
  -2  -6  -4  116.47    7.20
   2   6   4   70.23    5.13
   2   6   4   68.09    5.86
   2   6   4   60.34    5.86
  -2  -5  -4    0.31    2.81
  -2  -5  -4   -0.43    2.56
  -2  -5  -4    6.16    3.05
  -2  -5  -4    4.45    2.87
   2   5   4   -3.48    2.56
   2   5   4    0.73    2.93
   2   5   4    3.29    2.68
   2   5   4    0.24    0.79
   2   5   4    0.92    0.92
  -2  -4  -4    3.97    2.38
  -2  -4  -4    0.67    2.01
  -2  -4  -4    0.73    1.40
  -2  -4  -4    6.47    2.87
  -2  -4  -4    4.64    2.81
  -2  -4  -4    2.01    2.56
   2   4   4    4.88    2.87
   2   4   4    0.00    2.68
   2   4   4   -0.31    2.26
   2   4   4    0.06    2.44
   2   4   4    3.23    1.16
  -2  -3  -4  347.28    7.38
  -2  -3  -4  377.49    8.91
  -2  -3  -4  466.99    6.16
  -2  -3  -4  306.59    6.59
  -2  -3  -4  404.21    8.66
  -2  -3  -4  529.71   10.92
   2   3   4  355.22    8.24
   2   3   4  338.68    7.75
   2   3   4  394.45    7.75
   2   3   4  317.69    8.48
   2   3   4  323.18    5.19
  -2  -2  -4  284.26    6.41
  -2  -2  -4  328.80    7.87
  -2  -2  -4  341.92    5.31
  -2  -2  -4  252.29    5.37
  -2  -2  -4  369.61    7.87
  -2  -2  -4  305.55    7.50
  -2  -2  -4  458.33    9.64
   2   2   4  302.01    7.20
   2   2   4  231.24    5.98
   2   2   4  263.94    5.74
   2   2   4  349.05    7.02
   2   2   4  276.75    7.63
   2   2   4  249.97    4.94
   2   2   4  291.95    7.20
  -2  -1  -4 2548.56   18.73
  -2  -1  -4 2882.36   19.65
  -2  -1  -4 2859.24   15.62
  -2  -1  -4 2200.85   13.61
  -2  -1  -4 3058.32   20.56
  -2  -1  -4 2757.41   20.74
  -2  -1  -4 4116.04   25.99
   2   1   4 2634.53   19.40
   2   1   4 2199.75   16.84
   2   1   4 2336.24   14.22
   2   1   4 3243.01   20.74
   2   1   4 2656.19   20.87
   2   1   4 2168.76   14.95
   2   1   4 3068.45   21.90
  -2   0  -4 1815.43   15.44
  -2   0  -4 2302.37   15.56
  -2   0  -4 1871.69   13.12
  -2   0  -4 1632.33    9.40
  -2   0  -4 1856.55   13.61
  -2   0  -4 2192.73   17.27
  -2   0  -4 3075.83   20.99
   2   0   4 1992.37   16.53
   2   0   4 1735.99   13.30
   2   0   4 1960.34   10.37
   2   0   4 2540.20   18.00
   2   0   4 1972.66   16.78
   2   0   4 1597.43   13.30
   2   0   4 2577.72   18.79
  -2   1  -4 6767.34   29.35
  -2   1  -4 9917.73   28.00
  -2   1  -4 6575.64   25.75
  -2   1  -4 8325.97   31.54
   2  -1   4 7251.72   30.93
   2  -1   4 9230.48   33.92
   2  -1   4 7439.27   30.26
   2  -1   4 5905.66   26.36
  -2   2  -4   30.14    2.20
  -2   2  -4   44.97    1.77
  -2   2  -4   24.22    2.14
  -2   2  -4   28.68    1.40
  -2   2  -4   43.07    2.75
  -2   2  -4   35.81    2.14
  -2   2  -4   40.09    2.50
   2  -2   4   35.27    2.62
   2  -2   4   36.73    1.65
   2  -2   4   30.93    2.14
   2  -2   4   36.79    2.44
   2  -2   4   25.20    2.38
   2  -2   4   46.37    2.44
  -2   3  -4   98.78    3.54
  -2   3  -4  154.91    2.68
  -2   3  -4  104.33    3.90
  -2   3  -4   99.08    1.71
  -2   3  -4  145.76    2.01
  -2   3  -4  127.03    4.27
  -2   3  -4  136.12    3.60
  -2   3  -4  144.60    4.09
   2  -3   4  107.81    4.03
   2  -3   4  194.20    3.05
   2  -3   4  117.82    3.84
   2  -3   4  118.43    1.83
   2  -3   4  144.17    3.90
   2  -3   4  103.60    4.21
   2  -3   4  177.61    4.33
  -2   4  -4  534.90    8.18
  -2   4  -4  569.13    9.15
  -2   4  -4  542.46    5.74
  -2   4  -4  609.09    9.40
  -2   4  -4  585.66    7.32
   2  -4   4  607.26    9.03
   2  -4   4  968.27    6.96
   2  -4   4  627.64    9.21
   2  -4   4  622.21    6.16
   2  -4   4  570.59    8.48
   2  -4   4  890.54    5.06
   2  -4   4  781.45   10.19
   2  -4   4  784.32    8.66
   2  -4   4  551.07    9.03
   2  -4   4  831.60    9.40
  -2   5  -4    2.81    1.40
  -2   5  -4    6.71    2.26
  -2   5  -4    5.61    1.10
  -2   5  -4    5.25    2.14
  -2   5  -4    8.48    1.40
   2  -5   4    8.97    1.95
   2  -5   4    9.95    1.22
   2  -5   4    1.04    1.53
   2  -5   4    9.46    1.46
   2  -5   4    5.06    1.53
   2  -5   4    7.69    0.98
   2  -5   4    2.14    1.59
   2  -5   4    7.57    1.22
   2  -5   4    5.98    2.20
  -2   6  -4    7.50    3.23
  -2   6  -4    6.47    1.53
  -2   6  -4    2.62    2.50
   2  -6   4    5.31    2.01
   2  -6   4    4.51    1.95
   2  -6   4    9.95    1.59
   2  -6   4    2.01    1.59
   2  -6   4    7.20    1.16
   2  -6   4    3.84    1.83
   2  -6   4    5.92    1.34
   2  -6   4    4.03    2.44
  -2   7  -4   61.87    4.33
  -2   7  -4   52.47    3.97
  -2   7  -4   77.36    4.88
  -2   7  -4   71.08    4.45
   2  -7   4   67.17    4.15
   2  -7   4   70.84    4.64
   2  -7   4   84.81    3.97
   2  -7   4   59.73    3.78
   2  -7   4   70.84    2.93
   2  -7   4   72.30    4.33
   2  -7   4   59.98    2.99
   2  -7   4   69.43    4.82
  -2   8  -4  209.21    6.96
  -2   8  -4  227.76    7.08
  -2   8  -4  207.99    6.77
  -2   8  -4  199.88    7.02
   2  -8   4  219.58    6.71
   2  -8   4  199.63    6.96
   2  -8   4  211.96    7.32
   2  -8   4   76.27    5.13
   2  -8   4  203.78    5.74
   2  -8   4  180.96    5.37
   2  -8   4  213.85    7.02
  -2   9  -4   72.91    5.31
  -2   9  -4   83.71    5.37
  -2   9  -4   69.43    4.88
  -2   9  -4   75.23    5.19
   2  -9   4   81.33    5.43
   2  -9   4   70.29    4.82
   2  -9   4   87.98    6.22
   2  -9   4   91.58    5.49
   2  -9   4   76.27    5.25
   2  -9   4   81.94    5.67
   2  -9   4   79.44    5.06
  -2  10  -4   94.57    5.92
  -2  10  -4   90.24    6.22
  -2  10  -4   90.42    5.74
  -2  10  -4   87.07    6.04
   2 -10   4  103.29    5.80
   2 -10   4   95.73    5.43
   2 -10   4  117.33    6.96
   2 -10   4   95.30    5.43
   2 -10   4   78.46    5.31
   2 -10   4  100.91    6.04
   2 -10   4   88.47    5.61
  -2  11  -4  404.15   11.35
  -2  11  -4  422.33   12.08
  -2  11  -4  375.47   10.43
  -2  11  -4  396.52   11.65
   2 -11   4  395.36    9.15
   2 -11   4  430.38   10.74
   2 -11   4  454.97   11.65
   2 -11   4  425.87   10.49
   2 -11   4  320.93    8.79
   2 -11   4  449.18    9.88
   2 -11   4  379.68   10.31
  -2  12  -4  163.39    8.66
  -2  12  -4  110.43    7.44
   2 -12   4  123.86    6.41
   2 -12   4  136.55    7.63
   2 -12   4  134.41    8.11
   2 -12   4  138.68    7.75
   2 -12   4  109.82    6.35
   2 -12   4  144.05    6.96
   2 -12   4  136.55    7.69
  -2  13  -4   77.79    8.54
  -2  13  -4   62.66    6.89
   2 -13   4   56.56    5.98
   2 -13   4   73.22    7.26
   2 -13   4   66.63    7.99
   2 -13   4   61.26    6.41
   2 -13   4   61.01    6.47
   2 -13   4   80.05    6.59
   2 -13   4   77.61    7.20
  -2  14  -4   24.47    6.41
  -2  14  -4   27.21    5.92
   2 -14   4   11.96    5.19
   2 -14   4    3.66    5.19
   2 -14   4   -6.53    5.19
   2 -14   4    5.86    4.94
   2 -14   4   23.79    5.43
  -2  15  -4    0.61    6.65
  -2  15  -4    6.28    6.41
   2 -15   4    5.92    5.61
   2 -15   4   10.01    6.71
   2 -15   4    4.88    6.59
   2 -15   4   -3.60    6.89
  -2 -10  -5   18.91    6.83
  -2 -10  -5   21.23    6.71
   2  10   5   14.83    7.99
   2  10   5   -3.97    6.10
  -2  -9  -5    1.10    5.43
  -2  -9  -5   -0.79    5.25
  -2  -9  -5   -0.43    5.61
   2   9   5   -7.81    6.71
   2   9   5   -1.71    5.61
  -2  -8  -5   13.42    5.55
  -2  -8  -5   26.24    4.88
  -2  -8  -5   43.14    6.77
   2   8   5   19.40    4.09
   2   8   5   36.97    6.16
   2   8   5   24.04    5.67
  -2  -7  -5   39.48    5.74
  -2  -7  -5   38.38    5.06
  -2  -7  -5   44.60    5.86
   2   7   5   27.64    3.78
   2   7   5   35.81    5.74
   2   7   5   31.48    5.19
  -2  -6  -5   53.39    5.98
  -2  -6  -5   58.88    5.61
  -2  -6  -5   49.18    6.10
   2   6   5   42.71    4.76
   2   6   5   45.94    5.86
   2   6   5   36.18    5.00
  -2  -5  -5  318.55   10.13
  -2  -5  -5  306.89    4.64
  -2  -5  -5  400.43    9.70
  -2  -5  -5  366.87   11.10
   2   5   5  202.13    7.26
   2   5   5  293.35    9.15
   2   5   5  179.13    3.11
   2   5   5  165.04    3.17
  -2  -4  -5   56.92    4.94
  -2  -4  -5   52.10    2.68
  -2  -4  -5   60.59    5.37
  -2  -4  -5   66.69    5.55
   2   4   5   40.94    4.45
   2   4   5   49.42    4.70
   2   4   5   48.02    4.64
   2   4   5   43.56    5.13
   2   4   5   32.03    2.26
  -2  -3  -5   16.53    3.42
  -2  -3  -5   29.23    3.54
  -2  -3  -5   18.55    2.07
  -2  -3  -5   18.91    2.38
  -2  -3  -5   30.45    4.09
  -2  -3  -5   20.68    3.05
   2   3   5   23.25    3.54
   2   3   5   24.04    3.90
   2   3   5   28.37    3.05
   2   3   5   19.77    3.48
   2   3   5   24.34    2.32
  -2  -2  -5   18.49    2.93
  -2  -2  -5   24.16    3.29
  -2  -2  -5   17.27    2.07
  -2  -2  -5   19.34    2.20
  -2  -2  -5   35.33    3.97
   2   2   5   20.81    3.48
   2   2   5   13.12    2.14
   2   2   5   17.45    2.50
   2   2   5   23.86    2.62
   2   2   5   13.61    2.75
   2   2   5   18.85    2.20
  -2  -1  -5 1290.72   14.58
  -2  -1  -5 1293.35   14.52
  -2  -1  -5 1309.64   11.04
  -2  -1  -5 1106.34   10.25
  -2  -1  -5 1423.30   16.17
  -2  -1  -5 2239.29   20.87
   2   1   5 1441.30   16.05
   2   1   5 1205.49   13.48
   2   1   5 1746.06   16.23
   2   1   5 1243.07   15.56
   2   1   5 1128.43   11.84
   2   1   5 1612.81   17.33
  -2   0  -5   68.82    3.78
  -2   0  -5  107.69    4.03
  -2   0  -5   75.84    3.11
  -2   0  -5   61.38    2.20
  -2   0  -5   73.83    3.72
  -2   0  -5  121.84    5.49
   2   0   5   80.78    5.00
   2   0   5   73.28    3.17
   2   0   5  102.81    4.21
   2   0   5   64.98    4.39
   2   0   5   60.10    3.54
   2   0   5  111.96    4.45
  -2   1  -5  122.70    4.58
  -2   1  -5  205.25    4.70
  -2   1  -5  110.62    3.78
  -2   1  -5  103.84    1.95
  -2   1  -5  131.18    3.42
  -2   1  -5  136.00    4.51
  -2   1  -5  213.36    6.28
   2  -1   5   97.62    4.82
   2  -1   5  127.46    3.66
   2  -1   5  174.19    4.45
   2  -1   5  164.61    5.00
   2  -1   5  130.51    5.13
   2  -1   5  109.94    4.58
   2  -1   5  211.65    5.61
  -2   2  -5  304.88    6.83
  -2   2  -5  477.49    6.22
  -2   2  -5  263.51    5.92
  -2   2  -5  357.78    4.70
  -2   2  -5  414.95    8.30
  -2   2  -5  376.88    6.89
  -2   2  -5  449.91    8.24
   2  -2   5  338.68    7.81
   2  -2   5  379.01    5.55
   2  -2   5  350.40    6.53
   2  -2   5  351.98    6.96
   2  -2   5  273.82    6.71
   2  -2   5  523.85    8.48
  -2   3  -5  409.09    7.69
  -2   3  -5  651.92    6.59
  -2   3  -5  396.95    7.69
  -2   3  -5  385.78    2.68
  -2   3  -5  639.78    4.45
  -2   3  -5  542.04    9.46
  -2   3  -5  539.90    7.75
  -2   3  -5  533.31    8.66
   2  -3   5  468.88    8.85
   2  -3   5  694.75    6.83
   2  -3   5  461.44    7.93
   2  -3   5  517.88    7.87
   2  -3   5  417.14    8.54
   2  -3   5  746.86    9.88
  -2   4  -5  181.70    5.25
  -2   4  -5  251.98    3.97
  -2   4  -5  194.69    6.22
  -2   4  -5  176.14    3.05
  -2   4  -5  160.71    5.98
  -2   4  -5  237.95    4.94
   2  -4   5  214.03    6.28
   2  -4   5  350.76    4.76
   2  -4   5  220.68    5.86
   2  -4   5  301.46    6.89
   2  -4   5  265.71    5.55
   2  -4   5  180.78    6.22
   2  -4   5  303.29    6.22
  -2   5  -5    0.92    1.53
  -2   5  -5   -0.43    2.01
  -2   5  -5    1.65    0.92
  -2   5  -5    3.84    2.68
  -2   5  -5    1.89    1.16
   2  -5   5   -2.01    2.01
   2  -5   5    1.10    0.92
   2  -5   5    2.38    1.89
   2  -5   5    2.93    1.10
   2  -5   5    6.22    1.71
   2  -5   5    1.34    0.43
   2  -5   5    0.06    1.77
   2  -5   5    4.45    1.22
   2  -5   5    3.17    2.81
   2  -5   5    0.31    1.22
  -2   6  -5   89.38    3.90
  -2   6  -5  102.87    5.49
  -2   6  -5  106.41    3.54
  -2   6  -5  104.39    5.43
  -2   6  -5   76.94    3.05
   2  -6   5   83.89    4.58
   2  -6   5  144.60    3.72
   2  -6   5  100.24    4.88
   2  -6   5  110.37    3.66
   2  -6   5   85.60    3.90
   2  -6   5  114.40    2.50
   2  -6   5  114.46    4.82
   2  -6   5  127.03    3.90
   2  -6   5   99.94    5.43
  -2   7  -5   37.58    3.78
  -2   7  -5   30.45    3.05
  -2   7  -5   29.90    3.72
   2  -7   5   43.87    4.39
   2  -7   5   38.99    2.81
   2  -7   5   29.10    3.42
   2  -7   5   36.55    1.95
   2  -7   5   43.81    2.56
   2  -7   5   28.92    3.97
  -2   8  -5    9.82    2.75
  -2   8  -5    4.33    2.75
  -2   8  -5   10.74    2.68
   2  -8   5    4.76    2.99
   2  -8   5    6.22    2.38
   2  -8   5   11.65    3.29
   2  -8   5    7.26    1.46
   2  -8   5    9.58    2.01
   2  -8   5   10.62    2.81
  -2   9  -5  259.97    8.60
  -2   9  -5  252.53    7.87
  -2   9  -5  236.85    7.69
  -2   9  -5  229.22    8.11
   2  -9   5  256.38    7.63
   2  -9   5  225.01    7.99
   2  -9   5  235.39    6.59
   2  -9   5  217.27    6.35
   2  -9   5  240.45    7.63
  -2  10  -5  334.53   10.07
  -2  10  -5  408.11   10.68
   2 -10   5  332.52    8.54
   2 -10   5  350.82    8.85
   2 -10   5  284.44    8.11
   2 -10   5  325.56    8.48
   2 -10   5  296.70    8.54
   2 -10   5  403.05   10.01
  -2  11  -5   10.86    4.45
  -2  11  -5   15.62    4.39
  -2  11  -5   18.43    4.33
  -2  11  -5   25.14    4.58
   2 -11   5   14.83    3.78
   2 -11   5   17.88    3.36
   2 -11   5   26.11    4.70
   2 -11   5   15.44    3.29
   2 -11   5   11.29    3.17
   2 -11   5   27.46    4.15
   2 -11   5   21.35    3.60
  -2  12  -5    3.90    4.82
  -2  12  -5    1.65    4.03
  -2  12  -5   13.36    4.51
   2 -12   5    4.94    3.60
   2 -12   5    5.61    3.29
   2 -12   5    6.16    4.94
   2 -12   5    5.43    3.36
   2 -12   5    8.36    3.17
   2 -12   5    9.15    3.90
   2 -12   5    9.70    3.72
  -2  13  -5   86.03    9.03
  -2  13  -5  100.91    7.75
   2 -13   5   89.51    6.77
   2 -13   5  103.54    7.63
   2 -13   5   69.98    8.66
   2 -13   5   83.22    7.14
   2 -13   5   68.58    6.10
   2 -13   5   93.90    7.02
   2 -13   5   95.12    7.75
  -2  14  -5   67.42    8.11
  -2  14  -5   29.53    5.86
   2 -14   5   26.85    5.49
   2 -14   5   44.78    7.44
   2 -14   5   31.12    5.92
   2 -14   5   22.76    5.25
   2 -14   5   51.07    6.35
   2 -14   5   31.30    5.37
  -2  15  -5   10.98    6.83
  -2  15  -5   14.09    6.35
   2 -15   5    5.61    5.86
   2 -15   5    1.95    6.77
   2 -15   5   15.74    6.35
   2 -15   5    8.72    6.53
   2 -15   5   10.37    6.65
  -2  -9  -6   83.22    9.58
  -2  -9  -6   79.44    9.27
   2   9   6   67.24    8.11
  -2  -8  -6   24.95    6.22
  -2  -8  -6   10.13    5.55
   2   8   6   12.08    4.64
   2   8   6    3.60    5.49
  -2  -7  -6    8.48    4.94
  -2  -7  -6    4.09    5.06
   2   7   6    1.65    3.97
   2   7   6    8.72    5.06
   2   7   6   10.92    4.88
  -2  -6  -6   46.43    5.74
  -2  -6  -6   72.36    6.89
   2   6   6   49.30    5.74
   2   6   6   59.12    6.16
   2   6   6   39.84    6.22
  -2  -5  -6    5.25    3.66
  -2  -5  -6    7.69    3.84
   2   5   6    3.29    3.23
   2   5   6    8.05    3.90
   2   5   6   -2.38    1.53
  -2  -4  -6   34.47    4.76
  -2  -4  -6   18.97    2.01
  -2  -4  -6   42.53    5.06
   2   4   6   27.09    4.09
   2   4   6   36.67    4.45
   2   4   6   22.70    2.26
  -2  -3  -6  911.47   15.19
  -2  -3  -6  669.13    7.20
  -2  -3  -6  604.21   10.25
  -2  -3  -6 1231.42   18.43
   2   3   6  713.85   12.87
   2   3   6  662.60   13.85
   2   3   6  699.33    9.27
  -2  -2  -6   27.33    3.60
  -2  -2  -6   20.13    2.01
  -2  -2  -6   23.43    2.38
  -2  -2  -6   40.88    4.51
   2   2   6   24.83    3.97
   2   2   6   27.82    3.17
   2   2   6   24.28    4.15
   2   2   6   20.87    2.68
  -2  -1  -6   37.64    4.09
  -2  -1  -6   23.31    2.20
  -2  -1  -6   23.79    2.20
  -2  -1  -6   50.95    4.45
   2   1   6   34.72    4.15
   2   1   6   29.23    3.23
   2   1   6   44.84    3.72
   2   1   6   34.59    3.84
   2   1   6   27.76    3.42
  -2   0  -6  131.97    5.55
  -2   0  -6  230.32    6.59
  -2   0  -6  133.50    4.27
  -2   0  -6  146.86    3.48
  -2   0  -6  144.11    5.80
  -2   0  -6  263.88    7.81
   2   0   6  171.93    6.53
   2   0   6  160.65    4.94
   2   0   6  214.34    6.22
   2   0   6  159.61    6.16
   2   0   6  144.17    5.61
  -2   1  -6   45.45    3.90
  -2   1  -6   69.74    3.42
  -2   1  -6   33.98    2.81
  -2   1  -6   29.10    1.46
  -2   1  -6   36.61    2.32
  -2   1  -6   41.55    3.29
  -2   1  -6   81.94    4.76
   2  -1   6   49.42    4.39
   2  -1   6   48.81    2.68
   2  -1   6   67.05    3.11
   2  -1   6   59.67    3.78
   2  -1   6   36.79    4.09
   2  -1   6   49.42    4.39
   2  -1   6   80.48    4.33
  -2   2  -6 1062.78   13.73
  -2   2  -6 1800.48   13.85
  -2   2  -6 1023.30   12.14
  -2   2  -6 1005.98    4.45
  -2   2  -6 1270.28    9.70
  -2   2  -6 1613.72   17.27
  -2   2  -6 1399.39   14.28
  -2   2  -6 1675.04   17.27
   2  -2   6 1264.98   15.44
   2  -2   6 1380.72   12.02
   2  -2   6 1318.67   13.30
   2  -2   6 1445.94   15.62
   2  -2   6 1325.62   14.58
   2  -2   6 1075.17   13.91
   2  -2   6 1961.44   18.12
  -2   3  -6  429.71    8.60
  -2   3  -6  694.87    7.93
  -2   3  -6  438.32    8.72
  -2   3  -6  641.79    5.25
  -2   3  -6  543.32   10.25
  -2   3  -6  589.81    8.79
  -2   3  -6  586.76   10.19
   2  -3   6  513.60   10.07
   2  -3   6  701.95    7.93
   2  -3   6  508.11    8.66
   2  -3   6  544.66    8.91
   2  -3   6  448.50    9.58
   2  -3   6  800.12   11.23
  -2   4  -6 4440.20   27.46
  -2   4  -6 6024.27   22.21
  -2   4  -6 4324.03   27.27
  -2   4  -6 4278.03   13.54
  -2   4  -6 5336.05   31.30
  -2   4  -6 5758.99   26.30
   2  -4   6 5409.75   30.99
   2  -4   6 8023.35   25.44
   2  -4   6 5086.32   28.86
   2  -4   6 5819.39   26.91
   2  -4   6 4557.28   29.04
   2  -4   6 7727.74   34.66
  -2   5  -6  203.36    6.04
  -2   5  -6  217.94    7.08
  -2   5  -6  213.48    3.97
  -2   5  -6  208.18    7.02
  -2   5  -6  232.15    5.00
   2  -5   6  253.75    7.32
   2  -5   6  381.94    5.67
   2  -5   6  220.44    6.65
   2  -5   6  334.72    8.24
   2  -5   6  300.85    6.10
   2  -5   6  227.70    7.26
   2  -5   6  362.29    7.57
  -2   6  -6    2.20    2.20
  -2   6  -6    7.14    2.87
  -2   6  -6   11.23    1.53
  -2   6  -6    5.37    2.32
  -2   6  -6    7.93    1.65
   2  -6   6    9.09    2.68
   2  -6   6   10.86    1.46
   2  -6   6    3.78    1.46
   2  -6   6   19.28    2.87
   2  -6   6   13.91    1.77
   2  -6   6    5.80    2.68
   2  -6   6   10.49    1.83
  -2   7  -6    7.75    2.26
  -2   7  -6   14.95    3.42
  -2   7  -6   11.53    2.38
  -2   7  -6   13.79    3.11
   2  -7   6   17.33    3.36
   2  -7   6   17.45    1.83
   2  -7   6   13.73    1.95
   2  -7   6    7.08    2.56
   2  -7   6   11.17    1.22
   2  -7   6   19.95    2.14
   2  -7   6   12.81    3.17
   2  -7   6   14.77    2.38
  -2   8  -6   17.57    3.90
  -2   8  -6   18.43    3.48
  -2   8  -6   10.49    2.99
   2  -8   6   23.31    3.54
   2  -8   6   21.11    2.38
   2  -8   6   22.03    2.99
   2  -8   6   15.56    1.77
   2  -8   6   25.99    2.81
   2  -8   6   18.49    3.54
  -2   9  -6  374.37   10.56
  -2   9  -6  357.96    9.03
  -2   9  -6  338.38    9.88
   2  -9   6  400.91    9.46
   2  -9   6  362.42   10.19
   2  -9   6  365.47    6.71
   2  -9   6  394.63    7.57
   2  -9   6  398.66   10.07
  -2  10  -6  340.51   10.56
  -2  10  -6  348.87    9.58
  -2  10  -6  317.39   10.31
   2 -10   6  387.31    9.33
   2 -10   6  360.46   10.43
   2 -10   6  348.81    8.24
   2 -10   6  369.37    8.42
   2 -10   6  353.69    9.82
  -2  11  -6  514.09   13.30
  -2  11  -6  504.39   12.20
  -2  11  -6  499.08   11.96
  -2  11  -6  452.53   12.63
   2 -11   6  544.60   11.17
   2 -11   6  472.42   10.80
   2 -11   6  513.12   12.69
   2 -11   6  496.58   10.19
   2 -11   6  493.47   10.07
   2 -11   6  540.21   11.96
   2 -11   6  446.19   11.29
  -2  12  -6    4.70    4.27
  -2  12  -6    2.75    3.84
  -2  12  -6    3.90    4.39
   2 -12   6   -2.99    3.36
   2 -12   6   -1.34    3.17
   2 -12   6   -2.75    4.33
   2 -12   6   -7.75    2.87
   2 -12   6    2.56    3.17
   2 -12   6    4.45    3.78
   2 -12   6    4.76    3.66
  -2  13  -6   16.84    6.16
  -2  13  -6   13.30    4.45
  -2  13  -6   22.70    5.67
   2 -13   6   12.26    4.03
   2 -13   6    0.12    3.78
   2 -13   6   14.83    5.98
   2 -13   6   16.60    4.09
   2 -13   6   25.02    4.33
   2 -13   6   10.98    4.58
   2 -13   6   10.62    4.45
  -2  14  -6   27.27    7.44
  -2  14  -6   29.16    6.10
   2 -14   6   29.71    5.19
   2 -14   6   30.93    5.31
   2 -14   6   34.96    6.96
   2 -14   6   23.25    4.82
   2 -14   6   24.41    5.55
   2 -14   6   38.44    5.86
   2 -14   6   33.92    5.86
  -2  15  -6    6.16    6.41
   2 -15   6   -3.23    5.67
   2 -15   6    9.15    7.20
   2 -15   6   -4.70    5.49
   2 -15   6    3.72    5.98
  -2  -8  -7  179.56   12.69
  -2  -8  -7  218.49   12.57
   2   8   7   76.51    8.36
   2   8   7   87.07    9.21
  -2  -7  -7    6.83    5.80
  -2  -7  -7   -0.61    4.88
   2   7   7    3.54    4.82
   2   7   7    4.39    5.13
  -2  -6  -7   60.77    7.63
  -2  -6  -7   92.13    8.79
   2   6   7   44.05    5.25
   2   6   7   40.76    5.98
  -2  -5  -7    2.44    3.97
  -2  -5  -7    8.05    3.66
   2   5   7    1.77    3.72
   2   5   7    3.90    1.89
  -2  -4  -7  156.01    8.42
  -2  -4  -7  205.92    9.21
   2   4   7  129.22    6.89
   2   4   7  125.26    4.45
  -2  -3  -7    0.67    2.81
  -2  -3  -7   -1.16    1.59
  -2  -3  -7    2.20    2.93
   2   3   7   -0.98    2.81
   2   3   7   -2.26    2.99
   2   3   7    2.07    2.38
  -2  -2  -7    0.92    2.56
  -2  -2  -7    4.21    1.65
  -2  -2  -7    1.46    2.44
  -2  -2  -7    4.33    2.87
   2   2   7    1.04    2.75
   2   2   7   -3.42    2.87
   2   2   7    2.26    3.23
  -2  -1  -7    1.59    2.38
  -2  -1  -7    3.29    1.71
  -2  -1  -7   -0.24    1.83
  -2  -1  -7    5.92    2.50
   2   1   7   -3.05    2.81
   2   1   7   -2.20    2.56
   2   1   7   -1.34    2.99
  -2   0  -7   78.16    4.94
  -2   0  -7   46.13    3.17
  -2   0  -7   47.28    2.38
  -2   0  -7   73.40    5.00
   2   0   7   52.71    4.39
   2   0   7   42.10    3.66
   2   0   7   46.06    4.45
   2   0   7   52.17    5.19
  -2   1  -7 1682.06   16.41
  -2   1  -7 1286.70   13.61
  -2   1  -7 1242.34    8.66
  -2   1  -7 2242.46   22.15
[truncated: 1,069,447 more chars]
